# Supplementary material for: Ameliorating the hallmarks of cellular senescence in skeletal muscle myogenic progenitors in vitro and in vivo
Source: Sci Adv. 2021 Sep 3;7(36):eabe5671. doi: 10.1126/sciadv.abe5671 (PMC8442867; doi:10.1126/sciadv.abe5671)
Supplement: Supplementary file 2 — Data files S1 to S8 [file sciadv.abe5671_data_files_s1_to_s8.zip]

Archive with 8 entries (8 files):
- Supplementary_Material_1_Differentially_expressed_genes.xlsb
- Supplementary_Material_2_Overlapped_genelist.xlsx
- Supplementary_Material_3_Unique_genelist.xlsx
- Supplementary_Material_4_Pathways_affected_by_each_gene.xls
- Supplementary_Material_5_The_Dynamic_of_Pathways_Overtime.xls
- Supplementary_Material_6_ Lists_of_Up_or_ Down_regulated_pathways.xlsx
- Supplementary_Material_7_Overlapping_pathways_between_different_timepoints.xlsx
- Supplementary_Material_8_Unique_pathways_at_each_timepoint.xlsx
