# Supplementary material for: Ameliorating the hallmarks of cellular senescence in skeletal muscle myogenic progenitors in vitro and in vivo
Source: Sci Adv. 2021 Sep 3;7(36):eabe5671. doi: 10.1126/sciadv.abe5671 (PMC8442867; doi:10.1126/sciadv.abe5671)
Supplement: Supplementary file 2 — Data files S1 to S8 [file sciadv.abe5671_data_files_s1_to_s8.zip › Supplementary_Material_2_Overlapped_genelist.xlsx]

## Sheet: Overlapped.genelist
	V1	V2	V3	V4	V5	V6	V7	V8	V9	V10	V11	V12	V13	V14	V15	V16
1	PRSS3	PRSS3	PRSS3	PRSS3	MAP3K9	MAP3K9	MAP3K9	MAP3K9	DCN	DCN	DCN	CYP26B1	DCN	SARM1	DCN	DCN
2	CDC6	CDC6	CDC6	ANLN	PRSS3	PRSS3	PRSS3	PRSS3	ROS1	ROS1	ROS1	DCN	ROS1	DCN	ROS1	ROS1
3	IL27RA	IL27RA	IL27RA	DEPDC1	NRXN3	NRXN3	GPRC5A	NRXN3	CHI3L2	CHI3L2	STYK1	TG	PRDM1	GRAMD1B	PRDM1	PRDM1
4	HMCN2	ECT2	EXPH5	POLQ	CALCRL	CALCRL	NRXN3	CALCRL	TRPM3	FAP	CHI3L2	ROS1	PTPRU	FLT4	PTPRU	PTPRU
5	DIRAS3	AMIGO2	PLS1	NGEF	SLC4A4	SLC4A4	WISP2	SLC4A4	PTGDS	TRPM3	TRPM3	CHI3L2	CDON	ROS1	CDON	CDON
6	IL24	LBR	SOCS2	ASPM	AFP	ATP8B1	CALCRL	CDC6	NPR3	TIMP1	CNTNAP3	SEC31B	CHI3L2	PRDM1	CHI3L2	CHI3L2
7	F2RL2	HMCN2	EREG	GTSE1	CDC6	CDC6	SLC4A4	TIMP3	CDK18	NALCN	PTGDS	FAP	CA12	PTPRU	CA12	CA12
8	HYI	DIRAS3	PIM1	ORC1	TIMP3	TIMP3	FAM135A	STS	SLC2A5	PTGDS	NPR3	MOK	KCNK2	CDON	SEMA3A	KCNK2
9	PCDH18	IL24	MALL	RAD54L	STS	STS	CDC6	IL27RA	P4HA3	NPR3	CDK18	COL4A4	TRPM3	CHI3L2	MAP2	TRPM3
10	GPX3	H2AFZ	HMCN2	KIF4A	IL27RA	IL27RA	TIMP3	NANOG	FBXO32	CDK18	LRRC32	TRPM3	COL16A1	CA12	KCNK2	COL16A1
11	RP11-1223D19.3	F2RL2	DIRAS3	WDR76	NANOG	NANOG	STS	ADGRG6	STEAP2	RECK	LPAR6	TLL2	SCD	FAP	TRPM3	SCD
12		HYI	IL24	CDC45	ADGRG6	ADGRG6	ACP5	EVA1A	FRZB	C3	SLC2A5	DSP	HMOX1	KCNK2	COL16A1	HMOX1
13		PCDH18	F2RL2	CDC6	EVA1A	EVA1A	IL27RA	TNFSF4	FAM198B	AMPD3	P4HA3	DHRS2	TFPI2	TRPM3	SCD	TFPI2
14		GPX3	PRTG	CDKN3	TNFSF4	TNFSF4	SFRP4	SGK1	HEPHL1	SLC2A5	FBXO32	NFATC4	PTGDS	COL16A1	HMOX1	PTGDS
15		RP11-1223D19.3	SCARA3	MYBL2	SGK1	SGK1	EXPH5	TNFSF18	TNFSF15	ADAMTSL4	STEAP2	NALCN	VDR	MMP2	PNPLA3	VDR
16			HYI	SLCO4A1	TNFSF18	TNFSF18	NANOG	KCNJ8	MME	P4HA3	RCAN1	ATP8B4	NPR3	SCD	TNNT1	NPR3
17			SAPCD2	TRIB3	KCNJ8	KCNJ8	ADGRG6	FGL2	PSG5	FBXO32	FRZB	WISP1	PDGFRB	HMOX1	TFPI2	PDGFRB
18			PCDH18	FAM83D	FGL2	FGL2	EVA1A	FCRLA	TTC4P1	STEAP2	FAM198B	ATP1A3	ITGB6	NALCN	CNTNAP3	ITGB6
19			TOX	IL27RA	FCRLA	FCRLA	IL18R1	MATN2	LINC00968	FRZB	HEPHL1	CNTNAP3	CDK18	TFPI2	PTGDS	CDK18
20			HIST2H3A	ASF1B	MATN2	MATN2	TNFSF4	NGF	CTC-347C20.2	FAM198B	TNFSF15	PRUNE2	PGF	PTGDS	VDR	PGF
21			GPX3	ABI3	NGF	NGF	TNFAIP3	SERPINE2		VASN	MME	PTGDS	LTBP2	EBF3	NPR3	LTBP2
22			HIST1H2BB	NEIL3	SERPINE2	SERPINE2	SGK1	FLNB		HEPHL1	MDS2	GALNT18	PTGER2	INPP4B	PDGFRB	PTGER2
23			RP11-1223D19.3	NCAPG	FLNB	FLNB	LGALSL	KLF4		TNFSF15	PSG5	NPR3	LOXL1	WNT5B	ITGB6	LOXL1
24				EXPH5	KLF4	KLF4	MSX2	ADAM21		MME	TTC4P1	KCNC4	MYOD1	VDR	MLPH	MYOD1
25				FOXM1	ADAM21	ADAM21	TNFSF18	PMAIP1		VEPH1	RP3-332B22.1	CDK18	FIBCD1	NPR3	CDK18	FIBCD1
26				TTK	PMAIP1	PMAIP1	PLS1	MARCH4		ITGBL1	LINC00968	C3	SLC2A5	PDGFRB	PGF	SLC2A5
27				LMNB1	MARCH4	MARCH4	SOCS2	NCEH1		PSG5	CTC-347C20.2	MASP1	ITGA10	ITGB6	LTBP2	ITGA10
28				CENPA	NCEH1	NCEH1	KCNJ8	USP53		TTC4P1	RP11-597D13.9	ADCY4	SCUBE3	CDK18	PDZRN3	SCUBE3
29				SLC1A4	USP53	USP53	EREG	HMCN2		LINC00968		BEX1	P4HA3	PGF	PTGIS	P4HA3
30				CDC20	HMCN2	SNX30	BMP4	EDNRA		CTC-347C20.2		AMPD3	PRSS23	LTBP2	PTGER2	PRSS23
31				NEK2	EDNRA	HMCN2	MIF4GD	TNIK				SAA2	FBXO32	PTGER2	ISLR	FBXO32
32				RPS6KA1	TNIK	EDNRA	FGL2	DIRAS3				CD36	STEAP2	C3	LOXL1	STEAP2
33				KIF14	DIRAS3	TNIK	AKAP12	FCRLB				CPM	FGFR4	LOXL1	MYOD1	FGFR4
34				CD274	FCRLB	DIRAS3	FCRLA	IL24				LRRC32	LY6K	MYOD1	FIBCD1	LY6K
35				PLS1	IL24	FCRLB	MATN2	MELTF				PTPRQ	FRZB	FIBCD1	EPHB2	FRZB
36				SOCS2	MELTF	IL24	NGF	F2RL2				LUM	TMEM155	AMPD3	ITGA7	TMEM155
37				NCAPH	F2RL2	LRRC2	SERPINE2	TMEM100				LPAR6	FAM198B	SLC2A5	LRRC32	FAM198B
38				RAB38	TMEM100	MELTF	FLNB	IL12A				SLC2A5	PKNOX2	ITGA10	LPAR6	PKNOX2
39				EREG	IL12A	F2RL2	KLF4	TMEM154				PRPS1	DSEL	SCUBE3	SLC2A5	DSEL
40				DLGAP5	TMEM154	OSGIN2	PIM1	NPAS2				P4HA3	RGMB	P4HA3	ITGA10	RGMB
41				E2F8	NPAS2	TMEM100	ADAM21	SERPINB9				LYPD6B	DIRAS1	PRSS23	MEGF10	DIRAS1
42				FAM64A	SERPINB9	IL12A	PMAIP1	SLFN11				THRB	ERFE	FBXO32	SCUBE3	ERFE
43				SGO1	FBXL14	ADRB2	MALL	MUC13				TEX9	GAS1	STEAP2	P4HA3	GAS1
44				STK33	SLFN11	TMEM154	MARCH4	JUP				FBXO32	HEPHL1	FGFR4	KIAA1755	HEPHL1
45				LAMA5	MUC13	NPAS2	NCEH1	CHRNA9				STEAP2	TNFSF15	LY6K	PRSS23	TNFSF15
46				GINS2	JUP	SERPINB9	USP53	NANOGP1				EXTL1	MME	FRZB	AKR1C2	MME
47				TOP2A	CHRNA9	SLFN11	MARCH1	ZDHHC13				RCAN1	DPP4	FBLN2	MAGED4	DPP4
48				TROAP	NANOGP1	MUC13	HMCN2	HYI				MEGF6	PSG5	PITX2	FBXO32	PSG5
49				ESPL1	ZDHHC13	JUP	EDNRA	C1orf116				FRZB	COL28A1	TMEM155	STEAP2	COL28A1
50				TM6SF1	HYI	CHRNA9	FLI1	ARHGEF37				NFASC	TTC4P1	FAM198B	RCAN1	TTC4P1
51				BRIP1	C1orf116	NANOGP1	TNIK	TMEM255B				CXCL3	PEG10	MIOS	FGFR4	PEG10
52				PIM1	ARHGEF37	ZDHHC13	GRIA1	FSIP2				FAM198B	IFITM10	CTHRC1	LY6K	IFITM10
53				NUSAP1	TMEM255B	HYI	TCHH	PCDH18				C8orf34	LINC00968	PGM2L1	FRZB	LINC00968
54				CASC5	FSIP2	MB21D2	MPZL3	GM2A				SVEP1	CTC-347C20.2	PKNOX2	NEK10	CTC-347C20.2
55				ITPKA	PCDH18	C1orf116	DIRAS3	ADA				C15orf48	CTD-2020K17.1	FAM110B	TMEM155	CTD-2020K17.1
56				KIF11	GM2A	ARHGEF37	SLAMF9	LAYN				BEST1		TPST1	FAM198B
57				CEP55	ADA	TMEM255B	FCRLB	TMEM170B				COL4A3		DSEL	STEAP1
58				BARD1	LAYN	FSIP2	IL24	GPX3				PARM1		RGMB	PKNOX2
59				CPNE2	TMEM170B	PCDH18	FAM84A	KRTAP3-1				FPR2		DIRAS1	E2F7
60				PLK4	GPX3	GM2A	MELTF	PPME1				RXFP1		IRX3	KLHL30
61				NUF2	KRTAP3-1	ADA	F2RL2	LINC00702				SCG2		ERFE	DSEL
62				MALL	PPME1	LAYN	TMEM100	SCARF2				HSPB7		GAS1	RGMB
63				CDCA7	RP1-152L7.5	TMEM170B	PRTG	NANOGP8				MCTP1		HEPHL1	DOK7
64				FANCD2	LINC00702	GPX3	SCARA3	RP11-277E18.2				C5orf46		TNFSF15	DIRAS1
65				TRIM7	SCARF2	KRTAP3-1	GBX2	RP6-65G23.3				HEPHL1		MME	ERFE
66				RGS20	NANOGP8	PPME1	IL12A	RP11-525K10.3				TNFSF15		LAMA2	GAS1
67				HMCN2	RP11-277E18.2	LINC00702	TMEM154	Metazoa_SRP				PAPPA		VEPH1	HEPHL1
68				ADIRF	RP1-261D10.2	SCARF2	NPAS2	RP11-752L20.3				NEB		DPP4	TNFSF15
69				MKI67	RP6-65G23.3	NANOGP8	SERPINB9	RP11-1223D19.3				PRELP		SMOC1	SEPT5
70				CENPU	RP11-525K10.3	RP11-277E18.2	SLFN11					SRGAP3		PSG5	AKR1C1
71				SKA1	Metazoa_SRP	RP11-255M2.2	PC					MME		DPF3	MAGED4B
72				BUB1B	RP11-752L20.3	RP6-65G23.3	MUC13					VEPH1		COL28A1	MME
73				CHAF1B	RP11-1223D19.3	RP11-525K10.3	JUP					MDS2		TTC4P1	ENPP1
74				PKN3		Metazoa_SRP	MARCH10					CCDC162P		PEG10	DPP4
75				SPC24		RP11-752L20.3	CHRNA9					PSG5		IFITM10	FAM212B
76				DIRAS3		RP11-1223D19.3	NANOGP1					TTC4P1		LINC00968	MDS2
77				IL24			ZDHHC13					AC009227.2		CTC-347C20.2	SAMD5
78				F2RL2			HYI					MIR29A		CTD-2020K17.1	PSG5
79				CA3			C10orf67					LINC00704			COL28A1
80				ZNF367			C1orf116					PSG2			TTC4P1
81				SKA3			ARHGEF37					LINC00968			PEG10
82				PRTG			TMEM255B					CTC-347C20.2			IFITM10
83				CENPV			C12orf56					RP11-597D13.9			LINC00968
84				KIAA0101			SAPCD2					RP11-567C2.1			CTC-347C20.2
85				PLK1			DNER					MT1L			RP11-597D13.9
86				CDT1			FSIP2					RP11-524D16__A.3			TMEM158
87				TK1			PCDH18					RP11-327F22.1			CTD-2020K17.1
88				SCARA3			FAM180A					UG0898H09
89				PBK			GM2A					NEFL
90				HIST1H1E			ADA
91				CKAP2L			MBP
92				BUB1			TOR4A
93				CDK1			CCDC69
94				ESCO2			TOX
95				RRM2			HIST2H3A
96				UBE2C			LAYN
97				RMI2			TBC1D8
98				HYI			TMEM170B
99				AURKB			GPX3
100				HIST2H3D			KRTAP3-1
101				IQGAP3			PPME1
102				HIST2H2AB			AP005901.1
103				SAPCD2			SLC12A8
104				ERCC6L			LINC01133
105				ARL4C			RP1-272L16.1
106				FAM111B			LINC00702
107				PCDH18			RP11-356I2.4
108				HIST1H2AI			SCARF2
109				HIST1H2AG			NANOGP8
110				HIST1H3J			RP11-277E18.2
111				TEAD4			RP6-65G23.3
112				PRIM1			RP11-525K10.3
113				TOX			RP11-462G12.1
114				PRC1			HIST1H2BB
115				HIST2H3C			Metazoa_SRP
116				HIST2H3A			RP3-424M6.4
117				CCDC85C			RP11-752L20.3
118				GPX3			RP11-1223D19.3
119				KIFC1
120				LINC00707
121				HIST2H2BB
122				HIST1H3B
123				HIST1H2BO
124				HIST1H2AH
125				HIST1H3I
126				HIST1H2AJ
127				HIST1H2BB
128				HIST1H2AL
129				HIST1H2BF
130				HIST1H3C
131				HIST1H2AB
132				HIST1H4A
133				HIST1H4B
134				HIST1H3H
135				RP11-1223D19.3

## Sheet: Colnames
V1	Overlapped UP regulated genes among Y.vs.S, SN5.vs.S, SN10.vs.S and SN15.vs.S
V2	Overlapped UP regulated genes between Y.vs.S and SN5.vs.S
V3	Overlapped UP regulated genes between Y.vs.S and SN10.vs.S
V4	Overlapped UP regulated genes between Y.vs.S and SN15.vs.S
V5	Overlapped UP regulated genes between SN5.vs.S and SN10.vs.S
V6	Overlapped UP regulated genes between SN5.vs.S and SN15.vs.S
V7	Overlapped UP regulated genes between SN10.vs.S and SN15.vs.S
V8	Overlapped UP regulated genes among SN5.vs.S, SN10.vs.S, SN15.vs.S
V9	Overlapped DOWN regulated genes among Y.vs.S, SN5.vs.S, SN10.vs.S and SN15.vs.S
V10	Overlapped DOWN regulated genes between Y.vs.S and SN5.vs.S
V11	Overlapped DOWN regulated genes between Y.vs.S and SN10.vs.S
V12	Overlapped DOWN regulated genes between Y.vs.S and SN15.vs.S
V13	Overlapped DOWN regulated genes between SN5.vs.S and SN10.vs.S
V14	Overlapped DOWN regulated genes between SN5.vs.S and SN15.vs.S
V15	Overlapped DOWN regulated genes between SN10.vs.S and SN15.vs.S
V16	Overlapped DOWN regulated genes among SN5.vs.S, SN10.vs.S, SN15.vs.S
