# Supplementary material for: Ameliorating the hallmarks of cellular senescence in skeletal muscle myogenic progenitors in vitro and in vivo
Source: Sci Adv. 2021 Sep 3;7(36):eabe5671. doi: 10.1126/sciadv.abe5671 (PMC8442867; doi:10.1126/sciadv.abe5671)
Supplement: Supplementary file 2 — Data files S1 to S8 [file sciadv.abe5671_data_files_s1_to_s8.zip › Supplementary_Material_3_Unique_genelist.xlsx]

## Sheet: Unique.genelist
	V1	V2	V3	V4	V5	V6	V7	V8
1	C1orf112	GCLC	RAD9B	SEMA3F	GCLC	FYN	MAP3K14	CRLF1
2	HS3ST1	FAS	PTPRO	PDK4	NIPAL3	NSMAF	RGS4	ATP1A2
3	ARHGAP33	BAK1	AC010970.2	CCDC109B	CASP10	AHRR	RDH5	HSD17B6
4	SLC25A5	VCL	RP5-1028K7.2	CD9	CFLAR	EVC	BMPR1B	SLC4A7
5	AC004381.6	RAI14	CH507-513H4.3	LAMP3	CD38	SMARCD3	HHIP	DLX3
6	TSPOAP1	AIFM2		ITGA6	FAM214B	AVL9	RP11-53O19.3	TRO
7	SOX8	CTPS2		SMPX	COPZ2	CSF3		CAMK2A
8	ETV1	ATP11B		JAG1	CCL26	P3H3		SLC6A15
9	GGCT	CBFB		RNF125	SCIN	BCL7A		SPEG
10	DBF4	WDR1		RAB3D	BAIAP3	RTN4		TRHDE
11	E2F2	FRY		CTSC	CELSR3	CAT		COL5A3
12	PAX7	HACD3		ST3GAL4	MGST1	PTGFR		MPP4
13	NCAPD2	EPB41L2		KRT18	ETV7	BICC1		HSD17B14
14	DPF1	OXCT1		POLR3G	SLC6A13	CHD6		ADAMTS2
15	BRCA1	EPDR1		PCDH12	CD4	TMTC1		IL11
16	UBR7	TRIOBP		ITGA4	CALCOCO1	HMGA1		PALMD
17	DDX11	JOSD1		GDA	MAN2B2	FKBP10		SUSD2
18	MAMLD1	STK24		GALNT12	RWDD2A	MPC2		RASD2
19	TACC3	SLC7A6		CLU	DNASE1L1	DUSP10		SLC8A3
20	POLA2	MAPK8		SH3TC1	GPRC5A	TMEM47		SMAD7
21	IL20RA	PRKAR1A		EFNB2	SAMD4A	FADS1		MXRA5
22	ADGRA2	TNFAIP1		WNK4	NRXN3	EPG5		MEDAG
23	CPS1	PPFIBP1		STEAP4	ABCC2	SYNC		QPRT
24	NCAPH2	VPS29		APOL3	FAS	C4orf3		XYLT1
25	KCNG1	FGF1		RAC2	RNASET2	ANXA5		APLP1
26	ARNTL2	TANC1		CPA4	BTN3A1	ANPEP		HAS1
27	ANK1	ERRFI1		PODXL	IFNGR1	PXK		RARRES2
28	HMGB3	WLS		CASZ1	GRN	MAT2A		TBC1D30
29	NUP160	RAB32		PPARG	RAI14	ZEB2		EYA4
30	CENPQ	RARRES1		RARRES3	RETSAT	ANTXR1		PDE1A
31	DEPDC1B	PTBP3		TTC9	FAM214A	ALCAM		ID2
32	USP2	OGFRL1		CAMK1	HDAC9	CEBPB		GPR68
33	FLT4	INHBA		WNT2B	CYBA	PQLC2L		FMOD
34	TDP1	RAP1B		RSAD2	LAMA3	MTURN		KCNJ2
35	CAPG	HEATR5A		CMPK2	ATP9A	SOCS3		RUNX2
36	GPM6B	ULBP2		IL15RA	LAMC2	ZNF397		LRRC4
37	ARAP2	FLOT2		HTR1B	MXD1	IRAK4		CHN1
38	ARHGAP6	CDK7		PLXNC1	PIGV	TGM2		H19
39	PER3	KDELC1		ARHGAP20	WISP2	DDR1		RAMP1
40	ELN	RAC1		EXOC6	LPAR2	AC009237.17		ALOX5AP
41	RFC2	YAP1		GALNT6	ABCA7	PKI55		LRP4
42	RAD51	CERS5		FAHD2B	PDIA5			EPHA7
43	MPHOSPH9	EFL1		DDIT4L	TRAM1			KRT7
44	PTPRN	ARHGAP17		ARHGAP26	IFI35			CCDC102A
45	SYNE2	EPHA2		DOCK11	KCNAB2			SLC9A5
46	GYG2	PSEN2		ZNF185	TGFBR3			EDNRB
47	TMCC3	SCD5		CCNO	WIPI1			IGFBPL1
48	USP13	ARMT1		C16orf74	LNX1			SLC22A23
49	NDC1	PAK1		LONRF1	P4HA2			ITGA11
50	PTPRU	WWC2		APCDD1	FRY			UACA
51	LZTS1	CCDC50		RAET1L	PPP2R2C			STRA6
52	LTK	MBNL1		GRIP1	NTN4			KIAA1644
53	POLD1	UTRN		KCNMA1	RGS11			FGF7
54	NGFR	SH3RF1		ADAMTSL3	STXBP2			TMEFF2
55	WDR18	PPP4R1		TSPAN7	RARB			AGTR1
56	MCM10	RHOC		XDH	GPR137B			SLIT2
57	ERBB3	NRG1		CDA	EDN1			LPAR4
58	MTHFD2	NECAP2		STC1	TP53INP2			HTR7
59	PDK3	TOMM40L		SLC37A1	RIMS1			PAMR1
60	PRR11	CALM3		ATF3	SLC4A4			TENM4
61	BCL3	FSTL1		C1orf115	CXCL2			CD226
62	HES2	HACD1		RBM47	AFP			MAGI1
63	ASNS	SERPINB8		ETNPPL	OSTM1			ADAMTS12
64	TCOF1	SLC43A2		HPGD	CADPS2			SPOCK1
65	RAD18	KCTD5		ANKRD33B	PCDHB4			JAM2
66	VASH1	C2CD3		F2RL1	COBLL1			ADAMTS5
67	TRIP13	SLC50A1		TMEM200A	NFE2L1			KCNJ15
68	SLC6A15	UGP2		CSMD3	GCKR			KCNB1
69	SMC1A	ELOVL6		LETM2	ABCB1			MPZ
70	HMMR	CDH2		FBP1	B4GALT1			BRSK1
71	TRHDE	PRNP		SLITRK5	EPDR1			TUBA3FP
72	CRMP1	SUSD5		CDC42EP5	HSD17B2			CYGB
73	MCM2	TOM1L2		BATF2	MT3			GRASP
74	TEAD2	RPS6KA3		NLGN1	FER1L4			PDPN
75	TIPIN	PTRF		PCDH7	OAS1			OLFML2B
76	WDR62	ARSJ		ADORA2B	ANKRD24			FBXO41
77	MCM6	ANXA2		PDGFD	YPEL3			CCDC141
78	SPAG5	HMGN4		ATP6V0E2	ICAM1			CYYR1
79	MCAM	TMEM50A		HOPX	GNPTG			TUB
80	UBE2T	KPNA4		MYOZ2	NRCAM			CCDC68
81	SNRPA	BTN3A2		LRRC20	ESR1			IGF2
82	POLD3	MITF		HPSE	CCDC80			FAM129C
83	SYNJ2	THSD4		LRFN4	CAPN3			BDKRB2
84	RBFOX1	VKORC1L1		PCSK1	MFSD11			ATOH8
85	TP73	PPTC7		FOXG1	KRT31			MYO7B
86	OSBPL6	DNM3		CITED4	IL12RB1			ZPLD1
87	SENP1	HSD17B11		FAM89A	SYDE2			COL24A1
88	LIPE	PNP		EPGN	KCNK6			ABLIM3
89	PAFAH1B3	UBE2J1		UPP1	CATSPERG			GLIS1
90	KIF22	HN1L		DUSP8	CBARP			TP53I11
91	RBL1	ANXA2P2		CA13	MARCH2			PGBD5
92	NDC80	DUBR		TCN2	HCN2			EPHB3
93	TCF7	AC092066.1		TRABD2A	GGT1			ACSM5
94	MEF2C			PEAR1	PIK3IP1			PCBP3
95	COL19A1			GJB3	KDELR3			TNFAIP8L3
96	EPB41L3			CD55	RAB36			PCDH9
97	SERTAD4			BCO2	SYNGR1			KCND2
98	SEPHS1			S100A10	APOL1			FAM227A
99	AURKA			SH2D1B	ISM2			SORCS2
100	DNMT3B			HCP5	LGMN			NOTUM
101	TPX2			LINC01537	SUSD6			LCE3A
102	SNX5			AC098826.5	CD40			THBS2
103	BIRC5			RP11-115J23.1	CST3			ZBED6CL
104	ARHGAP4			CTD-2263F21.1	MAP1LC3A			SULF2
105	TFAP4			SENCR	STS			MYL4
106	SLC26A4			PLCE1-AS1	RENBP			L1CAM
107	ORC6			AP000577.2	PCSK1N			PLPP4
108	RGS17				SRPX2			LINC01121
109	HAUS4				ARMCX3			MT1A
110	PHGDH				HTR2A			NYNRIN
111	CLSPN				TNFSF13B			CFAP44
112	CBX5				RGCC			CTD-3193O13.12
113	MSH2				CLN5			LCNL1
114	PTGS1				CCL17			FER1L6
115	SORBS1				MMP15			C10orf55
116	IL11				CCDC113			AC009238.7
117	CDC7				AQP9			FAM212B-AS1
118	HSD17B7P2				PDGFRL			MIR34A
119	PRTFDC1				CPQ			LINC00856
120	STX1B				NIPAL2			AMY2B
121	HNRNPM				PLAT			RP4-800G7.2
122	PALM				NDRG1			RP11-540A21.2
123	RANBP1				SH2D4A			SBF2-AS1
124	MMP11				TUSC3			RP11-123O22.1
125	GGT5				ASAH1			RP11-644F5.10
126	CARD10				FCGRT			DNM1P47
127	SH3BP1				IL4I1			CTD-2541J13.1
128	CENPM				EBI3			RASL10B
129	TPTEP1				RABAC1			RNU6-6P
130	DMC1				MEIS3			RP5-1159O4.2
131	NEFH				PLA2G4C			RP5-1159O4.1
132	MCM5				RAB3D
133	COCH				PLPPR2
134	POLE2				DNASE2
135	CEP128				JAK3
136	MTHFD1				PDE4C
137	VRK1				RUNDC3B
138	RPS6KA5				PON2
139	EFS				ADAP1
140	GINS1				TFEC
141	CDC25B				SERPINE1
142	E2F1				SFRP4
143	RBBP8				TSPAN13
144	MXRA5				SLC1A1
145	POLA1				CA9
146	SUV39H1				NPDC1
147	RBBP7				ATRNL1
148	SCML2				DKK1
149	CENPI				ASPA
150	SLC25A15				SYNGR2
151	CORO1A				LGALS3BP
152	NDRG4				DHX58
153	HCFC1R1				CNTNAP1
154	MAZ				PF4V1
155	IL21R				MANBA
156	CCP110				CPE
157	CORO2B				SLC2A9
158	CEMIP				CRYAB
159	CEP152				SC5D
160	OIP5				C11orf63
161	TRPA1				UNC93B1
162	SFRP1				CCND1
163	MCM4				FOLR3
164	KCNN4				SLC15A3
165	PPP1R13L				ACCS
166	DOT1L				SLC22A18
167	RNASEH2A				CLEC2B
168	TNNT1				ACSS3
169	FBL				MANSC1
170	SHD				GSG1
171	FSD1				OAS2
172	HNRNPUL1				NANOG
173	GLTSCR2				COL12A1
174	LIG1				BTN3A3
175	LSR				GCNT2
176	H2AFV				SERINC1
177	COBL				SOD2
178	EPHB6				ALDH5A1
179	NUDT1				VNN2
180	PCOLCE				PERP
181	RPA3				FAM46A
182	EZH2				ENPP5
183	AEBP1				GHR
184	LHX2				LOX
185	C5				PRLR
186	ELAVL2				PCDH12
187	NPM3				ERGIC1
188	SMC3				ATP6V0E1
189	UBE2S				STC2
190	ENO3				BCHE
191	BLMH				PODXL2
192	HLF				NEK11
193	EFNB3				PLSCR4
194	TMEM97				ABCC5
195	AREG				ADAM23
196	WHSC1				CCL20
197	CCDC34				FNDC4
198	DCPS				REEP6
199	NECTIN1				IFIH1
200	RAD51AP1				GCA
201	RFC5				LOXL3
202	NUP107				FN1
203	TIMELESS				STAT1
204	CDCA3				IGFBP2
205	RP11-22B23.1				IL1R2
206	FAM65B				IL1R1
207	FBXO5				QPCT
208	FANCE				RMDN2
209	MCM3				PLCL1
210	GPR63				RND3
211	AIM1				PCYOX1
212	GMNN				EPAS1
213	SLC29A1				SPR
214	CEP72				EPHA4
215	KIF20A				ANGPTL1
216	SLC12A7				TMEM59
217	ST8SIA4				QSOX1
218	NUP155				RHOU
219	SMC4				FBXO6
220	COL7A1				DNAJC6
221	HES1				NCF2
222	FOXP1				RP11-268J15.5
223	PASK				UAP1
224	MSH6				SLC2A1
225	PRRX1				F3
226	MARK1				TNFSF4
227	CACYBP				HSD11B1
228	CHD5				STX12
229	OPRD1				SGIP1
230	SFPQ				TNFAIP3
231	MAD2L2				SGK1
232	OLFML3				CTGF
233	MFAP2				STBD1
234	SSX2IP				RARRES1
235	PTBP2				CCND2
236	DARS2				ELL2
237	STMN1				SATB2
238	CENPF				PIGZ
239	MYB				NPC2
240	DCLRE1B				YPEL5
241	TGIF2				SLC17A5
242	PPL				OGFRL1
243	TJP2				IFIT3
244	WDR34				IFIT2
245	CNTRL				PPP1R3C
246	PHF19				CNNM1
247	HELLS				MXI1
248	ACAT2				DUSP1
249	MASTL				CCDC170
250	EXOSC8				CYSTM1
251	EGR1				PCDHB8
252	TMPO				TNFSF18
253	DUSP4				TGFBI
254	MND1				SIL1
255	KIF18A				KCNJ8
256	MAPK8IP1				POPDC2
257	FABP3				CCRL2
258	GPSM2				TNFSF10
259	FAM213A				SRGN
260	CCDC18				P4HA1
261	HNRNPA2B1				ITPR2
262	NUDT10				OPTN
263	PLAU				DAW1
264	ZWINT				CHPF
265	CIT				INHA
266	CDKN2C				XG
267	DDX39A				PSG8
268	CENPK				CDKN1A
269	NR4A1				CXCL6
270	CDK2				MT1G
271	STIL				CD70
272	HJURP				GPR108
273	CKS2				TMX4
274	TOX2				FLRT3
275	CSE1L				MMP24
276	F13A1				F10
277	TRERF1				HCST
278	HIST1H1D				IFI6
279	HIST1H1A				OMD
280	HIST1H2BJ				IDUA
281	KLHL31				APOL3
282	KCNK17				APOL2
283	DEK				CPA4
284	TMTC4				CDHR3
285	C17orf53				PDE11A
286	SOX9				GAD1
287	BMP2				ALDH1A2
288	MCM8				ACKR4
289	HNRNPR				RIPK3
290	AMOT				REEP5
291	XRCC3				NXNL2
292	TUBGCP3				SAT1
293	BCL2L12				BST2
294	TRAP1				RSPH3
295	PLEKHG3				TRPM4
296	EVI2A				NPAS1
297	YEATS4				PLXNA3
298	LRRC61				SH3BGRL
299	AUNIP				GALNT15
300	PKMYT1				KRT34
301	CHTF18				KRT33B
302	PAICS				FMO5
303	GNAZ				GCH1
304	APOBEC3A				TRIM22
305	RIBC2				ANKEF1
306	SMO				LPIN3
307	KNSTRN				VSTM2L
308	DUT				SERINC3
309	CHAC1				LINC01260
310	CLN6				DMGDH
311	PARP2				SLC39A11
312	MIS18BP1				RARRES3
313	CDKN1C				HRASLS2
314	STARD8				GGT2
315	LSP1				SEC14L4
316	CEP85				ATP13A3
317	EXOSC2				MEIS2
318	DNMT1				RSAD2
319	HAUS8				CMPK2
320	PSMC3IP				CRB1
321	THOC6				IL15RA
322	KHDRBS3				PIWIL4
323	C19orf57				CYP2J2
324	PER2				PDGFRA
325	SCLY				COL4A2
326	PTPRE				OASL
327	SERPINF1				P2RX4
328	COQ3				EHF
329	FIGNL1				TSPAN31
330	TRIM47				RAB11FIP5
331	PCNA				KCNMB4
332	NES				SP110
333	TOE1				SERPINE2
334	NASP				DRAM1
335	HMGB1P5				SLC41A2
336	MYH10				ITM2B
337	CCNA1				GPNMB
338	POSTN				C7orf69
339	RFC3				SCN2A
340	EPHB2				GALNT5
341	SLF1				DNAJC1
342	LRRCC1				TOR1B
343	MICAL2				CD72
344	CCNB1				RNF144B
345	SYT6				FAM8A1
346	VAV3				TLR2
347	PSRC1				MGARP
348	TMEM106C				ANKRD42
349	FST				IL18BP
350	CDCA8				MMP7
351	SLC43A3				TRIM29
352	PSAT1				ARHGAP20
353	RNFT2				CASP1
354	EPHA7				SQRDL
355	CDK4				TMEM62
356	HNRNPA1				IFI44L
357	RNASEH2B				ARHGAP29
358	CKAP2				CGREF1
359	BORA				CYP1B1
360	BIN1				LOXL4
361	GYPC				DUSP5
362	SMC2				AOX1
363	CTSV				STAT4
364	DSCC1				HECW2
365	POLR1E				CILP
366	DNAJB5				HERC6
367	ARHGEF39				HERC5
368	HMGA1				PCDH10
369	TCF19				FGF2
370	NRM				PDE5A
371	SLC37A4				NAAA
372	KIF23				CXCL9
373	PAQR5				FBN2
374	CENPO				GABARAPL1
375	STAMBPL1				TAPBPL
376	TACC2				ACVRL1
377	KIF20B				SSTR1
378	DNA2				CBLN3
379	SLC40A1				JDP2
380	MNS1				FBLN5
381	SHF				GCNT3
382	ZGRF1				ARRDC4
383	GPAT3				CYP11A1
384	CENPE				PCSK6
385	GSTCD				MFGE8
386	KIAA1644				MAP1LC3B
387	ALG10				ARSG
388	PRICKLE1				ABCA8
389	SLC38A4				GREB1L
390	MARCH9				IGFBP4
391	GAS2L3				IFITM3
392	BRCA2				APP
393	HNRNPA1L2				PADI1
394	DIAPH3				HSPG2
395	FITM1				TBX19
396	RAB15				SYT14
397	STON2				CNGA3
398	FANCI				FAM171B
399	TICRR				MARCH4
400	NTRK3				GRIP2
401	RPS2				COL8A1
402	SLC14A1				ANK2
403	WRAP53				USP53
404	TTYH2				LHFPL2
405	DUS3L				PAM
406	KIF2C				TENM2
407	ILDR2				KLHL3
408	CRABP2				RSPO3
409	RGS16				SLC18B1
410	ANP32E				VWDE
411	KCNH1				IGFBP3
412	DTL				ATXN7L1
413	VASH2				TMEM140
414	TAF1A				SLC16A2
415	ILF2				CHST7
416	ACTA1				GBGT1
417	PARP1				PTGES
418	CHAC2				CACNA1B
419	HES6				ADM
420	CAND2				SERPING1
421	ZNF660				PTPRJ
422	MYH15				SIDT2
423	CCNA2				MMP3
424	HAPLN1				CDH8
425	MEGF10				IL18
426	GABRB2				TMEM86A
427	ZNF300				PLBD2
428	MMS22L				SLC2A13
429	PM20D2				AKAP6
430	MTFR2				ANO4
431	CDCA5				NR3C2
432	POMZP3				MFSD6
433	NCAPG2				FLI1
434	SYTL5				PARP8
435	EBP				TMEM178A
436	ITGB1BP2				GUCY1A2
437	ZNF711				SPEF2
438	CXorf57				CCNO
439	RBMX				PLOD2
440	GINS4				MR1
441	CEP78				BANK1
442	PDSS1				DAB2
443	FAM13C				TMEM87B
444	SSRP1				MCOLN2
445	GLB1L2				GDPD1
446	INCENP				ANKRD29
447	PLCH2				FAM134B
448	CCDC15				ABI3BP
449	CHEK1				ANGPT1
450	DSN1				ABCA6
451	HIRIP3				ABCA5
452	CCDC102B				TNIK
453	TEX30				FAM167A
454	KCTD14				LY96
455	NCAPD3				PIEZO2
456	RNF144A				MPPE1
457	CENPJ				RAB6B
458	TMEM56				CYP2U1
459	POU4F1				PTPRN2
460	HAUS1				GRIA1
461	SPC25				FMN2
462	SUV39H2				PXYLP1
463	GJA1				CLIC2
464	CENPH				AFF2
465	BCL2L11				NAT2
466	KCTD15				CFAP70
467	ANKH				ART3
468	ROBO4				PPP2R2B
469	NRGN				NMNAT2
470	PDLIM3				RP11-66N24.4
471	BTG3				LCA5L
472	SLFN13				MX1
473	PLCL2				DGKI
474	EME1				DRC1
475	AGPAT5				TNFRSF14
476	ALS2CR11				WDR66
477	WIF1				RHBDL2
478	SORCS3				DYNC1I1
479	SFXN2				SLAMF8
480	FBXO43				NBL1
481	ATAD2				CDA
482	SASS6				PINK1
483	CCNB2				CACHD1
484	ACAN				HOXB13
485	DUSP2				ARHGAP27
486	TMSB15A				CYB5R1
487	FANCC				M1AP
488	FAM46B				LYPD5
489	COLEC12				CCDC107
490	AUTS2				PTGIR
491	HIST1H2BD				SLC37A1
492	CDC25C				LRRC3
493	HIST1H4H				LY6E
494	TMSB15B				SQSTM1
495	FCER1G				CXCL16
496	MIS18A				PPP1R32
497	DONSON				SLC25A45
498	TNNI1				PDZK1IP1
499	SIM2				PLPP3
500	CCDC28B				PRKAA2
501	IQCC				AK4
502	CBS				DHRS3
503	C21orf58				TM2D1
504	PPP1R35				DNAJB4
505	FGFR4				WDR63
506	TONSL				KCNT2
507	RECQL4				CADM3
508	SH2B2				IGSF8
509	TUBA3FP				NCSTN
510	BDH1				KLHDC9
511	DBF4B				DENND2D
512	RACGAP1				SLC16A14
513	C16orf59				CTSS
514	CCNF				GPR155
515	PAQR4				SLC22A15
516	SHANK2				LMOD1
517	DRAXIN				IGFBP7
518	LAPTM5				TGFBR2
519	USP1				SERPINI1
520	FAM102B				EFHB
521	PKDCC				C4orf36
522	NUP35				PPM1K
523	CCDC138				CCNL1
524	ACTG2				PTX3
525	COL6A3				SMIM14
526	IGFN1				CRELD1
527	ADORA1				PF4
528	KIAA1524				CXCL1
529	SGO2				CCDC158
530	RPL22L1				CLEC3B
531	CADPS				LIPH
532	GMPS				MELTF
533	TM4SF18				ERMAP
534	TOPBP1				PGRMC2
535	KIF15				PRSS12
536	CDCP1				ASB5
537	HEYL				TMEM144
538	RFC4				ELOVL7
539	RPL39L				ESM1
540	SFMBT1				CMYA5
541	CDC25A				TLR3
542	SPRY1				GRIK2
543	POC1A				CREBRF
544	HMGB2				BMPER
545	MAD2L1				CTSB
546	FAM160A1				GPR146
547	HHIP				ABCA1
548	MB21D1				ALDH1A1
549	GPR85				SLITRK5
550	PTTG1				HEPACAM
551	HEY1				C10orf10
552	PSIP1				KIAA1462
553	MAMDC2				ZNF219
554	AQP3				OTOGL
555	MELK				AGBL2
556	FAT3				IFI27
557	DDIAS				ABTB2
558	PKNOX2				RAB8B
559	LRR1				SMPD1
560	DACT1				ZMAT1
561	SALL2				TMED3
562	E2F7				PLEKHA7
563	ARHGAP42				B2M
564	ADAMTS15				LDHD
565	SYNPO2L				GREM1
566	CYB5R2				NYAP1
567	CENPN				ACSF2
568	WEE1				CERCAM
569	MCM7				STIM1
570	SAAL1				ZNF610
571	C18orf54				ZNF528
572	NEMP1				CDC42EP5
573	SNRPD1				SPINT2
574	MYO5B				SLC43A2
575	RRM1				RILP
576	PPP2R3B				CYB5D2
577	CHAF1A				ANGPTL4
578	SEMA6B				IGFBP6
579	C19orf48				BATF2
580	KRT80				CMAHP
581	NUDT8				GBX2
582	SAC3D1				SLC16A4
583	NT5DC2				IL12A
584	XIRP1				TMEM129
585	DTYMK				SPRY3
586	RFWD3				TM4SF20
587	FEN1				LGALS9
588	GDNF				CXCL10
589	NPNT				SH3TC2
590	SEMA4C				CXCL11
591	ZNF608				STK32A
592	IRS1				CXCL8
593	SLC25A6				TM4SF4
594	GPRIN1				FRMPD4
595	COL22A1				TMEM154
596	CCDC8				RNF150
597	CHRNA5				SEMA3E
598	RAC3				NPAS2
599	VGLL2				ACYP2
600	TMC7				CHCHD7
601	TMEM133				PSG6
602	CDCA4				FPR1
603	HTRA3				FEZ2
604	CYTL1				GAA
605	KYAT1				MAP6
606	NETO2				RP11-443P15.2
607	SHCBP1				ANGPTL7
608	PDE7B				SYNPO
609	LRRC8C				EPHX4
610	GATM				ORMDL3
611	BCL2				LRRC15
612	FRMD5				MYOZ2
613	PPIH				AFF1
614	GAP43				SMPDL3A
615	MTBP				TMEM217
616	MBOAT1				RAB37
617	ID4				EGFL7
618	C5orf34				RAPH1
619	CSDC2				MAB21L3
620	ARPP21				GLRX
621	CKS1B				SAA1
622	DMRT2				PTPRM
623	MMRN2				NABP1
624	CCDC36				TRAPPC3L
625	PPP1R14B				MUC13
626	SLC19A1				HEG1
627	CBX2				CMB9-22P13.1
628	EXO1				MARCH10
629	ZWILCH				C1QTNF1
630	MRPL11				ZDHHC24
631	CD248				DIRC1
632	DES				IL20RB
633	MARCKSL1				BRSK2
634	CHST1				WDR49
635	CCNE2				FZD4
636	CST6				BTC
637	ZNF519				DNAH12
638	ALG10B				YPEL2
639	UCP2				C15orf54
640	CCDC168				SLC35E3
641	ETV4				ORAI3
642	CREG2				PLEKHD1
643	DLEU1				NUPR1
644	ATAD5				DMRTA1
645	DIRAS1				RNF152
646	B3GNT5				NANOGP1
647	LMNB2				BDNF
648	SOX11				METRNL
649	TYMS				EFCAB5
650	PXMP2				GCNT4
651	MAMSTR				EPS8L2
652	TYMSOS				RP11-218M22.1
653	SHMT1				SAMD9L
654	POLE				SAMD12
655	TRIM72				AGTRAP
656	GSG2				PCDHB9
657	CRACR2B				ALS2CL
658	FAM20C				VN1R1
659	ANXA2R				RP11-455G16.1
660	IMPDH2				TRIM73
661	BEND3				FAM101A
662	GLDC				MTUS2-AS1
663	MAF				FUCA1
664	GTPBP6				SMCO3
665	THBD				C1orf101
666	MSC				LACC1
667	PFAS				MRGPRX3
668	RMI1				SSC5D
669	WSCD1				LYNX1
670	ZBTB18				KCTD4
671	APOBEC3B				HCLS1
672	AKAP5				MCFD2
673	PPP1R14BP3				GSX2
674	TH				SLC26A11
675	RCC1				DDX60L
676	MYLPF				TMEM45A
677	HIST1H2BC				SGSH
678	SHISA2				PLAG1
679	HIST3H2A				C5orf30
680	FANCB				AMIGO1
681	GPR3				UBA7
682	GINS3				ATP6AP2
683	RTKN2				NLRP10
684	IDH2				C1S
685	KPNA2				MXRA7
686	BGN				SATB1
687	FES				NXPH3
688	CSF1R				TSPAN10
689	EPHB3				IGIP
690	NDN				TMEM198B
691	SLC25A10				ABAT
692	TRIM61				GAS6
693	MEX3B				ARHGEF37
694	TNFAIP8L3				GJD3
695	ALYREF				CCDC159
696	FAM101B				MX2
697	TRAIP				SERHL2
698	LIN9				PSG9
699	GPR39				GPR1
700	ZNF730				UPP1
701	CLDN5				LHFP
702	NR2C2AP				KCNQ3
703	HIST2H2AC				TSPYL2
704	POU6F1				ZDHHC23
705	HIST1H1B				AP001062.7
706	KNTC1				CCR10
707	ZNF93				TMEM255B
708	CDCA2				PROS1
709	HIST2H2BE				RBM43
710	SEPT5				TMEM106A
711	H1FX				FLRT2
712	JAG2				MANEAL
713	FMNL1				ADSSL1
714	HIST1H2BL				CDNF
715	NOTUM				MAPK11
716	C14orf80				MUC1
717	TNFAIP8L1				IFIT1
718	RAD51D				IFITM1
719	PARPBP				NBPF6
720	STAC3				GOLGA8R
721	KIF18B				GLDN
722	GPAT2				PCLO
723	THBS2				HYAL3
724	ZNF501				POFUT2
725	INSIG1				LCE2A
726	HPDL				MT1X
727	KIF24				COL4A1
728	SPIN4				ISG15
729	BCAM				C6orf132
730	TAF9B				COL4A5
731	PTMA				AGRN
732	SBK2				ZNF626
733	FANCA				C15orf52
734	HIST1H1C				KRTAP1-1
735	EIF4EBP1				GOLGA8M
736	DMBT1				RHCE
737	ARHGAP11B				ANKDD1B
738	WNT7B				APOD
739	CENPP				MAOA
740	H2AFX				FAT4
741	FAM72B				OR10J3
742	DHFRP1				ZNF493
743	CLDN4				INCA1
744	HMGB1				GM2A
745	ZNF724P				LAMB3
746	AKR1C3				ACSL5
747	RYR1				SLC22A4
748	NUDT11				LRP10
749	RFX8				SLC22A5
750	IPO4				GGT3P
751	XRCC2				SLC28A3
752	S100A2				C5orf56
753	HIST3H2BB				MFAP5
754	HIST1H4C				PSAP
755	ZNF300P1				C4orf22
756	SLC25A29				SIRPA
757	HIST1H4J				CHSY3
758	RAD54B				TMEM229B
759	BLM				NPIPB6
760	STMN3				SLC29A3
761	ZNF695				TXNRD1
762	ENPP1				MAFK
763	HIST4H4				C1orf228
764	HIST1H2BK				CCDC69
765	GRK6				PAPSS2
766	WDHD1				ABCA4
767	MMP17				SCAMP5
768	DLL1				SELM
769	ANKRD13B				GRK5
770	RCSD1				SHISA4
771	RASSF9				TBKBP1
772	ARHGAP11A				DMD
773	HMGN2				MFAP3L
774	DUSP27				SNORA80A
775	CCDC152				C1orf53
776	ITPRIPL1				SPRN
777	RNU5D-1				FANK1
778	RNU4-1				DDO
779	RNVU1-6				C2orf72
780	CENPW				RP11-380J14.1
781	HIST2H2AA3				LAYN
782	HIST2H2BF				CARD16
783	ZYG11A				HLA-C
784	NHSL2				PSORS1C1
785	PTPN20				HLA-E
786	LSM2				HLA-J
787	C4orf46				HLA-G
788	ADGRG1				HLA-F
789	HMGN1				PCDHA7
790	DPF3				C4orf47
791	LNP1				LGR4
792	U1				C15orf59
793	KLHL23				MT1M
794	TRIM59				SAMD9
795	BTF3L4P2				CYS1
796	HIST2H3DP1				HCP5
797	MXD3				HLA-H
798	ARHGAP19				HLA-A
799	HAUS7				VGLL3
800	GPC2				XKR4
801	DNAJC9				KRTAP2-3
802	RPSAP54				KRTAP2-1
803	LBH				KRTAP2-4
804	ZNF726				ITGA1
805	ZNF90				TM6SF2
806	PTMAP5				SH3D21
807	HNRNPA1P10				VSTM5
808	NEURL1B				KRTAP2-2
809	RPL7P1				MEG3
810	DDX12P				LINC01588
811	RBMXP2				RP5-832C2.5
812	MIR17HG				TTC3P1
813	HNRNPA1P7				TMEM167B
814	FAM72D				PSG3
815	RP11-122G18.7				KRTAP1-5
816	RPS2P55				BTBD19
817	FANCG				LINC00370
818	RNU2-63P				RP4-622L5.7
819	HIST2H2BA				LINC01133
820	HLA-DPB1				RP1-272L16.1
821	HMGN1P4				RPL29P19
822	UBE2SP2				AC093818.1
823	RPSAP18				PPP1R26-AS1
824	HNRNPA1P48				RP3-509I19.1
825	RPSAP58				LINC00475
826	RFPL1S				KB-1027C11.4
827	DANCR				RP5-875O13.6
828	HNRNPA1P63				ERCC6
829	RP3-342P20.2				HAR1A
830	RP11-298C3.2				FTCDNL1
831	PROB1				TMEM191A
832	DHFR				FTH1P20
833	CTB-63M22.1				FAM66C
834	NPM1P25				HSBP1L1
835	AC105053.3				RP11-395B7.4
836	ZNF492				LBX1-AS1
837	AC009245.3				ELL2P1
838	ANKRD18B				SLC9A7P1
839	RP11-83J16.1				AC007383.3
840	LINC00689				TARID
841	DLEU2				LINC01125
842	EEF1B2P3				RP11-550P17.5
843	RPL3P4				AC067945.3
844	TWIST2				EPHA1-AS1
845	HIST1H2BN				PATL2
846	UBE2SP1				MBNL1-AS1
847	RP11-183G22.1				AC007879.7
848	H2BFS				EEF1DP3
849	SNX18P7				PDE4DIPP1
850	RP11-253E3.1				PSMG3-AS1
851	AL162151.3				RP11-38L15.3
852	RP5-1099D15.1				AC007246.3
853	NPM1P26				KCCAT211
854	AC000089.3				LINC01354
855	PNMA6A				DARS-AS1
856	TRHDE-AS1				PSG1
857	RP11-59D5__B.2				FTH1P7
858	HNRNPA1P54				TONSL-AS1
859	HNRNPA3P5				GOLGA8N
860	RPSAP15				AF131217.1
861	PRKCQ-AS1				CYP1B1-AS1
862	KLHL41				AC034220.3
863	RPSAP12				RP11-196G18.3
864	RPS2P5				AK4P3
865	L1TD1				STXBP5-AS1
866	AQP1				B4GALT1-AS1
867	PTPRG-AS1				FTLP15
868	RPS3AP49				LINC01426
869	MTFP1				HLA-B
870	ARPIN				RP11-545I5.3
871	PALM2				LINC00894
872	RP11-113C12.2				LINC00607
873	RPL7P23				NEXN-AS1
874	RPL12P33				ASMTL-AS1
875	RP11-366M4.11				AC017060.1
876	HHIP-AS1				LINC01134
877	HAUS5				PRKG1-AS1
878	SCARNA22				RPL23AP24
879	TMEM158				ANO7P1
880	RP11-253E3.3				AC093642.3
881	C8orf88				GATS
882	TMEM200B				RP11-274H2.3
883	RP11-150O12.6				ARHGEF25
884	PCDHGA11				LINC00886
885	MEX3A				AKAP2
886	RP11-110I1.12				MBL1P
887	RP11-564D11.3				AC073130.3
888	TRIL				CFB
889	SNHG1				DUBR
890	SUPT16HP1				TMEM35B
891	RP11-424C20.2				HLA-L
892	TMPO-AS1				RP11-439C8.2
893	HSPE1P2				LINC01024
894	CTD-2116N17.1				NEAT1
895	RP5-991G20.1				AP001258.4
896	RP11-673C5.1				MIR210HG
897	RP11-46C24.7				LINC01252
898	SNHG19				FAM13A-AS1
899	ATP2A1-AS1				DPH6-AS1
900	LINC01572				RP11-184M15.1
901	RP11-303E16.2				WHAMMP2
902	PECAM1				LINC01085
903	CORO7				TMEM150C
904	RP11-876N24.5				CTD-2587M2.1
905	FAM72C				HOXC13-AS
906	RP11-563H6.1				RP11-115J23.1
907	RP11-244M2.1				RP11-814P5.1
908	ZNF887P				RP11-254I22.1
909	CTD-2291D10.4				SEPP1
910	RP11-722G7.1				CTD-2337A12.1
911	CTB-92J24.2				RP11-420A23.1
912	RNU12				CTD-2215E18.1
913	HIST2H4B				MALAT1
914	HIST2H4A				RP11-536N17.1
915	RP11-443B20.1				RP11-177H13.2
916	HIST2H2AA4				LINC01111
917	RP11-395N3.2				RP11-351I24.1
918	AC144652.1				RP11-750H9.5
919	HIST1H4K				NOX5
920	HIST1H2BM				RP11-277E18.2
921	HIST1H2BG				PCDHA3
922	USP27X				RP11-632K5.2
923	HIST1H3G				RP11-736K20.5
924	HIST1H2BE				CTSO
925	CH507-42P11.1				USP30-AS1
926	HIST1H4F				RP13-977J11.2
927	HIST1H4L				RP11-54A9.1
928	HIST1H2AK				RP3-405J10.3
929	XKR5				MGAM
930	HIST1H2BH				RP11-680A11.5
931	HIST1H3A				RP11-818F20.5
932	PICSAR				CLEC5A
933	UHRF1				ZNF578
934	HIST1H4I				SPESP1
935	RP11-142E9.1				RP11-66N24.3
936	HIST1H4E				HIF1A-AS1
937	HIST1H2AE				RNASE4
938	HIST1H4D				RP5-1021I20.1
939	HIST1H3F				RP11-624L4.1
940	MYO19				RP11-265N7.1
941	HIST1H2BI				RP11-430B1.2
942	HIST1H2AM				RP11-758N13.1
943	RP11-51F16.1				LINC00933
944	CTD-3014M21.1				RP11-525K10.3
945	RP11-541M12.6				RP11-4O1.2
946	CH507-154B10.2				RP11-490M8.1
947	CTC-260E6.4				RP1-140K8.5
948	RP11-546D6.3				AC026150.8
949	AC053503.12				RP11-690D19.3
950	PAGR1				WFDC21P
951	RP3-510D11.4				RP11-274H2.5
952	RP1-34B20.21				LMO7-AS1
953					TMEM178B
954					RP3-512B11.3
955					RP11-174G6.5
956					RP11-1024P17.1
957					RP4-555D20.2
958					AC144831.1
959					MMP12
960					PCDHGA4
961					RP11-334C17.5
962					AK4P1
963					RP11-403I13.7
964					SEC22B
965					TXNIP
966					CTD-2267D19.3
967					CTD-2630F21.1
968					S1PR2
969					RP11-824M15.3
970					RUNDC3A-AS1
971					RP11-2N1.2
972					CTD-2619J13.9
973					CTD-2331H12.5
974					RAB11B-AS1
975					ZNF528-AS1
976					RP11-932O9.9
977					SPACA6P-AS
978					RP11-259K5.2
979					RP11-420L9.5
980					RP11-324I22.4
981					CCL5
982					RP4-555D20.4
983					RP11-403I13.8
984					RP1-86C11.7
985					RP1-191J18.66
986					PCDHB16
987					GAS6-AS2
988					RP11-67L2.2
989					GATSL2
990					NATD1
991					RP11-486O13.5
992					CH17-472G23.1
993					RP11-182J1.18
994					CH17-472G23.4
995					RP11-54H7.4
996					SGK223
997					FCGBP
998					UBE2Q2P6
999					RP11-397O8.7
1000					RP5-1125A11.7
1001					CTD-2012K14.8
1002					WHAMMP3
1003					GGTLC5P
1004					RP11-182J1.3
1005					CH17-385C13.2
1006					GOLGA8IP
1007					Metazoa_SRP
1008					CH507-513H4.1
1009					RP11-667F14.1
1010					CTD-2562J17.6
1011					RP4-614O4.13
1012					RP11-334C17.3
1013					RP11-371I20.2
1014					CTC-463A16.1
1015					RP11-736K20.4
1016					CDR1-AS
1017					BISPR
1018					CTC-490G23.6
1019					RP11-403F21.4
1020					RP11-180P8.1

## Sheet: Colnames
V1	Unique UP regulated genes in Y.vs.S
V2	Unique UP regulated genes in SN5.vs.S
V3	Unique UP regulated genes in SN10.vs.S
V4	Unique UP regulated genes in SN15.vs.S
V5	Unique DOWN regulated genes in Y.vs.S
V6	Unique DOWN regulated genes in SN5.vs.S
V7	Unique DOWN regulated genes in SN10.vs.S
V8	Unique DOWN regulated genes in SN15.vs.S
