# Supplementary material for: Ameliorating the hallmarks of cellular senescence in skeletal muscle myogenic progenitors in vitro and in vivo
Source: Sci Adv. 2021 Sep 3;7(36):eabe5671. doi: 10.1126/sciadv.abe5671 (PMC8442867; doi:10.1126/sciadv.abe5671)
Supplement: Supplementary file 2 — Data files S1 to S8 [file sciadv.abe5671_data_files_s1_to_s8.zip › Supplementary_Material_4_Pathways_affected_by_each_gene.xls]

## Sheet: Pathways affected by DE gene
log2FC.Y.vs.S	padj.Y.vs.S	log2FC.SN5.vs.S	padj.SN5.vs.S	log2FC.SN10.vs.S	padj.SN10.vs.S	log2FC.SN15.vs.S	padj.SN15.vs.S	Gene	Pathway name	Complete Gene List for each pathway
-0.865994	0.0442887	-0.743091	0.476767	-0.831483	0.257852	-1.0997	0.0297773	ABLIM3	KEGG_AXON_GUIDANCE	UNC5B,PLXNB2,PPP3R2,PPP3CC,PPP3R1,PAK4,NGEF,SEMA4C,SEMA4A,PLXNC1,ROCK1,ABLIM3,PTK2,ROBO1,SLIT2,ROBO2,PLXNA1,ABL1,PLXNA2,PLXNB3,PLXNB1,SEMA3G,ITGB1,SEMA3F,NRAS,ROBO3,CHP2,NFAT5,SEMA6D,RHOD,PAK6,PLXNA3,NCK1,NFATC4,NTNG1,SEMA6A,NFATC3,KRAS,SRGAP3,L1CAM,CFL2,CFL1,GNAI1,UNC5A,GNAI2,RND1,NCK2,MET,SLIT1,SLIT3,PAK7,NTN1,PAK1,LRRC4C,SEMA3C,GNAI3,CXCL12,SEMA5A,NFATC2,NFATC1,DCC,CDC42,UNC5D,SRGAP2,SEMA6C,SE…
-0.865994	0.0442887	-0.743091	0.476767	-0.831483	0.257852	-1.0997	0.0297773	ABLIM3	REACTOME_DEVELOPMENTAL_BIOLOGY	CDH2,AKT3,MED6,CDH4,MED16,RANBP9,CDH15,PLXNC1,CDK4,CDK5,CDK8,PAK4,SEMA3A,MYL12B,MYL9,CAP2,CAP1,NCOA2,SEMA4D,CEBPB,CEBPD,DPYSL4,DRAP1,LEFTY1,CFL1,PPARGC1A,STIP1,MED8,AP2M1,AP2S1,CLTA,CLTC,CNTN1,COL1A1,COL1A2,COL2A1,COL3A1,COL4A1,COL4A2,COL4A3,COL4A4,COL4A5,COL5A1,COL5A2,COL6A1,COL6A2,COL6A3,COL9A1,COL9A2,COL9A3,ACVR1C,UNC5D,CREB1,CREBBP,CRMP1,MAPK14,CSNK2A1,CSNK2A2,CSNK2B,NCAN,HFE2,CTNNA1,CTNNB1,A…
-0.865994	0.0442887	-0.743091	0.476767	-0.831483	0.257852	-1.0997	0.0297773	ABLIM3	REACTOME_AXON_GUIDANCE	RANBP9,PLXNC1,CDK5,PAK4,SEMA3A,MYL12B,MYL9,CAP2,CAP1,SEMA4D,DPYSL4,CFL1,STIP1,AP2M1,AP2S1,CLTA,CLTC,CNTN1,COL1A1,COL1A2,COL2A1,COL3A1,COL4A1,COL4A2,COL4A3,COL4A4,COL4A5,COL5A1,COL5A2,COL6A1,COL6A2,COL6A3,COL9A1,COL9A2,COL9A3,UNC5D,CREB1,CRMP1,CSNK2A1,CSNK2A2,CSNK2B,NCAN,HFE2,AP2A1,AP2A2,AP2B1,DCC,DCX,DLG1,DLG3,DNM1,DNM2,DOCK1,DPYSL2,DPYSL3,EGFR,ERBB2,ALCAM,UNC5B,FES,FGFR1,ABLIM3,PLXND1,CLASP1,ARH…
-0.865994	0.0442887	-0.743091	0.476767	-0.831483	0.257852	-1.0997	0.0297773	ABLIM3	REACTOME_NETRIN1_SIGNALING	UNC5D,HFE2,DCC,DOCK1,UNC5B,ABLIM3,FYN,RGMB,ABLIM1,MYO10,NCK1,NEO1,PITPNA,PLCG1,PRKCQ,RGMA,TRPC7,PTK2,RAC1,NTN4,ROBO1,SIAH1,SIAH2,SLIT1,SLIT3,SRC,TRIO,TRPC3,TRPC4,TRPC5,TRPC6,LOC730030,LOC730221,LOC730335,EZR,UNC5C,WASL,UNC5A,SLIT2,NTN1,CDC42
-0.865994	0.0442887	-0.743091	0.476767	-0.831483	0.257852	-1.0997	0.0297773	ABLIM3	REACTOME_DCC_MEDIATED_ATTRACTIVE_SIGNALING	DCC,DOCK1,ABLIM3,FYN,ABLIM1,NCK1,PTK2,RAC1,SRC,TRIO,WASL,NTN1,CDC42
-1.83549	0.239809	1.79174	0.457146	2.82395	0.0335513	3.80949	0.000160973	ACP5	KEGG_RIBOFLAVIN_METABOLISM	ACPT,ENPP3,ENPP1,ACP6,RFK,ACPP,FLAD1,TYR,MTMR7,MTMR6,PHPT1,MTMR1,ACP1,ACP2,ACP5,MTMR2
-1.83549	0.239809	1.79174	0.457146	2.82395	0.0335513	3.80949	0.000160973	ACP5	KEGG_LYSOSOME	PLA2G15,AP3B2,GGA1,SLC11A1,PPT1,MFSD8,CTSZ,NAGPA,IGF2R,ARSG,ATP6V0A1,CTSW,ATP6V0B,LGMN,CTSS,AP4S1,LAMP2,ATP6AP1,LAPTM5,AP1S3,CLTCL1,AP4B1,AP3B1,LAMP3,ATP6V0A4,CTSL1,ABCB9,AP1B1,CTSK,SLC11A2,GNPTAB,SMPD1,CTSH,AP1G1,CTSG,CTSE,LAPTM4A,GM2A,LAMP1,CTSO,GGA2,CTSL2,AP3M1,CTSC,GBA,AP3D1,CD164,ATP6V1H,HGSNAT,ABCA2,DNASE2B,AGA,AP3M2,ATP6V0D2,ARSA,CTSD,CTSB,ARSB,TCIRG1,GNS,PPT2,DNASE2,SORT1,ASAH1,AP4E1,GALN…
-1.83549	0.239809	1.79174	0.457146	2.82395	0.0335513	3.80949	0.000160973	ACP5	REACTOME_METABOLISM_OF_VITAMINS_AND_COFACTORS	NAMPT,GPHN,SLC19A2,SLC46A1,GSTO2,CYB5A,DHFR,CYB5R3,FASN,NMNAT2,QPRT,FPGS,TPK1,MOCS3,NMNAT3,MOCS1,MOCS2,MTHFD1,MTHFR,ENPP1,PANK1,ACP5,MOCOS,PNPO,NADSYN1,PANK4,RFK,PPCDC,AASDHPPT,DHFRP1,SHMT1,NMNAT1,SLC2A1,SLC2A3,NADK,SLC19A1,THTPA,PANK3,PPCS,PANK2,FLAD1,SLC25A16,COASY,SLC19A3,SLC25A32,PDXK,SLC5A6,NFS1,GSTO1,SLC23A2,SLC23A1
-0.754865	0.207438	-1.06692	0.372993	-0.962834	0.40384	-1.65617	0.0112192	ACSM5	KEGG_BUTANOATE_METABOLISM	AACS,PDHB,ALDH1B1,ACADS,PDHA1,ABAT,PDHA2,ALDH2,ACAT2,ACAT1,OXCT1,HADH,BDH1,HADHA,ACSM1,HMGCL,AKR1B10,ECHS1,ALDH9A1,GAD1,ALDH3A2,ACSM3,GAD2,ACSM4,HMGCS2,EHHADH,HMGCS1,ALDH7A1,ALDH5A1,BDH2,OXCT2,ACSM2A,ACSM5,L2HGDH
-0.187149	0.749362	1.50948	0.00835418	2.10577	1.14075e-05	2.4563	3.27361e-08	ADA	KEGG_PURINE_METABOLISM	POLR2G,NT5C2,POLR2H,ENPP3,POLR2E,POLR2F,ENPP1,XDH,POLR2I,POLR2J,POLE3,ADSS,PRPS2,ADSL,NME6,POLR1D,PNPT1,POLR2K,PDE11A,POLD3,POLR2L,AK1,NME1-NME2,AK2,AK4,POLA2,CANT1,AMPD1,AMPD3,AMPD2,NME4,GUCY2D,NME1,ATIC,NME2,DGUOK,POLR3C,NME3,POLR3G,POLR3F,PRUNE,C17orf48,PDE4B,PDE4C,PDE3B,PDE4A,NUDT2,GMPR2,PDE6C,PDE6D,PDE4D,PDE6A,PRIM1,PRIM2,AK5,GMPR,NME5,PDE7B,PDE5A,POLD4,GUCY1A2,FHIT,ADCY3,ADCY2,ADCY1,POLA1,P…
-0.187149	0.749362	1.50948	0.00835418	2.10577	1.14075e-05	2.4563	3.27361e-08	ADA	KEGG_PRIMARY_IMMUNODEFICIENCY	ZAP70,CD4,TNFRSF13C,IKBKG,IL2RG,RFXAP,TAP2,RFX5,CD8A,CD8B,TAP1,ICOS,UNG,IL7R,ADA,CD40LG,CD40,AICDA,BTK,BLNK,CD19,RAG2,RAG1,CD3D,CD3E,RFXANK,AIRE,CD79A,TNFRSF13B,JAK3,IGLL1,CIITA,LCK,PTPRC,DCLRE1C
-0.187149	0.749362	1.50948	0.00835418	2.10577	1.14075e-05	2.4563	3.27361e-08	ADA	PID_P73PATHWAY	TP53I3,ADA,FAS,PML,GRAMD4,D4S234E,PFDN5,WT1,EP300,PPAP2A,GATA1,YAP1,BIN1,GDF15,FBXO45,RCHY1,BAX,IL4R,MDM2,FLOT2,PLK3,CCNB1,S100A2,AFP,RNF43,MAPK11,TP73,KAT5,CDK6,SERPINE1,WWOX,BRCA2,CCNA2,GNB2L1,SIRT1,PIN1,BUB3,MYC,AEN,CDK1,MAPK14,DEDD,BBC3,CLCA2,JAG2,ABL1,PRKACB,CDK2,DCP1B,BCL2L11,PLK1,SFN,HEY2,JAK1,RELA,NDUFS2,ITCH,NEDD4L,PEA15,SP1,HAGH,TP53AIP1,RB1,NTRK1,RAD51,TP63,FASN,CHEK1,BAK1,IL1RAP,HSF1,…
-0.187149	0.749362	1.50948	0.00835418	2.10577	1.14075e-05	2.4563	3.27361e-08	ADA	PID_CMYB_PATHWAY	MAD1L1,CEBPB,MAF,CDK6,GSTM1,CSF1R,TFEC,MAT2A,CCNB1,COL1A2,CREBBP,ADA,HSPA8,ZFHX3,EP300,UBE2I,CASP6,TAB1,COPA,PTGS2,SMARCA2,CCND1,ANPEP,CD34,SP1,KIT,PIAS3,ADORA2B,SIN3A,ETS1,KITLG,MYC,PAX5,TAB2,MPO,H2AFZ,SPI1,NLK,PRTN3,BCL2,CEBPA,LECT2,CA1,RAG2,SND1,SLC25A3,ETS2,HES1,TOM1,CBX4,KRAS,CD4,CEBPD,PTCRA,ATP2B1,WNT1,GATA3,MYF6,GATA1,MAP3K7,CDKN2A,SKI,ELANE,LYZ,NRAS,HRAS,PPP3CA,MYOD1,BIRC3,TRIM28,CCNA1,ZF…
-0.187149	0.749362	1.50948	0.00835418	2.10577	1.14075e-05	2.4563	3.27361e-08	ADA	PID_DELTA_NP63_PATHWAY	TP63,WWP1,GPX2,CEBPD,POU2F2,STXBP4,ATM,FOSL2,RRAD,VDR,GSK3B,PPP2R5A,MDM2,GNB2L1,NRG1,PERP,CDKN2A,SEC14L2,IGFBP3,CCNB2,TCF7L1,MRE11A,ITGA3,T,ITCH,HES1,BDKRB2,FASN,YAP1,SFN,ADRM1,DLX6,TOP2A,HELLS,BRCA2,RUNX1,KRT14,AXL,NOTCH1,IL1A,KRT5,DLX5,COL5A1,FBXW7,ADA,RAB38,HBP1
-0.187149	0.749362	1.50948	0.00835418	2.10577	1.14075e-05	2.4563	3.27361e-08	ADA	PID_TAP63_PATHWAY	MFGE8,OGG1,EP300,NQO1,SERPINB5,YWHAQ,S100A2,CDKN1A,ITGB4,PML,BBC3,GADD45A,CHUK,TP63,SP1,MDM2,TRAF4,ITGA3,NOC2L,FAS,PMAIP1,ITCH,WWP1,HBP1,PRKCD,IGFBP3,FLOT2,GPX2,DICER1,TFAP2C,SSRP1,ADA,SSPO,SPATA18,PERP,CLCA2,JAG1,TP53I3,DHRS3,CABLES1,CDKN2A,VDR,PLK1,BAX,IKBKB,EVPL,AEN,FDXR,GDF15,ABL1,EGR2,SHH,SMARCD3,DST
-0.187149	0.749362	1.50948	0.00835418	2.10577	1.14075e-05	2.4563	3.27361e-08	ADA	REACTOME_METABOLISM_OF_NUCLEOTIDES	ADA,PAICS,ADSSL1,ADK,CTPS,UPP2,ADSL,ADSS,ADAL,DCK,DCTD,DGUOK,DHODH,DPYD,DPYS,DTYMK,DUT,TYMP,AK1,AK2,NT5C2,GART,AK5,AMPD1,AMPD2,AMPD3,GLRX,GMPR,GPX1,GSR,GUK1,NT5C,HPRT1,APRT,IMPDH1,IMPDH2,ATIC,NME1,NME2,NME4,PNP,NT5E,RRM2B,NT5C3,GMPR2,CMPK1,UPB1,PFAS,PPAT,CTPS2,NT5M,RRM1,RRM2,AGXT2,NME1-NME2,TK1,TK2,TXN,TXNRD1,TYMS,UCK2,UMPS,UPP1,XDH,CAD,UCK1,NT5C1A,CAT,GMPS,NT5C1B,GDA,CDA
-0.187149	0.749362	1.50948	0.00835418	2.10577	1.14075e-05	2.4563	3.27361e-08	ADA	REACTOME_PURINE_SALVAGE	ADA,ADK,ADAL,DCK,DGUOK,AMPD1,AMPD2,AMPD3,GMPR,HPRT1,APRT,PNP,GMPR2
-0.187149	0.749362	1.50948	0.00835418	2.10577	1.14075e-05	2.4563	3.27361e-08	ADA	REACTOME_PURINE_METABOLISM	ADA,PAICS,ADSSL1,ADK,ADSL,ADSS,ADAL,DCK,DGUOK,NT5C2,GART,AMPD1,AMPD2,AMPD3,GMPR,GPX1,NT5C,HPRT1,APRT,IMPDH1,IMPDH2,ATIC,PNP,NT5E,GMPR2,PFAS,PPAT,XDH,NT5C1A,CAT,GMPS,NT5C1B,GDA
-0.42217	0.307765	1.06335	0.0208805	1.22077	0.00374426	1.08383	0.00601325	ADAM21	NABA_ECM_REGULATORS	A2M,A2ML1,ADAM10,ADAM11,ADAM12,ADAM15,ADAM17,ADAM18,ADAM19,ADAM2,ADAM20,ADAM21,ADAM22,ADAM23,ADAM28,ADAM29,ADAM30,ADAM32,ADAM33,ADAM7,ADAM8,ADAM9,ADAMDEC1,ADAMTS1,ADAMTS10,ADAMTS12,ADAMTS13,ADAMTS14,ADAMTS15,ADAMTS16,ADAMTS17,ADAMTS18,ADAMTS19,ADAMTS2,ADAMTS20,ADAMTS3,ADAMTS4,ADAMTS5,ADAMTS6,ADAMTS7,ADAMTS8,ADAMTS9,ADAMTSL1,ADAMTSL2,ADAMTSL3,ADAMTSL4,ADAMTSL5,AGT,AMBP,ASTL,BMP1,C17orf58,CD109,CEL…
-0.42217	0.307765	1.06335	0.0208805	1.22077	0.00374426	1.08383	0.00601325	ADAM21	NABA_MATRISOME_ASSOCIATED	ANXA1,ANXA10,ANXA11,ANXA13,ANXA2,ANXA3,ANXA4,ANXA5,ANXA6,ANXA7,ANXA8,ANXA8L1,ANXA9,C1QA,C1QB,C1QC,C1QL1,C1QL2,C1QL3,C1QL4,C1QTNF1,C1QTNF2,C1QTNF3,C1QTNF4,C1QTNF5,C1QTNF6,C1QTNF7,C1QTNF8,C1QTNF9,CD209,CLC,CLEC10A,CLEC11A,CLEC12A,CLEC12B,CLEC14A,CLEC17A,CLEC18A,CLEC18B,CLEC18C,CLEC19A,CLEC1A,CLEC1B,CLEC2A,CLEC2B,CLEC2D,CLEC2L,CLEC3A,CLEC3B,CLEC4A,CLEC4C,CLEC4D,CLEC4E,CLEC4F,CLEC4G,CLEC4M,CLEC5A,CLE…
-0.42217	0.307765	1.06335	0.0208805	1.22077	0.00374426	1.08383	0.00601325	ADAM21	NABA_MATRISOME	ABI3BP,ADIPOQ,AEBP1,AGRN,AMBN,AMELX,AMELY,BGLAP,BMPER,BSPH1,CDCP2,CILP,CILP2,COCH,COLQ,COMP,CRELD1,CRELD2,CRIM1,CRISPLD1,CRISPLD2,CTGF,CTHRC1,CYR61,DDX26B,DMBT1,DMP1,DPT,DSPP,ECM1,ECM2,EDIL3,EFEMP1,EFEMP2,EGFLAM,ELN,ELSPBP1,EMID1,EMILIN1,EMILIN2,EMILIN3,EYS,FBLN1,FBLN2,FBLN5,FBLN7,FBN1,FBN2,FBN3,FGA,FGB,FGG,FGL1,FGL2,FN1,FNDC1,FNDC7,FNDC8,FRAS1,GAS6,GLDN,HMCN1,HMCN2,IBSP,IGFALS,IGFBP1,IGFBP2,IGFB…
0.253203	0.363626	-0.443114	0.456879	-0.69732	0.046461	-1.13634	1.24893e-05	ADAMTS12	NABA_ECM_REGULATORS	A2M,A2ML1,ADAM10,ADAM11,ADAM12,ADAM15,ADAM17,ADAM18,ADAM19,ADAM2,ADAM20,ADAM21,ADAM22,ADAM23,ADAM28,ADAM29,ADAM30,ADAM32,ADAM33,ADAM7,ADAM8,ADAM9,ADAMDEC1,ADAMTS1,ADAMTS10,ADAMTS12,ADAMTS13,ADAMTS14,ADAMTS15,ADAMTS16,ADAMTS17,ADAMTS18,ADAMTS19,ADAMTS2,ADAMTS20,ADAMTS3,ADAMTS4,ADAMTS5,ADAMTS6,ADAMTS7,ADAMTS8,ADAMTS9,ADAMTSL1,ADAMTSL2,ADAMTSL3,ADAMTSL4,ADAMTSL5,AGT,AMBP,ASTL,BMP1,C17orf58,CD109,CEL…
0.253203	0.363626	-0.443114	0.456879	-0.69732	0.046461	-1.13634	1.24893e-05	ADAMTS12	NABA_MATRISOME_ASSOCIATED	ANXA1,ANXA10,ANXA11,ANXA13,ANXA2,ANXA3,ANXA4,ANXA5,ANXA6,ANXA7,ANXA8,ANXA8L1,ANXA9,C1QA,C1QB,C1QC,C1QL1,C1QL2,C1QL3,C1QL4,C1QTNF1,C1QTNF2,C1QTNF3,C1QTNF4,C1QTNF5,C1QTNF6,C1QTNF7,C1QTNF8,C1QTNF9,CD209,CLC,CLEC10A,CLEC11A,CLEC12A,CLEC12B,CLEC14A,CLEC17A,CLEC18A,CLEC18B,CLEC18C,CLEC19A,CLEC1A,CLEC1B,CLEC2A,CLEC2B,CLEC2D,CLEC2L,CLEC3A,CLEC3B,CLEC4A,CLEC4C,CLEC4D,CLEC4E,CLEC4F,CLEC4G,CLEC4M,CLEC5A,CLE…
0.253203	0.363626	-0.443114	0.456879	-0.69732	0.046461	-1.13634	1.24893e-05	ADAMTS12	NABA_MATRISOME	ABI3BP,ADIPOQ,AEBP1,AGRN,AMBN,AMELX,AMELY,BGLAP,BMPER,BSPH1,CDCP2,CILP,CILP2,COCH,COLQ,COMP,CRELD1,CRELD2,CRIM1,CRISPLD1,CRISPLD2,CTGF,CTHRC1,CYR61,DDX26B,DMBT1,DMP1,DPT,DSPP,ECM1,ECM2,EDIL3,EFEMP1,EFEMP2,EGFLAM,ELN,ELSPBP1,EMID1,EMILIN1,EMILIN2,EMILIN3,EYS,FBLN1,FBLN2,FBLN5,FBLN7,FBN1,FBN2,FBN3,FGA,FGB,FGG,FGL1,FGL2,FN1,FNDC1,FNDC7,FNDC8,FRAS1,GAS6,GLDN,HMCN1,HMCN2,IBSP,IGFALS,IGFBP1,IGFBP2,IGFB…
-0.443543	0.368276	-0.635918	0.67887	-0.590469	0.581208	-1.43262	0.00302058	ADAMTS2	NABA_ECM_REGULATORS	A2M,A2ML1,ADAM10,ADAM11,ADAM12,ADAM15,ADAM17,ADAM18,ADAM19,ADAM2,ADAM20,ADAM21,ADAM22,ADAM23,ADAM28,ADAM29,ADAM30,ADAM32,ADAM33,ADAM7,ADAM8,ADAM9,ADAMDEC1,ADAMTS1,ADAMTS10,ADAMTS12,ADAMTS13,ADAMTS14,ADAMTS15,ADAMTS16,ADAMTS17,ADAMTS18,ADAMTS19,ADAMTS2,ADAMTS20,ADAMTS3,ADAMTS4,ADAMTS5,ADAMTS6,ADAMTS7,ADAMTS8,ADAMTS9,ADAMTSL1,ADAMTSL2,ADAMTSL3,ADAMTSL4,ADAMTSL5,AGT,AMBP,ASTL,BMP1,C17orf58,CD109,CEL…
-0.443543	0.368276	-0.635918	0.67887	-0.590469	0.581208	-1.43262	0.00302058	ADAMTS2	NABA_MATRISOME_ASSOCIATED	ANXA1,ANXA10,ANXA11,ANXA13,ANXA2,ANXA3,ANXA4,ANXA5,ANXA6,ANXA7,ANXA8,ANXA8L1,ANXA9,C1QA,C1QB,C1QC,C1QL1,C1QL2,C1QL3,C1QL4,C1QTNF1,C1QTNF2,C1QTNF3,C1QTNF4,C1QTNF5,C1QTNF6,C1QTNF7,C1QTNF8,C1QTNF9,CD209,CLC,CLEC10A,CLEC11A,CLEC12A,CLEC12B,CLEC14A,CLEC17A,CLEC18A,CLEC18B,CLEC18C,CLEC19A,CLEC1A,CLEC1B,CLEC2A,CLEC2B,CLEC2D,CLEC2L,CLEC3A,CLEC3B,CLEC4A,CLEC4C,CLEC4D,CLEC4E,CLEC4F,CLEC4G,CLEC4M,CLEC5A,CLE…
-0.443543	0.368276	-0.635918	0.67887	-0.590469	0.581208	-1.43262	0.00302058	ADAMTS2	NABA_MATRISOME	ABI3BP,ADIPOQ,AEBP1,AGRN,AMBN,AMELX,AMELY,BGLAP,BMPER,BSPH1,CDCP2,CILP,CILP2,COCH,COLQ,COMP,CRELD1,CRELD2,CRIM1,CRISPLD1,CRISPLD2,CTGF,CTHRC1,CYR61,DDX26B,DMBT1,DMP1,DPT,DSPP,ECM1,ECM2,EDIL3,EFEMP1,EFEMP2,EGFLAM,ELN,ELSPBP1,EMID1,EMILIN1,EMILIN2,EMILIN3,EYS,FBLN1,FBLN2,FBLN5,FBLN7,FBN1,FBN2,FBN3,FGA,FGB,FGG,FGL1,FGL2,FN1,FNDC1,FNDC7,FNDC8,FRAS1,GAS6,GLDN,HMCN1,HMCN2,IBSP,IGFALS,IGFBP1,IGFBP2,IGFB…
-0.234388	0.68652	-0.184063	0.984876	-0.79837	0.392432	-1.76485	0.000399626	ADAMTS5	NABA_ECM_REGULATORS	A2M,A2ML1,ADAM10,ADAM11,ADAM12,ADAM15,ADAM17,ADAM18,ADAM19,ADAM2,ADAM20,ADAM21,ADAM22,ADAM23,ADAM28,ADAM29,ADAM30,ADAM32,ADAM33,ADAM7,ADAM8,ADAM9,ADAMDEC1,ADAMTS1,ADAMTS10,ADAMTS12,ADAMTS13,ADAMTS14,ADAMTS15,ADAMTS16,ADAMTS17,ADAMTS18,ADAMTS19,ADAMTS2,ADAMTS20,ADAMTS3,ADAMTS4,ADAMTS5,ADAMTS6,ADAMTS7,ADAMTS8,ADAMTS9,ADAMTSL1,ADAMTSL2,ADAMTSL3,ADAMTSL4,ADAMTSL5,AGT,AMBP,ASTL,BMP1,C17orf58,CD109,CEL…
-0.234388	0.68652	-0.184063	0.984876	-0.79837	0.392432	-1.76485	0.000399626	ADAMTS5	NABA_MATRISOME_ASSOCIATED	ANXA1,ANXA10,ANXA11,ANXA13,ANXA2,ANXA3,ANXA4,ANXA5,ANXA6,ANXA7,ANXA8,ANXA8L1,ANXA9,C1QA,C1QB,C1QC,C1QL1,C1QL2,C1QL3,C1QL4,C1QTNF1,C1QTNF2,C1QTNF3,C1QTNF4,C1QTNF5,C1QTNF6,C1QTNF7,C1QTNF8,C1QTNF9,CD209,CLC,CLEC10A,CLEC11A,CLEC12A,CLEC12B,CLEC14A,CLEC17A,CLEC18A,CLEC18B,CLEC18C,CLEC19A,CLEC1A,CLEC1B,CLEC2A,CLEC2B,CLEC2D,CLEC2L,CLEC3A,CLEC3B,CLEC4A,CLEC4C,CLEC4D,CLEC4E,CLEC4F,CLEC4G,CLEC4M,CLEC5A,CLE…
-0.234388	0.68652	-0.184063	0.984876	-0.79837	0.392432	-1.76485	0.000399626	ADAMTS5	NABA_MATRISOME	ABI3BP,ADIPOQ,AEBP1,AGRN,AMBN,AMELX,AMELY,BGLAP,BMPER,BSPH1,CDCP2,CILP,CILP2,COCH,COLQ,COMP,CRELD1,CRELD2,CRIM1,CRISPLD1,CRISPLD2,CTGF,CTHRC1,CYR61,DDX26B,DMBT1,DMP1,DPT,DSPP,ECM1,ECM2,EDIL3,EFEMP1,EFEMP2,EGFLAM,ELN,ELSPBP1,EMID1,EMILIN1,EMILIN2,EMILIN3,EYS,FBLN1,FBLN2,FBLN5,FBLN7,FBN1,FBN2,FBN3,FGA,FGB,FGG,FGL1,FGL2,FN1,FNDC1,FNDC7,FNDC8,FRAS1,GAS6,GLDN,HMCN1,HMCN2,IBSP,IGFALS,IGFBP1,IGFBP2,IGFB…
0.140428	0.822869	0.0767129	0.998839	0.925735	0.270132	1.5476	0.00210809	ADAMTSL3	NABA_ECM_REGULATORS	A2M,A2ML1,ADAM10,ADAM11,ADAM12,ADAM15,ADAM17,ADAM18,ADAM19,ADAM2,ADAM20,ADAM21,ADAM22,ADAM23,ADAM28,ADAM29,ADAM30,ADAM32,ADAM33,ADAM7,ADAM8,ADAM9,ADAMDEC1,ADAMTS1,ADAMTS10,ADAMTS12,ADAMTS13,ADAMTS14,ADAMTS15,ADAMTS16,ADAMTS17,ADAMTS18,ADAMTS19,ADAMTS2,ADAMTS20,ADAMTS3,ADAMTS4,ADAMTS5,ADAMTS6,ADAMTS7,ADAMTS8,ADAMTS9,ADAMTSL1,ADAMTSL2,ADAMTSL3,ADAMTSL4,ADAMTSL5,AGT,AMBP,ASTL,BMP1,C17orf58,CD109,CEL…
0.140428	0.822869	0.0767129	0.998839	0.925735	0.270132	1.5476	0.00210809	ADAMTSL3	NABA_MATRISOME_ASSOCIATED	ANXA1,ANXA10,ANXA11,ANXA13,ANXA2,ANXA3,ANXA4,ANXA5,ANXA6,ANXA7,ANXA8,ANXA8L1,ANXA9,C1QA,C1QB,C1QC,C1QL1,C1QL2,C1QL3,C1QL4,C1QTNF1,C1QTNF2,C1QTNF3,C1QTNF4,C1QTNF5,C1QTNF6,C1QTNF7,C1QTNF8,C1QTNF9,CD209,CLC,CLEC10A,CLEC11A,CLEC12A,CLEC12B,CLEC14A,CLEC17A,CLEC18A,CLEC18B,CLEC18C,CLEC19A,CLEC1A,CLEC1B,CLEC2A,CLEC2B,CLEC2D,CLEC2L,CLEC3A,CLEC3B,CLEC4A,CLEC4C,CLEC4D,CLEC4E,CLEC4F,CLEC4G,CLEC4M,CLEC5A,CLE…
0.140428	0.822869	0.0767129	0.998839	0.925735	0.270132	1.5476	0.00210809	ADAMTSL3	NABA_MATRISOME	ABI3BP,ADIPOQ,AEBP1,AGRN,AMBN,AMELX,AMELY,BGLAP,BMPER,BSPH1,CDCP2,CILP,CILP2,COCH,COLQ,COMP,CRELD1,CRELD2,CRIM1,CRISPLD1,CRISPLD2,CTGF,CTHRC1,CYR61,DDX26B,DMBT1,DMP1,DPT,DSPP,ECM1,ECM2,EDIL3,EFEMP1,EFEMP2,EGFLAM,ELN,ELSPBP1,EMID1,EMILIN1,EMILIN2,EMILIN3,EYS,FBLN1,FBLN2,FBLN5,FBLN7,FBN1,FBN2,FBN3,FGA,FGB,FGG,FGL1,FGL2,FN1,FNDC1,FNDC7,FNDC8,FRAS1,GAS6,GLDN,HMCN1,HMCN2,IBSP,IGFALS,IGFBP1,IGFBP2,IGFB…
-3.26242	8.66826e-12	-1.06962	0.170468	-1.24894	0.0685564	-1.59412	0.00275858	ADCY4	KEGG_PURINE_METABOLISM	POLR2G,NT5C2,POLR2H,ENPP3,POLR2E,POLR2F,ENPP1,XDH,POLR2I,POLR2J,POLE3,ADSS,PRPS2,ADSL,NME6,POLR1D,PNPT1,POLR2K,PDE11A,POLD3,POLR2L,AK1,NME1-NME2,AK2,AK4,POLA2,CANT1,AMPD1,AMPD3,AMPD2,NME4,GUCY2D,NME1,ATIC,NME2,DGUOK,POLR3C,NME3,POLR3G,POLR3F,PRUNE,C17orf48,PDE4B,PDE4C,PDE3B,PDE4A,NUDT2,GMPR2,PDE6C,PDE6D,PDE4D,PDE6A,PRIM1,PRIM2,AK5,GMPR,NME5,PDE7B,PDE5A,POLD4,GUCY1A2,FHIT,ADCY3,ADCY2,ADCY1,POLA1,P…
-3.26242	8.66826e-12	-1.06962	0.170468	-1.24894	0.0685564	-1.59412	0.00275858	ADCY4	KEGG_CALCIUM_SIGNALING_PATHWAY	CALM2,PTGFR,BST1,PTGER1,F2R,CALM1,PTGER3,ATP2A1,OXTR,PPP3R2,P2RX4,TACR3,P2RX5,PPP3CC,ADRB3,ATP2A3,P2RX1,PPP3R1,ADRB2,ATP2A2,P2RX3,ADRB1,TACR1,TACR2,SPHK1,CCKAR,CCKBR,NTSR1,PDGFRB,LOC729317,SLC8A1,ITPR3,SLC8A3,PLCD3,EDNRA,P2RX7,CHP2,DRD1,DRD5,TRHR,EDNRB,PHKB,PHKA2,PHKA1,GNA15,GNA11,VDAC1,VDAC2,CHRM1,VDAC3,CHRM2,PRKX,PLN,BDKRB1,MYLK,PLCE1,CHRM3,ADCY3,CALML5,LTB4R2,ADCY2,ADCY1,BDKRB2,PDE1C,CYSLTR1,G…
-3.26242	8.66826e-12	-1.06962	0.170468	-1.24894	0.0685564	-1.59412	0.00275858	ADCY4	KEGG_CHEMOKINE_SIGNALING_PATHWAY	CCL26,STAT3,STAT1,STAT2,CCL3L1,CCL2,GNB4,CCL3,ADRBK2,ADRBK1,CCL5,CCL4,CX3CR1,CCL13,CCL11,CCL8,CCL7,CCL3L3,ROCK1,PTK2,BRAF,CXCL14,VAV1,CCL14,CCL15,IKBKB,AKT1,AKT2,JAK3,SHC4,DOCK2,JAK2,CCL18,GRK7,ARRB2,CCL17,ARRB1,CCL20,VAV2,CCL19,AKT3,NRAS,CCL21,CCL23,TIAM1,CCL22,GNG13,STAT5B,NFKB1,GRK1,NFKBIB,NFKBIA,CCL16,PIK3R5,RELA,GNG7,GNG5,KRAS,SHC3,FGR,GNB3,GNB2,CCL24,PRKX,GNG4,GNG3,GNAI1,GNG10,GNAI2,GNG11,G…
-3.26242	8.66826e-12	-1.06962	0.170468	-1.24894	0.0685564	-1.59412	0.00275858	ADCY4	KEGG_OOCYTE_MEIOSIS	CDC16,CALM2,CALM1,IGF1,RPS6KA6,PPP3R2,PPP3CC,SLK,PPP3R1,IGF1R,ANAPC1,SPDYC,ITPR3,SMC1B,LOC728622,CHP2,ANAPC7,ANAPC5,FBXO43,SMC1A,REC8,MAPK12,BTRC,PRKX,SKP1,FBXW11,CALML5,ADCY3,ADCY2,LOC650621,PLK1,ADCY1,RBX1,STAG3,PGR,YWHAB,CAMK2A,BUB1,CAMK2B,CAMK2D,CAMK2G,PRKACA,PRKACB,PRKACG,FBXO5,SGOL1,PTTG1,CALML3,CDC27,CDC25C,PLCZ1,CDC20,YWHAZ,YWHAH,CALM3,CCNB1,YWHAG,YWHAE,CCNE1,PTTG2,ADCY8,ADCY9,ADCY6,ADCY7…
-3.26242	8.66826e-12	-1.06962	0.170468	-1.24894	0.0685564	-1.59412	0.00275858	ADCY4	KEGG_VASCULAR_SMOOTH_MUSCLE_CONTRACTION	CALM2,CALD1,CALM1,CYP4A11,CALCRL,PTGIR,PPP1R14A,JMJD7-PLA2G4B,ROCK1,PLA2G6,PLA2G2E,MRVI1,PLA2G10,BRAF,ITPR3,PLA2G4B,MYL6B,PLA2G2F,EDNRA,GNA12,GNA11,GNA13,PRKX,GUCY1A2,MYLK,ADCY3,MYL6,CALML5,ADCY2,ADCY1,PLA2G4E,KCNMB3,PRKACA,GNAQ,PRKACB,PRKACG,GNAS,CALML3,PLA2G2D,PLA2G12A,AGTR1,MYH11,CALM3,PLCB2,KCNMB2,ADCY8,PLCB1,ADCY9,PPP1R12B,ADCY6,ADCY7,PRKCB,RAF1,PLCB3,PRKCA,ADCY5,PLCB4,MYL9,ARHGEF11,KCNMB1,K…
-3.26242	8.66826e-12	-1.06962	0.170468	-1.24894	0.0685564	-1.59412	0.00275858	ADCY4	KEGG_GAP_JUNCTION	PLCB2,GRM5,SOS2,ADCY8,PLCB1,ADCY9,ADCY6,TUBA1A,RAF1,PRKCB,ADCY7,PRKCA,PLCB3,PLCB4,ADCY5,GRM1,CDK1,PDGFD,TUBB4A,ADRB1,TUBB4B,TUBB3,PRKCG,PDGFRB,TUBB2A,MAP2K2,ITPR3,MAP2K1,MAP2K5,LPAR1,ADCY4,TUBA1B,NRAS,GRB2,MAPK3,DRD1,GUCY1B3,DRD2,MAPK7,GUCY1A3,PRKG1,SOS1,TUBB7P,PRKG2,MAPK1,TUBA3D,HRAS,GJD2,CSNK1D,EGFR,TUBB2B,ITPR1,ITPR2,PDGFC,TUBAL3,GNA11,KRAS,EGF,PRKX,GJA1,GNAI1,HTR2A,TUBA3C,GNAI2,GUCY1A2,HTR2C,…
-3.26242	8.66826e-12	-1.06962	0.170468	-1.24894	0.0685564	-1.59412	0.00275858	ADCY4	KEGG_TASTE_TRANSDUCTION	TAS2R60,GRM4,PLCB2,ADCY8,ADCY6,TAS2R42,TAS1R2,TAS1R1,TRPM5,ACCN1,PDE1A,CACNA1A,ITPR3,CACNA1B,TAS2R5,ADCY4,GNAT3,GNG13,TAS2R3,TAS2R9,TAS1R3,TAS2R1,KCNB1,TAS2R16,TAS2R4,SCNN1G,GNB3,PRKX,GNG3,SCNN1B,SCNN1A,TAS2R43,TAS2R40,TAS2R41,TAS2R39,TAS2R14,PRKACA,PRKACB,PRKACG,GNAS,TAS2R38,GNB1,TAS2R20,TAS2R50,TAS2R45,TAS2R8,TAS2R46,TAS2R7,TAS2R13,TAS2R19,TAS2R10,TAS2R31
-3.26242	8.66826e-12	-1.06962	0.170468	-1.24894	0.0685564	-1.59412	0.00275858	ADCY4	KEGG_GNRH_SIGNALING_PATHWAY	JUN,CALM2,ELK1,CALM1,MAP2K4,JMJD7-PLA2G4B,MMP2,PLA2G2E,PLA2G6,PLA2G10,MAP3K1,MAP3K3,ITPR3,MAP3K4,PLA2G4B,CGA,PLA2G2F,NRAS,MAPK14,MAPK12,KRAS,GNA11,PRKX,CALML5,ADCY3,ADCY2,ADCY1,PLA2G4E,CAMK2A,CAMK2B,CAMK2D,CAMK2G,PRKACA,GNAQ,PRKACB,PRKACG,GNRHR,GNAS,GNRH2,GNRH1,CALML3,PLA2G2D,PLD1,PLA2G12A,PLD2,HBEGF,CALM3,PTK2B,MAP3K2,CDC42,PLCB2,ADCY8,SOS2,ADCY9,PLCB1,ADCY6,ADCY7,PRKCB,RAF1,PLCB3,PRKCA,ADCY5,PL…
-3.26242	8.66826e-12	-1.06962	0.170468	-1.24894	0.0685564	-1.59412	0.00275858	ADCY4	KEGG_PROGESTERONE_MEDIATED_OOCYTE_MATURATION	CDC16,ADCY8,ADCY9,ADCY6,RAF1,ADCY7,ADCY5,SPDYA,IGF1,RPS6KA6,CDK1,ANAPC10,IGF1R,ANAPC1,INS,ANAPC11,SPDYC,MAPK9,MAPK10,MAPK11,BRAF,MAPK13,MAP2K1,ADCY4,AKT1,AKT2,RPS6KA2,RPS6KA3,AKT3,CPEB1,MAPK3,ANAPC7,ANAPC5,ANAPC2,ANAPC4,MAD2L1,RPS6KA1,MAPK1,PIK3R5,PDE3B,MAPK8,CDC23,MAPK14,MAPK12,KRAS,PRKX,GNAI1,CCNA1,GNAI2,FZR1,ADCY3,HSP90AA1,ARAF,LOC650621,ADCY2,PLK1,ADCY1,PDE3A,ANAPC13,MOS,PIK3R3,PGR,CCNA2,BUB1…
-3.26242	8.66826e-12	-1.06962	0.170468	-1.24894	0.0685564	-1.59412	0.00275858	ADCY4	KEGG_MELANOGENESIS	CALM2,CALM1,TYR,CREB3L1,FZD1,FZD4,FZD6,FZD7,LEF1,CREBBP,CREB3,FZD8,FZD9,POMC,WNT9B,WNT9A,CREB1,WNT2B,WNT11,EDN1,WNT10B,NRAS,EDNRB,LOC652799,KRAS,PRKX,GNAI1,GNAI2,CALML5,ADCY3,ADCY2,ADCY1,CREB3L3,WNT5B,CAMK2A,CAMK2B,CAMK2D,CAMK2G,PRKACA,GNAQ,PRKACB,PRKACG,GNAS,GNAI3,WNT16,GNAO1,CALML3,DCT,CALM3,PLCB2,ADCY8,ADCY9,PLCB1,ADCY6,ADCY7,PRKCB,RAF1,PLCB3,PRKCA,PLCB4,ADCY5,CREB3L4,ASIP,KITLG,PRKCG,MC1R,WNT…
-3.26242	8.66826e-12	-1.06962	0.170468	-1.24894	0.0685564	-1.59412	0.00275858	ADCY4	KEGG_DILATED_CARDIOMYOPATHY	CACNA2D1,CACNB1,LOC100418883,CACNB2,ADCY8,CACNB3,ADCY9,CACNB4,ADCY6,CACNG1,ADCY7,ADCY5,TNF,ITGA9,IGF1,RYR2,CACNG8,CACNG6,LMNA,CACNG7,ATP2A2,ADRB1,ITGA4,TPM2,ITGA3,TPM1,ITGA2B,ITGA7,ITGA5,EMD,ITGA11,DMD,CACNA2D3,CACNA1D,SLC8A1,LOC646821,CACNA1C,TNNI3,CACNA1F,ITGB3,CACNA2D2,CACNA1S,ITGB4,ADCY4,TNNC1,ITGB5,ITGB6,ITGB7,ITGAV,ITGB1,TPM4,ACTC1,ACTG1,CACNA2D4,MYBPC3,TPM3,ITGA10,SGCD,SGCG,SGCA,ITGA8,SGCB…
-3.26242	8.66826e-12	-1.06962	0.170468	-1.24894	0.0685564	-1.59412	0.00275858	ADCY4	PID_ENDOTHELIN_PATHWAY	PLCB3,MAPK14,MMP1,ADCY9,SLC9A1,GNAL,FOS,EDNRB,SRC,PTK2B,COL3A1,CYSLTR2,PRKCQ,ADCY8,ADCY4,GNAO1,EDN3,PLA2G4A,BCAR1,GNAZ,ADCY7,COL1A2,GNA12,GNAQ,AKT1,CYSLTR1,EDNRA,MAP2K1,PRKCG,GNA11,GNA15,CRK,MAP2K2,GNA14,GNAI1,PRKCE,SLC9A3,RAF1,RHOA,JUN,JAK2,ADCY5,PRKCH,PRKCD,CDC42,ADCY6,ADCY2,GNAI2,ADCY3,MAPK8,TRPC6,EDN2,RAC1,PLCB1,GNAI3,MAPK1,HRAS,PRKCB,PLCB2,EDN1,ADCY1,MAPK3,PRKCA
-3.26242	8.66826e-12	-1.06962	0.170468	-1.24894	0.0685564	-1.59412	0.00275858	ADCY4	PID_LYSOPHOSPHOLIPID_PATHWAY	BCAR1,PLCB3,GNAI3,GSK3B,RELA,PTK2,ADCY1,LYN,ADCY7,PLD2,GNA12,GNAO1,HRAS,ADCY4,ADCY2,NFKBIA,NFKB1,ADCY8,EGFR,LPAR3,LPAR1,MAGI3,LPAR4,ADRA1B,GNB1,CRK,PRKCD,IL6,AKT1,PLCG1,TIAM1,ARHGEF1,GNA14,GNA11,LPAR2,ADCY9,RHOA,MMP9,GNAZ,PIK3CB,MMP2,PIK3R1,GNAI1,PTK2B,PRKCE,PXN,PRKD1,FOS,IL8,GAB1,ADCY6,JUN,RAC1,GNAI2,ADCY5,GNA13,GNAQ,MAPT,ADCY3,HBEGF,CASP3,GNA15,SRC,GNG2,TRIP6,SLC9A3R2
-3.26242	8.66826e-12	-1.06962	0.170468	-1.24894	0.0685564	-1.59412	0.00275858	ADCY4	PID_LPA4_PATHWAY	LPAR4,PRKACA,ADCY1,RPS6KA5,ADCY3,PRKCE,ADCY8,ADCY4,CREB1,ADCY7,GNAL,ADCY2,ADCY6,ADCY9,ADCY5
-3.26242	8.66826e-12	-1.06962	0.170468	-1.24894	0.0685564	-1.59412	0.00275858	ADCY4	REACTOME_SIGNALLING_BY_NGF	AKT3,BCL2L11,DNAL4,CDKN1A,CDKN1B,NET1,VAV3,ADCY1,ADCY2,FRS2,ADCY3,ADCY5,PRDM4,ADCY6,AKAP13,ADCY7,ADCY8,CHUK,ADCY9,ADCYAP1,ADCYAP1R1,THEM4,AP2M1,AP2S1,CLTA,CLTC,FGD4,ADORA2A,CREB1,CRK,MAPK14,ADRBK1,AP2A1,AP2A2,AP2B1,DNM1,DNM2,DUSP3,DUSP4,DUSP6,DUSP7,ECT2,ADCY4,ELK1,AKT1,AKT2,FGD2,FGD1,SORCS3,FOXO1,FOXO3,ARHGEF9,PHLPP1,ARHGEF12,ARHGEF18,NCSTN,ITGB3BP,MTOR,RICTOR,SHC2,NGEF,TIAM2,AATF,NGFRAP1,ARHGEF1…
-3.26242	8.66826e-12	-1.06962	0.170468	-1.24894	0.0685564	-1.59412	0.00275858	ADCY4	REACTOME_DAG_AND_IP3_SIGNALING	ADCY1,ADCY2,ADCY3,ADCY5,ADCY6,ADCY7,ADCY8,ADCY9,CREB1,ADRBK1,ADCY4,ITPR2,ITPR3,PDE1A,PDE1B,PLCG1,PRKACA,PRKACB,PRKACG,PRKAR1A,PRKAR1B,PRKAR2A,PRKAR2B,PRKCA,PRKCD,PRKCE,PRKCG,LOC730418,CALM1,CALM2,CALM3,CAMK4
-3.26242	8.66826e-12	-1.06962	0.170468	-1.24894	0.0685564	-1.59412	0.00275858	ADCY4	REACTOME_SIGNALING_BY_ERBB2	AKT3,RNF41,CDKN1A,CDKN1B,STUB1,ADCY1,ADCY2,ADCY3,ADCY5,CDC37,ADCY6,ADCY7,ADCY8,CHUK,ADCY9,THEM4,CREB1,NRG4,ADRBK1,HBEGF,EGF,EGFR,ADCY4,ERBB2,ERBB3,ERBB4,EREG,AKT1,AKT2,FOXO1,FOXO3,PHLPP1,MTOR,RICTOR,FYN,GAB1,GRB2,GRB7,GSK3A,NRG1,NR4A1,HRAS,HSP90AA1,ITPR2,ITPR3,KRAS,MATK,MDM2,FOXO4,NRAS,PDE1A,PDE1B,PDPK1,PIK3CA,PIK3R1,PLCG1,PRKACA,PRKACB,PRKACG,PRKAR1A,PRKAR1B,PRKAR2A,PRKAR2B,PRKCA,PRKCD,PRKCE,PRK…
-3.26242	8.66826e-12	-1.06962	0.170468	-1.24894	0.0685564	-1.59412	0.00275858	ADCY4	REACTOME_SIGNALING_BY_EGFR_IN_CANCER	AKT3,ADAM10,SPRY1,SPRY2,STAM2,CDKN1A,CDKN1B,ADCY1,ADCY2,ADCY3,ADCY5,CDC37,ADCY6,ADCY7,ADCY8,CHUK,ADCY9,THEM4,AP2M1,AP2S1,CLTA,CLTC,CREB1,CSK,ADRBK1,AP2A1,AP2A2,AP2B1,EGF,EGFR,ADCY4,EPS15,AKT1,AKT2,FOXO1,FOXO3,PHLPP1,MTOR,RICTOR,GAB1,LRIG1,GRB2,GSK3A,EPN1,SH3KBP1,NR4A1,HRAS,HSP90AA1,ITPR2,ITPR3,KRAS,MDM2,FOXO4,NRAS,PDE1A,PDE1B,PDPK1,PIK3CA,PIK3R1,PLCG1,PRKACA,PRKACB,PRKACG,PRKAR1A,PRKAR1B,PRKAR2A,…
-3.26242	8.66826e-12	-1.06962	0.170468	-1.24894	0.0685564	-1.59412	0.00275858	ADCY4	REACTOME_NGF_SIGNALLING_VIA_TRKA_FROM_THE_PLASMA_MEMBRANE	AKT3,DNAL4,CDKN1A,CDKN1B,ADCY1,ADCY2,FRS2,ADCY3,ADCY5,ADCY6,ADCY7,ADCY8,CHUK,ADCY9,ADCYAP1,ADCYAP1R1,THEM4,AP2M1,AP2S1,CLTA,CLTC,ADORA2A,CREB1,CRK,MAPK14,ADRBK1,AP2A1,AP2A2,AP2B1,DNM1,DNM2,DUSP3,DUSP4,DUSP6,DUSP7,ADCY4,ELK1,AKT1,AKT2,FOXO1,FOXO3,PHLPP1,MTOR,RICTOR,SHC2,GRB2,RAPGEF1,GSK3A,NR4A1,HRAS,IRS1,ITPR2,ITPR3,KRAS,RHOA,MDM2,MEF2A,MEF2C,FOXO4,ATF1,NGF,NRAS,NTRK1,NTRK2,PDE1A,PDE1B,PDPK1,PIK3C…
-3.26242	8.66826e-12	-1.06962	0.170468	-1.24894	0.0685564	-1.59412	0.00275858	ADCY4	REACTOME_SIGNALING_BY_FGFR_IN_DISEASE	AKT3,SPRY2,CDKN1A,CDKN1B,ADCY1,ADCY2,FRS3,FRS2,ADCY3,CPSF6,CNTRL,ADCY5,FGFR1OP,ADCY6,ADCY7,ADCY8,CHUK,ADCY9,THEM4,CREB1,CUX1,KLB,ADRBK1,ADCY4,AKT1,AKT2,FGF1,FGF2,FGF3,FGF4,FGF5,FGF6,FGF7,FGF8,FGF9,FGF10,FGFR1,FGFR3,FGFR2,FGFR4,FOXO1,FOXO3,PHLPP1,MTOR,RICTOR,GAB1,FGFR1OP2,FGF20,FGF22,GRB2,GSK3A,NR4A1,HRAS,ITPR2,ITPR3,KRAS,MYO18A,MDM2,FOXO4,NRAS,PDE1A,PDE1B,PDPK1,PIK3CA,PIK3R1,PLCG1,IL17RD,PPP2CA,P…
-3.26242	8.66826e-12	-1.06962	0.170468	-1.24894	0.0685564	-1.59412	0.00275858	ADCY4	REACTOME_TRANSMISSION_ACROSS_CHEMICAL_SYNAPSES	AKAP9,CACNG3,CACNG2,UNC13B,GNB5,ADCY1,ADCY2,ADCY3,CHAT,ADCY5,ADCY6,ADCY7,CHRNA1,CHRNA2,CHRNA3,CHRNA4,CHRNA5,CHRNA7,ADCY8,CHRNB2,CHRNB3,CHRNB4,CHRND,CHRNE,CHRNG,ADCY9,AP2M1,AP2S1,COMT,CREB1,SLC32A1,AP2A1,AP2A2,AP2B1,DLG1,DLG3,ABAT,ADCY4,EPB41L1,ALDH2,RIMS1,ARHGEF9,PLCB1,GABBR1,GABRA1,GABRA2,GABRA3,GABRA4,GABRA5,GABRA6,GABRB1,GABRB2,GABRB3,GABRG2,GABRG3,GABRR1,GABRR2,GAD1,GAD2,CACNG4,GLS2,RPS6KA6,G…
-3.26242	8.66826e-12	-1.06962	0.170468	-1.24894	0.0685564	-1.59412	0.00275858	ADCY4	REACTOME_NEURONAL_SYSTEM	HCN4,GJC1,ABCC9,KCNK7,AKAP9,STX6,KCNMB2,CACNG3,CACNG2,UNC13B,GNB5,ADCY1,ADCY2,ADCY3,CHAT,ADCY5,ADCY6,STX1B,ADCY7,CHRNA1,CHRNA2,CHRNA3,CHRNA4,CHRNA5,CHRNA7,ADCY8,CHRNB2,CHRNB3,CHRNB4,CHRND,CHRNE,CHRNG,ADCY9,AP2M1,AP2S1,SYT2,KCNH8,COMT,CREB1,SLC32A1,AP2A1,AP2A2,AP2B1,KCNV2,KCNG3,DLG1,DLG3,ABAT,ADCY4,EPB41L1,STX2,ALDH2,RIMS1,ARHGEF9,PLCB1,KCNH4,KCNH3,STX12,PANX1,GABBR1,GABRA1,GABRA2,GABRA3,GABRA4,GA…
-3.26242	8.66826e-12	-1.06962	0.170468	-1.24894	0.0685564	-1.59412	0.00275858	ADCY4	REACTOME_SIGNALING_BY_GPCR	AKT3,INSL5,RASGRP1,LPAR6,CDK5,CALCRL,RASGRP2,RAMP2,RAMP1,RAMP3,NET1,RGS19,NMUR1,VAV3,CXCL13,CXCR6,GNA13,GNB5,RRH,ADCY1,OR5I1,ADCY2,CYSLTR1,CCR9,CGA,PDE10A,CCL27,NMU,NPFFR2,PROKR1,ADCY3,UTS2,ADCY5,ADCY6,FZD10,AKAP13,GPR44,HRH3,CHRM1,CHRM2,ADCY7,PTH2,CHRM3,CHRM5,MGLL,ADCY8,ADCY9,ARHGEF25,ADCYAP1,ADCYAP1R1,RLN3,OR52E2,OR52J3,OR51L1,OR51A7,OR51S1,OR51F2,OR52R1,OR4X2,OR4B1,OR52M1,OR52K2,OR5P2,OR5P3,OR…
-3.26242	8.66826e-12	-1.06962	0.170468	-1.24894	0.0685564	-1.59412	0.00275858	ADCY4	REACTOME_INTEGRATION_OF_ENERGY_METABOLISM	RAPGEF3,CDX2,AGPAT1,GNB5,ADCY1,ADCY2,ADCY3,RAPGEF4,ADCY5,ADCY6,ADCY7,CHRM3,ADCY8,ADCY9,GPR119,CTNNB1,ADRA2A,DPP4,ADCY4,FASN,PLCB1,SEC11A,KCNG2,GATA4,GCG,GCGR,GIP,GLP1R,GNA11,GNA15,GNAI1,GNAI2,GNAO1,GNAQ,GNAS,GNB1,GNB2,GNB3,GNG3,GNG4,GNG5,GNG7,GNG10,GNG11,GNGT1,GNGT2,FFAR1,SPCS1,SLC25A4,SLC25A5,GRP,SLC25A6,ACACA,ACACB,O3FAR1,INS,ISL1,ITPR2,ITPR3,KCNB1,KCNC2,KCNJ11,KCNS3,LEP,MARCKS,ACLY,PAX6,MLXIPL…
-3.26242	8.66826e-12	-1.06962	0.170468	-1.24894	0.0685564	-1.59412	0.00275858	ADCY4	REACTOME_OPIOID_SIGNALLING	CDK5,GNB5,ADCY1,ADCY2,ADCY3,ADCY5,ADCY6,ADCY7,ADCY8,ADCY9,CREB1,ADRBK1,ADCY4,PLCB1,GNAI1,GNAI2,GNAI3,GNAL,GNAO1,GNAT1,GNAT2,GNAZ,GNB1,GNB2,GNB3,GNG3,GNG4,GNG5,GNG7,GNG10,GNG11,GNGT1,GNGT2,ITPR2,ITPR3,OPRM1,PDE1A,PDE4B,PDE4C,PDE4D,PDE1B,PDYN,GNG13,PLA2G4A,PLCB2,PLCB3,PLCB4,GNG2,POMC,PPP1CA,PPP2CA,PPP2CB,PPP2R1A,PPP2R1B,PPP2R5D,PPP3CA,PPP3CB,PPP3R1,PRKACA,PRKACB,PRKACG,PRKAR1A,PRKAR1B,PRKAR2A,PRKAR…
-3.26242	8.66826e-12	-1.06962	0.170468	-1.24894	0.0685564	-1.59412	0.00275858	ADCY4	REACTOME_CA_DEPENDENT_EVENTS	ADCY1,ADCY2,ADCY3,ADCY5,ADCY6,ADCY7,ADCY8,ADCY9,CREB1,ADRBK1,ADCY4,PDE1A,PDE1B,PLA2G4A,PRKACA,PRKACB,PRKACG,PRKAR1A,PRKAR1B,PRKAR2A,PRKAR2B,PRKCA,PRKCD,PRKCG,MAPK1,LOC730418,CALM1,CALM2,CALM3,CAMK4
-3.26242	8.66826e-12	-1.06962	0.170468	-1.24894	0.0685564	-1.59412	0.00275858	ADCY4	REACTOME_ADENYLATE_CYCLASE_ACTIVATING_PATHWAY	ADCY1,ADCY2,ADCY3,ADCY5,ADCY6,ADCY7,ADCY8,ADCY9,ADCY4,GNAL
-3.26242	8.66826e-12	-1.06962	0.170468	-1.24894	0.0685564	-1.59412	0.00275858	ADCY4	REACTOME_ADENYLATE_CYCLASE_INHIBITORY_PATHWAY	ADCY1,ADCY2,ADCY3,ADCY5,ADCY6,ADCY7,ADCY8,ADCY9,ADCY4,GNAI1,GNAI2,GNAI3,GNAL
-3.26242	8.66826e-12	-1.06962	0.170468	-1.24894	0.0685564	-1.59412	0.00275858	ADCY4	REACTOME_NEUROTRANSMITTER_RECEPTOR_BINDING_AND_DOWNSTREAM_TRANSMISSION_IN_THE_POSTSYNAPTIC_CELL	AKAP9,CACNG3,CACNG2,GNB5,ADCY1,ADCY2,ADCY3,ADCY5,ADCY6,ADCY7,CHRNA1,CHRNA2,CHRNA3,CHRNA4,CHRNA5,CHRNA7,ADCY8,CHRNB2,CHRNB3,CHRNB4,CHRND,CHRNE,CHRNG,ADCY9,AP2M1,AP2S1,CREB1,AP2A1,AP2A2,AP2B1,DLG1,DLG3,ADCY4,EPB41L1,ARHGEF9,PLCB1,GABBR1,GABRA1,GABRA2,GABRA3,GABRA4,GABRA5,GABRA6,GABRB1,GABRB2,GABRB3,GABRG2,GABRG3,GABRR1,GABRR2,CACNG4,RPS6KA6,GNAI1,GNAI2,GNAI3,GNAL,GNB1,GNB2,GNB3,GNG3,GNG4,GNG5,GNG7,…
-3.26242	8.66826e-12	-1.06962	0.170468	-1.24894	0.0685564	-1.59412	0.00275858	ADCY4	REACTOME_PLC_BETA_MEDIATED_EVENTS	ADCY1,ADCY2,ADCY3,ADCY5,ADCY6,ADCY7,ADCY8,ADCY9,CREB1,ADRBK1,ADCY4,PLCB1,GNAI1,GNAI2,GNAI3,GNAO1,GNAT1,GNAT2,GNAZ,ITPR2,ITPR3,PDE1A,PDE1B,PLA2G4A,PLCB2,PLCB3,PLCB4,PRKACA,PRKACB,PRKACG,PRKAR1A,PRKAR1B,PRKAR2A,PRKAR2B,PRKCA,PRKCD,PRKCG,MAPK1,LOC730418,CALM1,CALM2,CALM3,CAMK4
-3.26242	8.66826e-12	-1.06962	0.170468	-1.24894	0.0685564	-1.59412	0.00275858	ADCY4	REACTOME_PKA_MEDIATED_PHOSPHORYLATION_OF_CREB	ADCY1,ADCY2,ADCY3,ADCY5,ADCY6,ADCY7,ADCY8,ADCY9,CREB1,ADCY4,PRKACA,PRKACB,PRKACG,PRKAR1A,PRKAR1B,PRKAR2A,PRKAR2B,LOC730418
-3.26242	8.66826e-12	-1.06962	0.170468	-1.24894	0.0685564	-1.59412	0.00275858	ADCY4	REACTOME_TRANSMEMBRANE_TRANSPORT_OF_SMALL_MOLECULES	ABCC5,ABCB6,ABCC9,ATP9A,ABCC4,TCIRG1,ABCA7,ABCA10,ABCA9,ABCA8,ATP8A1,SLC9A6,SLC35A1,SLC34A2,SLCO1B1,GNB5,ADCY1,SLC12A7,NUP50,ADCY2,CFTR,SLC26A1,SLC22A7,ADCY3,SLC38A3,SLC27A4,SLC35D2,NUPL2,ADCY5,SLC7A9,SLC2A6,ADCY6,SLC6A14,ADCY7,SLCO2B1,SLC46A1,ADCY8,SLC2A13,ADCY9,SLC26A9,SLC26A7,SLC5A11,SLC22A12,SLC16A10,SLC15A4,SLC24A4,ABCC2,SLC43A2,SLC44A3,ATP6V1G3,NUP35,SLC31A1,CP,SLC32A1,SLC34A3,SLC25A10,SLC4…
-3.26242	8.66826e-12	-1.06962	0.170468	-1.24894	0.0685564	-1.59412	0.00275858	ADCY4	REACTOME_GLUCAGON_SIGNALING_IN_METABOLIC_REGULATION	ADCY1,ADCY2,ADCY3,ADCY5,ADCY6,ADCY7,ADCY8,ADCY9,ADCY4,GCG,GCGR,GNAS,GNB1,GNB2,GNB3,GNG3,GNG4,GNG5,GNG7,GNG10,GNG11,GNG13,GNG2,PRKACA,PRKACB,PRKACG,PRKAR1A,PRKAR1B,PRKAR2A,PRKAR2B,GNG12,GNB4,LOC730418,GNG8
-3.26242	8.66826e-12	-1.06962	0.170468	-1.24894	0.0685564	-1.59412	0.00275858	ADCY4	REACTOME_SIGNALING_BY_PDGF	AKT3,CDKN1A,CDKN1B,ADCY1,ADCY2,ADCY3,ADCY5,ADCY6,ADCY7,ADCY8,CHUK,ADCY9,THEM4,COL1A1,COL1A2,COL2A1,COL3A1,COL4A1,COL4A2,COL4A3,COL4A4,COL4A5,COL5A1,COL5A2,COL6A1,COL6A2,COL6A3,COL9A1,COL9A2,COL9A3,CREB1,CRK,CRKL,ADRBK1,ADCY4,AKT1,AKT2,FOXO1,FOXO3,PHLPP1,MTOR,RICTOR,GRB2,GRB7,RAPGEF1,GSK3A,NR4A1,HRAS,ITPR2,ITPR3,KRAS,MDM2,FOXO4,NCK1,NRAS,FURIN,PDE1A,PDE1B,PDGFA,PDGFB,PDGFRA,PDGFRB,PDPK1,PIK3CA,PIK…
-3.26242	8.66826e-12	-1.06962	0.170468	-1.24894	0.0685564	-1.59412	0.00275858	ADCY4	REACTOME_DOWNSTREAM_SIGNAL_TRANSDUCTION	AKT3,CDKN1A,CDKN1B,ADCY1,ADCY2,ADCY3,ADCY5,ADCY6,ADCY7,ADCY8,CHUK,ADCY9,THEM4,CREB1,CRK,CRKL,ADRBK1,ADCY4,AKT1,AKT2,FOXO1,FOXO3,PHLPP1,MTOR,RICTOR,GRB2,GRB7,RAPGEF1,GSK3A,NR4A1,HRAS,ITPR2,ITPR3,KRAS,MDM2,FOXO4,NCK1,NRAS,PDE1A,PDE1B,PDGFA,PDGFB,PDGFRA,PDGFRB,PDPK1,PIK3CA,PIK3CB,PIK3R1,PIK3R2,PLCG1,PRKACA,PRKACB,PRKACG,PRKAR1A,PRKAR1B,PRKAR2A,PRKAR2B,PRKCA,PRKCD,PRKCE,PRKCG,MAPK1,MAPK3,MAP2K1,MAP2K…
-3.26242	8.66826e-12	-1.06962	0.170468	-1.24894	0.0685564	-1.59412	0.00275858	ADCY4	REACTOME_GPCR_DOWNSTREAM_SIGNALING	AKT3,INSL5,RASGRP1,LPAR6,CALCRL,RASGRP2,RAMP2,RAMP1,RAMP3,NET1,RGS19,NMUR1,VAV3,CXCL13,CXCR6,GNA13,GNB5,RRH,ADCY1,OR5I1,ADCY2,CYSLTR1,CCR9,CGA,PDE10A,CCL27,NMU,NPFFR2,PROKR1,ADCY3,UTS2,ADCY5,ADCY6,AKAP13,GPR44,HRH3,CHRM1,CHRM2,ADCY7,PTH2,CHRM3,CHRM5,MGLL,ADCY8,ADCY9,ARHGEF25,ADCYAP1,ADCYAP1R1,RLN3,OR52E2,OR52J3,OR51L1,OR51A7,OR51S1,OR51F2,OR52R1,OR4X2,OR4B1,OR52M1,OR52K2,OR5P2,OR5P3,OR8I2,OR2D3,O…
-3.26242	8.66826e-12	-1.06962	0.170468	-1.24894	0.0685564	-1.59412	0.00275858	ADCY4	REACTOME_G_ALPHA_I_SIGNALLING_EVENTS	INSL5,RGS19,NMUR1,CXCL13,CXCR6,GNB5,RRH,ADCY1,ADCY2,CCR9,CCL27,NMU,ADCY3,ADCY5,ADCY6,GPR44,HRH3,CHRM2,ADCY7,ADCY8,ADCY9,RLN3,CCR1,CCR2,CCR3,CCR4,CCR5,CCR6,CCR7,CCR8,CNR1,CNR2,NMS,ADORA1,ADORA3,ADRA2A,ADRA2B,OXER1,DRD2,DRD3,AGT,AGTR2,APLNR,S1PR1,LPAR1,S1PR3,ADCY4,OPN5,LPAR3,FPR1,FPR2,FPR3,OPN3,GABBR1,NPB,GALR1,OPN1MW,GNAI1,GNAI2,GNAI3,GNAS,GNAT1,GNAT2,GNAZ,GNB1,GNB2,GNB3,GNG3,GNG4,GNG5,GNG7,GNG10,…
-3.26242	8.66826e-12	-1.06962	0.170468	-1.24894	0.0685564	-1.59412	0.00275858	ADCY4	REACTOME_G_ALPHA_S_SIGNALLING_EVENTS	CALCRL,RAMP2,RAMP1,RAMP3,GNB5,ADCY1,ADCY2,CGA,PDE10A,ADCY3,ADCY5,ADCY6,ADCY7,PTH2,ADCY8,ADCY9,ADCYAP1,ADCYAP1R1,RLN3,RXFP2,ADM,TAAR1,ADORA2A,ADORA2B,CRH,CRHR2,GPBAR1,ADRB1,ADRB2,ADRB3,DRD1,DRD5,ADCY4,FSHB,FSHR,GCG,GCGR,GHRH,GHRHR,GIP,GIPR,PDE7B,GLP1R,GNAI1,GNAI2,GNAI3,GNAS,GNAZ,GNB1,GNB2,GNB3,GNG3,GNG4,GNG5,GNG7,GNG10,GNG11,GNGT1,GNGT2,TAAR6,HRH2,HTR4,HTR6,HTR7,IAPP,INSL3,NPSR1,LHB,LHCGR,MC1R,MC2…
-3.26242	8.66826e-12	-1.06962	0.170468	-1.24894	0.0685564	-1.59412	0.00275858	ADCY4	REACTOME_G_ALPHA_Z_SIGNALLING_EVENTS	RGS19,GNB5,ADCY1,ADCY2,ADCY3,ADCY5,ADCY6,ADCY7,ADCY8,ADCY9,ADRA2A,ADRA2B,ADCY4,RGS17,GNAI1,GNAI2,GNAI3,GNAS,GNAZ,GNB1,GNB2,GNB3,GNG3,GNG4,GNG5,GNG7,GNG10,GNG11,GNGT1,GNGT2,GNG13,GNG2,PRKCA,PRKCB,PRKCD,PRKCE,PRKCG,PRKCH,PRKCQ,GNG12,GNB4,RGS4,RGS20,GNG8
-3.26242	8.66826e-12	-1.06962	0.170468	-1.24894	0.0685564	-1.59412	0.00275858	ADCY4	REACTOME_DOWNSTREAM_SIGNALING_OF_ACTIVATED_FGFR	AKT3,CDKN1A,CDKN1B,ADCY1,ADCY2,FRS3,FRS2,ADCY3,ADCY5,ADCY6,ADCY7,ADCY8,CHUK,ADCY9,THEM4,CREB1,KLB,ADRBK1,ADCY4,AKT1,AKT2,FGF1,FGF2,FGF3,FGF4,FGF5,FGF6,FGF7,FGF8,FGF9,FGF10,FGFR1,FGFR3,FGFR2,FGFR4,FOXO1,FOXO3,PHLPP1,MTOR,RICTOR,GAB1,FGF20,FGF22,GRB2,GSK3A,NR4A1,HRAS,ITPR2,ITPR3,KRAS,MDM2,FOXO4,NRAS,PDE1A,PDE1B,PDPK1,PIK3CA,PIK3R1,PLCG1,PRKACA,PRKACB,PRKACG,PRKAR1A,PRKAR1B,PRKAR2A,PRKAR2B,PRKCA,PRK…
-3.26242	8.66826e-12	-1.06962	0.170468	-1.24894	0.0685564	-1.59412	0.00275858	ADCY4	REACTOME_PHOSPHOLIPASE_C_MEDIATED_CASCADE	ADCY1,ADCY2,ADCY3,ADCY5,ADCY6,ADCY7,ADCY8,ADCY9,CREB1,KLB,ADRBK1,ADCY4,FGF1,FGF2,FGF3,FGF4,FGF5,FGF6,FGF7,FGF8,FGF9,FGF10,FGFR1,FGFR3,FGFR2,FGFR4,FGF20,FGF22,ITPR2,ITPR3,PDE1A,PDE1B,PLCG1,PRKACA,PRKACB,PRKACG,PRKAR1A,PRKAR1B,PRKAR2A,PRKAR2B,PRKCA,PRKCD,PRKCE,PRKCG,LOC730418,CALM1,CALM2,FGF23,CALM3,CAMK4,FGF18,FGF17,KL,FGF19
-3.26242	8.66826e-12	-1.06962	0.170468	-1.24894	0.0685564	-1.59412	0.00275858	ADCY4	REACTOME_AQUAPORIN_MEDIATED_TRANSPORT	GNB5,ADCY1,ADCY2,ADCY3,ADCY5,ADCY6,ADCY7,ADCY8,ADCY9,ADCY4,RAB11FIP2,GNAS,GNB1,GNB2,GNB3,GNG3,GNG4,GNG5,GNG7,GNG10,GNG11,GNGT1,GNGT2,AQP8,AQP1,AQP2,AQP3,AQP4,AQP5,AQP6,AQP7,AQP9,MIP,MYO5B,GNG13,GNG2,AVP,AVPR2,PRKACA,PRKACB,PRKACG,PRKAR1A,PRKAR1B,PRKAR2A,PRKAR2B,GNG12,GNB4,LOC730418,RAB11A,AQP10,GNG8
-3.26242	8.66826e-12	-1.06962	0.170468	-1.24894	0.0685564	-1.59412	0.00275858	ADCY4	REACTOME_REGULATION_OF_WATER_BALANCE_BY_RENAL_AQUAPORINS	GNB5,ADCY1,ADCY2,ADCY3,ADCY5,ADCY6,ADCY7,ADCY8,ADCY9,ADCY4,RAB11FIP2,GNAS,GNB1,GNB2,GNB3,GNG3,GNG4,GNG5,GNG7,GNG10,GNG11,GNGT1,GNGT2,AQP1,AQP2,AQP3,AQP4,MYO5B,GNG13,GNG2,AVP,AVPR2,PRKACA,PRKACB,PRKACG,PRKAR1A,PRKAR1B,PRKAR2A,PRKAR2B,GNG12,GNB4,LOC730418,RAB11A,GNG8
-3.26242	8.66826e-12	-1.06962	0.170468	-1.24894	0.0685564	-1.59412	0.00275858	ADCY4	REACTOME_GABA_B_RECEPTOR_ACTIVATION	ADCY1,ADCY2,ADCY3,ADCY5,ADCY6,ADCY7,ADCY8,ADCY9,ADCY4,GABBR1,GNAI1,GNAI2,GNAI3,GNAL,GNB1,GNB2,GNB3,GNG3,GNG4,GNG5,GNG7,GNG10,GNGT1,GNGT2,KCNJ2,KCNJ3,KCNJ4,KCNJ5,KCNJ6,KCNJ9,KCNJ10,KCNJ12,KCNJ15,KCNJ16,GNG2,GNG12,GNG8,GABBR2
-3.26242	8.66826e-12	-1.06962	0.170468	-1.24894	0.0685564	-1.59412	0.00275858	ADCY4	REACTOME_GABA_RECEPTOR_ACTIVATION	ADCY1,ADCY2,ADCY3,ADCY5,ADCY6,ADCY7,ADCY8,ADCY9,ADCY4,ARHGEF9,GABBR1,GABRA1,GABRA2,GABRA3,GABRA4,GABRA5,GABRA6,GABRB1,GABRB2,GABRB3,GABRG2,GABRG3,GABRR1,GABRR2,GNAI1,GNAI2,GNAI3,GNAL,GNB1,GNB2,GNB3,GNG3,GNG4,GNG5,GNG7,GNG10,GNGT1,GNGT2,KCNJ2,KCNJ3,KCNJ4,KCNJ5,KCNJ6,KCNJ9,KCNJ10,KCNJ12,KCNJ15,KCNJ16,GNG2,GNG12,GNG8,GABBR2
-3.26242	8.66826e-12	-1.06962	0.170468	-1.24894	0.0685564	-1.59412	0.00275858	ADCY4	REACTOME_SIGNALING_BY_FGFR	AKT3,SPRY2,CDKN1A,CDKN1B,ADCY1,ADCY2,FRS3,FRS2,ADCY3,ADCY5,ADCY6,ADCY7,ADCY8,CHUK,ADCY9,THEM4,CREB1,KLB,ADRBK1,ADCY4,AKT1,AKT2,FGF1,FGF2,FGF3,FGF4,FGF5,FGF6,FGF7,FGF8,FGF9,FGF10,FGFR1,FGFR3,FGFR2,FGFR4,FOXO1,FOXO3,PHLPP1,MTOR,RICTOR,GAB1,FGF20,FGF22,GRB2,GSK3A,NR4A1,HRAS,ITPR2,ITPR3,KRAS,MDM2,FOXO4,NRAS,PDE1A,PDE1B,PDPK1,PIK3CA,PIK3R1,PLCG1,IL17RD,PPP2CA,PPP2CB,PPP2R1A,PRKACA,PRKACB,PRKACG,PRKAR1…
-0.161235	0.731307	0.778224	0.252175	0.962017	0.0586996	1.48371	8.54738e-05	ADORA2B	KEGG_CALCIUM_SIGNALING_PATHWAY	CALM2,PTGFR,BST1,PTGER1,F2R,CALM1,PTGER3,ATP2A1,OXTR,PPP3R2,P2RX4,TACR3,P2RX5,PPP3CC,ADRB3,ATP2A3,P2RX1,PPP3R1,ADRB2,ATP2A2,P2RX3,ADRB1,TACR1,TACR2,SPHK1,CCKAR,CCKBR,NTSR1,PDGFRB,LOC729317,SLC8A1,ITPR3,SLC8A3,PLCD3,EDNRA,P2RX7,CHP2,DRD1,DRD5,TRHR,EDNRB,PHKB,PHKA2,PHKA1,GNA15,GNA11,VDAC1,VDAC2,CHRM1,VDAC3,CHRM2,PRKX,PLN,BDKRB1,MYLK,PLCE1,CHRM3,ADCY3,CALML5,LTB4R2,ADCY2,ADCY1,BDKRB2,PDE1C,CYSLTR1,G…
-0.161235	0.731307	0.778224	0.252175	0.962017	0.0586996	1.48371	8.54738e-05	ADORA2B	KEGG_NEUROACTIVE_LIGAND_RECEPTOR_INTERACTION	PTGFR,PTGER2,PTGER1,PTGER4,PTGER3,CALCRL,TACR3,PTGIR,ADRB3,ADRB2,HRH4,ADRA2C,ADRB1,TACR1,ADRA2A,ADRA2B,TACR2,GPR35,THRB,THRA,PTH2R,PTH1R,PRSS3,PRSS2,NPY5R,PRSS1,CGA,NPY1R,NPY2R,RXFP1,MCHR1,LPAR4,DRD1,DRD2,DRD3,DRD4,DRD5,TRHR,NMUR2,SSTR2,SSTR3,SSTR1,PRLR,PRL,C5AR1,UTS2R,BDKRB1,BDKRB2,NPBWR2,NPBWR1,PRLHR,CSH1,NPFFR2,TAAR6,NTSR2,APLNR,NMUR1,GPR83,GABRQ,PLG,C3AR1,AGTR1,GALR1,AGTR2,SSTR5,SSTR4,ADCYAP1…
-0.161235	0.731307	0.778224	0.252175	0.962017	0.0586996	1.48371	8.54738e-05	ADORA2B	KEGG_VASCULAR_SMOOTH_MUSCLE_CONTRACTION	CALM2,CALD1,CALM1,CYP4A11,CALCRL,PTGIR,PPP1R14A,JMJD7-PLA2G4B,ROCK1,PLA2G6,PLA2G2E,MRVI1,PLA2G10,BRAF,ITPR3,PLA2G4B,MYL6B,PLA2G2F,EDNRA,GNA12,GNA11,GNA13,PRKX,GUCY1A2,MYLK,ADCY3,MYL6,CALML5,ADCY2,ADCY1,PLA2G4E,KCNMB3,PRKACA,GNAQ,PRKACB,PRKACG,GNAS,CALML3,PLA2G2D,PLA2G12A,AGTR1,MYH11,CALM3,PLCB2,KCNMB2,ADCY8,PLCB1,ADCY9,PPP1R12B,ADCY6,ADCY7,PRKCB,RAF1,PLCB3,PRKCA,ADCY5,PLCB4,MYL9,ARHGEF11,KCNMB1,K…
-0.161235	0.731307	0.778224	0.252175	0.962017	0.0586996	1.48371	8.54738e-05	ADORA2B	PID_CMYB_PATHWAY	MAD1L1,CEBPB,MAF,CDK6,GSTM1,CSF1R,TFEC,MAT2A,CCNB1,COL1A2,CREBBP,ADA,HSPA8,ZFHX3,EP300,UBE2I,CASP6,TAB1,COPA,PTGS2,SMARCA2,CCND1,ANPEP,CD34,SP1,KIT,PIAS3,ADORA2B,SIN3A,ETS1,KITLG,MYC,PAX5,TAB2,MPO,H2AFZ,SPI1,NLK,PRTN3,BCL2,CEBPA,LECT2,CA1,RAG2,SND1,SLC25A3,ETS2,HES1,TOM1,CBX4,KRAS,CD4,CEBPD,PTCRA,ATP2B1,WNT1,GATA3,MYF6,GATA1,MAP3K7,CDKN2A,SKI,ELANE,LYZ,NRAS,HRAS,PPP3CA,MYOD1,BIRC3,TRIM28,CCNA1,ZF…
-0.161235	0.731307	0.778224	0.252175	0.962017	0.0586996	1.48371	8.54738e-05	ADORA2B	REACTOME_SIGNALING_BY_GPCR	AKT3,INSL5,RASGRP1,LPAR6,CDK5,CALCRL,RASGRP2,RAMP2,RAMP1,RAMP3,NET1,RGS19,NMUR1,VAV3,CXCL13,CXCR6,GNA13,GNB5,RRH,ADCY1,OR5I1,ADCY2,CYSLTR1,CCR9,CGA,PDE10A,CCL27,NMU,NPFFR2,PROKR1,ADCY3,UTS2,ADCY5,ADCY6,FZD10,AKAP13,GPR44,HRH3,CHRM1,CHRM2,ADCY7,PTH2,CHRM3,CHRM5,MGLL,ADCY8,ADCY9,ARHGEF25,ADCYAP1,ADCYAP1R1,RLN3,OR52E2,OR52J3,OR51L1,OR51A7,OR51S1,OR51F2,OR52R1,OR4X2,OR4B1,OR52M1,OR52K2,OR5P2,OR5P3,OR…
-0.161235	0.731307	0.778224	0.252175	0.962017	0.0586996	1.48371	8.54738e-05	ADORA2B	REACTOME_CLASS_A1_RHODOPSIN_LIKE_RECEPTORS	INSL5,LPAR6,NMUR1,CXCL13,CXCR6,RRH,CYSLTR1,CCR9,CGA,CCL27,NMU,NPFFR2,PROKR1,UTS2,GPR44,HRH3,CHRM1,CHRM2,CHRM3,CHRM5,RLN3,RXFP2,CCR1,CCR2,CCR3,CCR4,CCR5,CCR6,CCR7,CCR8,CCBP2,LTB4R,CNR1,CNR2,PROKR2,NMS,ADORA1,TAAR1,ADORA2A,ADORA2B,ADORA3,ADRA1D,ADRA1B,ADRA1A,ADRA2A,ADRA2B,GPBAR1,CX3CR1,ADRB1,ADRB2,ADRB3,OXER1,DRD1,DRD2,DRD3,DRD5,AGT,AGTR1,AGTR2,APLNR,S1PR1,LPAR1,S1PR3,EDN1,EDN2,EDN3,EDNRA,EDNRB,F2,…
-0.161235	0.731307	0.778224	0.252175	0.962017	0.0586996	1.48371	8.54738e-05	ADORA2B	REACTOME_NUCLEOTIDE_LIKE_PURINERGIC_RECEPTORS	LPAR6,ADORA1,ADORA2A,ADORA2B,ADORA3,P2RY10,GPR17,LPAR4,P2RY1,P2RY2,P2RY4,P2RY6,P2RY11,P2RY13,P2RY12,P2RY14
-0.161235	0.731307	0.778224	0.252175	0.962017	0.0586996	1.48371	8.54738e-05	ADORA2B	REACTOME_GPCR_DOWNSTREAM_SIGNALING	AKT3,INSL5,RASGRP1,LPAR6,CALCRL,RASGRP2,RAMP2,RAMP1,RAMP3,NET1,RGS19,NMUR1,VAV3,CXCL13,CXCR6,GNA13,GNB5,RRH,ADCY1,OR5I1,ADCY2,CYSLTR1,CCR9,CGA,PDE10A,CCL27,NMU,NPFFR2,PROKR1,ADCY3,UTS2,ADCY5,ADCY6,AKAP13,GPR44,HRH3,CHRM1,CHRM2,ADCY7,PTH2,CHRM3,CHRM5,MGLL,ADCY8,ADCY9,ARHGEF25,ADCYAP1,ADCYAP1R1,RLN3,OR52E2,OR52J3,OR51L1,OR51A7,OR51S1,OR51F2,OR52R1,OR4X2,OR4B1,OR52M1,OR52K2,OR5P2,OR5P3,OR8I2,OR2D3,O…
-0.161235	0.731307	0.778224	0.252175	0.962017	0.0586996	1.48371	8.54738e-05	ADORA2B	REACTOME_G_ALPHA_S_SIGNALLING_EVENTS	CALCRL,RAMP2,RAMP1,RAMP3,GNB5,ADCY1,ADCY2,CGA,PDE10A,ADCY3,ADCY5,ADCY6,ADCY7,PTH2,ADCY8,ADCY9,ADCYAP1,ADCYAP1R1,RLN3,RXFP2,ADM,TAAR1,ADORA2A,ADORA2B,CRH,CRHR2,GPBAR1,ADRB1,ADRB2,ADRB3,DRD1,DRD5,ADCY4,FSHB,FSHR,GCG,GCGR,GHRH,GHRHR,GIP,GIPR,PDE7B,GLP1R,GNAI1,GNAI2,GNAI3,GNAS,GNAZ,GNB1,GNB2,GNB3,GNG3,GNG4,GNG5,GNG7,GNG10,GNG11,GNGT1,GNGT2,TAAR6,HRH2,HTR4,HTR6,HTR7,IAPP,INSL3,NPSR1,LHB,LHCGR,MC1R,MC2…
-0.161235	0.731307	0.778224	0.252175	0.962017	0.0586996	1.48371	8.54738e-05	ADORA2B	REACTOME_GPCR_LIGAND_BINDING	INSL5,LPAR6,CALCRL,RAMP2,RAMP1,RAMP3,NMUR1,CXCL13,CXCR6,GNB5,RRH,CYSLTR1,CCR9,CGA,CCL27,NMU,NPFFR2,PROKR1,UTS2,FZD10,GPR44,HRH3,CHRM1,CHRM2,PTH2,CHRM3,CHRM5,ADCYAP1,ADCYAP1R1,RLN3,RXFP2,CCR1,CCR2,CCR3,CCR4,CCR5,CCR6,CCR7,CCR8,CCBP2,LTB4R,CNR1,CNR2,PROKR2,NMS,ADM,ADORA1,TAAR1,ADORA2A,ADORA2B,CRH,CRHR2,ADORA3,ADRA1D,ADRA1B,ADRA1A,ADRA2A,ADRA2B,GPBAR1,CX3CR1,ADRB1,ADRB2,ADRB3,CD55,OXER1,DRD1,DRD2,DR…
0.253135	0.375675	0.840419	0.00564047	0.890523	0.00250916	1.29797	6.71692e-08	ADRB2	KEGG_CALCIUM_SIGNALING_PATHWAY	CALM2,PTGFR,BST1,PTGER1,F2R,CALM1,PTGER3,ATP2A1,OXTR,PPP3R2,P2RX4,TACR3,P2RX5,PPP3CC,ADRB3,ATP2A3,P2RX1,PPP3R1,ADRB2,ATP2A2,P2RX3,ADRB1,TACR1,TACR2,SPHK1,CCKAR,CCKBR,NTSR1,PDGFRB,LOC729317,SLC8A1,ITPR3,SLC8A3,PLCD3,EDNRA,P2RX7,CHP2,DRD1,DRD5,TRHR,EDNRB,PHKB,PHKA2,PHKA1,GNA15,GNA11,VDAC1,VDAC2,CHRM1,VDAC3,CHRM2,PRKX,PLN,BDKRB1,MYLK,PLCE1,CHRM3,ADCY3,CALML5,LTB4R2,ADCY2,ADCY1,BDKRB2,PDE1C,CYSLTR1,G…
0.253135	0.375675	0.840419	0.00564047	0.890523	0.00250916	1.29797	6.71692e-08	ADRB2	KEGG_NEUROACTIVE_LIGAND_RECEPTOR_INTERACTION	PTGFR,PTGER2,PTGER1,PTGER4,PTGER3,CALCRL,TACR3,PTGIR,ADRB3,ADRB2,HRH4,ADRA2C,ADRB1,TACR1,ADRA2A,ADRA2B,TACR2,GPR35,THRB,THRA,PTH2R,PTH1R,PRSS3,PRSS2,NPY5R,PRSS1,CGA,NPY1R,NPY2R,RXFP1,MCHR1,LPAR4,DRD1,DRD2,DRD3,DRD4,DRD5,TRHR,NMUR2,SSTR2,SSTR3,SSTR1,PRLR,PRL,C5AR1,UTS2R,BDKRB1,BDKRB2,NPBWR2,NPBWR1,PRLHR,CSH1,NPFFR2,TAAR6,NTSR2,APLNR,NMUR1,GPR83,GABRQ,PLG,C3AR1,AGTR1,GALR1,AGTR2,SSTR5,SSTR4,ADCYAP1…
0.253135	0.375675	0.840419	0.00564047	0.890523	0.00250916	1.29797	6.71692e-08	ADRB2	KEGG_ENDOCYTOSIS	F2R,EPN3,IQSEC1,IQSEC3,ADRBK2,ADRBK1,ADRB3,ADRB2,EPN2,STAMBP,ADRB1,IGF1R,CLTCL1,HGS,VPS37C,FAM125B,PIP4K2B,RUFY1,SMAP2,HLA-G,FLT1,STAM,MDM2,PIKFYVE,VPS37D,PIP5K1A,VPS28,CHMP2B,FAM125A,PIP5K1B,RAB11FIP1,ACAP1,ARRB2,AP2A2,GRK7,ARRB1,AP2B1,AP2A1,EEA1,GRK1,CSF1R,SMURF1,LOC652799,SH3GLB1,VPS4A,ARFGAP3,DNM2,HSPA8,VPS36,PARD6B,RAB31,RAB11A,TRAF6,CHMP4A,PDCD6IP,LDLR,PIP5K1C,NEDD4L,ACAP3,CHMP5,ARAP2,IQSEC…
0.253135	0.375675	0.840419	0.00564047	0.890523	0.00250916	1.29797	6.71692e-08	ADRB2	BIOCARTA_GCR_PATHWAY	CALM2,NOS3,LOC124827,ANXA1,NPPA,RELA,NR3C1,CALM1,CORIN,GNAS,AKT1,ADRB2,PIK3CA,GNGT1,GNB1,HSP90AA1,CALM3,NFKB1,PIK3CG,LOC147908,PIK3R1,CYCSP35
0.253135	0.375675	0.840419	0.00564047	0.890523	0.00250916	1.29797	6.71692e-08	ADRB2	PID_ARF6_TRAFFICKING_PATHWAY	PIP5K1C,SLC2A4,DNM2,ARF6,ITGA2,ITGA1,NME1,EXOC6,MAPK8IP3,IL2RA,ITGB1,ITGA4,VAMP3,SPAG9,EXOC2,ITGA8,CPE,CTNNB1,ASAP2,EXOC4,PLD2,ITGA6,ITGA5,RALA,CTNNA1,ITGAV,PLD1,EXOC3,CTNND1,INS,TSHR,AGTR1,EDNRB,SCAMP2,ADRB2,ITGA3,ACAP1,ITGA9,CLTC,EXOC1,ITGA10,ITGA11,ITGA7,EXOC7,EXOC5,AVPR2,KLC1,CDH1,BIN1
0.253135	0.375675	0.840419	0.00564047	0.890523	0.00250916	1.29797	6.71692e-08	ADRB2	PID_ARF6_PATHWAY	CYTH3,EGF,TSHR,ARAP2,ITGA2B,HGF,GNA11,EFNA1,KIF13B,SRC,ARF6,ARRB1,ARRB2,FBXO8,ACAP1,EPHA2,GNA15,GNAQ,GNA14,ADAP1,ADRB2,CYTH2,AGTR1,MET,USP6,GULP1,EGFR,NCK1,IQSEC1,GIT1,ACAP2,ITGB3,LHCGR,PXN,IPCEF1
0.253135	0.375675	0.840419	0.00564047	0.890523	0.00250916	1.29797	6.71692e-08	ADRB2	REACTOME_SIGNALING_BY_GPCR	AKT3,INSL5,RASGRP1,LPAR6,CDK5,CALCRL,RASGRP2,RAMP2,RAMP1,RAMP3,NET1,RGS19,NMUR1,VAV3,CXCL13,CXCR6,GNA13,GNB5,RRH,ADCY1,OR5I1,ADCY2,CYSLTR1,CCR9,CGA,PDE10A,CCL27,NMU,NPFFR2,PROKR1,ADCY3,UTS2,ADCY5,ADCY6,FZD10,AKAP13,GPR44,HRH3,CHRM1,CHRM2,ADCY7,PTH2,CHRM3,CHRM5,MGLL,ADCY8,ADCY9,ARHGEF25,ADCYAP1,ADCYAP1R1,RLN3,OR52E2,OR52J3,OR51L1,OR51A7,OR51S1,OR51F2,OR52R1,OR4X2,OR4B1,OR52M1,OR52K2,OR5P2,OR5P3,OR…
0.253135	0.375675	0.840419	0.00564047	0.890523	0.00250916	1.29797	6.71692e-08	ADRB2	REACTOME_CLASS_A1_RHODOPSIN_LIKE_RECEPTORS	INSL5,LPAR6,NMUR1,CXCL13,CXCR6,RRH,CYSLTR1,CCR9,CGA,CCL27,NMU,NPFFR2,PROKR1,UTS2,GPR44,HRH3,CHRM1,CHRM2,CHRM3,CHRM5,RLN3,RXFP2,CCR1,CCR2,CCR3,CCR4,CCR5,CCR6,CCR7,CCR8,CCBP2,LTB4R,CNR1,CNR2,PROKR2,NMS,ADORA1,TAAR1,ADORA2A,ADORA2B,ADORA3,ADRA1D,ADRA1B,ADRA1A,ADRA2A,ADRA2B,GPBAR1,CX3CR1,ADRB1,ADRB2,ADRB3,OXER1,DRD1,DRD2,DRD3,DRD5,AGT,AGTR1,AGTR2,APLNR,S1PR1,LPAR1,S1PR3,EDN1,EDN2,EDN3,EDNRA,EDNRB,F2,…
0.253135	0.375675	0.840419	0.00564047	0.890523	0.00250916	1.29797	6.71692e-08	ADRB2	REACTOME_AMINE_LIGAND_BINDING_RECEPTORS	HRH3,CHRM1,CHRM2,CHRM3,CHRM5,TAAR1,ADRA1D,ADRA1B,ADRA1A,ADRA2A,ADRA2B,ADRB1,ADRB2,ADRB3,DRD1,DRD2,DRD3,DRD5,TAAR6,HRH1,HRH2,HTR1A,HTR1B,HTR1D,HTR1E,HTR1F,HTR2A,HTR2B,HTR2C,HTR4,HTR5A,HTR6,HTR7,HRH4,LOC730413,TAAR8,TAAR5,TAAR2
0.253135	0.375675	0.840419	0.00564047	0.890523	0.00250916	1.29797	6.71692e-08	ADRB2	REACTOME_GPCR_DOWNSTREAM_SIGNALING	AKT3,INSL5,RASGRP1,LPAR6,CALCRL,RASGRP2,RAMP2,RAMP1,RAMP3,NET1,RGS19,NMUR1,VAV3,CXCL13,CXCR6,GNA13,GNB5,RRH,ADCY1,OR5I1,ADCY2,CYSLTR1,CCR9,CGA,PDE10A,CCL27,NMU,NPFFR2,PROKR1,ADCY3,UTS2,ADCY5,ADCY6,AKAP13,GPR44,HRH3,CHRM1,CHRM2,ADCY7,PTH2,CHRM3,CHRM5,MGLL,ADCY8,ADCY9,ARHGEF25,ADCYAP1,ADCYAP1R1,RLN3,OR52E2,OR52J3,OR51L1,OR51A7,OR51S1,OR51F2,OR52R1,OR4X2,OR4B1,OR52M1,OR52K2,OR5P2,OR5P3,OR8I2,OR2D3,O…
0.253135	0.375675	0.840419	0.00564047	0.890523	0.00250916	1.29797	6.71692e-08	ADRB2	REACTOME_G_ALPHA_S_SIGNALLING_EVENTS	CALCRL,RAMP2,RAMP1,RAMP3,GNB5,ADCY1,ADCY2,CGA,PDE10A,ADCY3,ADCY5,ADCY6,ADCY7,PTH2,ADCY8,ADCY9,ADCYAP1,ADCYAP1R1,RLN3,RXFP2,ADM,TAAR1,ADORA2A,ADORA2B,CRH,CRHR2,GPBAR1,ADRB1,ADRB2,ADRB3,DRD1,DRD5,ADCY4,FSHB,FSHR,GCG,GCGR,GHRH,GHRHR,GIP,GIPR,PDE7B,GLP1R,GNAI1,GNAI2,GNAI3,GNAS,GNAZ,GNB1,GNB2,GNB3,GNG3,GNG4,GNG5,GNG7,GNG10,GNG11,GNGT1,GNGT2,TAAR6,HRH2,HTR4,HTR6,HTR7,IAPP,INSL3,NPSR1,LHB,LHCGR,MC1R,MC2…
0.253135	0.375675	0.840419	0.00564047	0.890523	0.00250916	1.29797	6.71692e-08	ADRB2	REACTOME_GPCR_LIGAND_BINDING	INSL5,LPAR6,CALCRL,RAMP2,RAMP1,RAMP3,NMUR1,CXCL13,CXCR6,GNB5,RRH,CYSLTR1,CCR9,CGA,CCL27,NMU,NPFFR2,PROKR1,UTS2,FZD10,GPR44,HRH3,CHRM1,CHRM2,PTH2,CHRM3,CHRM5,ADCYAP1,ADCYAP1R1,RLN3,RXFP2,CCR1,CCR2,CCR3,CCR4,CCR5,CCR6,CCR7,CCR8,CCBP2,LTB4R,CNR1,CNR2,PROKR2,NMS,ADM,ADORA1,TAAR1,ADORA2A,ADORA2B,CRH,CRHR2,ADORA3,ADRA1D,ADRA1B,ADRA1A,ADRA2A,ADRA2B,GPBAR1,CX3CR1,ADRB1,ADRB2,ADRB3,CD55,OXER1,DRD1,DRD2,DR…
-1.49584	0.0105354	1.40761	0.0431176	1.40051	0.0426233	1.1679	0.0644856	AFP	PID_P73PATHWAY	TP53I3,ADA,FAS,PML,GRAMD4,D4S234E,PFDN5,WT1,EP300,PPAP2A,GATA1,YAP1,BIN1,GDF15,FBXO45,RCHY1,BAX,IL4R,MDM2,FLOT2,PLK3,CCNB1,S100A2,AFP,RNF43,MAPK11,TP73,KAT5,CDK6,SERPINE1,WWOX,BRCA2,CCNA2,GNB2L1,SIRT1,PIN1,BUB3,MYC,AEN,CDK1,MAPK14,DEDD,BBC3,CLCA2,JAG2,ABL1,PRKACB,CDK2,DCP1B,BCL2L11,PLK1,SFN,HEY2,JAK1,RELA,NDUFS2,ITCH,NEDD4L,PEA15,SP1,HAGH,TP53AIP1,RB1,NTRK1,RAD51,TP63,FASN,CHEK1,BAK1,IL1RAP,HSF1,…
-1.49584	0.0105354	1.40761	0.0431176	1.40051	0.0426233	1.1679	0.0644856	AFP	PID_HNF3B_PATHWAY	ALB,PCK1,BDH1,HNF1A,NF1,UCP2,NR3C1,F2,HNF4A,G6PC,ABCC8,SLC2A2,GCK,HMGCS1,PKLR,CEBPA,ACADVL,INS,FOXA1,TTR,ALDOB,KCNJ11,TFRC,AKT1,CEBPD,CREB1,ALAS1,CEBPB,HADH,IGFBP1,CPT1B,SP1,AFP,FOXA3,HNF1B,APOA1,CPT1C,NKX2-1,FOXA2,CPT1A,DLK1,ACADM,FOXF1,TAT,PDX1
-1.49584	0.0105354	1.40761	0.0431176	1.40051	0.0426233	1.1679	0.0644856	AFP	PID_REG_GR_PATHWAY	YWHAH,FKBP5,BAX,VIPR1,MMP1,NR4A1,IL6,MAPK8,HDAC1,IFNG,POU2F1,STAT1,BGLAP,GATA3,AKT1,PRKACB,SGK1,HDAC2,STAT5B,EGR1,CDK5R1,NCOA2,IL4,GSK3B,SMARCD1,RELA,SUMO2,PPP5C,TP53,POMC,KRT5,STAT5A,SMARCC2,SMARCA4,TBP,ICAM1,CSN2,SFN,MDM2,MAPK3,CSF2,NFATC1,TBX21,NR1I3,CREBBP,EP300,IRF1,FOS,KRT14,FKBP4,MAPK9,NFKB1,MAPK10,NR3C1,PRL,SUV420H1,CGA,PBX1,PRKACG,HSP90AA1,TSG101,MAPK1,MAPK14,FGG,SPI1,SELE,MAPK11,NCOA1,S…
-1.49584	0.0105354	1.40761	0.0431176	1.40051	0.0426233	1.1679	0.0644856	AFP	PID_P53_DOWNSTREAM_PATHWAY	DDIT4,FDXR,TNFRSF10A,CCNK,DROSHA,JMY,SERPINB5,E2F3,IGFBP3,GPX1,ATF3,MAP4K4,BNIP3L,ZNF385A,TSC2,BCL2L14,FOXA1,BCL2,TP63,RNF144B,TP53,CASP1,MMP2,C12orf5,TP73,TNFRSF10D,PERP,SP1,BBC3,PRKAB1,TYRP1,CEBPZ,NFYB,E2F2,PYCARD,MLH1,PCNA,SMARCA4,BAK1,JUN,CARM1,VCAN,DUSP1,TAF9,RFWD2,RPS27L,SESN1,AFP,CSE1L,IRF5,PRDM1,NFYA,CCNG1,MDM2,CD82,MET,PTEN,PPM1J,STEAP3,TFDP1,CAV1,TAP1,POU4F1,CCNB1,CX3CL1,FAS,ARID3A,HGF,…
-0.28328	0.53719	-0.563639	0.674823	-0.64578	0.457289	-1.08239	0.0209146	AGTR1	KEGG_CALCIUM_SIGNALING_PATHWAY	CALM2,PTGFR,BST1,PTGER1,F2R,CALM1,PTGER3,ATP2A1,OXTR,PPP3R2,P2RX4,TACR3,P2RX5,PPP3CC,ADRB3,ATP2A3,P2RX1,PPP3R1,ADRB2,ATP2A2,P2RX3,ADRB1,TACR1,TACR2,SPHK1,CCKAR,CCKBR,NTSR1,PDGFRB,LOC729317,SLC8A1,ITPR3,SLC8A3,PLCD3,EDNRA,P2RX7,CHP2,DRD1,DRD5,TRHR,EDNRB,PHKB,PHKA2,PHKA1,GNA15,GNA11,VDAC1,VDAC2,CHRM1,VDAC3,CHRM2,PRKX,PLN,BDKRB1,MYLK,PLCE1,CHRM3,ADCY3,CALML5,LTB4R2,ADCY2,ADCY1,BDKRB2,PDE1C,CYSLTR1,G…
-0.28328	0.53719	-0.563639	0.674823	-0.64578	0.457289	-1.08239	0.0209146	AGTR1	KEGG_NEUROACTIVE_LIGAND_RECEPTOR_INTERACTION	PTGFR,PTGER2,PTGER1,PTGER4,PTGER3,CALCRL,TACR3,PTGIR,ADRB3,ADRB2,HRH4,ADRA2C,ADRB1,TACR1,ADRA2A,ADRA2B,TACR2,GPR35,THRB,THRA,PTH2R,PTH1R,PRSS3,PRSS2,NPY5R,PRSS1,CGA,NPY1R,NPY2R,RXFP1,MCHR1,LPAR4,DRD1,DRD2,DRD3,DRD4,DRD5,TRHR,NMUR2,SSTR2,SSTR3,SSTR1,PRLR,PRL,C5AR1,UTS2R,BDKRB1,BDKRB2,NPBWR2,NPBWR1,PRLHR,CSH1,NPFFR2,TAAR6,NTSR2,APLNR,NMUR1,GPR83,GABRQ,PLG,C3AR1,AGTR1,GALR1,AGTR2,SSTR5,SSTR4,ADCYAP1…
-0.28328	0.53719	-0.563639	0.674823	-0.64578	0.457289	-1.08239	0.0209146	AGTR1	KEGG_VASCULAR_SMOOTH_MUSCLE_CONTRACTION	CALM2,CALD1,CALM1,CYP4A11,CALCRL,PTGIR,PPP1R14A,JMJD7-PLA2G4B,ROCK1,PLA2G6,PLA2G2E,MRVI1,PLA2G10,BRAF,ITPR3,PLA2G4B,MYL6B,PLA2G2F,EDNRA,GNA12,GNA11,GNA13,PRKX,GUCY1A2,MYLK,ADCY3,MYL6,CALML5,ADCY2,ADCY1,PLA2G4E,KCNMB3,PRKACA,GNAQ,PRKACB,PRKACG,GNAS,CALML3,PLA2G2D,PLA2G12A,AGTR1,MYH11,CALM3,PLCB2,KCNMB2,ADCY8,PLCB1,ADCY9,PPP1R12B,ADCY6,ADCY7,PRKCB,RAF1,PLCB3,PRKCA,ADCY5,PLCB4,MYL9,ARHGEF11,KCNMB1,K…
-0.28328	0.53719	-0.563639	0.674823	-0.64578	0.457289	-1.08239	0.0209146	AGTR1	KEGG_RENIN_ANGIOTENSIN_SYSTEM	LNPEP,ACE2,REN,ANPEP,CMA1,CTSA,CTSG,THOP1,AGT,AGTR1,ACE,AGTR2,NLN,ENPEP,CPA3,MAS1,MME
-0.28328	0.53719	-0.563639	0.674823	-0.64578	0.457289	-1.08239	0.0209146	AGTR1	BIOCARTA_AT1R_PATHWAY	JUN,MEF2C,MEF2D,HRAS,CALM2,MAPK8,MEF2BNB-MEF2B,RAF1,LOC124827,PRKCB,MEF2A,SHC1,EGFR,ELK1,PRKCA,CALM1,MAP2K4,ATF2,LOC147908,CYCSP35,SRC,PTK2,MAP2K2,MAP3K1,MAP2K1,GNAQ,PAK1,AGT,GRB2,AGTR1,MAPK3,CALM3,PTK2B,RAC1,SOS1,MAPK1
-0.28328	0.53719	-0.563639	0.674823	-0.64578	0.457289	-1.08239	0.0209146	AGTR1	BIOCARTA_ACE2_PATHWAY	ACE2,COL4A1,COL4A2,REN,COL4A3,COL4A4,CMA1,AGT,AGTR1,ACE,AGTR2,COL4A6,COL4A5
-0.28328	0.53719	-0.563639	0.674823	-0.64578	0.457289	-1.08239	0.0209146	AGTR1	BIOCARTA_CARDIACEGF_PATHWAY	JUN,EDNRB,HRAS,PRKCB,EGFR,PRKCA,RELA,ADAM12,EGF,EDN1,EDNRA,AGT,PLCG1,RHOA,AGTR1,FOS,NFKB1,MYC
-0.28328	0.53719	-0.563639	0.674823	-0.64578	0.457289	-1.08239	0.0209146	AGTR1	PID_ARF6_TRAFFICKING_PATHWAY	PIP5K1C,SLC2A4,DNM2,ARF6,ITGA2,ITGA1,NME1,EXOC6,MAPK8IP3,IL2RA,ITGB1,ITGA4,VAMP3,SPAG9,EXOC2,ITGA8,CPE,CTNNB1,ASAP2,EXOC4,PLD2,ITGA6,ITGA5,RALA,CTNNA1,ITGAV,PLD1,EXOC3,CTNND1,INS,TSHR,AGTR1,EDNRB,SCAMP2,ADRB2,ITGA3,ACAP1,ITGA9,CLTC,EXOC1,ITGA10,ITGA11,ITGA7,EXOC7,EXOC5,AVPR2,KLC1,CDH1,BIN1
-0.28328	0.53719	-0.563639	0.674823	-0.64578	0.457289	-1.08239	0.0209146	AGTR1	PID_ARF6_PATHWAY	CYTH3,EGF,TSHR,ARAP2,ITGA2B,HGF,GNA11,EFNA1,KIF13B,SRC,ARF6,ARRB1,ARRB2,FBXO8,ACAP1,EPHA2,GNA15,GNAQ,GNA14,ADAP1,ADRB2,CYTH2,AGTR1,MET,USP6,GULP1,EGFR,NCK1,IQSEC1,GIT1,ACAP2,ITGB3,LHCGR,PXN,IPCEF1
-0.28328	0.53719	-0.563639	0.674823	-0.64578	0.457289	-1.08239	0.0209146	AGTR1	PID_ANGIOPOIETIN_RECEPTOR_PATHWAY	AGTR1,MAPK8,PTK2,ANGPT2,TNF,CDKN1A,SHC1,MAPK1,GRB2,NCK1,PLD2,ITGA5,ANGPT4,PXN,RASA1,MAPK3,PLG,MAPK14,PTPN11,FYN,RAC1,AKT1,ITGB1,NOS3,TEK,CRK,STAT5A,FN1,FGF2,DOK2,ELF1,PIK3R1,STAT5B,RELA,GRB7,GRB14,BMX,ANGPT1,ELF2,F2,ELK1,TNIP2,RPS6KB1,NFKB1,MMP2,FES,ETS1,PAK1,PIK3CA,FOXO1
-0.28328	0.53719	-0.563639	0.674823	-0.64578	0.457289	-1.08239	0.0209146	AGTR1	REACTOME_GASTRIN_CREB_SIGNALLING_PATHWAY_VIA_PKC_AND_MAPK	RASGRP1,LPAR6,RASGRP2,RGS19,NMUR1,GNB5,CYSLTR1,NMU,NPFFR2,PROKR1,UTS2,CHRM1,CHRM3,CHRM5,MGLL,ARHGEF25,LTB4R,PROKR2,NMS,CREB1,DGKK,ADRA1D,ADRA1B,ADRA1A,ADRBK1,DGKA,DGKB,DGKG,DGKH,DGKQ,AGT,HBEGF,AGTR1,LPAR1,EDN1,EDN2,EDN3,EDNRA,EDNRB,EGFR,F2,F2R,F2RL1,F2RL2,DAGLB,GPRC6A,PLCB1,LPAR3,FPR2,NTSR2,GAST,UTS2D,GCG,GCGR,GHSR,P2RY10,GNA11,GNA15,GNAQ,GNB1,GNB2,GNB3,GNG3,GNG4,GNG5,GNG7,GNG10,GNG11,GNGT1,GNGT2…
-0.28328	0.53719	-0.563639	0.674823	-0.64578	0.457289	-1.08239	0.0209146	AGTR1	REACTOME_SIGNALING_BY_GPCR	AKT3,INSL5,RASGRP1,LPAR6,CDK5,CALCRL,RASGRP2,RAMP2,RAMP1,RAMP3,NET1,RGS19,NMUR1,VAV3,CXCL13,CXCR6,GNA13,GNB5,RRH,ADCY1,OR5I1,ADCY2,CYSLTR1,CCR9,CGA,PDE10A,CCL27,NMU,NPFFR2,PROKR1,ADCY3,UTS2,ADCY5,ADCY6,FZD10,AKAP13,GPR44,HRH3,CHRM1,CHRM2,ADCY7,PTH2,CHRM3,CHRM5,MGLL,ADCY8,ADCY9,ARHGEF25,ADCYAP1,ADCYAP1R1,RLN3,OR52E2,OR52J3,OR51L1,OR51A7,OR51S1,OR51F2,OR52R1,OR4X2,OR4B1,OR52M1,OR52K2,OR5P2,OR5P3,OR…
-0.28328	0.53719	-0.563639	0.674823	-0.64578	0.457289	-1.08239	0.0209146	AGTR1	REACTOME_PEPTIDE_LIGAND_BINDING_RECEPTORS	INSL5,NMUR1,CXCL13,CXCR6,CCR9,CCL27,NMU,NPFFR2,PROKR1,UTS2,RLN3,RXFP2,CCR1,CCR2,CCR3,CCR4,CCR5,CCR6,CCR7,CCR8,CCBP2,PROKR2,NMS,CX3CR1,AGT,AGTR1,AGTR2,APLNR,EDN1,EDN2,EDN3,EDNRA,EDNRB,F2,F2R,F2RL1,F2RL2,FPR1,FPR2,FPR3,NTSR2,GAST,DARC,NPB,UTS2D,GALR1,GHSR,GPR77,CCR10,XCR1,NPBWR1,NPBWR2,CXCR3,PRLHR,UTS2R,NPW,MCHR1,GPER,MLNR,CXCL1,CXCL2,CXCL3,GRP,GRPR,ANXA1,HCRT,HCRTR1,HCRTR2,RXFP4,QRFP,APP,IL8,CXCR1…
-0.28328	0.53719	-0.563639	0.674823	-0.64578	0.457289	-1.08239	0.0209146	AGTR1	REACTOME_CLASS_A1_RHODOPSIN_LIKE_RECEPTORS	INSL5,LPAR6,NMUR1,CXCL13,CXCR6,RRH,CYSLTR1,CCR9,CGA,CCL27,NMU,NPFFR2,PROKR1,UTS2,GPR44,HRH3,CHRM1,CHRM2,CHRM3,CHRM5,RLN3,RXFP2,CCR1,CCR2,CCR3,CCR4,CCR5,CCR6,CCR7,CCR8,CCBP2,LTB4R,CNR1,CNR2,PROKR2,NMS,ADORA1,TAAR1,ADORA2A,ADORA2B,ADORA3,ADRA1D,ADRA1B,ADRA1A,ADRA2A,ADRA2B,GPBAR1,CX3CR1,ADRB1,ADRB2,ADRB3,OXER1,DRD1,DRD2,DRD3,DRD5,AGT,AGTR1,AGTR2,APLNR,S1PR1,LPAR1,S1PR3,EDN1,EDN2,EDN3,EDNRA,EDNRB,F2,…
-0.28328	0.53719	-0.563639	0.674823	-0.64578	0.457289	-1.08239	0.0209146	AGTR1	REACTOME_G_ALPHA_Q_SIGNALLING_EVENTS	RASGRP1,LPAR6,RASGRP2,RGS19,NMUR1,GNB5,CYSLTR1,NMU,NPFFR2,PROKR1,UTS2,CHRM1,CHRM3,CHRM5,MGLL,ARHGEF25,LTB4R,PROKR2,NMS,DGKK,ADRA1D,ADRA1B,ADRA1A,ADRBK1,DGKA,DGKB,DGKG,DGKH,DGKQ,AGT,AGTR1,LPAR1,EDN1,EDN2,EDN3,EDNRA,EDNRB,F2,F2R,F2RL1,F2RL2,DAGLB,GPRC6A,PLCB1,LPAR3,FPR2,NTSR2,GAST,UTS2D,GCG,GCGR,GHSR,P2RY10,GNA11,GNA15,GNAQ,GNB1,GNB2,GNB3,GNG3,GNG4,GNG5,GNG7,GNG10,GNG11,GNGT1,GNGT2,GNRH1,GNRH2,GNRH…
-0.28328	0.53719	-0.563639	0.674823	-0.64578	0.457289	-1.08239	0.0209146	AGTR1	REACTOME_GPCR_DOWNSTREAM_SIGNALING	AKT3,INSL5,RASGRP1,LPAR6,CALCRL,RASGRP2,RAMP2,RAMP1,RAMP3,NET1,RGS19,NMUR1,VAV3,CXCL13,CXCR6,GNA13,GNB5,RRH,ADCY1,OR5I1,ADCY2,CYSLTR1,CCR9,CGA,PDE10A,CCL27,NMU,NPFFR2,PROKR1,ADCY3,UTS2,ADCY5,ADCY6,AKAP13,GPR44,HRH3,CHRM1,CHRM2,ADCY7,PTH2,CHRM3,CHRM5,MGLL,ADCY8,ADCY9,ARHGEF25,ADCYAP1,ADCYAP1R1,RLN3,OR52E2,OR52J3,OR51L1,OR51A7,OR51S1,OR51F2,OR52R1,OR4X2,OR4B1,OR52M1,OR52K2,OR5P2,OR5P3,OR8I2,OR2D3,O…
-0.28328	0.53719	-0.563639	0.674823	-0.64578	0.457289	-1.08239	0.0209146	AGTR1	REACTOME_GPCR_LIGAND_BINDING	INSL5,LPAR6,CALCRL,RAMP2,RAMP1,RAMP3,NMUR1,CXCL13,CXCR6,GNB5,RRH,CYSLTR1,CCR9,CGA,CCL27,NMU,NPFFR2,PROKR1,UTS2,FZD10,GPR44,HRH3,CHRM1,CHRM2,PTH2,CHRM3,CHRM5,ADCYAP1,ADCYAP1R1,RLN3,RXFP2,CCR1,CCR2,CCR3,CCR4,CCR5,CCR6,CCR7,CCR8,CCBP2,LTB4R,CNR1,CNR2,PROKR2,NMS,ADM,ADORA1,TAAR1,ADORA2A,ADORA2B,CRH,CRHR2,ADORA3,ADRA1D,ADRA1B,ADRA1A,ADRA2A,ADRA2B,GPBAR1,CX3CR1,ADRB1,ADRB2,ADRB3,CD55,OXER1,DRD1,DRD2,DR…
-0.114819	0.901249	-1.86257	0.0518178	-1.9799	0.0204639	-1.6659	0.0407641	AKR1C1	KEGG_STEROID_HORMONE_BIOSYNTHESIS	SRD5A3,AKR1C4,CYP3A5,HSD3B2,UGT2B28,HSD3B1,COMT,SULT2B1,CYP3A4,CYP7A1,CYP11A1,AKR1C3,HSD11B2,SULT1E1,HSD11B1,HSD17B2,HSD17B3,CYP21A2,HSD17B1,CYP19A1,CYP17A1,CYP11B2,CYP11B1,HSD17B6,HSD17B7,UGT2B11,UGT2A3,UGT1A4,CYP3A7,UGT1A1,UGT1A3,UGT1A10,UGT1A8,UGT1A7,UGT1A6,UGT1A5,HSD17B8,AKR1C2,AKR1C1,CYP1A1,CYP1B1,STS,UGT2A1,SRD5A2,SRD5A1,CYP3A43,CYP7B1,UGT1A9,AKR1D1,HSD17B12,UGT2B10,UGT2B7,UGT2B4,UGT2B17,UG…
-0.114819	0.901249	-1.86257	0.0518178	-1.9799	0.0204639	-1.6659	0.0407641	AKR1C1	KEGG_METABOLISM_OF_XENOBIOTICS_BY_CYTOCHROME_P450	CYP2F1,CYP2E1,AKR1C4,EPHX1,CYP3A5,UGT2B28,CYP3A4,GSTP1,GSTT2,GSTT1,AKR1C3,GSTZ1,CYP2C18,ADH1B,CYP2S1,ADH1C,ADH4,ADH5,GSTO1,ADH1A,GSTA5,MGST2,MGST1,MGST3,GSTA3,GSTM1,UGT2B11,CYP2C9,GSTA4,CYP2C19,GSTM4,CYP2C8,GSTM3,CYP2B6,GSTM2,UGT2A3,UGT1A4,UGT1A1,CYP3A7,UGT1A3,GSTM5,UGT1A10,UGT1A8,UGT1A7,GSTA1,UGT1A6,GSTA2,ALDH3A1,UGT1A5,GSTK1,AKR1C2,AKR1C1,CYP1A1,ADH7,CYP1A2,CYP1B1,ADH6,UGT2A1,ALDH1A3,ALDH3B1,AL…
0.138744	0.811403	-1.23878	0.0539869	-1.41484	0.0124032	-1.18471	0.0269316	AKR1C2	KEGG_STEROID_HORMONE_BIOSYNTHESIS	SRD5A3,AKR1C4,CYP3A5,HSD3B2,UGT2B28,HSD3B1,COMT,SULT2B1,CYP3A4,CYP7A1,CYP11A1,AKR1C3,HSD11B2,SULT1E1,HSD11B1,HSD17B2,HSD17B3,CYP21A2,HSD17B1,CYP19A1,CYP17A1,CYP11B2,CYP11B1,HSD17B6,HSD17B7,UGT2B11,UGT2A3,UGT1A4,CYP3A7,UGT1A1,UGT1A3,UGT1A10,UGT1A8,UGT1A7,UGT1A6,UGT1A5,HSD17B8,AKR1C2,AKR1C1,CYP1A1,CYP1B1,STS,UGT2A1,SRD5A2,SRD5A1,CYP3A43,CYP7B1,UGT1A9,AKR1D1,HSD17B12,UGT2B10,UGT2B7,UGT2B4,UGT2B17,UG…
0.138744	0.811403	-1.23878	0.0539869	-1.41484	0.0124032	-1.18471	0.0269316	AKR1C2	KEGG_METABOLISM_OF_XENOBIOTICS_BY_CYTOCHROME_P450	CYP2F1,CYP2E1,AKR1C4,EPHX1,CYP3A5,UGT2B28,CYP3A4,GSTP1,GSTT2,GSTT1,AKR1C3,GSTZ1,CYP2C18,ADH1B,CYP2S1,ADH1C,ADH4,ADH5,GSTO1,ADH1A,GSTA5,MGST2,MGST1,MGST3,GSTA3,GSTM1,UGT2B11,CYP2C9,GSTA4,CYP2C19,GSTM4,CYP2C8,GSTM3,CYP2B6,GSTM2,UGT2A3,UGT1A4,UGT1A1,CYP3A7,UGT1A3,GSTM5,UGT1A10,UGT1A8,UGT1A7,GSTA1,UGT1A6,GSTA2,ALDH3A1,UGT1A5,GSTK1,AKR1C2,AKR1C1,CYP1A1,ADH7,CYP1A2,CYP1B1,ADH6,UGT2A1,ALDH1A3,ALDH3B1,AL…
-1.54922	3.9041e-12	-0.870201	0.00298151	-0.983945	0.000376045	-1.37548	1.06725e-08	AMPD3	KEGG_PURINE_METABOLISM	POLR2G,NT5C2,POLR2H,ENPP3,POLR2E,POLR2F,ENPP1,XDH,POLR2I,POLR2J,POLE3,ADSS,PRPS2,ADSL,NME6,POLR1D,PNPT1,POLR2K,PDE11A,POLD3,POLR2L,AK1,NME1-NME2,AK2,AK4,POLA2,CANT1,AMPD1,AMPD3,AMPD2,NME4,GUCY2D,NME1,ATIC,NME2,DGUOK,POLR3C,NME3,POLR3G,POLR3F,PRUNE,C17orf48,PDE4B,PDE4C,PDE3B,PDE4A,NUDT2,GMPR2,PDE6C,PDE6D,PDE4D,PDE6A,PRIM1,PRIM2,AK5,GMPR,NME5,PDE7B,PDE5A,POLD4,GUCY1A2,FHIT,ADCY3,ADCY2,ADCY1,POLA1,P…
-1.54922	3.9041e-12	-0.870201	0.00298151	-0.983945	0.000376045	-1.37548	1.06725e-08	AMPD3	REACTOME_METABOLISM_OF_NUCLEOTIDES	ADA,PAICS,ADSSL1,ADK,CTPS,UPP2,ADSL,ADSS,ADAL,DCK,DCTD,DGUOK,DHODH,DPYD,DPYS,DTYMK,DUT,TYMP,AK1,AK2,NT5C2,GART,AK5,AMPD1,AMPD2,AMPD3,GLRX,GMPR,GPX1,GSR,GUK1,NT5C,HPRT1,APRT,IMPDH1,IMPDH2,ATIC,NME1,NME2,NME4,PNP,NT5E,RRM2B,NT5C3,GMPR2,CMPK1,UPB1,PFAS,PPAT,CTPS2,NT5M,RRM1,RRM2,AGXT2,NME1-NME2,TK1,TK2,TXN,TXNRD1,TYMS,UCK2,UMPS,UPP1,XDH,CAD,UCK1,NT5C1A,CAT,GMPS,NT5C1B,GDA,CDA
-1.54922	3.9041e-12	-0.870201	0.00298151	-0.983945	0.000376045	-1.37548	1.06725e-08	AMPD3	REACTOME_PURINE_SALVAGE	ADA,ADK,ADAL,DCK,DGUOK,AMPD1,AMPD2,AMPD3,GMPR,HPRT1,APRT,PNP,GMPR2
-1.54922	3.9041e-12	-0.870201	0.00298151	-0.983945	0.000376045	-1.37548	1.06725e-08	AMPD3	REACTOME_PURINE_METABOLISM	ADA,PAICS,ADSSL1,ADK,ADSL,ADSS,ADAL,DCK,DGUOK,NT5C2,GART,AMPD1,AMPD2,AMPD3,GMPR,GPX1,NT5C,HPRT1,APRT,IMPDH1,IMPDH2,ATIC,PNP,NT5E,GMPR2,PFAS,PPAT,XDH,NT5C1A,CAT,GMPS,NT5C1B,GDA
-0.493563	0.396606	-0.925236	0.447978	-1.30046	0.127803	-1.35838	0.038389	AMY2B	KEGG_STARCH_AND_SUCROSE_METABOLISM	ENPP3,GCK,ENPP1,AMY2B,UGT2B28,PGM2,UXS1,UGDH,MGAM,GYS1,GYS2,HK2,HK3,HK1,GBA3,GUSB,TREH,AMY1A,AMY1B,AMY1C,AMY2A,UGT2B11,PYGB,PYGM,PYGL,UGT2A3,UGT1A4,UGT1A1,UGT1A3,UGT1A10,UGT1A8,UGT1A7,UGT1A6,PGM2L1,AGL,UGT1A5,SI,UGT2A1,GBE1,UGT1A9,G6PC2,GANC,G6PC,UGP2,PGM1,UGT2B10,UGT2B7,UGT2B4,GAA,GPI,UGT2B17,UGT2B15
-0.493563	0.396606	-0.925236	0.447978	-1.30046	0.127803	-1.35838	0.038389	AMY2B	REACTOME_METABOLISM_OF_CARBOHYDRATES	ABCC5,GPC6,UST,SLC25A13,B3GNT3,ST3GAL6,B3GNT2,NUP50,HPSE,LYVE1,B3GNT1,KERA,NUPL2,TREH,B4GALT7,CHST14,B3GALT6,NUP35,B3GAT2,VCAN,NCAN,CSPG4,SLC25A10,DCN,CHST13,ACAN,AGL,ENO1,ENO2,ENO3,EXT1,EXT2,FBP1,PRPS1L1,GPC2,HS3ST5,GPC4,ALDOA,GPC5,CHSY1,ALDOB,RPIA,ALDOC,NUP205,NUP210,FMOD,NUP188,CHST5,NUP62,G6PC,G6PD,SLC37A4,PGLS,GALE,GALK1,GALT,GAPDH,GLCE,B3GAT3,GBE1,GAPDHS,GCK,GCKR,HS6ST3,B4GALT1,B3GAT1,GPC3,…
-0.493563	0.396606	-0.925236	0.447978	-1.30046	0.127803	-1.35838	0.038389	AMY2B	REACTOME_DIGESTION_OF_DIETARY_CARBOHYDRATE	TREH,AMY1A,AMY1B,AMY1C,AMY2A,AMY2B,LCT,SI,LOC648749,LOC652899,LOC730924,MGAM
-3.04343	0.0496748	0.777428	0.9587	1.0174	0.82346	3.6129	0.00884333	ARHGAP20	REACTOME_SIGNALING_BY_RHO_GTPASES	FAM13A,NET1,DLC1,VAV3,RALBP1,AKAP13,CHN1,CHN2,ARAP2,ARAP1,TAGAP,FGD4,ARHGAP36,RHOV,ECT2,A2M,FGD2,FGD1,ARHGAP26,RHOBTB2,ARHGEF9,ARHGEF12,ARHGEF18,SRGAP2,RHOQ,HMHA1,ARHGAP8,ARHGAP30,NGEF,TIAM2,GDI1,GDI2,ARHGEF16,ABR,ARHGAP35,RACGAP1,RHOD,ARHGAP40,RHOA,RHOB,RHOC,RHOG,ARHGAP1,ARHGAP4,ARHGAP6,ARHGDIA,ARHGDIB,ARHGDIG,RHOH,MCF2,MYO9B,OCRL,OPHN1,ARHGEF4,ARHGEF3,GMIP,FAM13B,PIK3R2,RHOF,ARHGAP17,RHOT1,PRR5…
-0.320104	0.508009	0.508804	0.766291	0.756232	0.310011	1.28599	0.00400208	ARHGAP26	ST_INTEGRIN_SIGNALING_PATHWAY	ANGPTL2,PAK3,ARHGAP35,ITGA4,ILK,MRAS,PAK6,MAP3K11,ITGA5,TERF2IP,ACTR2,MAP2K7,ITGA6,EPHB2,ABL1,AKT2,CDC42,PTK2,ITGA10,MAPK8IP3,GRB2,ITGA3,ROCK1,CAV1,PIK3CA,PLCG2,PKLR,TNK2,CDKN2A,MAPK10,TLN1,SRC,ITGA1,FYN,P4HB,MAPK8,PAK4,ARHGEF7,ITGA2,ITGB3BP,RALA,ITGA8,SOS1,BCAR1,CRK,RHO,MAPK8IP2,AKT1,ACTN1,SOS2,MYLK,AKT3,MAPK8IP1,PLCG1,ITGA7,PAK1,PIK3CB,CSE1L,SHC1,ARHGEF6,ARHGAP26,ITGA11,ACTR3,ASAP1,RAF1,MAP2K4,…
-0.320104	0.508009	0.508804	0.766291	0.756232	0.310011	1.28599	0.00400208	ARHGAP26	PID_FAK_PATHWAY	FYN,GIT2,RAPGEF1,TLN1,ACTN1,ARHGEF11,ITGA5,PIK3R1,MAP2K4,RRAS,GRB7,ARHGAP35,SRC,VCL,CCND1,RASA1,WASL,YES1,NCK1,ITGB5,BCAR1,RAP1B,NCK2,ETS1,ELMO1,MMP14,PTPN21,RGNEF,PAK1,ARHGEF7,RAP1A,ITGB1,ACTA1,PTK2,MAPK8IP3,PIK3CA,SOS1,CAPN2,ROCK2,RAC1,MAPK9,RHOA,ARHGAP26,SH3GL1,MAPK1,DOCK1,ASAP1,JUN,PLCG1,BMX,MAPK8,KLF8,PXN,BRAF,RAF1,ITGAV,MAP2K1,CRK,GRB2
-0.320104	0.508009	0.508804	0.766291	0.756232	0.310011	1.28599	0.00400208	ARHGAP26	REACTOME_SIGNALING_BY_RHO_GTPASES	FAM13A,NET1,DLC1,VAV3,RALBP1,AKAP13,CHN1,CHN2,ARAP2,ARAP1,TAGAP,FGD4,ARHGAP36,RHOV,ECT2,A2M,FGD2,FGD1,ARHGAP26,RHOBTB2,ARHGEF9,ARHGEF12,ARHGEF18,SRGAP2,RHOQ,HMHA1,ARHGAP8,ARHGAP30,NGEF,TIAM2,GDI1,GDI2,ARHGEF16,ABR,ARHGAP35,RACGAP1,RHOD,ARHGAP40,RHOA,RHOB,RHOC,RHOG,ARHGAP1,ARHGAP4,ARHGAP6,ARHGDIA,ARHGDIB,ARHGDIG,RHOH,MCF2,MYO9B,OCRL,OPHN1,ARHGEF4,ARHGEF3,GMIP,FAM13B,PIK3R2,RHOF,ARHGAP17,RHOT1,PRR5…
0.798729	0.103733	1.12311	0.120216	0.889692	0.341617	1.25821	0.0209146	ATF3	PID_SMAD2_3NUCLEAR_PATHWAY	SMAD4,IL5,CREB1,CREBBP,SIN3B,NCOA2,SP1,RBBP4,E2F4,TCF3,DCP1A,SKI,RBL1,MED15,FOXO4,GATA3,SP3,HNF4A,FOXO3,IRF7,CITED1,FOXH1,MEF2C,TGIF1,SMAD7,CBFB,NR3C1,AR,E2F5,CTBP1,RUNX1,EP300,RUNX3,SAP30,FOXO1,ATF3,GSC,ATF2,SMAD3,SERPINE1,ESR1,KAT2A,CDK2,KAT2B,RUNX2,MYC,CDK4,CDKN2B,MAX,PIAS4,SMAD2,SNIP1,SIN3A,TFDP1,NCOR1,NKX2-5,FOS,TFE3,TGIF2,SKIL,IGHA1,LAMC1,COL1A2,DLX1,HDAC1,FOXG1,AKT1,VDR,HDAC2,HSPA8,ZBTB17,…
0.798729	0.103733	1.12311	0.120216	0.889692	0.341617	1.25821	0.0209146	ATF3	PID_P53_DOWNSTREAM_PATHWAY	DDIT4,FDXR,TNFRSF10A,CCNK,DROSHA,JMY,SERPINB5,E2F3,IGFBP3,GPX1,ATF3,MAP4K4,BNIP3L,ZNF385A,TSC2,BCL2L14,FOXA1,BCL2,TP63,RNF144B,TP53,CASP1,MMP2,C12orf5,TP73,TNFRSF10D,PERP,SP1,BBC3,PRKAB1,TYRP1,CEBPZ,NFYB,E2F2,PYCARD,MLH1,PCNA,SMARCA4,BAK1,JUN,CARM1,VCAN,DUSP1,TAF9,RFWD2,RPS27L,SESN1,AFP,CSE1L,IRF5,PRDM1,NFYA,CCNG1,MDM2,CD82,MET,PTEN,PPM1J,STEAP3,TFDP1,CAV1,TAP1,POU4F1,CCNB1,CX3CL1,FAS,ARID3A,HGF,…
0.798729	0.103733	1.12311	0.120216	0.889692	0.341617	1.25821	0.0209146	ATF3	PID_ATF2_PATHWAY	JUNB,CDK4,ESR1,NOS2,HRK,DDIT3,PDGFRA,H2AFY,BCL2,EP300,SOCS3,PLAU,IL23A,ARG1,MAPK8,GADD45A,DUSP1,JDP2,DUSP10,SELE,MAPK14,CBFB,DUSP8,MAPK1,TGFB2,IL8,RB1,PRKCA,MAPK3,CUL3,ACHE,CCND1,CCNA2,DUSP5,ATF3,RUVBL2,CREB1,KAT5,MMP2,JUN,JUND,IFNG,HES1,BRCA1,TH,POU2F1,MAPK11,ATF2,NF1,INS,MAPK9,SERPINB5,COL24A1,BCL2L1,PPARGC1A,CSRP2,HBG2,FOS,IL6
0.798729	0.103733	1.12311	0.120216	0.889692	0.341617	1.25821	0.0209146	ATF3	PID_AP1_PATHWAY	DMP1,IL4,MYC,TP53,COL1A2,NPPA,CCL2,FOSL1,GATA2,EGR1,CBFB,NR3C1,IL5,CDKN1B,HLA-A,IL2,MAFG,JUND,PLAU,TH,MAF,SP1,NTS,GJA1,TCF7L2,MMP9,ETS1,MYB,ELF1,NFATC3,CREB1,IL6,MT2A,TIMP1,DUSP1,DMTF1,ATF2,FOSL2,TRIP6,ACTA1,COPS5,CDK1,CYR61,CRTC1,FABP4,BAG1,EDN1,IL10,BCL2L11,EP300,CSF2,CCND1,JUNB,NFATC1,MMP1,FOSB,TGFB1,IL8,ATF3,AGT,HIF1A,PTEN,FOS,CDKN2A,ESR1,PENK,CTNNB1,IFNG,JUN,NFATC2
0.798729	0.103733	1.12311	0.120216	0.889692	0.341617	1.25821	0.0209146	ATF3	REACTOME_DIABETES_PATHWAYS	CTDSP2,PREB,PDIA6,HYOU1,EXOC5,IGF2BP1,IGF2BP3,IGF2BP2,YIF1A,PDIA5,KDELR3,EXOC3,EXOSC8,KLHDC3,ADD1,EXOSC6,TPP1,CPE,SLC30A7,EXOC8,CTSG,DCTN1,DDIT3,DDX11,DCP2,EIF2S1,ERN1,EXTL3,F2,SEC31A,DIS3,ATF6,EXOSC7,EXOSC2,SEC11A,GCG,GH1,SERP1,SPCS1,GSK3A,ERO1L,HDGF,CXXC1,HSPA5,IGF2,IGFALS,IGFBP1,IGFBP2,IGFBP3,IGFBP4,IGFBP5,IGFBP6,KLK3,IL8,INS,ACADVL,KIF5B,LEP,LMNA,DNAJB9,MMP1,MMP2,ASNS,DDX12P,SULT1A4,MYO5A,ATF…
0.798729	0.103733	1.12311	0.120216	0.889692	0.341617	1.25821	0.0209146	ATF3	REACTOME_PERK_REGULATED_GENE_EXPRESSION	EXOSC8,EXOSC6,DDIT3,DCP2,EIF2S1,DIS3,ATF6,EXOSC7,EXOSC2,HSPA5,IGFBP1,IL8,ASNS,ATF3,ATF4,NFYA,NFYB,PARN,EXOSC3,EXOSC1,EXOSC9,EXOSC4,EXOSC5,CCL2,ATF4P3,LOC730136,KHSRP,EIF2AK3,HERPUD1
0.798729	0.103733	1.12311	0.120216	0.889692	0.341617	1.25821	0.0209146	ATF3	REACTOME_ACTIVATION_OF_GENES_BY_ATF4	EXOSC8,EXOSC6,DDIT3,DCP2,DIS3,ATF6,EXOSC7,EXOSC2,IGFBP1,IL8,ASNS,ATF3,ATF4,NFYA,NFYB,PARN,EXOSC3,EXOSC1,EXOSC9,EXOSC4,EXOSC5,CCL2,ATF4P3,LOC730136,KHSRP,HERPUD1
0.798729	0.103733	1.12311	0.120216	0.889692	0.341617	1.25821	0.0209146	ATF3	REACTOME_UNFOLDED_PROTEIN_RESPONSE	CTDSP2,PREB,PDIA6,HYOU1,YIF1A,PDIA5,KDELR3,EXOSC8,KLHDC3,ADD1,EXOSC6,TPP1,DCTN1,DDIT3,DDX11,DCP2,EIF2S1,ERN1,EXTL3,SEC31A,DIS3,ATF6,EXOSC7,EXOSC2,SERP1,GSK3A,HDGF,CXXC1,HSPA5,IGFBP1,IL8,ACADVL,LMNA,DNAJB9,ASNS,DDX12P,SULT1A4,ATF3,ATF4,NFYA,NFYB,PARN,EXOSC3,EXOSC1,MBTPS2,DNAJB11,EXOSC9,EXOSC4,FKBP14,WIPI1,PPP2R5B,ARFGAP1,C19orf10,DNAJC3,EXOSC5,SRPRB,CCL2,TSPYL2,ATF4P3,SHC1,SRPR,SSR1,SULT1A3,TLN1,H…
0.420083	0.528794	-1.57672	0.0761672	-1.3054	0.197692	-1.55389	0.0349009	ATP1A2	KEGG_CARDIAC_MUSCLE_CONTRACTION	CACNA2D1,CACNB1,COX8A,CACNB2,UQCR10,COX7C,CACNB3,CACNB4,CACNG1,COX6CP3,FXYD2,CACNG8,RYR2,CACNG6,ATP2A2,CACNG7,TPM2,CYTB,TPM1,ATP1B2,ATP1B3,ATP1A4,ATP1B1,COX2,COX7B,COX1,COX7A1,COX7A2,COX8C,COX6C,COX3,CACNA2D3,COX6B1,CACNA1D,SLC8A1,COX5B,SLC9A1,LOC644310,CACNA1C,TNNI3,CACNA1F,COX4I1,ATP1A1,CACNA2D2,CACNA1S,COX7B2,ATP1A3,TNNC1,ATP1A2,UQCRB,COX6A2,SLC9A6,TPM4,ACTC1,COX6A1,CACNA2D4,UQCRH,UQCRFS1,UQCR…
0.420083	0.528794	-1.57672	0.0761672	-1.3054	0.197692	-1.55389	0.0349009	ATP1A2	KEGG_ALDOSTERONE_REGULATED_SODIUM_REABSORPTION	PIK3R5,SFN,NR3C2,PRKCB,PRKCA,FXYD4,KRAS,FXYD2,IGF1,SCNN1G,SCNN1B,SCNN1A,ATP1B2,KCNJ1,ATP1B3,ATP1A4,ATP1B1,NEDD4L,INS,PRKCG,PIK3R3,HSD11B2,HSD11B1,SLC9A3R2,PDPK1,ATP1A1,IRS2,ATP1A3,ATP1A2,PIK3CA,PIK3CB,PIK3CD,MAPK3,IRS1,SGK1,ATP1B4,INSR,PIK3CG,IRS4,PIK3R1,PIK3R2,MAPK1
0.420083	0.528794	-1.57672	0.0761672	-1.3054	0.197692	-1.55389	0.0349009	ATP1A2	KEGG_PROXIMAL_TUBULE_BICARBONATE_RECLAMATION	SLC25A10,GLUD2,PCK2,CA2,CA4,PCK1,GLS2,FXYD2,MDH1,SLC38A3,ATP1A1,GLUD1,ATP1A3,SLC4A4,ATP1A2,GLS,ATP1B2,ATP1B3,ATP1A4,ATP1B1,AQP1,ATP1B4,SLC9A3
0.420083	0.528794	-1.57672	0.0761672	-1.3054	0.197692	-1.55389	0.0349009	ATP1A2	REACTOME_TRANSMEMBRANE_TRANSPORT_OF_SMALL_MOLECULES	ABCC5,ABCB6,ABCC9,ATP9A,ABCC4,TCIRG1,ABCA7,ABCA10,ABCA9,ABCA8,ATP8A1,SLC9A6,SLC35A1,SLC34A2,SLCO1B1,GNB5,ADCY1,SLC12A7,NUP50,ADCY2,CFTR,SLC26A1,SLC22A7,ADCY3,SLC38A3,SLC27A4,SLC35D2,NUPL2,ADCY5,SLC7A9,SLC2A6,ADCY6,SLC6A14,ADCY7,SLCO2B1,SLC46A1,ADCY8,SLC2A13,ADCY9,SLC26A9,SLC26A7,SLC5A11,SLC22A12,SLC16A10,SLC15A4,SLC24A4,ABCC2,SLC43A2,SLC44A3,ATP6V1G3,NUP35,SLC31A1,CP,SLC32A1,SLC34A3,SLC25A10,SLC4…
0.420083	0.528794	-1.57672	0.0761672	-1.3054	0.197692	-1.55389	0.0349009	ATP1A2	REACTOME_ION_TRANSPORT_BY_P_TYPE_ATPASES	ATP9A,ATP8A1,ATP8B3,ATP10B,ATP11B,ATP11A,ATP2C1,ATP11C,ATP9B,ATP1A1,ATP1A2,ATP1A3,ATP12A,ATP1A4,ATP1B1,ATP1B2,ATP1B3,FXYD2,ATP2A1,ATP2A2,ATP2A3,ATP2B2,ATP2B3,ATP4A,ATP4B,ATP8A2,ATP8B1,ATP7A,ATP7B,ATP10A,ATP10D,LOC644732,ATP8B4,ATP2C2
0.420083	0.528794	-1.57672	0.0761672	-1.3054	0.197692	-1.55389	0.0349009	ATP1A2	REACTOME_ION_CHANNEL_TRANSPORT	ATP9A,ATP8A1,ATP8B3,HTR3C,ATP10B,ATP11B,ARHGEF9,ATP11A,GABRA1,GABRA2,GABRA3,GABRA4,GABRA5,GABRA6,GABRB1,GABRB2,GABRB3,GABRG2,GABRG3,GABRR1,GABRR2,ATP2C1,GLRA1,GLRA2,GLRB,ATP11C,HTR3A,ATP9B,ATP1A1,ATP1A2,ATP1A3,ATP12A,ATP1A4,ATP1B1,ATP1B2,ATP1B3,FXYD2,ATP2A1,ATP2A2,ATP2A3,ATP2B2,ATP2B3,ATP4A,ATP4B,ATP8A2,ATP8B1,ATP7A,ATP7B,ATP10A,ATP10D,LOC644732,ATP8B4,GLRA3,HTR3B,ATP2C2
-3.32899	3.09812e-05	-0.829685	0.721843	-0.854264	0.622294	-1.89067	0.0237369	ATP1A3	KEGG_CARDIAC_MUSCLE_CONTRACTION	CACNA2D1,CACNB1,COX8A,CACNB2,UQCR10,COX7C,CACNB3,CACNB4,CACNG1,COX6CP3,FXYD2,CACNG8,RYR2,CACNG6,ATP2A2,CACNG7,TPM2,CYTB,TPM1,ATP1B2,ATP1B3,ATP1A4,ATP1B1,COX2,COX7B,COX1,COX7A1,COX7A2,COX8C,COX6C,COX3,CACNA2D3,COX6B1,CACNA1D,SLC8A1,COX5B,SLC9A1,LOC644310,CACNA1C,TNNI3,CACNA1F,COX4I1,ATP1A1,CACNA2D2,CACNA1S,COX7B2,ATP1A3,TNNC1,ATP1A2,UQCRB,COX6A2,SLC9A6,TPM4,ACTC1,COX6A1,CACNA2D4,UQCRH,UQCRFS1,UQCR…
-3.32899	3.09812e-05	-0.829685	0.721843	-0.854264	0.622294	-1.89067	0.0237369	ATP1A3	KEGG_ALDOSTERONE_REGULATED_SODIUM_REABSORPTION	PIK3R5,SFN,NR3C2,PRKCB,PRKCA,FXYD4,KRAS,FXYD2,IGF1,SCNN1G,SCNN1B,SCNN1A,ATP1B2,KCNJ1,ATP1B3,ATP1A4,ATP1B1,NEDD4L,INS,PRKCG,PIK3R3,HSD11B2,HSD11B1,SLC9A3R2,PDPK1,ATP1A1,IRS2,ATP1A3,ATP1A2,PIK3CA,PIK3CB,PIK3CD,MAPK3,IRS1,SGK1,ATP1B4,INSR,PIK3CG,IRS4,PIK3R1,PIK3R2,MAPK1
-3.32899	3.09812e-05	-0.829685	0.721843	-0.854264	0.622294	-1.89067	0.0237369	ATP1A3	KEGG_PROXIMAL_TUBULE_BICARBONATE_RECLAMATION	SLC25A10,GLUD2,PCK2,CA2,CA4,PCK1,GLS2,FXYD2,MDH1,SLC38A3,ATP1A1,GLUD1,ATP1A3,SLC4A4,ATP1A2,GLS,ATP1B2,ATP1B3,ATP1A4,ATP1B1,AQP1,ATP1B4,SLC9A3
-3.32899	3.09812e-05	-0.829685	0.721843	-0.854264	0.622294	-1.89067	0.0237369	ATP1A3	REACTOME_TRANSMEMBRANE_TRANSPORT_OF_SMALL_MOLECULES	ABCC5,ABCB6,ABCC9,ATP9A,ABCC4,TCIRG1,ABCA7,ABCA10,ABCA9,ABCA8,ATP8A1,SLC9A6,SLC35A1,SLC34A2,SLCO1B1,GNB5,ADCY1,SLC12A7,NUP50,ADCY2,CFTR,SLC26A1,SLC22A7,ADCY3,SLC38A3,SLC27A4,SLC35D2,NUPL2,ADCY5,SLC7A9,SLC2A6,ADCY6,SLC6A14,ADCY7,SLCO2B1,SLC46A1,ADCY8,SLC2A13,ADCY9,SLC26A9,SLC26A7,SLC5A11,SLC22A12,SLC16A10,SLC15A4,SLC24A4,ABCC2,SLC43A2,SLC44A3,ATP6V1G3,NUP35,SLC31A1,CP,SLC32A1,SLC34A3,SLC25A10,SLC4…
-3.32899	3.09812e-05	-0.829685	0.721843	-0.854264	0.622294	-1.89067	0.0237369	ATP1A3	REACTOME_ION_TRANSPORT_BY_P_TYPE_ATPASES	ATP9A,ATP8A1,ATP8B3,ATP10B,ATP11B,ATP11A,ATP2C1,ATP11C,ATP9B,ATP1A1,ATP1A2,ATP1A3,ATP12A,ATP1A4,ATP1B1,ATP1B2,ATP1B3,FXYD2,ATP2A1,ATP2A2,ATP2A3,ATP2B2,ATP2B3,ATP4A,ATP4B,ATP8A2,ATP8B1,ATP7A,ATP7B,ATP10A,ATP10D,LOC644732,ATP8B4,ATP2C2
-3.32899	3.09812e-05	-0.829685	0.721843	-0.854264	0.622294	-1.89067	0.0237369	ATP1A3	REACTOME_ION_CHANNEL_TRANSPORT	ATP9A,ATP8A1,ATP8B3,HTR3C,ATP10B,ATP11B,ARHGEF9,ATP11A,GABRA1,GABRA2,GABRA3,GABRA4,GABRA5,GABRA6,GABRB1,GABRB2,GABRB3,GABRG2,GABRG3,GABRR1,GABRR2,ATP2C1,GLRA1,GLRA2,GLRB,ATP11C,HTR3A,ATP9B,ATP1A1,ATP1A2,ATP1A3,ATP12A,ATP1A4,ATP1B1,ATP1B2,ATP1B3,FXYD2,ATP2A1,ATP2A2,ATP2A3,ATP2B2,ATP2B3,ATP4A,ATP4B,ATP8A2,ATP8B1,ATP7A,ATP7B,ATP10A,ATP10D,LOC644732,ATP8B4,GLRA3,HTR3B,ATP2C2
0.644936	0.0755138	0.654722	0.405181	0.749312	0.197723	1.03022	0.0102938	ATP6V0E2	KEGG_OXIDATIVE_PHOSPHORYLATION	ATP6V1G1,UQCR10,NDUFA5,NDUFA4,COX6CP3,PPA2,ATP5J2,NDUFS7,CYTB,ATP6V0A1,ATP6V1G2,ATP6V0B,ATP5O,COX2,COX1,ATP6AP1,COX8C,COX3,COX5B,COX4I1,ATP6V0A4,ATP12A,ATP6,ATP8,ATP5H,NDUFA2,NDUFA3,NDUFA1,LOC100133737,ATP5G1P5,UQCRQ,ATP6V1H,ATP5D,LHPP,ATP6V0D2,COX7A2L,ATP5G3,ATP6V1C2,ATP5G2,ATP5G1,ATP5F1,ATP5E,COX5A,TCIRG1,UQCRHL,ATP4B,ATP6V1D,ATP4A,ATP5A1,ATP5J,ATP5I,SDHA,ATP6V1A,ATP6V1E1,NDUFA4L2,ATP6V1B2,ATP6…
0.644936	0.0755138	0.654722	0.405181	0.749312	0.197723	1.03022	0.0102938	ATP6V0E2	KEGG_VIBRIO_CHOLERAE_INFECTION	LOC100418883,ATP6V1G1,PDIA4,ADCY9,PRKCB,SLC12A2,SEC61B,PRKCA,TJP2,KDELR3,ATP6V0A1,ATP6V1G2,KDELR2,ATP6V0B,ATP6V1G3,ATP6AP1,PRKCG,CFTR,LOC646821,ATP6V1F,ERO1L,ATP6V0A4,ATP6V0A2,ATP6V0D1,KCNQ1,ARF1,ACTG1,ATP6V0E2,SEC61G,ATP6V1H,PRKX,ATP6V1E2,MUC2,KDELR1,ADCY3,ATP6V0D2,ATP6V0E1,ATP6V1C2,ACTB,TJP1,TCIRG1,PRKACA,PRKACB,PRKACG,GNAS,ATP6V1D,SEC61A2,ATP6V1A,PLCG1,PLCG2,ATP6V1E1,ATP6V1B2,ATP6V1B1,SEC61A1,…
0.644936	0.0755138	0.654722	0.405181	0.749312	0.197723	1.03022	0.0102938	ATP6V0E2	KEGG_EPITHELIAL_CELL_SIGNALING_IN_HELICOBACTER_PYLORI_INFECTION	JUN,JAM3,ATP6V1G1,CHUK,PTPN11,CXCL1,MAP2K4,CCL5,NOD1,ADAM17,ATP6V0A1,ATP6V1G2,ATP6V0B,ATP6V1G3,CXCR2,ATP6AP1,CXCR1,IL8,F11R,MAPK9,MAPK10,MAPK11,MAPK13,IKBKB,ATP6V1F,ATP6V0A4,CASP3,ATP6V0A2,ATP6V0D1,NFKB1,RAC1,NFKBIA,JAM2,IKBKG,MAPK8,MAPK14,MAPK12,EGFR,RELA,ATP6V0E2,ATP6V1H,ATP6V1E2,PTPRZ1,ATP6V0D2,MAP3K14,ATP6V0E1,ATP6V1C2,ADAM10,TJP1,MET,CSK,SRC,TCIRG1,IGSF5,PAK1,GIT1,ATP6V1D,ATP6V1A,PLCG1,PLCG2…
-0.0262337	0.905208	0.839961	2.09996e-07	0.919161	5.44929e-09	1.08802	2.83067e-13	ATP8B1	REACTOME_TRANSMEMBRANE_TRANSPORT_OF_SMALL_MOLECULES	ABCC5,ABCB6,ABCC9,ATP9A,ABCC4,TCIRG1,ABCA7,ABCA10,ABCA9,ABCA8,ATP8A1,SLC9A6,SLC35A1,SLC34A2,SLCO1B1,GNB5,ADCY1,SLC12A7,NUP50,ADCY2,CFTR,SLC26A1,SLC22A7,ADCY3,SLC38A3,SLC27A4,SLC35D2,NUPL2,ADCY5,SLC7A9,SLC2A6,ADCY6,SLC6A14,ADCY7,SLCO2B1,SLC46A1,ADCY8,SLC2A13,ADCY9,SLC26A9,SLC26A7,SLC5A11,SLC22A12,SLC16A10,SLC15A4,SLC24A4,ABCC2,SLC43A2,SLC44A3,ATP6V1G3,NUP35,SLC31A1,CP,SLC32A1,SLC34A3,SLC25A10,SLC4…
-0.0262337	0.905208	0.839961	2.09996e-07	0.919161	5.44929e-09	1.08802	2.83067e-13	ATP8B1	REACTOME_ION_TRANSPORT_BY_P_TYPE_ATPASES	ATP9A,ATP8A1,ATP8B3,ATP10B,ATP11B,ATP11A,ATP2C1,ATP11C,ATP9B,ATP1A1,ATP1A2,ATP1A3,ATP12A,ATP1A4,ATP1B1,ATP1B2,ATP1B3,FXYD2,ATP2A1,ATP2A2,ATP2A3,ATP2B2,ATP2B3,ATP4A,ATP4B,ATP8A2,ATP8B1,ATP7A,ATP7B,ATP10A,ATP10D,LOC644732,ATP8B4,ATP2C2
-0.0262337	0.905208	0.839961	2.09996e-07	0.919161	5.44929e-09	1.08802	2.83067e-13	ATP8B1	REACTOME_ION_CHANNEL_TRANSPORT	ATP9A,ATP8A1,ATP8B3,HTR3C,ATP10B,ATP11B,ARHGEF9,ATP11A,GABRA1,GABRA2,GABRA3,GABRA4,GABRA5,GABRA6,GABRB1,GABRB2,GABRB3,GABRG2,GABRG3,GABRR1,GABRR2,ATP2C1,GLRA1,GLRA2,GLRB,ATP11C,HTR3A,ATP9B,ATP1A1,ATP1A2,ATP1A3,ATP12A,ATP1A4,ATP1B1,ATP1B2,ATP1B3,FXYD2,ATP2A1,ATP2A2,ATP2A3,ATP2B2,ATP2B3,ATP4A,ATP4B,ATP8A2,ATP8B1,ATP7A,ATP7B,ATP10A,ATP10D,LOC644732,ATP8B4,GLRA3,HTR3B,ATP2C2
-1.20194	0.0318675	-0.509933	0.884716	-0.799854	0.565011	-1.49318	0.0334726	ATP8B4	REACTOME_TRANSMEMBRANE_TRANSPORT_OF_SMALL_MOLECULES	ABCC5,ABCB6,ABCC9,ATP9A,ABCC4,TCIRG1,ABCA7,ABCA10,ABCA9,ABCA8,ATP8A1,SLC9A6,SLC35A1,SLC34A2,SLCO1B1,GNB5,ADCY1,SLC12A7,NUP50,ADCY2,CFTR,SLC26A1,SLC22A7,ADCY3,SLC38A3,SLC27A4,SLC35D2,NUPL2,ADCY5,SLC7A9,SLC2A6,ADCY6,SLC6A14,ADCY7,SLCO2B1,SLC46A1,ADCY8,SLC2A13,ADCY9,SLC26A9,SLC26A7,SLC5A11,SLC22A12,SLC16A10,SLC15A4,SLC24A4,ABCC2,SLC43A2,SLC44A3,ATP6V1G3,NUP35,SLC31A1,CP,SLC32A1,SLC34A3,SLC25A10,SLC4…
-1.20194	0.0318675	-0.509933	0.884716	-0.799854	0.565011	-1.49318	0.0334726	ATP8B4	REACTOME_ION_TRANSPORT_BY_P_TYPE_ATPASES	ATP9A,ATP8A1,ATP8B3,ATP10B,ATP11B,ATP11A,ATP2C1,ATP11C,ATP9B,ATP1A1,ATP1A2,ATP1A3,ATP12A,ATP1A4,ATP1B1,ATP1B2,ATP1B3,FXYD2,ATP2A1,ATP2A2,ATP2A3,ATP2B2,ATP2B3,ATP4A,ATP4B,ATP8A2,ATP8B1,ATP7A,ATP7B,ATP10A,ATP10D,LOC644732,ATP8B4,ATP2C2
-1.20194	0.0318675	-0.509933	0.884716	-0.799854	0.565011	-1.49318	0.0334726	ATP8B4	REACTOME_ION_CHANNEL_TRANSPORT	ATP9A,ATP8A1,ATP8B3,HTR3C,ATP10B,ATP11B,ARHGEF9,ATP11A,GABRA1,GABRA2,GABRA3,GABRA4,GABRA5,GABRA6,GABRB1,GABRB2,GABRB3,GABRG2,GABRG3,GABRR1,GABRR2,ATP2C1,GLRA1,GLRA2,GLRB,ATP11C,HTR3A,ATP9B,ATP1A1,ATP1A2,ATP1A3,ATP12A,ATP1A4,ATP1B1,ATP1B2,ATP1B3,FXYD2,ATP2A1,ATP2A2,ATP2A3,ATP2B2,ATP2B3,ATP4A,ATP4B,ATP8A2,ATP8B1,ATP7A,ATP7B,ATP10A,ATP10D,LOC644732,ATP8B4,GLRA3,HTR3B,ATP2C2
3.45178	8.54021e-18	0.594922	0.75701	0.572609	0.653916	1.17774	0.0327232	AURKB	PID_AURORA_B_PATHWAY	PPP1CC,KIF23,NCAPH,SGOL1,STMN1,AURKC,MYLK,SMC2,RHOA,BIRC5,KIF2C,NCL,CBX5,CDCA8,SEPT1,VIM,DES,KLHL9,RACGAP1,AURKA,INCENP,PSMA3,NSUN2,NCAPD2,RASA1,KLHL13,BUB1,NDC80,SMC4,NCAPG,AURKB,KIF20A,TACC1,PPP2R5D,PEBP1,CENPA,EVI5,CUL3,NPM1
3.45178	8.54021e-18	0.594922	0.75701	0.572609	0.653916	1.17774	0.0327232	AURKB	PID_FOXM1_PATHWAY	FOXM1,GAS1,CENPF,SP1,PLK1,MYC,NFATC3,BRCA2,CDK1,CCNE1,EP300,CCND1,LAMA4,CENPA,CREBBP,CCNB2,SKP2,CDKN2A,BIRC5,XRCC1,CDC25B,CKS1B,AURKB,HIST1H2BA,CCNA2,CENPB,CDK4,MMP2,FOS,RB1,CHEK2,CCNB1,ESR1,MAP2K1,ONECUT1,NEK2,CDK2,GSK3A,ETV5,TGFA
3.45178	8.54021e-18	0.594922	0.75701	0.572609	0.653916	1.17774	0.0327232	AURKB	PID_AURORA_A_PATHWAY	GSK3B,GIT1,ARHGEF7,CKAP5,TDRD7,BRCA1,BIRC5,RAN,AURKB,NDEL1,PAK1,AKT1,TPX2,DLGAP5,TACC1,PPP2R5D,OAZ1,TACC3,PRKACA,NFKBIA,GADD45A,CDC25B,FZR1,AURKA,CENPA,RASA1,MDM2,CPEB1,JUB,TP53,AURKAIP1
3.45178	8.54021e-18	0.594922	0.75701	0.572609	0.653916	1.17774	0.0327232	AURKB	REACTOME_CELL_CYCLE	KIF20A,ACTR1A,AKAP9,CDK2,CDK4,CDK6,PSMD14,CDK7,CDKN1A,CDKN1B,STAG1,CDKN2A,CDKN2B,CDKN2C,CDKN2D,TUBB4A,TUBB4B,SYCP2,ANAPC10,NDC80,TUBGCP3,DCTN2,CENPA,CENPC1,CETN2,POLD3,NUDC,PLK4,STAG3,STAG2,SDCCAG8,TUBGCP2,RUVBL2,DBF4,KIF2C,CNTRL,UBE2C,DIDO1,CHEK1,FGFR1OP,ZWINT,CEP250,CHEK2,PMF1,DCTN3,OIP5,TUBGCP5,CKS1B,NEDD1,HIST4H4,HIST3H2BB,LIN54,PSMA8,CSNK1D,CSNK1E,SPC24,SGOL2,SGOL1,DCTN1,DHFR,DKC1,DNA2,DYNC1…
3.45178	8.54021e-18	0.594922	0.75701	0.572609	0.653916	1.17774	0.0327232	AURKB	REACTOME_CELL_CYCLE_MITOTIC	KIF20A,ACTR1A,AKAP9,CDK2,CDK4,CDK6,PSMD14,CDK7,CDKN1A,CDKN1B,STAG1,CDKN2A,CDKN2B,CDKN2C,CDKN2D,TUBB4A,TUBB4B,ANAPC10,NDC80,TUBGCP3,DCTN2,CENPA,CENPC1,CETN2,POLD3,NUDC,PLK4,STAG2,SDCCAG8,TUBGCP2,DBF4,KIF2C,CNTRL,UBE2C,FGFR1OP,ZWINT,CEP250,PMF1,DCTN3,TUBGCP5,CKS1B,NEDD1,LIN54,PSMA8,CSNK1D,CSNK1E,SPC24,SGOL2,SGOL1,DCTN1,DHFR,DNA2,DYNC1H1,DYNC1I2,DYRK1A,E2F1,E2F2,E2F3,E2F4,E2F5,TUBB,SKA1,FEN1,CEP164,…
3.45178	8.54021e-18	0.594922	0.75701	0.572609	0.653916	1.17774	0.0327232	AURKB	REACTOME_REGULATION_OF_MITOTIC_CELL_CYCLE	CDK2,PSMD14,ANAPC10,UBE2C,PSMA8,PSME4,CDC26,FBXO5,ANAPC2,ANAPC4,MAD2L1,ANAPC5,ANAPC7,ANAPC11,PLK1,PSMA1,PSMA2,PSMA3,PSMA4,PSMA5,PSMA6,PSMA7,PSMB1,PSMB2,PSMB3,PSMB4,PSMB5,PSMB6,PSMB7,PSMB8,PSMB9,PSMB10,PSMC1,PSMC2,PSMC3,PSMC4,PSMC5,PSMC6,PSMD1,PSMD2,PSMD3,PSMD4,PSMD5,PSMD7,PSMD8,PSMD9,PSMD10,PSMD11,PSMD12,PSMD13,PSME1,PSME2,RPS27A,ANAPC1,LOC647654,LOC649620,SKP1,SKP2,LOC650621,LOC651763,LOC652826,…
3.45178	8.54021e-18	0.594922	0.75701	0.572609	0.653916	1.17774	0.0327232	AURKB	REACTOME_MITOTIC_M_M_G1_PHASES	KIF20A,CDK2,PSMD14,STAG1,NDC80,CENPA,CENPC1,NUDC,STAG2,DBF4,KIF2C,ZWINT,PMF1,PSMA8,SPC24,SGOL2,SGOL1,E2F1,E2F2,E2F3,SKA1,MAPRE1,PSME4,CLASP1,ITGB3BP,ORC6,ORC3,POLA2,CENPI,AHCTF1,NSL1,FBXO5,RPA4,BIRC5,SKA2,NUP43,INCENP,APITD1,KIF2A,CENPP,MAD2L1,MCM2,MCM3,MCM4,MCM5,MCM6,MCM7,ORC1,ORC2,ORC4,ORC5,PAFAH1B1,GMNN,PLK1,POLA1,POLE,POLE2,ERCC6L,CCDC99,PPP1CC,ZWILCH,CDCA8,PPP2CA,PPP2CB,CENPQ,PPP2R1A,PPP2R1B…
3.45178	8.54021e-18	0.594922	0.75701	0.572609	0.653916	1.17774	0.0327232	AURKB	REACTOME_DNA_REPLICATION	KIF20A,CDK2,PSMD14,CDKN1A,CDKN1B,STAG1,NDC80,CENPA,CENPC1,POLD3,NUDC,STAG2,DBF4,KIF2C,ZWINT,PMF1,PSMA8,SPC24,SGOL2,SGOL1,DNA2,E2F1,E2F2,E2F3,SKA1,FEN1,MAPRE1,PSME4,CLASP1,ITGB3BP,ORC6,ORC3,POLA2,CENPI,AHCTF1,NSL1,FBXO5,RPA4,BIRC5,SKA2,NUP43,INCENP,APITD1,KIF2A,LIG1,CENPP,MAD2L1,MCM2,MCM3,MCM4,MCM5,MCM6,MCM7,ORC1,ORC2,ORC4,ORC5,PAFAH1B1,GMNN,PCNA,GINS2,PLK1,POLA1,POLD1,POLD2,POLE,POLE2,ERCC6L,CCDC…
3.45178	8.54021e-18	0.594922	0.75701	0.572609	0.653916	1.17774	0.0327232	AURKB	REACTOME_APC_C_CDH1_MEDIATED_DEGRADATION_OF_CDC20_AND_OTHER_APC_C_CDH1_TARGETED_PROTEINS_IN_LATE_MITOSIS_EARLY_G1	PSMD14,ANAPC10,UBE2C,PSMA8,PSME4,CDC26,ANAPC2,ANAPC4,ANAPC5,ANAPC7,ANAPC11,PLK1,PSMA1,PSMA2,PSMA3,PSMA4,PSMA5,PSMA6,PSMA7,PSMB1,PSMB2,PSMB3,PSMB4,PSMB5,PSMB6,PSMB7,PSMB8,PSMB9,PSMB10,PSMC1,PSMC2,PSMC3,PSMC4,PSMC5,PSMC6,PSMD1,PSMD2,PSMD3,PSMD4,PSMD5,PSMD7,PSMD8,PSMD9,PSMD10,PSMD11,PSMD12,PSMD13,PSME1,PSME2,RPS27A,ANAPC1,LOC647654,LOC649620,SKP2,LOC650621,LOC651763,LOC652826,AURKA,RPS27AP11,CDC26P1…
3.45178	8.54021e-18	0.594922	0.75701	0.572609	0.653916	1.17774	0.0327232	AURKB	REACTOME_MITOTIC_PROMETAPHASE	STAG1,NDC80,CENPA,CENPC1,NUDC,STAG2,KIF2C,ZWINT,PMF1,SPC24,SGOL2,SGOL1,SKA1,MAPRE1,CLASP1,ITGB3BP,CENPI,AHCTF1,NSL1,BIRC5,SKA2,NUP43,INCENP,APITD1,KIF2A,CENPP,MAD2L1,PAFAH1B1,PLK1,ERCC6L,CCDC99,PPP1CC,ZWILCH,CDCA8,PPP2CA,PPP2CB,CENPQ,PPP2R1A,PPP2R1B,PPP2R5A,PPP2R5B,PPP2R5C,PPP2R5D,PPP2R5E,NUP133,CENPN,RCC2,CASC5,NUP107,SPC25,TAOK1,RAD21,RANBP2,RANGAP1,RPS27,CLIP1,SEC13,CENPK,CENPH,BUB1,BUB1B,SKA2…
2.52902	3.66234e-17	0.335569	0.884716	0.50401	0.535468	1.00413	0.0102639	BARD1	PID_BARD1_PATHWAY	NPM1,UBE2L3,TP53,CDK2,ATM,FANCD2,RAD51,FANCA,RBBP8,FANCE,FANCL,RAD50,FANCC,BARD1,EWSR1,BRCA1,ATR,FANCF,PRKDC,XRCC5,MRE11A,FANCG,UBE2D3,PCNA,CSTF1,NBN,TOPBP1,XRCC6,CCNE1
0.15361	0.895766	-1.0837	0.766945	-1.00158	0.680321	-2.94085	0.00431415	BDKRB2	KEGG_CALCIUM_SIGNALING_PATHWAY	CALM2,PTGFR,BST1,PTGER1,F2R,CALM1,PTGER3,ATP2A1,OXTR,PPP3R2,P2RX4,TACR3,P2RX5,PPP3CC,ADRB3,ATP2A3,P2RX1,PPP3R1,ADRB2,ATP2A2,P2RX3,ADRB1,TACR1,TACR2,SPHK1,CCKAR,CCKBR,NTSR1,PDGFRB,LOC729317,SLC8A1,ITPR3,SLC8A3,PLCD3,EDNRA,P2RX7,CHP2,DRD1,DRD5,TRHR,EDNRB,PHKB,PHKA2,PHKA1,GNA15,GNA11,VDAC1,VDAC2,CHRM1,VDAC3,CHRM2,PRKX,PLN,BDKRB1,MYLK,PLCE1,CHRM3,ADCY3,CALML5,LTB4R2,ADCY2,ADCY1,BDKRB2,PDE1C,CYSLTR1,G…
0.15361	0.895766	-1.0837	0.766945	-1.00158	0.680321	-2.94085	0.00431415	BDKRB2	KEGG_NEUROACTIVE_LIGAND_RECEPTOR_INTERACTION	PTGFR,PTGER2,PTGER1,PTGER4,PTGER3,CALCRL,TACR3,PTGIR,ADRB3,ADRB2,HRH4,ADRA2C,ADRB1,TACR1,ADRA2A,ADRA2B,TACR2,GPR35,THRB,THRA,PTH2R,PTH1R,PRSS3,PRSS2,NPY5R,PRSS1,CGA,NPY1R,NPY2R,RXFP1,MCHR1,LPAR4,DRD1,DRD2,DRD3,DRD4,DRD5,TRHR,NMUR2,SSTR2,SSTR3,SSTR1,PRLR,PRL,C5AR1,UTS2R,BDKRB1,BDKRB2,NPBWR2,NPBWR1,PRLHR,CSH1,NPFFR2,TAAR6,NTSR2,APLNR,NMUR1,GPR83,GABRQ,PLG,C3AR1,AGTR1,GALR1,AGTR2,SSTR5,SSTR4,ADCYAP1…
0.15361	0.895766	-1.0837	0.766945	-1.00158	0.680321	-2.94085	0.00431415	BDKRB2	KEGG_COMPLEMENT_AND_COAGULATION_CASCADES	F2,F2R,VWF,KNG1,FGB,PLAT,SERPIND1,MBL2,F3,F5,SERPINA1,PLAUR,F7,PLAU,F10,F9,TFPI,F8,KLKB1,CR2,MASP1,C9,A2M,CR1,F12,F13A1,F11,C8A,F13B,C7,C8G,C8B,CD59,SERPINA5,FGG,CD55,C6,C5AR1,C5,BDKRB1,C4BPB,C4BPA,C4B,C4A,BDKRB2,CFH,CFB,CPB2,CD46,PROS1,SERPINF2,PROC,FGA,SERPINE1,PLG,C2,SERPINC1,C1S,C3AR1,C3,C1QB,CFD,C1QA,C1R,C1QC,CFI,SERPING1,MASP2,THBD
0.15361	0.895766	-1.0837	0.766945	-1.00158	0.680321	-2.94085	0.00431415	BDKRB2	KEGG_REGULATION_OF_ACTIN_CYTOSKELETON	LOC100418883,BRK1,FN1,ENAH,DIAPH1,SSH2,RRAS2,ITGA11,ROCK1,PTK2,MYL7,ARHGEF7,ARPC4,CD14,FGD3,ARPC5,MYL12A,NRAS,ARPC1B,ARPC3,TIAM1,SCIN,PAK6,PFN1,PFN2,PIK3R5,IQGAP3,KRAS,CFL2,CFL1,MYL2,MYLK,BDKRB1,MYL5,PIP5K1C,BDKRB2,CSK,MYL10,APC,PIP4K2C,MYH9,ARPC5L,MYH10,ARHGEF4,FGF9,FGF8,FGF7,FGF6,FGF5,WAS,PDGFD,FGF3,FGF4,FGF1,FGF2,FGD1,PPP1R12A,FGF21,ACTN4,ACTN1,MAP2K2,LOC646821,MAP2K1,ARHGEF12,FGFR2,FGFR4,FGFR…
0.15361	0.895766	-1.0837	0.766945	-1.00158	0.680321	-2.94085	0.00431415	BDKRB2	BIOCARTA_NO1_PATHWAY	PDE3B,CALM2,ACTA1,LOC124827,CALM1,PRKAR2B,KNG1,RYR2,CHRM1,VEGFA,HSP90AA1,SLC7A1,PDE3A,PDE2A,BDKRB2,LOC147908,CYCSP35,NOS3,CHRNA1,FLT1,KDR,PRKACB,TNNI1,PRKACG,FLT4,CAV1,AKT1,PRKAR1A,PRKAR2A,PRKAR1B,CALM3,PRKG1,PRKG2
0.15361	0.895766	-1.0837	0.766945	-1.00158	0.680321	-2.94085	0.00431415	BDKRB2	PID_P53_DOWNSTREAM_PATHWAY	DDIT4,FDXR,TNFRSF10A,CCNK,DROSHA,JMY,SERPINB5,E2F3,IGFBP3,GPX1,ATF3,MAP4K4,BNIP3L,ZNF385A,TSC2,BCL2L14,FOXA1,BCL2,TP63,RNF144B,TP53,CASP1,MMP2,C12orf5,TP73,TNFRSF10D,PERP,SP1,BBC3,PRKAB1,TYRP1,CEBPZ,NFYB,E2F2,PYCARD,MLH1,PCNA,SMARCA4,BAK1,JUN,CARM1,VCAN,DUSP1,TAF9,RFWD2,RPS27L,SESN1,AFP,CSE1L,IRF5,PRDM1,NFYA,CCNG1,MDM2,CD82,MET,PTEN,PPM1J,STEAP3,TFDP1,CAV1,TAP1,POU4F1,CCNB1,CX3CL1,FAS,ARID3A,HGF,…
0.15361	0.895766	-1.0837	0.766945	-1.00158	0.680321	-2.94085	0.00431415	BDKRB2	PID_DELTA_NP63_PATHWAY	TP63,WWP1,GPX2,CEBPD,POU2F2,STXBP4,ATM,FOSL2,RRAD,VDR,GSK3B,PPP2R5A,MDM2,GNB2L1,NRG1,PERP,CDKN2A,SEC14L2,IGFBP3,CCNB2,TCF7L1,MRE11A,ITGA3,T,ITCH,HES1,BDKRB2,FASN,YAP1,SFN,ADRM1,DLX6,TOP2A,HELLS,BRCA2,RUNX1,KRT14,AXL,NOTCH1,IL1A,KRT5,DLX5,COL5A1,FBXW7,ADA,RAB38,HBP1
0.15361	0.895766	-1.0837	0.766945	-1.00158	0.680321	-2.94085	0.00431415	BDKRB2	REACTOME_GASTRIN_CREB_SIGNALLING_PATHWAY_VIA_PKC_AND_MAPK	RASGRP1,LPAR6,RASGRP2,RGS19,NMUR1,GNB5,CYSLTR1,NMU,NPFFR2,PROKR1,UTS2,CHRM1,CHRM3,CHRM5,MGLL,ARHGEF25,LTB4R,PROKR2,NMS,CREB1,DGKK,ADRA1D,ADRA1B,ADRA1A,ADRBK1,DGKA,DGKB,DGKG,DGKH,DGKQ,AGT,HBEGF,AGTR1,LPAR1,EDN1,EDN2,EDN3,EDNRA,EDNRB,EGFR,F2,F2R,F2RL1,F2RL2,DAGLB,GPRC6A,PLCB1,LPAR3,FPR2,NTSR2,GAST,UTS2D,GCG,GCGR,GHSR,P2RY10,GNA11,GNA15,GNAQ,GNB1,GNB2,GNB3,GNG3,GNG4,GNG5,GNG7,GNG10,GNG11,GNGT1,GNGT2…
0.15361	0.895766	-1.0837	0.766945	-1.00158	0.680321	-2.94085	0.00431415	BDKRB2	REACTOME_SIGNALING_BY_GPCR	AKT3,INSL5,RASGRP1,LPAR6,CDK5,CALCRL,RASGRP2,RAMP2,RAMP1,RAMP3,NET1,RGS19,NMUR1,VAV3,CXCL13,CXCR6,GNA13,GNB5,RRH,ADCY1,OR5I1,ADCY2,CYSLTR1,CCR9,CGA,PDE10A,CCL27,NMU,NPFFR2,PROKR1,ADCY3,UTS2,ADCY5,ADCY6,FZD10,AKAP13,GPR44,HRH3,CHRM1,CHRM2,ADCY7,PTH2,CHRM3,CHRM5,MGLL,ADCY8,ADCY9,ARHGEF25,ADCYAP1,ADCYAP1R1,RLN3,OR52E2,OR52J3,OR51L1,OR51A7,OR51S1,OR51F2,OR52R1,OR4X2,OR4B1,OR52M1,OR52K2,OR5P2,OR5P3,OR…
0.15361	0.895766	-1.0837	0.766945	-1.00158	0.680321	-2.94085	0.00431415	BDKRB2	REACTOME_PEPTIDE_LIGAND_BINDING_RECEPTORS	INSL5,NMUR1,CXCL13,CXCR6,CCR9,CCL27,NMU,NPFFR2,PROKR1,UTS2,RLN3,RXFP2,CCR1,CCR2,CCR3,CCR4,CCR5,CCR6,CCR7,CCR8,CCBP2,PROKR2,NMS,CX3CR1,AGT,AGTR1,AGTR2,APLNR,EDN1,EDN2,EDN3,EDNRA,EDNRB,F2,F2R,F2RL1,F2RL2,FPR1,FPR2,FPR3,NTSR2,GAST,DARC,NPB,UTS2D,GALR1,GHSR,GPR77,CCR10,XCR1,NPBWR1,NPBWR2,CXCR3,PRLHR,UTS2R,NPW,MCHR1,GPER,MLNR,CXCL1,CXCL2,CXCL3,GRP,GRPR,ANXA1,HCRT,HCRTR1,HCRTR2,RXFP4,QRFP,APP,IL8,CXCR1…
0.15361	0.895766	-1.0837	0.766945	-1.00158	0.680321	-2.94085	0.00431415	BDKRB2	REACTOME_CLASS_A1_RHODOPSIN_LIKE_RECEPTORS	INSL5,LPAR6,NMUR1,CXCL13,CXCR6,RRH,CYSLTR1,CCR9,CGA,CCL27,NMU,NPFFR2,PROKR1,UTS2,GPR44,HRH3,CHRM1,CHRM2,CHRM3,CHRM5,RLN3,RXFP2,CCR1,CCR2,CCR3,CCR4,CCR5,CCR6,CCR7,CCR8,CCBP2,LTB4R,CNR1,CNR2,PROKR2,NMS,ADORA1,TAAR1,ADORA2A,ADORA2B,ADORA3,ADRA1D,ADRA1B,ADRA1A,ADRA2A,ADRA2B,GPBAR1,CX3CR1,ADRB1,ADRB2,ADRB3,OXER1,DRD1,DRD2,DRD3,DRD5,AGT,AGTR1,AGTR2,APLNR,S1PR1,LPAR1,S1PR3,EDN1,EDN2,EDN3,EDNRA,EDNRB,F2,…
0.15361	0.895766	-1.0837	0.766945	-1.00158	0.680321	-2.94085	0.00431415	BDKRB2	REACTOME_G_ALPHA_Q_SIGNALLING_EVENTS	RASGRP1,LPAR6,RASGRP2,RGS19,NMUR1,GNB5,CYSLTR1,NMU,NPFFR2,PROKR1,UTS2,CHRM1,CHRM3,CHRM5,MGLL,ARHGEF25,LTB4R,PROKR2,NMS,DGKK,ADRA1D,ADRA1B,ADRA1A,ADRBK1,DGKA,DGKB,DGKG,DGKH,DGKQ,AGT,AGTR1,LPAR1,EDN1,EDN2,EDN3,EDNRA,EDNRB,F2,F2R,F2RL1,F2RL2,DAGLB,GPRC6A,PLCB1,LPAR3,FPR2,NTSR2,GAST,UTS2D,GCG,GCGR,GHSR,P2RY10,GNA11,GNA15,GNAQ,GNB1,GNB2,GNB3,GNG3,GNG4,GNG5,GNG7,GNG10,GNG11,GNGT1,GNGT2,GNRH1,GNRH2,GNRH…
0.15361	0.895766	-1.0837	0.766945	-1.00158	0.680321	-2.94085	0.00431415	BDKRB2	REACTOME_GPCR_DOWNSTREAM_SIGNALING	AKT3,INSL5,RASGRP1,LPAR6,CALCRL,RASGRP2,RAMP2,RAMP1,RAMP3,NET1,RGS19,NMUR1,VAV3,CXCL13,CXCR6,GNA13,GNB5,RRH,ADCY1,OR5I1,ADCY2,CYSLTR1,CCR9,CGA,PDE10A,CCL27,NMU,NPFFR2,PROKR1,ADCY3,UTS2,ADCY5,ADCY6,AKAP13,GPR44,HRH3,CHRM1,CHRM2,ADCY7,PTH2,CHRM3,CHRM5,MGLL,ADCY8,ADCY9,ARHGEF25,ADCYAP1,ADCYAP1R1,RLN3,OR52E2,OR52J3,OR51L1,OR51A7,OR51S1,OR51F2,OR52R1,OR4X2,OR4B1,OR52M1,OR52K2,OR5P2,OR5P3,OR8I2,OR2D3,O…
0.15361	0.895766	-1.0837	0.766945	-1.00158	0.680321	-2.94085	0.00431415	BDKRB2	REACTOME_G_ALPHA_I_SIGNALLING_EVENTS	INSL5,RGS19,NMUR1,CXCL13,CXCR6,GNB5,RRH,ADCY1,ADCY2,CCR9,CCL27,NMU,ADCY3,ADCY5,ADCY6,GPR44,HRH3,CHRM2,ADCY7,ADCY8,ADCY9,RLN3,CCR1,CCR2,CCR3,CCR4,CCR5,CCR6,CCR7,CCR8,CNR1,CNR2,NMS,ADORA1,ADORA3,ADRA2A,ADRA2B,OXER1,DRD2,DRD3,AGT,AGTR2,APLNR,S1PR1,LPAR1,S1PR3,ADCY4,OPN5,LPAR3,FPR1,FPR2,FPR3,OPN3,GABBR1,NPB,GALR1,OPN1MW,GNAI1,GNAI2,GNAI3,GNAS,GNAT1,GNAT2,GNAZ,GNB1,GNB2,GNB3,GNG3,GNG4,GNG5,GNG7,GNG10,…
0.15361	0.895766	-1.0837	0.766945	-1.00158	0.680321	-2.94085	0.00431415	BDKRB2	REACTOME_GPCR_LIGAND_BINDING	INSL5,LPAR6,CALCRL,RAMP2,RAMP1,RAMP3,NMUR1,CXCL13,CXCR6,GNB5,RRH,CYSLTR1,CCR9,CGA,CCL27,NMU,NPFFR2,PROKR1,UTS2,FZD10,GPR44,HRH3,CHRM1,CHRM2,PTH2,CHRM3,CHRM5,ADCYAP1,ADCYAP1R1,RLN3,RXFP2,CCR1,CCR2,CCR3,CCR4,CCR5,CCR6,CCR7,CCR8,CCBP2,LTB4R,CNR1,CNR2,PROKR2,NMS,ADM,ADORA1,TAAR1,ADORA2A,ADORA2B,CRH,CRHR2,ADORA3,ADRA1D,ADRA1B,ADRA1A,ADRA2A,ADRA2B,GPBAR1,CX3CR1,ADRB1,ADRB2,ADRB3,CD55,OXER1,DRD1,DRD2,DR…
-2.35381	6.88093e-06	-0.865064	0.591395	-1.43427	0.0685564	-1.93038	0.00139886	BEX1	PID_P75_NTR_PATHWAY	PSENEN,BCL2L11,PRKACB,PIK3CA,ZNF274,NDNL2,BEX1,RHOC,PRKCZ,CASP3,IKBKG,APP,MAPK9,RHOA,E2F1,MAPK10,APH1A,NTRK1,MAPK8,PRKCI,ADAM17,XIAP,IKBKB,LINGO1,PIK3R1,NTF3,NCSTN,OMG,BIRC3,CASP6,FURIN,NTF4,AKT1,NGF,RHOB,IRAK1,SQSTM1,BAD,BDNF,PSEN1,NGFR,MMP3,MAG,MAGEH1,YWHAE,DIABLO,MYD88,CHUK,TP53,ARHGDIA,APAF1,NGFRAP1,CASP9,BIRC2,MMP7,MAGED1,CYCS,PLG,TRAF6,SHC1,RIPK2,RTN4,APH1B,PRDM4,SMPD2,RTN4R,RAC1,SORT1,NDN
0.285224	0.587408	1.13407	0.0679076	1.16881	0.044741	1.57472	0.000501041	BMP4	KEGG_HEDGEHOG_SIGNALING_PATHWAY	CSNK1A1L,HHIP,PTCH2,GAS1,WNT3A,ZIC2,WNT9B,WNT9A,LRP2,CSNK1G1,WNT2B,WNT11,WNT10B,IHH,SMO,WNT10A,WNT4,CSNK1G3,SHH,WNT1,CSNK1D,RAB23,CSNK1A1,CSNK1G2,CSNK1E,BMP8A,GSK3B,WNT7A,BTRC,WNT7B,WNT8A,WNT8B,WNT2,WNT3,PRKX,WNT5A,WNT6,FBXW11,STK36,WNT5B,GLI1,DHH,PRKACA,PRKACB,SUFU,BMP4,PRKACG,BMP2,GLI2,BMP7,GLI3,PTCH1,BMP8B,WNT16,BMP5,BMP6
0.285224	0.587408	1.13407	0.0679076	1.16881	0.044741	1.57472	0.000501041	BMP4	KEGG_TGF_BETA_SIGNALING_PATHWAY	TFDP1,NOG,TNF,GDF7,INHBB,INHBC,COMP,INHBA,THBS4,RHOA,CREBBP,ROCK1,ID1,ID2,RPS6KB1,RPS6KB2,CUL1,LOC728622,ID4,SMAD3,MAPK3,RBL2,SMAD4,RBL1,NODAL,SMAD1,MYC,SMAD2,MAPK1,SMURF2,SMURF1,EP300,BMP8A,GDF5,SKP1,CHRD,TGFB2,TGFB1,IFNG,CDKN2B,PPP2CB,PPP2CA,PPP2R1A,ID3,SMAD5,RBX1,FST,PITX2,PPP2R1B,TGFBR2,AMHR2,LTBP1,LEFTY1,AMH,TGFBR1,SMAD9,LEFTY2,SMAD7,ROCK2,TGFB3,SMAD6,BMPR2,GDF6,BMPR1A,BMPR1B,ACVRL1,ACVR2B,A…
0.285224	0.587408	1.13407	0.0679076	1.16881	0.044741	1.57472	0.000501041	BMP4	KEGG_PATHWAYS_IN_CANCER	JUN,STAT3,TFG,STAT1,HGF,BIRC5,FN1,BIRC3,IGF1,XIAP,PML,JUP,HHIP,IGF1R,FZD1,FZD4,GSTP1,FZD6,FZD7,FZD8,LEF1,FZD9,MSH6,PGF,CTBP2,CTBP1,WNT9B,PTK2,WNT9A,PTGS2,HIF1A,FLT3,FLT3LG,ABL1,WNT2B,JAK1,WNT11,AKT1,WNT10B,AKT2,LAMC2,SMO,NRAS,LAMB2,ARNT,TPR,LAMB3,AXIN1,LAMC1,AXIN2,STAT5B,STAT5A,LAMA4,LAMA5,NFKB2,LAMB1,NFKB1,CTNNA1,NFKBIA,TPM3,MYC,PIK3R5,CSF1R,SHH,LAMB4,CCDC6,NCOA4,KRAS,CSF2RA,TRAF6,TGFB2,TRAF5,TR…
0.285224	0.587408	1.13407	0.0679076	1.16881	0.044741	1.57472	0.000501041	BMP4	KEGG_BASAL_CELL_CARCINOMA	HHIP,FZD1,APC2,FZD4,FZD6,PTCH2,FZD7,FZD8,LEF1,FZD9,WNT3A,DVL3,WNT9B,DVL2,WNT9A,FZD3,DVL1,WNT2B,WNT11,WNT10B,SMO,AXIN1,WNT4,WNT10A,AXIN2,TCF7,TCF7L2,SHH,WNT1,GSK3B,WNT7A,WNT7B,WNT8A,WNT8B,WNT2,WNT3,WNT5A,CTNNB1,WNT6,STK36,FZD10,WNT5B,FZD5,GLI1,TCF7L1,BMP4,SUFU,APC,BMP2,GLI2,PTCH1,GLI3,WNT16,TP53,FZD2
0.285224	0.587408	1.13407	0.0679076	1.16881	0.044741	1.57472	0.000501041	BMP4	BIOCARTA_ALK_PATHWAY	MEF2C,WNT1,NPPB,NPPA,NOG,GSK3B,GATA4,CTNNB1,TGFB2,CHRD,HNF1A,MYL2,TGFB1,FZD1,ATF2,SMAD5,TGFBR3,TGFBR2,TGFBR1,NKX2-5,TGFB3,SMAD6,BMPR2,BMPR1A,ACVR1,RFC1,BMP4,APC,BMP2,MAP3K7,BMP7,DVL1,BMP5,BMP10,AXIN1,SMAD4,SMAD1
0.285224	0.587408	1.13407	0.0679076	1.16881	0.044741	1.57472	0.000501041	BMP4	PID_BMP_PATHWAY	SMAD1,SKI,BMP7,GREM1,PPP1CA,SMAD9,XIAP,PPP1R15A,RGMA,SMURF2,FST,CTDSP1,SMAD4,SOSTDC1,CHRD,GSK3B,PPM1A,AHSG,HFE2,BMPR1B,ZFYVE16,BMPR1A,CHRDL1,RGMB,NUP214,MAP3K7,MAPK1,BMP4,CTDSP2,BMP2,TAB1,CER1,SMAD6,CTDSPL,BMPR2,NOG,SMURF1,SMAD7,TAB2,BAMBI,SMAD5,BMP6
0.285224	0.587408	1.13407	0.0679076	1.16881	0.044741	1.57472	0.000501041	BMP4	NABA_SECRETED_FACTORS	AMH,ANGPT1,ANGPT2,ANGPT4,ANGPTL1,ANGPTL2,ANGPTL3,ANGPTL4,ANGPTL5,ANGPTL6,ANGPTL7,AREG,ARTN,BDNF,BMP10,BMP15,BMP2,BMP3,BMP4,BMP5,BMP6,BMP7,BMP8A,BMP8B,BRINP2,BRINP3,BTC,C1QTNF9B,CBLN1,CBLN2,CBLN3,CBLN4,CCBE1,CCL1,CCL11,CCL13,CCL14,CCL15,CCL16,CCL17,CCL18,CCL19,CCL2,CCL20,CCL21,CCL22,CCL23,CCL24,CCL25,CCL26,CCL27,CCL28,CCL3,CCL3L3,CCL4,CCL4L1,CCL4L2,CCL5,CCL7,CCL8,CFC1,CFC1B,CHRD,CHRDL1,CHRDL2,CLCF…
0.285224	0.587408	1.13407	0.0679076	1.16881	0.044741	1.57472	0.000501041	BMP4	NABA_MATRISOME_ASSOCIATED	ANXA1,ANXA10,ANXA11,ANXA13,ANXA2,ANXA3,ANXA4,ANXA5,ANXA6,ANXA7,ANXA8,ANXA8L1,ANXA9,C1QA,C1QB,C1QC,C1QL1,C1QL2,C1QL3,C1QL4,C1QTNF1,C1QTNF2,C1QTNF3,C1QTNF4,C1QTNF5,C1QTNF6,C1QTNF7,C1QTNF8,C1QTNF9,CD209,CLC,CLEC10A,CLEC11A,CLEC12A,CLEC12B,CLEC14A,CLEC17A,CLEC18A,CLEC18B,CLEC18C,CLEC19A,CLEC1A,CLEC1B,CLEC2A,CLEC2B,CLEC2D,CLEC2L,CLEC3A,CLEC3B,CLEC4A,CLEC4C,CLEC4D,CLEC4E,CLEC4F,CLEC4G,CLEC4M,CLEC5A,CLE…
0.285224	0.587408	1.13407	0.0679076	1.16881	0.044741	1.57472	0.000501041	BMP4	NABA_MATRISOME	ABI3BP,ADIPOQ,AEBP1,AGRN,AMBN,AMELX,AMELY,BGLAP,BMPER,BSPH1,CDCP2,CILP,CILP2,COCH,COLQ,COMP,CRELD1,CRELD2,CRIM1,CRISPLD1,CRISPLD2,CTGF,CTHRC1,CYR61,DDX26B,DMBT1,DMP1,DPT,DSPP,ECM1,ECM2,EDIL3,EFEMP1,EFEMP2,EGFLAM,ELN,ELSPBP1,EMID1,EMILIN1,EMILIN2,EMILIN3,EYS,FBLN1,FBLN2,FBLN5,FBLN7,FBN1,FBN2,FBN3,FGA,FGB,FGG,FGL1,FGL2,FN1,FNDC1,FNDC7,FNDC8,FRAS1,GAS6,GLDN,HMCN1,HMCN2,IBSP,IGFALS,IGFBP1,IGFBP2,IGFB…
-0.276233	0.482466	-0.867976	0.0889463	-1.01572	0.0313075	-0.971004	0.0154925	BMPR1B	KEGG_CYTOKINE_CYTOKINE_RECEPTOR_INTERACTION	CCL26,TNFSF13,HGF,CCL3L1,TNFSF12,TNFRSF8,TNFSF10,CCL2,TNFSF8,TNFSF9,CCL3,TNFSF14,IL21R,CCL5,CCL4,CCL13,IL17RB,CCL11,CCL8,CCL7,TNFRSF17,TNFSF11,IL23A,CTF1,FLT1,CCL14,FLT3,CCL15,FLT3LG,FLT4,IL22,CD27,CCL18,CCL17,CCL20,CCL19,CCL21,CCL23,CCL22,TPO,CCL16,CSF2,CSF1R,TNFRSF13C,IL13RA1,CSF1,PRLR,PRL,TNFRSF14,IFNE,CCL24,CSF2RB,CSF2RA,TGFB2,TGFB1,CX3CL1,IL23R,XCL1,CXCL5,CXCL11,CXCL6,CCR2,CCL25,CSF3,TGFBR2,…
-0.276233	0.482466	-0.867976	0.0889463	-1.01572	0.0313075	-0.971004	0.0154925	BMPR1B	KEGG_TGF_BETA_SIGNALING_PATHWAY	TFDP1,NOG,TNF,GDF7,INHBB,INHBC,COMP,INHBA,THBS4,RHOA,CREBBP,ROCK1,ID1,ID2,RPS6KB1,RPS6KB2,CUL1,LOC728622,ID4,SMAD3,MAPK3,RBL2,SMAD4,RBL1,NODAL,SMAD1,MYC,SMAD2,MAPK1,SMURF2,SMURF1,EP300,BMP8A,GDF5,SKP1,CHRD,TGFB2,TGFB1,IFNG,CDKN2B,PPP2CB,PPP2CA,PPP2R1A,ID3,SMAD5,RBX1,FST,PITX2,PPP2R1B,TGFBR2,AMHR2,LTBP1,LEFTY1,AMH,TGFBR1,SMAD9,LEFTY2,SMAD7,ROCK2,TGFB3,SMAD6,BMPR2,GDF6,BMPR1A,BMPR1B,ACVRL1,ACVR2B,A…
-0.276233	0.482466	-0.867976	0.0889463	-1.01572	0.0313075	-0.971004	0.0154925	BMPR1B	PID_BMP_PATHWAY	SMAD1,SKI,BMP7,GREM1,PPP1CA,SMAD9,XIAP,PPP1R15A,RGMA,SMURF2,FST,CTDSP1,SMAD4,SOSTDC1,CHRD,GSK3B,PPM1A,AHSG,HFE2,BMPR1B,ZFYVE16,BMPR1A,CHRDL1,RGMB,NUP214,MAP3K7,MAPK1,BMP4,CTDSP2,BMP2,TAB1,CER1,SMAD6,CTDSPL,BMPR2,NOG,SMURF1,SMAD7,TAB2,BAMBI,SMAD5,BMP6
-0.276233	0.482466	-0.867976	0.0889463	-1.01572	0.0313075	-0.971004	0.0154925	BMPR1B	REACTOME_SIGNALING_BY_BMP	FSTL1,SMAD1,SMAD4,SMAD5,SMAD6,SMAD7,SMURF1,GREM2,SMURF2,SKI,BMP2,BMPR1A,BMPR1B,BMPR2,LOC731429,UBE2D1,UBE2D3,CHRDL1,ACVR2A,NOG,ACVR2B,CER1,ZFYVE16
2.4433	1.47054e-12	0.512147	0.746879	0.580781	0.529659	1.15717	0.00888781	BRIP1	PID_FANCONI_PATHWAY	PALB2,UBE2T,SSPO,HUS1,RPA2,FANCL,FANCM,FBXW11,C17orf70,BRCA1,RAD17,C19orf40,RAD9A,FANCD2,TOPBP1,ATRIP,FANCG,FANCC,CHEK1,APITD1,MRE11A,BRCA2,RFC3,XRCC3,FANCE,FANCI,FANCF,FAN1,TOP3A,FANCA,FANCB,RAD1,ATM,BRIP1,RFC4,H2AFX,RAD50,ATR,RPA1,NBN,BLM,RFC5,RMI1,HES1,USP1,WDR48,RFC2
2.4433	1.47054e-12	0.512147	0.746879	0.580781	0.529659	1.15717	0.00888781	BRIP1	REACTOME_HOMOLOGOUS_RECOMBINATION_REPAIR_OF_REPLICATION_INDEPENDENT_DOUBLE_STRAND_BREAKS	RAD50,H2AFX,LIG1,MRE11A,NBN,ATM,RAD51,RAD52,RPA1,RPA2,RPA3,LOC651610,BRCA1,BRCA2,TP53BP1,BRIP1,MDC1
2.4433	1.47054e-12	0.512147	0.746879	0.580781	0.529659	1.15717	0.00888781	BRIP1	REACTOME_DOUBLE_STRAND_BREAK_REPAIR	RAD50,XRCC6,H2AFX,LOC389901,LIG1,LIG4,MRE11A,NBN,ATM,TDP1,PRKDC,RAD51,RAD52,RPA1,RPA2,RPA3,LOC651610,BRCA1,BRCA2,TP53BP1,XRCC4,XRCC5,BRIP1,MDC1
2.4433	1.47054e-12	0.512147	0.746879	0.580781	0.529659	1.15717	0.00888781	BRIP1	REACTOME_DNA_REPAIR	RAD50,CDK7,CCNO,MAD2L2,POLD3,ERCC8,ALKBH2,DDB1,DDB2,ERCC1,ERCC2,ERCC3,ERCC4,ERCC5,ERCC6,FANCA,FANCC,FANCD2,FANCE,FANCB,FANCF,FANCG,ALKBH3,FEN1,SMUG1,XRCC6,ZBTB32,UBE2T,GTF2H1,GTF2H2,GTF2H3,GTF2H4,H2AFX,APEX1,LOC389901,LIG1,LIG3,LIG4,MGMT,MNAT1,MPG,MRE11A,MUTYH,NBN,ATM,NTHL1,OGG1,PCNA,REV1,POLB,POLD1,POLD2,POLE,POLE2,POLH,POLR2A,POLR2B,POLR2C,POLR2D,POLR2E,POLR2F,POLR2G,POLR2H,POLR2I,POLR2J,POLR2K…
-0.571936	0.0825961	-0.100049	0.990151	-0.259829	0.829642	-1.02541	0.00619761	BRSK1	PID_LKB1_PATHWAY	MLST8,BRSK1,PRKAG1,YWHAQ,STRADA,MARK2,MARK4,MST4,CREB1,SIK1,MAPT,ESR1,YWHAE,CRTC2,SMAD4,HSP90AA1,TSC2,CAB39,SFN,CDC37,PRKACA,STRADB,CTSD,YWHAB,MTOR,PRKAB1,RPTOR,STK11IP,EZR,PRKAA1,SIK3,AKT1S1,YWHAG,TP53,PSEN2,MYC,PRKAA2,STK11,SIK2,GSK3B,YWHAZ,ETV4,SMARCD3,BRSK2,YWHAH,TSC1,MAP2
3.06723	5.90901e-25	0.491845	0.682243	0.677363	0.254766	1.08762	0.00394555	BUB1	KEGG_CELL_CYCLE	CDC16,CDC7,CDC45,GADD45B,DBF4,ANAPC1,CREBBP,MDM2,ABL1,SMC1B,LOC728622,GADD45G,ATM,ATR,ANAPC7,RBL2,ANAPC5,RBL1,MYC,CDC14B,SMC1A,CDC14A,LOC731751,SKP1,TGFB2,TGFB1,GADD45A,STAG1,LOC650621,PLK1,RBX1,STAG2,TGFB3,MCM4,ORC6,CCND1,MAD1L1,MCM3,MCM6,MCM5,YWHAB,CCNA2,MCM7,BUB1,CHEK1,WEE2,MCM2,PTTG1,CDC27,CDC25B,CDC25C,LOC651610,CDC25A,CDC6,CDC20,BUB3,YWHAZ,CCND2,YWHAH,CCNB1,YWHAG,YWHAE,CCNE1,ORC3,CCND3,PTTG…
3.06723	5.90901e-25	0.491845	0.682243	0.677363	0.254766	1.08762	0.00394555	BUB1	KEGG_OOCYTE_MEIOSIS	CDC16,CALM2,CALM1,IGF1,RPS6KA6,PPP3R2,PPP3CC,SLK,PPP3R1,IGF1R,ANAPC1,SPDYC,ITPR3,SMC1B,LOC728622,CHP2,ANAPC7,ANAPC5,FBXO43,SMC1A,REC8,MAPK12,BTRC,PRKX,SKP1,FBXW11,CALML5,ADCY3,ADCY2,LOC650621,PLK1,ADCY1,RBX1,STAG3,PGR,YWHAB,CAMK2A,BUB1,CAMK2B,CAMK2D,CAMK2G,PRKACA,PRKACB,PRKACG,FBXO5,SGOL1,PTTG1,CALML3,CDC27,CDC25C,PLCZ1,CDC20,YWHAZ,YWHAH,CALM3,CCNB1,YWHAG,YWHAE,CCNE1,PTTG2,ADCY8,ADCY9,ADCY6,ADCY7…
3.06723	5.90901e-25	0.491845	0.682243	0.677363	0.254766	1.08762	0.00394555	BUB1	KEGG_PROGESTERONE_MEDIATED_OOCYTE_MATURATION	CDC16,ADCY8,ADCY9,ADCY6,RAF1,ADCY7,ADCY5,SPDYA,IGF1,RPS6KA6,CDK1,ANAPC10,IGF1R,ANAPC1,INS,ANAPC11,SPDYC,MAPK9,MAPK10,MAPK11,BRAF,MAPK13,MAP2K1,ADCY4,AKT1,AKT2,RPS6KA2,RPS6KA3,AKT3,CPEB1,MAPK3,ANAPC7,ANAPC5,ANAPC2,ANAPC4,MAD2L1,RPS6KA1,MAPK1,PIK3R5,PDE3B,MAPK8,CDC23,MAPK14,MAPK12,KRAS,PRKX,GNAI1,CCNA1,GNAI2,FZR1,ADCY3,HSP90AA1,ARAF,LOC650621,ADCY2,PLK1,ADCY1,PDE3A,ANAPC13,MOS,PIK3R3,PGR,CCNA2,BUB1…
3.06723	5.90901e-25	0.491845	0.682243	0.677363	0.254766	1.08762	0.00394555	BUB1	PID_AURORA_B_PATHWAY	PPP1CC,KIF23,NCAPH,SGOL1,STMN1,AURKC,MYLK,SMC2,RHOA,BIRC5,KIF2C,NCL,CBX5,CDCA8,SEPT1,VIM,DES,KLHL9,RACGAP1,AURKA,INCENP,PSMA3,NSUN2,NCAPD2,RASA1,KLHL13,BUB1,NDC80,SMC4,NCAPG,AURKB,KIF20A,TACC1,PPP2R5D,PEBP1,CENPA,EVI5,CUL3,NPM1
3.06723	5.90901e-25	0.491845	0.682243	0.677363	0.254766	1.08762	0.00394555	BUB1	PID_P73PATHWAY	TP53I3,ADA,FAS,PML,GRAMD4,D4S234E,PFDN5,WT1,EP300,PPAP2A,GATA1,YAP1,BIN1,GDF15,FBXO45,RCHY1,BAX,IL4R,MDM2,FLOT2,PLK3,CCNB1,S100A2,AFP,RNF43,MAPK11,TP73,KAT5,CDK6,SERPINE1,WWOX,BRCA2,CCNA2,GNB2L1,SIRT1,PIN1,BUB3,MYC,AEN,CDK1,MAPK14,DEDD,BBC3,CLCA2,JAG2,ABL1,PRKACB,CDK2,DCP1B,BCL2L11,PLK1,SFN,HEY2,JAK1,RELA,NDUFS2,ITCH,NEDD4L,PEA15,SP1,HAGH,TP53AIP1,RB1,NTRK1,RAD51,TP63,FASN,CHEK1,BAK1,IL1RAP,HSF1,…
3.06723	5.90901e-25	0.491845	0.682243	0.677363	0.254766	1.08762	0.00394555	BUB1	REACTOME_CELL_CYCLE	KIF20A,ACTR1A,AKAP9,CDK2,CDK4,CDK6,PSMD14,CDK7,CDKN1A,CDKN1B,STAG1,CDKN2A,CDKN2B,CDKN2C,CDKN2D,TUBB4A,TUBB4B,SYCP2,ANAPC10,NDC80,TUBGCP3,DCTN2,CENPA,CENPC1,CETN2,POLD3,NUDC,PLK4,STAG3,STAG2,SDCCAG8,TUBGCP2,RUVBL2,DBF4,KIF2C,CNTRL,UBE2C,DIDO1,CHEK1,FGFR1OP,ZWINT,CEP250,CHEK2,PMF1,DCTN3,OIP5,TUBGCP5,CKS1B,NEDD1,HIST4H4,HIST3H2BB,LIN54,PSMA8,CSNK1D,CSNK1E,SPC24,SGOL2,SGOL1,DCTN1,DHFR,DKC1,DNA2,DYNC1…
3.06723	5.90901e-25	0.491845	0.682243	0.677363	0.254766	1.08762	0.00394555	BUB1	REACTOME_CELL_CYCLE_MITOTIC	KIF20A,ACTR1A,AKAP9,CDK2,CDK4,CDK6,PSMD14,CDK7,CDKN1A,CDKN1B,STAG1,CDKN2A,CDKN2B,CDKN2C,CDKN2D,TUBB4A,TUBB4B,ANAPC10,NDC80,TUBGCP3,DCTN2,CENPA,CENPC1,CETN2,POLD3,NUDC,PLK4,STAG2,SDCCAG8,TUBGCP2,DBF4,KIF2C,CNTRL,UBE2C,FGFR1OP,ZWINT,CEP250,PMF1,DCTN3,TUBGCP5,CKS1B,NEDD1,LIN54,PSMA8,CSNK1D,CSNK1E,SPC24,SGOL2,SGOL1,DCTN1,DHFR,DNA2,DYNC1H1,DYNC1I2,DYRK1A,E2F1,E2F2,E2F3,E2F4,E2F5,TUBB,SKA1,FEN1,CEP164,…
3.06723	5.90901e-25	0.491845	0.682243	0.677363	0.254766	1.08762	0.00394555	BUB1	REACTOME_MITOTIC_M_M_G1_PHASES	KIF20A,CDK2,PSMD14,STAG1,NDC80,CENPA,CENPC1,NUDC,STAG2,DBF4,KIF2C,ZWINT,PMF1,PSMA8,SPC24,SGOL2,SGOL1,E2F1,E2F2,E2F3,SKA1,MAPRE1,PSME4,CLASP1,ITGB3BP,ORC6,ORC3,POLA2,CENPI,AHCTF1,NSL1,FBXO5,RPA4,BIRC5,SKA2,NUP43,INCENP,APITD1,KIF2A,CENPP,MAD2L1,MCM2,MCM3,MCM4,MCM5,MCM6,MCM7,ORC1,ORC2,ORC4,ORC5,PAFAH1B1,GMNN,PLK1,POLA1,POLE,POLE2,ERCC6L,CCDC99,PPP1CC,ZWILCH,CDCA8,PPP2CA,PPP2CB,CENPQ,PPP2R1A,PPP2R1B…
3.06723	5.90901e-25	0.491845	0.682243	0.677363	0.254766	1.08762	0.00394555	BUB1	REACTOME_DNA_REPLICATION	KIF20A,CDK2,PSMD14,CDKN1A,CDKN1B,STAG1,NDC80,CENPA,CENPC1,POLD3,NUDC,STAG2,DBF4,KIF2C,ZWINT,PMF1,PSMA8,SPC24,SGOL2,SGOL1,DNA2,E2F1,E2F2,E2F3,SKA1,FEN1,MAPRE1,PSME4,CLASP1,ITGB3BP,ORC6,ORC3,POLA2,CENPI,AHCTF1,NSL1,FBXO5,RPA4,BIRC5,SKA2,NUP43,INCENP,APITD1,KIF2A,LIG1,CENPP,MAD2L1,MCM2,MCM3,MCM4,MCM5,MCM6,MCM7,ORC1,ORC2,ORC4,ORC5,PAFAH1B1,GMNN,PCNA,GINS2,PLK1,POLA1,POLD1,POLD2,POLE,POLE2,ERCC6L,CCDC…
3.06723	5.90901e-25	0.491845	0.682243	0.677363	0.254766	1.08762	0.00394555	BUB1	REACTOME_MITOTIC_PROMETAPHASE	STAG1,NDC80,CENPA,CENPC1,NUDC,STAG2,KIF2C,ZWINT,PMF1,SPC24,SGOL2,SGOL1,SKA1,MAPRE1,CLASP1,ITGB3BP,CENPI,AHCTF1,NSL1,BIRC5,SKA2,NUP43,INCENP,APITD1,KIF2A,CENPP,MAD2L1,PAFAH1B1,PLK1,ERCC6L,CCDC99,PPP1CC,ZWILCH,CDCA8,PPP2CA,PPP2CB,CENPQ,PPP2R1A,PPP2R1B,PPP2R5A,PPP2R5B,PPP2R5C,PPP2R5D,PPP2R5E,NUP133,CENPN,RCC2,CASC5,NUP107,SPC25,TAOK1,RAD21,RANBP2,RANGAP1,RPS27,CLIP1,SEC13,CENPK,CENPH,BUB1,BUB1B,SKA2…
3.2602	1.08065e-27	0.497495	0.682746	0.772794	0.158133	1.24436	0.000704752	BUB1B	KEGG_CELL_CYCLE	CDC16,CDC7,CDC45,GADD45B,DBF4,ANAPC1,CREBBP,MDM2,ABL1,SMC1B,LOC728622,GADD45G,ATM,ATR,ANAPC7,RBL2,ANAPC5,RBL1,MYC,CDC14B,SMC1A,CDC14A,LOC731751,SKP1,TGFB2,TGFB1,GADD45A,STAG1,LOC650621,PLK1,RBX1,STAG2,TGFB3,MCM4,ORC6,CCND1,MAD1L1,MCM3,MCM6,MCM5,YWHAB,CCNA2,MCM7,BUB1,CHEK1,WEE2,MCM2,PTTG1,CDC27,CDC25B,CDC25C,LOC651610,CDC25A,CDC6,CDC20,BUB3,YWHAZ,CCND2,YWHAH,CCNB1,YWHAG,YWHAE,CCNE1,ORC3,CCND3,PTTG…
3.2602	1.08065e-27	0.497495	0.682746	0.772794	0.158133	1.24436	0.000704752	BUB1B	PID_PLK1_PATHWAY	CENPE,ROCK2,PLK1,CDC25C,SPC24,BUB1B,FBXW11,KIF2A,RHOA,PPP2R1A,ERCC6L,CDK1,CLSPN,NUDC,AURKA,ODF2,CDC25B,FBXO5,GOLGA2,CCNB1,NDC80,KIF20A,FZR1,SSPO,PPP1CB,PPP2CA,PLK1S1,INCENP,TUBG1,MLF1IP,ECT2,TPT1,WEE1,NINL,PPP1R12A,SGOL1,PAK1,CDC20,BORA,TPX2,GORASP1,STAG2,PRC1,CDC14B,RAB1A,BUB1
3.2602	1.08065e-27	0.497495	0.682746	0.772794	0.158133	1.24436	0.000704752	BUB1B	REACTOME_INHIBITION_OF_THE_PROTEOLYTIC_ACTIVITY_OF_APC_C_REQUIRED_FOR_THE_ONSET_OF_ANAPHASE_BY_MITOTIC_SPINDLE_CHECKPOINT_COMPONENTS	ANAPC10,UBE2C,CDC26,ANAPC2,ANAPC4,MAD2L1,ANAPC5,ANAPC7,ANAPC11,ANAPC1,LOC647654,LOC649620,LOC650621,LOC651763,BUB1B,CDC26P1,LOC730594,UBE2D1,UBE2E1,CDC23,CDC16,BUB3,CDC20,CDC27
3.2602	1.08065e-27	0.497495	0.682746	0.772794	0.158133	1.24436	0.000704752	BUB1B	REACTOME_CELL_CYCLE	KIF20A,ACTR1A,AKAP9,CDK2,CDK4,CDK6,PSMD14,CDK7,CDKN1A,CDKN1B,STAG1,CDKN2A,CDKN2B,CDKN2C,CDKN2D,TUBB4A,TUBB4B,SYCP2,ANAPC10,NDC80,TUBGCP3,DCTN2,CENPA,CENPC1,CETN2,POLD3,NUDC,PLK4,STAG3,STAG2,SDCCAG8,TUBGCP2,RUVBL2,DBF4,KIF2C,CNTRL,UBE2C,DIDO1,CHEK1,FGFR1OP,ZWINT,CEP250,CHEK2,PMF1,DCTN3,OIP5,TUBGCP5,CKS1B,NEDD1,HIST4H4,HIST3H2BB,LIN54,PSMA8,CSNK1D,CSNK1E,SPC24,SGOL2,SGOL1,DCTN1,DHFR,DKC1,DNA2,DYNC1…
3.2602	1.08065e-27	0.497495	0.682746	0.772794	0.158133	1.24436	0.000704752	BUB1B	REACTOME_CELL_CYCLE_MITOTIC	KIF20A,ACTR1A,AKAP9,CDK2,CDK4,CDK6,PSMD14,CDK7,CDKN1A,CDKN1B,STAG1,CDKN2A,CDKN2B,CDKN2C,CDKN2D,TUBB4A,TUBB4B,ANAPC10,NDC80,TUBGCP3,DCTN2,CENPA,CENPC1,CETN2,POLD3,NUDC,PLK4,STAG2,SDCCAG8,TUBGCP2,DBF4,KIF2C,CNTRL,UBE2C,FGFR1OP,ZWINT,CEP250,PMF1,DCTN3,TUBGCP5,CKS1B,NEDD1,LIN54,PSMA8,CSNK1D,CSNK1E,SPC24,SGOL2,SGOL1,DCTN1,DHFR,DNA2,DYNC1H1,DYNC1I2,DYRK1A,E2F1,E2F2,E2F3,E2F4,E2F5,TUBB,SKA1,FEN1,CEP164,…
3.2602	1.08065e-27	0.497495	0.682746	0.772794	0.158133	1.24436	0.000704752	BUB1B	REACTOME_CELL_CYCLE_CHECKPOINTS	CDK2,PSMD14,CDKN1A,CDKN1B,ANAPC10,DBF4,UBE2C,CHEK1,CHEK2,PSMA8,PSME4,ORC6,ORC3,CDC26,ANAPC2,ANAPC4,HUS1,MAD2L1,MCM2,MCM3,MCM4,MCM5,MCM6,MCM7,MDM2,ATM,ORC1,ORC2,ORC4,ORC5,ANAPC5,ANAPC7,ANAPC11,ATR,MCM10,PSMA1,PSMA2,PSMA3,PSMA4,PSMA5,PSMA6,PSMA7,PSMB1,PSMB2,PSMB3,PSMB4,PSMB5,PSMB6,PSMB7,PSMB8,PSMB9,PSMB10,PSMC1,PSMC2,PSMC3,PSMC4,PSMC5,PSMC6,PSMD1,PSMD2,PSMD3,PSMD4,PSMD5,PSMD7,PSMD8,PSMD9,PSMD10,PSM…
3.2602	1.08065e-27	0.497495	0.682746	0.772794	0.158133	1.24436	0.000704752	BUB1B	REACTOME_REGULATION_OF_MITOTIC_CELL_CYCLE	CDK2,PSMD14,ANAPC10,UBE2C,PSMA8,PSME4,CDC26,FBXO5,ANAPC2,ANAPC4,MAD2L1,ANAPC5,ANAPC7,ANAPC11,PLK1,PSMA1,PSMA2,PSMA3,PSMA4,PSMA5,PSMA6,PSMA7,PSMB1,PSMB2,PSMB3,PSMB4,PSMB5,PSMB6,PSMB7,PSMB8,PSMB9,PSMB10,PSMC1,PSMC2,PSMC3,PSMC4,PSMC5,PSMC6,PSMD1,PSMD2,PSMD3,PSMD4,PSMD5,PSMD7,PSMD8,PSMD9,PSMD10,PSMD11,PSMD12,PSMD13,PSME1,PSME2,RPS27A,ANAPC1,LOC647654,LOC649620,SKP1,SKP2,LOC650621,LOC651763,LOC652826,…
3.2602	1.08065e-27	0.497495	0.682746	0.772794	0.158133	1.24436	0.000704752	BUB1B	REACTOME_MITOTIC_M_M_G1_PHASES	KIF20A,CDK2,PSMD14,STAG1,NDC80,CENPA,CENPC1,NUDC,STAG2,DBF4,KIF2C,ZWINT,PMF1,PSMA8,SPC24,SGOL2,SGOL1,E2F1,E2F2,E2F3,SKA1,MAPRE1,PSME4,CLASP1,ITGB3BP,ORC6,ORC3,POLA2,CENPI,AHCTF1,NSL1,FBXO5,RPA4,BIRC5,SKA2,NUP43,INCENP,APITD1,KIF2A,CENPP,MAD2L1,MCM2,MCM3,MCM4,MCM5,MCM6,MCM7,ORC1,ORC2,ORC4,ORC5,PAFAH1B1,GMNN,PLK1,POLA1,POLE,POLE2,ERCC6L,CCDC99,PPP1CC,ZWILCH,CDCA8,PPP2CA,PPP2CB,CENPQ,PPP2R1A,PPP2R1B…
3.2602	1.08065e-27	0.497495	0.682746	0.772794	0.158133	1.24436	0.000704752	BUB1B	REACTOME_DNA_REPLICATION	KIF20A,CDK2,PSMD14,CDKN1A,CDKN1B,STAG1,NDC80,CENPA,CENPC1,POLD3,NUDC,STAG2,DBF4,KIF2C,ZWINT,PMF1,PSMA8,SPC24,SGOL2,SGOL1,DNA2,E2F1,E2F2,E2F3,SKA1,FEN1,MAPRE1,PSME4,CLASP1,ITGB3BP,ORC6,ORC3,POLA2,CENPI,AHCTF1,NSL1,FBXO5,RPA4,BIRC5,SKA2,NUP43,INCENP,APITD1,KIF2A,LIG1,CENPP,MAD2L1,MCM2,MCM3,MCM4,MCM5,MCM6,MCM7,ORC1,ORC2,ORC4,ORC5,PAFAH1B1,GMNN,PCNA,GINS2,PLK1,POLA1,POLD1,POLD2,POLE,POLE2,ERCC6L,CCDC…
3.2602	1.08065e-27	0.497495	0.682746	0.772794	0.158133	1.24436	0.000704752	BUB1B	REACTOME_APC_C_CDC20_MEDIATED_DEGRADATION_OF_MITOTIC_PROTEINS	PSMD14,ANAPC10,UBE2C,PSMA8,PSME4,CDC26,ANAPC2,ANAPC4,MAD2L1,ANAPC5,ANAPC7,ANAPC11,PSMA1,PSMA2,PSMA3,PSMA4,PSMA5,PSMA6,PSMA7,PSMB1,PSMB2,PSMB3,PSMB4,PSMB5,PSMB6,PSMB7,PSMB8,PSMB9,PSMB10,PSMC1,PSMC2,PSMC3,PSMC4,PSMC5,PSMC6,PSMD1,PSMD2,PSMD3,PSMD4,PSMD5,PSMD7,PSMD8,PSMD9,PSMD10,PSMD11,PSMD12,PSMD13,PSME1,PSME2,RPS27A,ANAPC1,LOC647654,LOC649620,LOC650621,LOC651763,LOC652826,BUB1B,RPS27AP11,CDC26P1,LO…
3.2602	1.08065e-27	0.497495	0.682746	0.772794	0.158133	1.24436	0.000704752	BUB1B	REACTOME_MITOTIC_PROMETAPHASE	STAG1,NDC80,CENPA,CENPC1,NUDC,STAG2,KIF2C,ZWINT,PMF1,SPC24,SGOL2,SGOL1,SKA1,MAPRE1,CLASP1,ITGB3BP,CENPI,AHCTF1,NSL1,BIRC5,SKA2,NUP43,INCENP,APITD1,KIF2A,CENPP,MAD2L1,PAFAH1B1,PLK1,ERCC6L,CCDC99,PPP1CC,ZWILCH,CDCA8,PPP2CA,PPP2CB,CENPQ,PPP2R1A,PPP2R1B,PPP2R5A,PPP2R5B,PPP2R5C,PPP2R5D,PPP2R5E,NUP133,CENPN,RCC2,CASC5,NUP107,SPC25,TAOK1,RAD21,RANBP2,RANGAP1,RPS27,CLIP1,SEC13,CENPK,CENPH,BUB1,BUB1B,SKA2…
3.2602	1.08065e-27	0.497495	0.682746	0.772794	0.158133	1.24436	0.000704752	BUB1B	REACTOME_APC_CDC20_MEDIATED_DEGRADATION_OF_NEK2A	ANAPC10,UBE2C,CDC26,ANAPC2,ANAPC4,MAD2L1,NEK2,ANAPC5,ANAPC7,ANAPC11,RPS27A,ANAPC1,LOC647654,LOC649620,LOC650621,LOC651763,BUB1B,RPS27AP11,CDC26P1,LOC730594,UBA52,UBE2D1,UBE2E1,CDC23,CDC16,BUB3,CDC20,CDC27
-4.23579	3.35124e-61	-0.7655	0.0429233	-0.833266	0.0133467	-1.5455	5.04353e-09	C3	KEGG_COMPLEMENT_AND_COAGULATION_CASCADES	F2,F2R,VWF,KNG1,FGB,PLAT,SERPIND1,MBL2,F3,F5,SERPINA1,PLAUR,F7,PLAU,F10,F9,TFPI,F8,KLKB1,CR2,MASP1,C9,A2M,CR1,F12,F13A1,F11,C8A,F13B,C7,C8G,C8B,CD59,SERPINA5,FGG,CD55,C6,C5AR1,C5,BDKRB1,C4BPB,C4BPA,C4B,C4A,BDKRB2,CFH,CFB,CPB2,CD46,PROS1,SERPINF2,PROC,FGA,SERPINE1,PLG,C2,SERPINC1,C1S,C3AR1,C3,C1QB,CFD,C1QA,C1R,C1QC,CFI,SERPING1,MASP2,THBD
-4.23579	3.35124e-61	-0.7655	0.0429233	-0.833266	0.0133467	-1.5455	5.04353e-09	C3	KEGG_LEISHMANIA_INFECTION	JUN,HLA-DOA,HLA-DOB,PRKCB,STAT1,ELK1,TNF,ITGAM,ITGA4,MYD88,FCGR2C,FCGR1A,HLA-DMB,HLA-DMA,PTPN6,IRAK4,IL12B,MAPK11,NCF4,NCF2,PTGS2,MAPK13,IL12A,NOS2,MAP3K7,IL1A,JAK1,JAK2,ITGB1,ITGB2,CR1,MAPK3,FCGR3B,NFKB1,FCGR2A,IL10,NFKBIB,NFKBIA,FCGR3A,MARCKSL1,MAPK1,HLA-DRB4,HLA-DRB5,HLA-DRB3,MAPK14,MAPK12,RELA,IFNGR2,TRAF6,TGFB2,TGFB1,IFNG,IFNGR1,TAB2,IL1B,IRAK1,TGFB3,HLA-DPA1,HLA-DPB1,HLA-DQA1,HLA-DQA2,HLA-D…
-4.23579	3.35124e-61	-0.7655	0.0429233	-0.833266	0.0133467	-1.5455	5.04353e-09	C3	KEGG_SYSTEMIC_LUPUS_ERYTHEMATOSUS	CD80,CD86,HIST3H2BB,CD28,H2AFY,H3.X,HIST1H2AA,HIST1H2AD,HIST3H2A,HIST1H2AE,FCGR1A,HIST2H2AB,HIST2H3C,HIST2H2AA4,C9,CTSG,H3.Y,HIST1H4I,FCGR3B,FCGR2A,C8A,HIST3H3,C7,FCGR3A,C8G,FCGR2B,C8B,HLA-DRB4,HLA-DRB5,HLA-DRB3,C6,C5,ELANE,HIST4H4,C4B,C4A,HIST2H4B,HLA-DPA1,H2AFB3,HLA-DPB1,HLA-DQA1,HLA-DQA2,HLA-DQB1,HIST2H4A,HIST1H2BB,H2AFX,H2AFZ,HIST1H2BD,C2,H3F3B,C1S,C3,C1QB,HIST1H2AH,C1QA,H3F3A,C1R,C1QC,HIST1H…
-4.23579	3.35124e-61	-0.7655	0.0429233	-0.833266	0.0133467	-1.5455	5.04353e-09	C3	BIOCARTA_LAIR_PATHWAY	TNF,KNG1,IL1A,ITGAL,ICAM1,VCAM1,SELP,C6,ITGA4,SELPLG,ITGB1,C3,C5,ITGB2,C7,IL6,IL8
-4.23579	3.35124e-61	-0.7655	0.0429233	-0.833266	0.0133467	-1.5455	5.04353e-09	C3	BIOCARTA_CLASSIC_PATHWAY	C9,C2,C1S,C6,C3,C5,C1QB,C1QA,C1R,C1QC,C4B,C4A,C8A,C7
-4.23579	3.35124e-61	-0.7655	0.0429233	-0.833266	0.0133467	-1.5455	5.04353e-09	C3	BIOCARTA_COMP_PATHWAY	MASP1,C9,C2,C1S,C6,C3,C5,C1QB,CFD,C1QA,C1R,C1QC,MBL2,C4B,C4A,MASP2,C8A,C7,CFB
-4.23579	3.35124e-61	-0.7655	0.0429233	-0.833266	0.0133467	-1.5455	5.04353e-09	C3	BIOCARTA_LECTIN_PATHWAY	C9,C2,C6,C5,C3,MBL2,C4B,C4A,MASP2,C8A,C7,MASP1
-4.23579	3.35124e-61	-0.7655	0.0429233	-0.833266	0.0133467	-1.5455	5.04353e-09	C3	PID_INTEGRIN2_PATHWAY	F11R,C3,CYR61,TGFBI,FCGR2A,THY1,ITGAD,PLAUR,KNG1,ICAM1,ITGB2,FGB,FGA,ITGAX,CD40LG,ICAM4,GP1BA,ITGAM,FGG,ICAM3,PROC,F10,VCAM1,JAM3,PLAT,ICAM2,PLAU,SPON2,ITGAL
-4.23579	3.35124e-61	-0.7655	0.0429233	-0.833266	0.0133467	-1.5455	5.04353e-09	C3	PID_ERA_GENOMIC_PATHWAY	C3,POU4F1,POU4F2,APBB1,NR0B1,PGR,NRIP1,AP1B1,NCOA2,NCOA3,EP300,NEDD8,ABCA3,MYC,NCOR1,HDAC1,DSCAM,NCOA7,CD82,VTLGL1,SOD1,COL18A1,PDIA2,HSF2,UBE2M,DDX17,ATP5J,NCOR2,ANP32A,NCOA1,NR0B2,LCOR,PRL,KLRC3,SAFB,DDX54,TRIM59,CTSD,CALCOCO1,CCND1,CEBPB,PRDM15,STAT5A,ESR1,SET,GREB1,LMO4,MED1,JUN,CHUK,MPG,NDUFV3,AXIN2,SRA1,PHB2,EBAG9,PCNA,SMAD4,UBA3,MTA1,TFF1,XBP1,BRCA1,HDAC4,ESR2
-4.23579	3.35124e-61	-0.7655	0.0429233	-0.833266	0.0133467	-1.5455	5.04353e-09	C3	REACTOME_IMMUNOREGULATORY_INTERACTIONS_BETWEEN_A_LYMPHOID_AND_A_NON_LYMPHOID_CELL	CD96,LILRB2,CD226,LILRB1,HCST,LILRB5,LILRB4,LILRA1,LILRB3,CD160,AMICA1,CD200R1,RAET1E,CXADR,FCGR2B,FCGR3A,KLRK1,HLA-A,HLA-B,HLA-C,HLA-F,HLA-G,ICAM1,ICAM2,ICAM3,ICAM4,ITGAL,ITGB1,ITGB2,ITGB7,KIR2DL1,KIR2DL2,KIR2DL3,KIR2DL4,KIR2DS1,KIR2DS2,KIR3DL1,KIR3DL2,KLRC1,KLRD1,CRTAM,B2M,PVR,PVRL2,SELL,HLA-K,LOC651536,LOC652578,LOC652626,LOC653879,C3,TYROBP,LOC731066,VCAM1,ULBP3,ULBP2,ULBP1,IFITM1,CD3D,CD3E,C…
-4.23579	3.35124e-61	-0.7655	0.0429233	-0.833266	0.0133467	-1.5455	5.04353e-09	C3	REACTOME_REGULATION_OF_COMPLEMENT_CASCADE	CFHR3,CR1,CD55,CFH,CFI,CD46,PROS1,CFB,LOC653879,C2,C3,C4A,C4BPA,C4BPB
-4.23579	3.35124e-61	-0.7655	0.0429233	-0.833266	0.0133467	-1.5455	5.04353e-09	C3	REACTOME_SIGNALING_BY_GPCR	AKT3,INSL5,RASGRP1,LPAR6,CDK5,CALCRL,RASGRP2,RAMP2,RAMP1,RAMP3,NET1,RGS19,NMUR1,VAV3,CXCL13,CXCR6,GNA13,GNB5,RRH,ADCY1,OR5I1,ADCY2,CYSLTR1,CCR9,CGA,PDE10A,CCL27,NMU,NPFFR2,PROKR1,ADCY3,UTS2,ADCY5,ADCY6,FZD10,AKAP13,GPR44,HRH3,CHRM1,CHRM2,ADCY7,PTH2,CHRM3,CHRM5,MGLL,ADCY8,ADCY9,ARHGEF25,ADCYAP1,ADCYAP1R1,RLN3,OR52E2,OR52J3,OR51L1,OR51A7,OR51S1,OR51F2,OR52R1,OR4X2,OR4B1,OR52M1,OR52K2,OR5P2,OR5P3,OR…
-4.23579	3.35124e-61	-0.7655	0.0429233	-0.833266	0.0133467	-1.5455	5.04353e-09	C3	REACTOME_PEPTIDE_LIGAND_BINDING_RECEPTORS	INSL5,NMUR1,CXCL13,CXCR6,CCR9,CCL27,NMU,NPFFR2,PROKR1,UTS2,RLN3,RXFP2,CCR1,CCR2,CCR3,CCR4,CCR5,CCR6,CCR7,CCR8,CCBP2,PROKR2,NMS,CX3CR1,AGT,AGTR1,AGTR2,APLNR,EDN1,EDN2,EDN3,EDNRA,EDNRB,F2,F2R,F2RL1,F2RL2,FPR1,FPR2,FPR3,NTSR2,GAST,DARC,NPB,UTS2D,GALR1,GHSR,GPR77,CCR10,XCR1,NPBWR1,NPBWR2,CXCR3,PRLHR,UTS2R,NPW,MCHR1,GPER,MLNR,CXCL1,CXCL2,CXCL3,GRP,GRPR,ANXA1,HCRT,HCRTR1,HCRTR2,RXFP4,QRFP,APP,IL8,CXCR1…
-4.23579	3.35124e-61	-0.7655	0.0429233	-0.833266	0.0133467	-1.5455	5.04353e-09	C3	REACTOME_CLASS_A1_RHODOPSIN_LIKE_RECEPTORS	INSL5,LPAR6,NMUR1,CXCL13,CXCR6,RRH,CYSLTR1,CCR9,CGA,CCL27,NMU,NPFFR2,PROKR1,UTS2,GPR44,HRH3,CHRM1,CHRM2,CHRM3,CHRM5,RLN3,RXFP2,CCR1,CCR2,CCR3,CCR4,CCR5,CCR6,CCR7,CCR8,CCBP2,LTB4R,CNR1,CNR2,PROKR2,NMS,ADORA1,TAAR1,ADORA2A,ADORA2B,ADORA3,ADRA1D,ADRA1B,ADRA1A,ADRA2A,ADRA2B,GPBAR1,CX3CR1,ADRB1,ADRB2,ADRB3,OXER1,DRD1,DRD2,DRD3,DRD5,AGT,AGTR1,AGTR2,APLNR,S1PR1,LPAR1,S1PR3,EDN1,EDN2,EDN3,EDNRA,EDNRB,F2,…
-4.23579	3.35124e-61	-0.7655	0.0429233	-0.833266	0.0133467	-1.5455	5.04353e-09	C3	REACTOME_GPCR_DOWNSTREAM_SIGNALING	AKT3,INSL5,RASGRP1,LPAR6,CALCRL,RASGRP2,RAMP2,RAMP1,RAMP3,NET1,RGS19,NMUR1,VAV3,CXCL13,CXCR6,GNA13,GNB5,RRH,ADCY1,OR5I1,ADCY2,CYSLTR1,CCR9,CGA,PDE10A,CCL27,NMU,NPFFR2,PROKR1,ADCY3,UTS2,ADCY5,ADCY6,AKAP13,GPR44,HRH3,CHRM1,CHRM2,ADCY7,PTH2,CHRM3,CHRM5,MGLL,ADCY8,ADCY9,ARHGEF25,ADCYAP1,ADCYAP1R1,RLN3,OR52E2,OR52J3,OR51L1,OR51A7,OR51S1,OR51F2,OR52R1,OR4X2,OR4B1,OR52M1,OR52K2,OR5P2,OR5P3,OR8I2,OR2D3,O…
-4.23579	3.35124e-61	-0.7655	0.0429233	-0.833266	0.0133467	-1.5455	5.04353e-09	C3	REACTOME_G_ALPHA_I_SIGNALLING_EVENTS	INSL5,RGS19,NMUR1,CXCL13,CXCR6,GNB5,RRH,ADCY1,ADCY2,CCR9,CCL27,NMU,ADCY3,ADCY5,ADCY6,GPR44,HRH3,CHRM2,ADCY7,ADCY8,ADCY9,RLN3,CCR1,CCR2,CCR3,CCR4,CCR5,CCR6,CCR7,CCR8,CNR1,CNR2,NMS,ADORA1,ADORA3,ADRA2A,ADRA2B,OXER1,DRD2,DRD3,AGT,AGTR2,APLNR,S1PR1,LPAR1,S1PR3,ADCY4,OPN5,LPAR3,FPR1,FPR2,FPR3,OPN3,GABBR1,NPB,GALR1,OPN1MW,GNAI1,GNAI2,GNAI3,GNAS,GNAT1,GNAT2,GNAZ,GNB1,GNB2,GNB3,GNG3,GNG4,GNG5,GNG7,GNG10,…
-4.23579	3.35124e-61	-0.7655	0.0429233	-0.833266	0.0133467	-1.5455	5.04353e-09	C3	REACTOME_GPCR_LIGAND_BINDING	INSL5,LPAR6,CALCRL,RAMP2,RAMP1,RAMP3,NMUR1,CXCL13,CXCR6,GNB5,RRH,CYSLTR1,CCR9,CGA,CCL27,NMU,NPFFR2,PROKR1,UTS2,FZD10,GPR44,HRH3,CHRM1,CHRM2,PTH2,CHRM3,CHRM5,ADCYAP1,ADCYAP1R1,RLN3,RXFP2,CCR1,CCR2,CCR3,CCR4,CCR5,CCR6,CCR7,CCR8,CCBP2,LTB4R,CNR1,CNR2,PROKR2,NMS,ADM,ADORA1,TAAR1,ADORA2A,ADORA2B,CRH,CRHR2,ADORA3,ADRA1D,ADRA1B,ADRA1A,ADRA2A,ADRA2B,GPBAR1,CX3CR1,ADRB1,ADRB2,ADRB3,CD55,OXER1,DRD1,DRD2,DR…
-4.23579	3.35124e-61	-0.7655	0.0429233	-0.833266	0.0133467	-1.5455	5.04353e-09	C3	REACTOME_INNATE_IMMUNE_SYSTEM	TANK,TLR6,NOD1,TAB1,TXNIP,CNPY3,MASP2,CFHR3,RIPK3,IRAK3,NLRP3,TIRAP,CHUK,DEFB118,CCR2,CCR6,CR1,CREB1,ATF2,CREBBP,CRP,DEFB104A,DEFB127,DEFB129,MAPK14,TICAM1,CTSB,CTSK,CTSL1,CTSS,CYLD,CD55,DDOST,DEFA1,DEFA3,DEFA4,DEFA5,DEFA6,DEFB1,DEFB4A,CFD,DNM1,AGER,DNM2,DUSP3,DUSP4,DUSP6,DUSP7,ELK1,EP300,NLRP1,TAB2,FOS,DDX58,LY96,PANX1,DEFB105A,DEFB106A,DEFB107A,DEFB108B,DEFB110,DEFB112,DEFB113,DEFB114,DEFB115,D…
-4.23579	3.35124e-61	-0.7655	0.0429233	-0.833266	0.0133467	-1.5455	5.04353e-09	C3	REACTOME_IMMUNE_SYSTEM	AKT3,TANK,AP1M2,UBA2,SAE1,HUWE1,KIF20A,ACTR1B,ACTR1A,RASGRP1,RNF41,PSMD14,CD96,RASGRP2,CDKN1A,CDKN1B,STUB1,LILRB2,ADAR,TLR6,IRF9,NOD1,ANAPC10,IFITM3,RAPGEF3,ARIH2,SEC24B,TAB1,UBE2E3,SEC23A,LRRC41,ATG7,DCTN2,IFITM2,RBCK1,TXNIP,CD226,DCTN6,CNPY3,MASP2,CTSC,NUP50,LILRB1,HCST,CFHR3,MALT1,SEC61B,LILRB5,KIF2C,LILRB4,LILRA1,LILRB3,RIPK3,WWP1,UBE2C,RAPGEF4,NUPL2,CD160,IRAK3,DCTN3,USP18,TRIM9,NLRP3,TIRAP,…
-4.23579	3.35124e-61	-0.7655	0.0429233	-0.833266	0.0133467	-1.5455	5.04353e-09	C3	REACTOME_COMPLEMENT_CASCADE	MASP2,CFHR3,CR1,CRP,CD55,CFD,CFH,CFI,MBL2,CD46,PROS1,MASP1,CFB,LOC651536,LOC653879,C1QA,C1QB,C1QC,C1S,C2,C3,C4A,C4BPA,C4BPB,C5,C6,C7,C8A,LOC731066,C8B,C8G,C9
-4.23579	3.35124e-61	-0.7655	0.0429233	-0.833266	0.0133467	-1.5455	5.04353e-09	C3	REACTOME_ADAPTIVE_IMMUNE_SYSTEM	AKT3,AP1M2,UBA2,SAE1,HUWE1,KIF20A,ACTR1B,ACTR1A,RASGRP1,RNF41,PSMD14,CD96,RASGRP2,CDKN1A,CDKN1B,STUB1,LILRB2,ANAPC10,RAPGEF3,ARIH2,SEC24B,UBE2E3,SEC23A,LRRC41,ATG7,DCTN2,RBCK1,CD226,DCTN6,CTSC,LILRB1,HCST,MALT1,SEC61B,LILRB5,KIF2C,LILRB4,LILRA1,LILRB3,WWP1,UBE2C,RAPGEF4,CD160,DCTN3,TRIM9,CHUK,OSBPL1A,FBXO17,THEM4,AP2M1,AP1S1,AP2S1,UBE2J2,PIK3AP1,AMICA1,CLTA,CLTC,LRR1,FBXO27,ASB17,CD200R1,MAP3K8,R…
-4.23579	3.35124e-61	-0.7655	0.0429233	-0.833266	0.0133467	-1.5455	5.04353e-09	C3	REACTOME_INITIAL_TRIGGERING_OF_COMPLEMENT	MASP2,CRP,CFD,MBL2,MASP1,CFB,LOC651536,LOC653879,C1QA,C1QB,C1QC,C1S,C2,C3,C4A,LOC731066
-0.488194	0.260635	-1.3758	0.00496972	-1.59021	0.000534772	-1.93355	2.25172e-06	CA12	KEGG_NITROGEN_METABOLISM	CA5A,CA5B,CA6,CA12,CA7,GLUD2,CA2,CPS1,CA3,CA4,GLS2,GLUL,CA8,CA14,GLUD1,CA9,CA1,GLS,AMT,HAL,ASNS,CA13,CTH
0.606859	0.208593	0.648614	0.670202	0.871453	0.288077	1.41923	0.00336848	CA13	KEGG_NITROGEN_METABOLISM	CA5A,CA5B,CA6,CA12,CA7,GLUD2,CA2,CPS1,CA3,CA4,GLS2,GLUL,CA8,CA14,GLUD1,CA9,CA1,GLS,AMT,HAL,ASNS,CA13,CTH
0.606859	0.208593	0.648614	0.670202	0.871453	0.288077	1.41923	0.00336848	CA13	REACTOME_REVERSIBLE_HYDRATION_OF_CARBON_DIOXIDE	CA5B,CA14,CA13,CA1,CA2,CA3,CA4,CA5A,CA6,CA7,CA9,CA12
3.96661	0.000602313	2.22598	0.9999	1.87583	0.549934	3.28296	0.0238027	CA3	KEGG_NITROGEN_METABOLISM	CA5A,CA5B,CA6,CA12,CA7,GLUD2,CA2,CPS1,CA3,CA4,GLS2,GLUL,CA8,CA14,GLUD1,CA9,CA1,GLS,AMT,HAL,ASNS,CA13,CTH
3.96661	0.000602313	2.22598	1	1.87583	0.549934	3.28296	0.0238027	CA3	REACTOME_REVERSIBLE_HYDRATION_OF_CARBON_DIOXIDE	CA5B,CA14,CA13,CA1,CA2,CA3,CA4,CA5A,CA6,CA7,CA9,CA12
0.400548	0.55086	1.84599	0.00865199	2.47829	3.24212e-05	3.01005	3.59443e-08	CALCRL	KEGG_NEUROACTIVE_LIGAND_RECEPTOR_INTERACTION	PTGFR,PTGER2,PTGER1,PTGER4,PTGER3,CALCRL,TACR3,PTGIR,ADRB3,ADRB2,HRH4,ADRA2C,ADRB1,TACR1,ADRA2A,ADRA2B,TACR2,GPR35,THRB,THRA,PTH2R,PTH1R,PRSS3,PRSS2,NPY5R,PRSS1,CGA,NPY1R,NPY2R,RXFP1,MCHR1,LPAR4,DRD1,DRD2,DRD3,DRD4,DRD5,TRHR,NMUR2,SSTR2,SSTR3,SSTR1,PRLR,PRL,C5AR1,UTS2R,BDKRB1,BDKRB2,NPBWR2,NPBWR1,PRLHR,CSH1,NPFFR2,TAAR6,NTSR2,APLNR,NMUR1,GPR83,GABRQ,PLG,C3AR1,AGTR1,GALR1,AGTR2,SSTR5,SSTR4,ADCYAP1…
0.400548	0.55086	1.84599	0.00865199	2.47829	3.24212e-05	3.01005	3.59443e-08	CALCRL	KEGG_VASCULAR_SMOOTH_MUSCLE_CONTRACTION	CALM2,CALD1,CALM1,CYP4A11,CALCRL,PTGIR,PPP1R14A,JMJD7-PLA2G4B,ROCK1,PLA2G6,PLA2G2E,MRVI1,PLA2G10,BRAF,ITPR3,PLA2G4B,MYL6B,PLA2G2F,EDNRA,GNA12,GNA11,GNA13,PRKX,GUCY1A2,MYLK,ADCY3,MYL6,CALML5,ADCY2,ADCY1,PLA2G4E,KCNMB3,PRKACA,GNAQ,PRKACB,PRKACG,GNAS,CALML3,PLA2G2D,PLA2G12A,AGTR1,MYH11,CALM3,PLCB2,KCNMB2,ADCY8,PLCB1,ADCY9,PPP1R12B,ADCY6,ADCY7,PRKCB,RAF1,PLCB3,PRKCA,ADCY5,PLCB4,MYL9,ARHGEF11,KCNMB1,K…
0.400548	0.55086	1.84599	0.00865199	2.47829	3.24212e-05	3.01005	3.59443e-08	CALCRL	REACTOME_SIGNALING_BY_GPCR	AKT3,INSL5,RASGRP1,LPAR6,CDK5,CALCRL,RASGRP2,RAMP2,RAMP1,RAMP3,NET1,RGS19,NMUR1,VAV3,CXCL13,CXCR6,GNA13,GNB5,RRH,ADCY1,OR5I1,ADCY2,CYSLTR1,CCR9,CGA,PDE10A,CCL27,NMU,NPFFR2,PROKR1,ADCY3,UTS2,ADCY5,ADCY6,FZD10,AKAP13,GPR44,HRH3,CHRM1,CHRM2,ADCY7,PTH2,CHRM3,CHRM5,MGLL,ADCY8,ADCY9,ARHGEF25,ADCYAP1,ADCYAP1R1,RLN3,OR52E2,OR52J3,OR51L1,OR51A7,OR51S1,OR51F2,OR52R1,OR4X2,OR4B1,OR52M1,OR52K2,OR5P2,OR5P3,OR…
0.400548	0.55086	1.84599	0.00865199	2.47829	3.24212e-05	3.01005	3.59443e-08	CALCRL	REACTOME_CLASS_B_2_SECRETIN_FAMILY_RECEPTORS	CALCRL,RAMP2,RAMP1,RAMP3,GNB5,FZD10,PTH2,ADCYAP1,ADCYAP1R1,ADM,CRH,CRHR2,CD55,EMR1,FZD2,GCG,GCGR,GHRH,GHRHR,GIP,GIPR,GLP1R,GNAS,GNB1,GNB2,GNB3,GNG3,GNG4,GNG5,GNG7,GNG10,GNG11,GNGT1,GNGT2,EMR2,IAPP,IHH,DHH,WNT16,GNG13,GNG2,WNT4,GNG12,PTCH1,PTH,PTHLH,PTH1R,PTH2R,GNB4,SCT,SCTR,SHH,LOC649279,SMO,VIP,VIPR1,VIPR2,WNT1,WNT2,WNT3,WNT5A,WNT6,WNT7A,WNT7B,WNT8B,WNT10B,WNT11,WNT2B,WNT9A,WNT9B,FZD5,CALCA,CALC…
0.400548	0.55086	1.84599	0.00865199	2.47829	3.24212e-05	3.01005	3.59443e-08	CALCRL	REACTOME_GPCR_DOWNSTREAM_SIGNALING	AKT3,INSL5,RASGRP1,LPAR6,CALCRL,RASGRP2,RAMP2,RAMP1,RAMP3,NET1,RGS19,NMUR1,VAV3,CXCL13,CXCR6,GNA13,GNB5,RRH,ADCY1,OR5I1,ADCY2,CYSLTR1,CCR9,CGA,PDE10A,CCL27,NMU,NPFFR2,PROKR1,ADCY3,UTS2,ADCY5,ADCY6,AKAP13,GPR44,HRH3,CHRM1,CHRM2,ADCY7,PTH2,CHRM3,CHRM5,MGLL,ADCY8,ADCY9,ARHGEF25,ADCYAP1,ADCYAP1R1,RLN3,OR52E2,OR52J3,OR51L1,OR51A7,OR51S1,OR51F2,OR52R1,OR4X2,OR4B1,OR52M1,OR52K2,OR5P2,OR5P3,OR8I2,OR2D3,O…
0.400548	0.55086	1.84599	0.00865199	2.47829	3.24212e-05	3.01005	3.59443e-08	CALCRL	REACTOME_G_ALPHA_S_SIGNALLING_EVENTS	CALCRL,RAMP2,RAMP1,RAMP3,GNB5,ADCY1,ADCY2,CGA,PDE10A,ADCY3,ADCY5,ADCY6,ADCY7,PTH2,ADCY8,ADCY9,ADCYAP1,ADCYAP1R1,RLN3,RXFP2,ADM,TAAR1,ADORA2A,ADORA2B,CRH,CRHR2,GPBAR1,ADRB1,ADRB2,ADRB3,DRD1,DRD5,ADCY4,FSHB,FSHR,GCG,GCGR,GHRH,GHRHR,GIP,GIPR,PDE7B,GLP1R,GNAI1,GNAI2,GNAI3,GNAS,GNAZ,GNB1,GNB2,GNB3,GNG3,GNG4,GNG5,GNG7,GNG10,GNG11,GNGT1,GNGT2,TAAR6,HRH2,HTR4,HTR6,HTR7,IAPP,INSL3,NPSR1,LHB,LHCGR,MC1R,MC2…
0.400548	0.55086	1.84599	0.00865199	2.47829	3.24212e-05	3.01005	3.59443e-08	CALCRL	REACTOME_GPCR_LIGAND_BINDING	INSL5,LPAR6,CALCRL,RAMP2,RAMP1,RAMP3,NMUR1,CXCL13,CXCR6,GNB5,RRH,CYSLTR1,CCR9,CGA,CCL27,NMU,NPFFR2,PROKR1,UTS2,FZD10,GPR44,HRH3,CHRM1,CHRM2,PTH2,CHRM3,CHRM5,ADCYAP1,ADCYAP1R1,RLN3,RXFP2,CCR1,CCR2,CCR3,CCR4,CCR5,CCR6,CCR7,CCR8,CCBP2,LTB4R,CNR1,CNR2,PROKR2,NMS,ADM,ADORA1,TAAR1,ADORA2A,ADORA2B,CRH,CRHR2,ADORA3,ADRA1D,ADRA1B,ADRA1A,ADRA2A,ADRA2B,GPBAR1,CX3CR1,ADRB1,ADRB2,ADRB3,CD55,OXER1,DRD1,DRD2,DR…
0.991926	0.00193057	0.454449	0.720258	0.80389	0.107402	1.34291	9.0287e-05	CAMK1	BIOCARTA_CACAM_PATHWAY	CAMK1G,CAMK4,CALM2,CAMK2A,LOC124827,CAMK2B,CAMK2D,CAMK2G,CALM1,CREB1,CALM3,CAMK1,CAMKK1,CAMKK2,LOC147908,CYCSP35
0.991926	0.00193057	0.454449	0.720258	0.80389	0.107402	1.34291	9.0287e-05	CAMK1	BIOCARTA_HDAC_PATHWAY	MEF2C,MEF2D,CALM2,CAMK1G,MEF2BNB-MEF2B,LOC124827,MAPK14,MEF2A,CALM1,IGF1,PPP3CC,HDAC5,IGF1R,INS,LOC147908,CYCSP35,MYOD1,CABIN1,MAP2K6,AKT1,PPP3CB,PPP3CA,PIK3CA,YWHAH,CALM3,INSR,CAMK1,NFATC2,MAPK7,NFATC1,PIK3CG,PIK3R1
0.991926	0.00193057	0.454449	0.720258	0.80389	0.107402	1.34291	9.0287e-05	CAMK1	BIOCARTA_FMLP_PATHWAY	HRAS,PLCB1,CALM2,CAMK1G,FPR1,NFATC4,RAF1,LOC124827,MAPK14,ELK1,RELA,GNA15,CALM1,NFATC3,PPP3CC,GNGT1,PIK3C2G,LOC147908,CYCSP35,MAP2K2,MAP2K3,MAP3K1,NCF2,MAP2K1,NCF1C,PAK1,MAP2K6,PPP3CB,PPP3CA,GNB1,MAPK3,CALM3,CAMK1,NFATC2,NFKB1,NFATC1,RAC1,NFKBIA,MAPK1
0.991926	0.00193057	0.454449	0.720258	0.80389	0.107402	1.34291	9.0287e-05	CAMK1	BIOCARTA_NFAT_PATHWAY	MEF2C,CAMK1G,CALM2,F2,RAF1,LOC124827,CALM1,PRKAR2B,IGF1,PPP3CC,FGF2,CREBBP,LOC147908,CYCSP35,NKX2-5,CTF1,MAP2K1,AKT1,EDN1,RPS6KB1,MAPK3,CAMK1,MAPK1,HRAS,MAPK8,ACTA1,NFATC4,CSNK1A1,MAPK14,NPPA,NFATC3,GSK3B,GATA4,CALR,CAMK4,HAND1,PRKACB,PRKACG,ELSPBP1,PPP3CB,PPP3CA,PIK3CA,MYH2,FKBP1A,LIF,AGT,PRKAR1A,PRKAR2A,PRKAR1B,HBEGF,CALM3,NFATC2,NFATC1,PIK3CG,HAND2,PIK3R1
0.940546	0.375404	-1.21645	0.765321	-1.21536	0.645287	-2.70129	0.0304519	CAMK2A	KEGG_ERBB_SIGNALING_PATHWAY	JUN,SOS2,PAK3,RAF1,PRKCB,BTC,SHC1,PRKCA,ELK1,NRG1,PAK2,MTOR,PAK4,MAP2K4,EIF4EBP1,BAD,PRKCG,NRG3,MAPK9,ERBB4,MAPK10,PTK2,ERBB2,ERBB3,MAP2K2,TGFA,BRAF,MAP2K1,MAP2K7,ABL1,NRG2,AKT1,ABL2,AKT2,SHC4,RPS6KB1,RPS6KB2,AKT3,NRAS,GRB2,AREG,STAT5B,MAPK3,STAT5A,PAK6,SOS1,MYC,MAPK1,NCK1,PIK3R5,NRG4,HRAS,MAPK8,EGFR,GSK3B,CBLB,KRAS,CBL,SHC3,CDKN1B,CDKN1A,EGF,EREG,ARAF,NCK2,PAK7,SRC,PIK3R3,CAMK2A,CAMK2B,CAMK2D,CA…
0.940546	0.375404	-1.21645	0.765321	-1.21536	0.645287	-2.70129	0.0304519	CAMK2A	KEGG_CALCIUM_SIGNALING_PATHWAY	CALM2,PTGFR,BST1,PTGER1,F2R,CALM1,PTGER3,ATP2A1,OXTR,PPP3R2,P2RX4,TACR3,P2RX5,PPP3CC,ADRB3,ATP2A3,P2RX1,PPP3R1,ADRB2,ATP2A2,P2RX3,ADRB1,TACR1,TACR2,SPHK1,CCKAR,CCKBR,NTSR1,PDGFRB,LOC729317,SLC8A1,ITPR3,SLC8A3,PLCD3,EDNRA,P2RX7,CHP2,DRD1,DRD5,TRHR,EDNRB,PHKB,PHKA2,PHKA1,GNA15,GNA11,VDAC1,VDAC2,CHRM1,VDAC3,CHRM2,PRKX,PLN,BDKRB1,MYLK,PLCE1,CHRM3,ADCY3,CALML5,LTB4R2,ADCY2,ADCY1,BDKRB2,PDE1C,CYSLTR1,G…
0.940546	0.375404	-1.21645	0.765321	-1.21536	0.645287	-2.70129	0.0304519	CAMK2A	KEGG_OOCYTE_MEIOSIS	CDC16,CALM2,CALM1,IGF1,RPS6KA6,PPP3R2,PPP3CC,SLK,PPP3R1,IGF1R,ANAPC1,SPDYC,ITPR3,SMC1B,LOC728622,CHP2,ANAPC7,ANAPC5,FBXO43,SMC1A,REC8,MAPK12,BTRC,PRKX,SKP1,FBXW11,CALML5,ADCY3,ADCY2,LOC650621,PLK1,ADCY1,RBX1,STAG3,PGR,YWHAB,CAMK2A,BUB1,CAMK2B,CAMK2D,CAMK2G,PRKACA,PRKACB,PRKACG,FBXO5,SGOL1,PTTG1,CALML3,CDC27,CDC25C,PLCZ1,CDC20,YWHAZ,YWHAH,CALM3,CCNB1,YWHAG,YWHAE,CCNE1,PTTG2,ADCY8,ADCY9,ADCY6,ADCY7…
0.940546	0.375404	-1.21645	0.765321	-1.21536	0.645287	-2.70129	0.0304519	CAMK2A	KEGG_WNT_SIGNALING_PATHWAY	JUN,LRP5,LRP6,PPP3R2,SFRP2,SFRP1,PPP3CC,VANGL1,PPP3R1,FZD1,FZD4,APC2,FZD6,FZD7,SENP2,FZD8,LEF1,CREBBP,FZD9,PRICKLE1,CTBP2,ROCK1,CTBP1,WNT9B,WNT9A,CTNNBIP1,DAAM2,TBL1XR1,MMP7,CER1,MAP3K7,VANGL2,WNT2B,WNT11,WNT10B,DKK2,LOC728622,CHP2,AXIN1,AXIN2,DKK4,NFAT5,MYC,SOX17,CSNK2A1,CSNK2A2,NFATC4,CSNK1A1,NFATC3,CSNK1E,BTRC,PRKX,SKP1,FBXW11,RBX1,CSNK2B,SIAH1,TBL1Y,WNT5B,CCND1,CAMK2A,NLK,CAMK2B,CAMK2D,CAMK2G…
0.940546	0.375404	-1.21645	0.765321	-1.21536	0.645287	-2.70129	0.0304519	CAMK2A	KEGG_LONG_TERM_POTENTIATION	GRM5,PLCB2,ADCY8,CALM2,PLCB1,RAF1,PRKCB,PLCB3,PRKCA,CALM1,PLCB4,RPS6KA6,PPP3R2,GRM1,PPP3CC,PPP3R1,CREBBP,PPP1R12A,PRKCG,GRIN1,GRIN2A,GRIN2B,MAP2K2,GRIN2C,BRAF,GRIN2D,ITPR3,CACNA1C,MAP2K1,GRIA2,GRIA1,RPS6KA2,RPS6KA3,NRAS,CHP2,PPP1R1A,PPP1CC,PPP1CA,PPP1CB,MAPK3,RPS6KA1,MAPK1,HRAS,ITPR1,EP300,ITPR2,KRAS,PRKX,ARAF,CALML5,ADCY1,RAP1A,RAPGEF3,CAMK4,CAMK2A,RAP1B,CAMK2B,CAMK2D,CAMK2G,PRKACA,GNAQ,PRKACB,P…
0.940546	0.375404	-1.21645	0.765321	-1.21536	0.645287	-2.70129	0.0304519	CAMK2A	KEGG_NEUROTROPHIN_SIGNALING_PATHWAY	JUN,FRS2,CALM2,CALM1,PDPK1,RPS6KA6,TP73,MAP3K5,RPS6KA5,BRAF,MAP3K1,MAP3K3,IKBKB,ABL1,AKT1,SHC4,AKT2,NRAS,AKT3,SH2B1,NFKB1,NFKBIB,NFKBIA,NFKBIE,PIK3R5,MAPK14,NGFRAP1,MAPK12,RELA,KRAS,SHC3,TRAF6,NGF,CALML5,BDNF,NGFR,SH2B3,CSK,CAMK4,YWHAB,BCL2,CAMK2A,CAMK2B,CAMK2D,FOXO3,CAMK2G,IRS2,SORT1,CALML3,CRK,SH2B2,CRKL,PLCG1,PLCG2,YWHAZ,ARHGDIA,CALM3,YWHAH,ARHGDIB,YWHAG,YWHAE,CDC42,SOS2,PTPN11,RAF1,SHC1,RIPK2…
0.940546	0.375404	-1.21645	0.765321	-1.21536	0.645287	-2.70129	0.0304519	CAMK2A	KEGG_OLFACTORY_TRANSDUCTION	CALM2,CALM1,OR11H4,OR52W1,OR5AU1,ADRBK2,OR2M2,OR2M7,OR2T33,OR4F5,CLCA4,OR52K1,OR52I1,OR51D1,OR2J2,OR8I2,OR2D2,OR2D3,OR4K13,OR4K2,OR2AK2,OR4N5,OR2L3,OR4K17,OR2L8,ARRB2,OR11G2,OR11L1,OR5P2,OR5P3,OR6C1,OR6C75,OR10AG1,OR6C76,OR6C70,OR5J2,OR52A1,OR4M2,OR51S1,OR4N2,GUCA1B,OR52R1,GUCA1A,OR51F2,OR13H1,OR9K2,CAMK2A,CAMK2B,CAMK2D,CAMK2G,OR51B5,OR10J5,CALML3,OR2H1,CALM3,OR7G2,OR7G3,OR10A2,OR10V1,PDC,OR7A10,…
0.940546	0.375404	-1.21645	0.765321	-1.21536	0.645287	-2.70129	0.0304519	CAMK2A	KEGG_GNRH_SIGNALING_PATHWAY	JUN,CALM2,ELK1,CALM1,MAP2K4,JMJD7-PLA2G4B,MMP2,PLA2G2E,PLA2G6,PLA2G10,MAP3K1,MAP3K3,ITPR3,MAP3K4,PLA2G4B,CGA,PLA2G2F,NRAS,MAPK14,MAPK12,KRAS,GNA11,PRKX,CALML5,ADCY3,ADCY2,ADCY1,PLA2G4E,CAMK2A,CAMK2B,CAMK2D,CAMK2G,PRKACA,GNAQ,PRKACB,PRKACG,GNRHR,GNAS,GNRH2,GNRH1,CALML3,PLA2G2D,PLD1,PLA2G12A,PLD2,HBEGF,CALM3,PTK2B,MAP3K2,CDC42,PLCB2,ADCY8,SOS2,ADCY9,PLCB1,ADCY6,ADCY7,PRKCB,RAF1,PLCB3,PRKCA,ADCY5,PL…
0.940546	0.375404	-1.21645	0.765321	-1.21536	0.645287	-2.70129	0.0304519	CAMK2A	KEGG_MELANOGENESIS	CALM2,CALM1,TYR,CREB3L1,FZD1,FZD4,FZD6,FZD7,LEF1,CREBBP,CREB3,FZD8,FZD9,POMC,WNT9B,WNT9A,CREB1,WNT2B,WNT11,EDN1,WNT10B,NRAS,EDNRB,LOC652799,KRAS,PRKX,GNAI1,GNAI2,CALML5,ADCY3,ADCY2,ADCY1,CREB3L3,WNT5B,CAMK2A,CAMK2B,CAMK2D,CAMK2G,PRKACA,GNAQ,PRKACB,PRKACG,GNAS,GNAI3,WNT16,GNAO1,CALML3,DCT,CALM3,PLCB2,ADCY8,ADCY9,PLCB1,ADCY6,ADCY7,PRKCB,RAF1,PLCB3,PRKCA,PLCB4,ADCY5,CREB3L4,ASIP,KITLG,PRKCG,MC1R,WNT…
0.940546	0.375404	-1.21645	0.765321	-1.21536	0.645287	-2.70129	0.0304519	CAMK2A	KEGG_GLIOMA	SOS2,CALM2,E2F1,PRKCB,RAF1,SHC1,PRKCA,CALM1,IGF1,MTOR,IGF1R,PRKCG,PDGFRB,MAP2K2,TGFA,BRAF,MAP2K1,MDM2,RB1,AKT1,SHC4,AKT2,NRAS,AKT3,GRB2,MAPK3,SOS1,MAPK1,PIK3R5,HRAS,EGFR,KRAS,CDKN2A,SHC3,CDKN1A,EGF,ARAF,CALML5,CCND1,PTEN,PIK3R3,PDGFA,CAMK2A,PDGFB,CAMK2B,PDGFRA,CAMK2D,CAMK2G,CDK4,TP53,E2F3,CALML3,E2F2,PIK3CA,PIK3CB,CDK6,PIK3CD,PLCG1,SHC2,PLCG2,CALM3,PIK3CG,PIK3R1,PIK3R2,CALML6
0.940546	0.375404	-1.21645	0.765321	-1.21536	0.645287	-2.70129	0.0304519	CAMK2A	BIOCARTA_BIOPEPTIDES_PATHWAY	HRAS,F2,CALM2,MAPK8,STAT3,RAF1,LOC124827,STAT4,PRKCB,MAPK14,STAT1,SHC1,PRKCA,STAT2,CALM1,KNG1,GNA11,GNAI1,GNGT1,MYLK,LOC147908,CYCSP35,MAP2K2,CAMK2A,MAPT,CAMK2B,CAMK2D,MAP2K1,CAMK2G,JAK2,CDK5,GNB1,PLCG1,AGT,GRB2,AGTR2,STAT5B,MAPK3,STAT5A,FYN,CALM3,PTK2B,STAT6,SOS1,MAPK1
0.940546	0.375404	-1.21645	0.765321	-1.21536	0.645287	-2.70129	0.0304519	CAMK2A	BIOCARTA_CACAM_PATHWAY	CAMK1G,CAMK4,CALM2,CAMK2A,LOC124827,CAMK2B,CAMK2D,CAMK2G,CALM1,CREB1,CALM3,CAMK1,CAMKK1,CAMKK2,LOC147908,CYCSP35
0.940546	0.375404	-1.21645	0.765321	-1.21536	0.645287	-2.70129	0.0304519	CAMK2A	BIOCARTA_PGC1A_PATHWAY	MEF2C,MEF2D,CALM2,CAMK1G,MEF2BNB-MEF2B,MEF2A,PPARGC1A,LOC124827,CALM1,SLC2A4,PPP3CC,HDAC5,PPARA,ESRRA,CYCSP35,LOC147908,CAMK4,CAMK2A,CAMK2B,CAMK2D,CAMK2G,PPP3CB,PPP3CA,YWHAH,CALM3,CAMK1
0.940546	0.375404	-1.21645	0.765321	-1.21536	0.645287	-2.70129	0.0304519	CAMK2A	BIOCARTA_STATHMIN_PATHWAY	CAMK4,CAMK2A,CAMK2B,CAMK2D,MAPK13,PRKAR2B,CAMK2G,CD2,PRKACB,CD3D,PRKACG,CD3E,CD3G,CDK1,PRKAR1A,PRKAR2A,CD247,PRKAR1B,CCNB1
0.940546	0.375404	-1.21645	0.765321	-1.21536	0.645287	-2.70129	0.0304519	CAMK2A	BIOCARTA_CREB_PATHWAY	HRAS,MAPK14,PRKCB,PRKCA,PRKAR2B,ADCY1,CAMK2A,CAMK2B,RPS6KA5,CAMK2D,CAMK2G,PRKACB,PRKACG,GNAS,CREB1,AKT1,PIK3CA,GRB2,PRKAR1A,PRKAR2A,PRKAR1B,MAPK3,PIK3R1,RAC1,SOS1,MAPK1,RPS6KA1
0.940546	0.375404	-1.21645	0.765321	-1.21536	0.645287	-2.70129	0.0304519	CAMK2A	ST_WNT_CA2_CYCLIC_GMP_PATHWAY	ITPR1,PDE6H,CAMK2D,PDE6D,CAMK2G,CAMK2A,PDE6C,CFB,PDE6B,TF,CAMK2B,NFAT5,ITPR2,PDE6A,ITPKA,PDE6G,SLC6A13,ITPR3,DAG1,ITPKB
0.940546	0.375404	-1.21645	0.765321	-1.21536	0.645287	-2.70129	0.0304519	CAMK2A	PID_WNT_NONCANONICAL_PATHWAY	YES1,PRKCZ,MAP3K7,TAB2,FLNA,CSNK1A1,CDC42,DAAM1,FZD7,WNT5A,ROR2,NFATC2,SETDB1,NLK,ROCK1,RAC1,ARRB2,FZD5,MAPK8,CHD7,MAPK9,PPARG,CAMK2A,DVL1,RHOA,FZD6,CTHRC1,DVL2,DVL3,FZD2,TAB1,MAPK10
0.940546	0.375404	-1.21645	0.765321	-1.21536	0.645287	-2.70129	0.0304519	CAMK2A	PID_NETRIN_PATHWAY	NTN1,PTK2,WASL,CDC42,AGAP2,TRIO,PLCG1,FYN,NCK1,UNC5C,PAK1,BCAR1,UNC5B,MAPK3,PITPNA,YES1,RAC1,MYO10,CAMK2A,MAP2K2,PIK3R1,DCC,DOCK1,RHOA,PIK3CA,MAP1B,ELMO1,MAP2K1,DAPK1,MAPK1,UNC5A,SRC
0.940546	0.375404	-1.21645	0.765321	-1.21536	0.645287	-2.70129	0.0304519	CAMK2A	PID_IFNG_PATHWAY	MTOR,CAMK2D,IFNG,SOCS1,IFNGR1,CRKL,IL1B,SMAD7,MAP3K11,IRF9,PIAS4,STAT1,CREBBP,RAP1A,PIK3CA,PTPN2,JAK2,JAK1,PTPN11,MAPK1,IRF1,STAT3,MAP3K1,DAPK1,RAPGEF1,PTGES2,EP300,MAP2K1,PIK3R1,PIAS1,MAPK3,RAP1B,PRKCD,CAMK2B,CBL,CAMK2A,CAMK2G,CEBPB,AKT1,CASP1
0.940546	0.375404	-1.21645	0.765321	-1.21536	0.645287	-2.70129	0.0304519	CAMK2A	PID_PI3K_PLC_TRK_PATHWAY	PDPK1,BAD,YWHAH,EGR1,YWHAB,PIK3R1,PRKCD,FOXO3,GRB2,PLCG1,AGAP2,TRPV1,SHC1,SRC,KRAS,GAB1,YWHAG,GSK3B,PIK3CA,CCND1,AKT1,YWHAE,NTRK1,CREB1,SOS1,NGF,CAMK2A,TRPC3,YWHAQ,SFN,YWHAZ,CAMK4,HRAS,NRAS,STAT5A,EPB41L1
0.940546	0.375404	-1.21645	0.765321	-1.21536	0.645287	-2.70129	0.0304519	CAMK2A	PID_FGF_PATHWAY	STAT1,NCAM1,AKT1,PIK3R1,JUN,FGFR1,FGF23,PLAUR,GAB1,FGF18,PLCG1,FGFR2,FGF2,FGFR3,FGF1,PDPK1,IL17RD,MAPK1,RUNX2,RPS6KA1,PLAU,CTNND1,SSH1,STAT5B,PTK2B,FGF17,CBL,CDH2,CAMK2A,CDH1,KLB,PTPN11,FGF9,MAPK3,FGF4,SRC,FGF8,SPRY2,SPP1,FOS,MET,MMP9,FRS2,SHC1,BGLAP,SDC2,FGF6,GRB2,HGF,CTTN,PIK3CA,SOS1,FGFR4,FGF19,PAK4
0.940546	0.375404	-1.21645	0.765321	-1.21536	0.645287	-2.70129	0.0304519	CAMK2A	PID_TGFBR_PATHWAY	EIF2A,PARD6A,NEDD4L,CTNNB1,OCLN,SPTBN1,RPS6KB1,TAB2,TGFB3,CAV1,TGFB1,GRB2,RNF111,PPP2CA,PPP2CB,SMURF1,SMAD7,DAXX,WWP1,TGFB2,DAB2,PDPK1,SOS1,AXIN1,ITCH,RHOA,PPP2R2A,TGFBR1,SMURF2,YWHAE,ZFYVE16,PML,SMAD2,PPP1CA,DACT2,CTGF,STRAP,PPP1R15A,FKBP1A,ARRB2,SMAD4,CAMK2A,SMAD3,DYNLRB1,SKIL,SHC1,MAP3K7,TAB1,XIAP,BAMBI,TGFBRAP1,ZFYVE9,YAP1,TGFBR2,TGFBR3
0.940546	0.375404	-1.21645	0.765321	-1.21536	0.645287	-2.70129	0.0304519	CAMK2A	REACTOME_TRANSMISSION_ACROSS_CHEMICAL_SYNAPSES	AKAP9,CACNG3,CACNG2,UNC13B,GNB5,ADCY1,ADCY2,ADCY3,CHAT,ADCY5,ADCY6,ADCY7,CHRNA1,CHRNA2,CHRNA3,CHRNA4,CHRNA5,CHRNA7,ADCY8,CHRNB2,CHRNB3,CHRNB4,CHRND,CHRNE,CHRNG,ADCY9,AP2M1,AP2S1,COMT,CREB1,SLC32A1,AP2A1,AP2A2,AP2B1,DLG1,DLG3,ABAT,ADCY4,EPB41L1,ALDH2,RIMS1,ARHGEF9,PLCB1,GABBR1,GABRA1,GABRA2,GABRA3,GABRA4,GABRA5,GABRA6,GABRB1,GABRB2,GABRB3,GABRG2,GABRG3,GABRR1,GABRR2,GAD1,GAD2,CACNG4,GLS2,RPS6KA6,G…
0.940546	0.375404	-1.21645	0.765321	-1.21536	0.645287	-2.70129	0.0304519	CAMK2A	REACTOME_NEURONAL_SYSTEM	HCN4,GJC1,ABCC9,KCNK7,AKAP9,STX6,KCNMB2,CACNG3,CACNG2,UNC13B,GNB5,ADCY1,ADCY2,ADCY3,CHAT,ADCY5,ADCY6,STX1B,ADCY7,CHRNA1,CHRNA2,CHRNA3,CHRNA4,CHRNA5,CHRNA7,ADCY8,CHRNB2,CHRNB3,CHRNB4,CHRND,CHRNE,CHRNG,ADCY9,AP2M1,AP2S1,SYT2,KCNH8,COMT,CREB1,SLC32A1,AP2A1,AP2A2,AP2B1,KCNV2,KCNG3,DLG1,DLG3,ABAT,ADCY4,EPB41L1,STX2,ALDH2,RIMS1,ARHGEF9,PLCB1,KCNH4,KCNH3,STX12,PANX1,GABBR1,GABRA1,GABRA2,GABRA3,GABRA4,GA…
0.940546	0.375404	-1.21645	0.765321	-1.21536	0.645287	-2.70129	0.0304519	CAMK2A	REACTOME_NEUROTRANSMITTER_RECEPTOR_BINDING_AND_DOWNSTREAM_TRANSMISSION_IN_THE_POSTSYNAPTIC_CELL	AKAP9,CACNG3,CACNG2,GNB5,ADCY1,ADCY2,ADCY3,ADCY5,ADCY6,ADCY7,CHRNA1,CHRNA2,CHRNA3,CHRNA4,CHRNA5,CHRNA7,ADCY8,CHRNB2,CHRNB3,CHRNB4,CHRND,CHRNE,CHRNG,ADCY9,AP2M1,AP2S1,CREB1,AP2A1,AP2A2,AP2B1,DLG1,DLG3,ADCY4,EPB41L1,ARHGEF9,PLCB1,GABBR1,GABRA1,GABRA2,GABRA3,GABRA4,GABRA5,GABRA6,GABRB1,GABRB2,GABRB3,GABRG2,GABRG3,GABRR1,GABRR2,CACNG4,RPS6KA6,GNAI1,GNAI2,GNAI3,GNAL,GNB1,GNB2,GNB3,GNG3,GNG4,GNG5,GNG7,…
0.940546	0.375404	-1.21645	0.765321	-1.21536	0.645287	-2.70129	0.0304519	CAMK2A	REACTOME_TRAFFICKING_OF_AMPA_RECEPTORS	CACNG3,CACNG2,AP2M1,AP2S1,AP2A1,AP2A2,AP2B1,DLG1,EPB41L1,CACNG4,GRIA1,GRIA2,GRIA3,GRIA4,MDM2,MYO6,NSF,PRKCA,PRKCB,PRKCG,CACNG8,LOC651907,GRIP2,CAMK2A,CAMK2B,CAMK2D,PICK1,AKAP5
0.940546	0.375404	-1.21645	0.765321	-1.21536	0.645287	-2.70129	0.0304519	CAMK2A	REACTOME_RAS_ACTIVATION_UOPN_CA2_INFUX_THROUGH_NMDA_RECEPTOR	AKAP9,GRIN1,GRIN2A,GRIN2B,GRIN2C,GRIN2D,HRAS,NEFL,RASGRF1,RASGRF2,CALM1,CALM2,CALM3,CAMK2A,CAMK2B,CAMK2D,ACTN2
0.940546	0.375404	-1.21645	0.765321	-1.21536	0.645287	-2.70129	0.0304519	CAMK2A	REACTOME_ACTIVATION_OF_NMDA_RECEPTOR_UPON_GLUTAMATE_BINDING_AND_POSTSYNAPTIC_EVENTS	AKAP9,ADCY1,ADCY3,ADCY8,CREB1,RPS6KA6,GRIA1,GRIA2,GRIA3,GRIA4,GRIN1,GRIN2A,GRIN2B,GRIN2C,GRIN2D,HRAS,NEFL,PDPK1,PRKACB,MAPK1,RAF1,RASGRF1,RASGRF2,RPS6KA1,RPS6KA2,RPS6KA3,RRAS,BRAF,CALM1,CALM2,CALM3,CAMK4,CAMK2A,CAMK2B,CAMK2D,CAMKK1,ACTN2
0.940546	0.375404	-1.21645	0.765321	-1.21536	0.645287	-2.70129	0.0304519	CAMK2A	REACTOME_CREB_PHOSPHORYLATION_THROUGH_THE_ACTIVATION_OF_RAS	AKAP9,CREB1,RPS6KA6,GRIN1,GRIN2A,GRIN2B,GRIN2C,GRIN2D,HRAS,NEFL,PDPK1,MAPK1,RAF1,RASGRF1,RASGRF2,RPS6KA1,RPS6KA2,RPS6KA3,RRAS,BRAF,CALM1,CALM2,CALM3,CAMK2A,CAMK2B,CAMK2D,ACTN2
0.940546	0.375404	-1.21645	0.765321	-1.21536	0.645287	-2.70129	0.0304519	CAMK2A	REACTOME_POST_NMDA_RECEPTOR_ACTIVATION_EVENTS	AKAP9,ADCY1,ADCY3,ADCY8,CREB1,RPS6KA6,GRIN1,GRIN2A,GRIN2B,GRIN2C,GRIN2D,HRAS,NEFL,PDPK1,PRKACB,MAPK1,RAF1,RASGRF1,RASGRF2,RPS6KA1,RPS6KA2,RPS6KA3,RRAS,BRAF,CALM1,CALM2,CALM3,CAMK4,CAMK2A,CAMK2B,CAMK2D,CAMKK1,ACTN2
0.940546	0.375404	-1.21645	0.765321	-1.21536	0.645287	-2.70129	0.0304519	CAMK2A	REACTOME_UNBLOCKING_OF_NMDA_RECEPTOR_GLUTAMATE_BINDING_AND_ACTIVATION	AKAP9,GRIA1,GRIA2,GRIA3,GRIA4,GRIN1,GRIN2A,GRIN2B,GRIN2C,GRIN2D,NEFL,CAMK2A,CAMK2B,CAMK2D,ACTN2
0.940546	0.375404	-1.21645	0.765321	-1.21536	0.645287	-2.70129	0.0304519	CAMK2A	REACTOME_CREB_PHOSPHORYLATION_THROUGH_THE_ACTIVATION_OF_CAMKII	AKAP9,CREB1,GRIN1,GRIN2A,GRIN2B,GRIN2C,GRIN2D,NEFL,CALM1,CALM2,CALM3,CAMK2A,CAMK2B,CAMK2D,ACTN2
0.940546	0.375404	-1.21645	0.765321	-1.21536	0.645287	-2.70129	0.0304519	CAMK2A	REACTOME_INTERFERON_GAMMA_SIGNALING	IRF9,GBP4,GBP5,GBP6,FCGR1A,FCGR1B,GBP1,GBP2,HLA-A,HLA-B,HLA-C,HLA-DPA1,HLA-DPB1,HLA-DQA1,HLA-DQA2,HLA-DRB1,HLA-DRB3,HLA-DRB5,HLA-F,HLA-G,ICAM1,IRF8,IFNG,IFNGR1,IFNGR2,IRF1,IRF2,IRF3,IRF4,IRF5,IRF6,IRF7,JAK1,JAK2,GBP7,CIITA,LOC441019,MT2A,NCAM1,OAS1,OAS2,OAS3,PML,PRKCD,B2M,PTAFR,PTPN1,PTPN2,PTPN6,LOC646981,HLA-K,SP100,STAT1,SUMO1,VCAM1,CAMK2A,CAMK2B,CAMK2D,PIAS1,OASL,SOCS1,SOCS3,CD44
0.940546	0.375404	-1.21645	0.765321	-1.21536	0.645287	-2.70129	0.0304519	CAMK2A	REACTOME_INTERFERON_SIGNALING	ADAR,IRF9,IFITM3,IFITM2,NUP50,NUPL2,USP18,GBP4,GBP5,NUP35,LOC144383,GBP6,EGR1,EIF4A1,EIF4A2,EIF4E,EIF4G1,EIF4G2,FCGR1A,FCGR1B,NUP205,FLNB,NUP210,NUP188,DDX58,NUP62,IFI6,ARIH1,GBP1,GBP2,HLA-A,HLA-B,HLA-C,HLA-DPA1,HLA-DPB1,HLA-DQA1,HLA-DQA2,HLA-DRB1,HLA-DRB3,HLA-DRB5,HLA-F,HLA-G,EIF4E3,ICAM1,IRF8,IFI27,IFI35,IFIT2,IFIT1,IFIT3,IFNA1,IFNA2,IFNA4,IFNA5,IFNA6,IFNA7,IFNA8,IFNA10,IFNA14,IFNA16,IFNA17,IFN…
0.940546	0.375404	-1.21645	0.765321	-1.21536	0.645287	-2.70129	0.0304519	CAMK2A	REACTOME_IMMUNE_SYSTEM	AKT3,TANK,AP1M2,UBA2,SAE1,HUWE1,KIF20A,ACTR1B,ACTR1A,RASGRP1,RNF41,PSMD14,CD96,RASGRP2,CDKN1A,CDKN1B,STUB1,LILRB2,ADAR,TLR6,IRF9,NOD1,ANAPC10,IFITM3,RAPGEF3,ARIH2,SEC24B,TAB1,UBE2E3,SEC23A,LRRC41,ATG7,DCTN2,IFITM2,RBCK1,TXNIP,CD226,DCTN6,CNPY3,MASP2,CTSC,NUP50,LILRB1,HCST,CFHR3,MALT1,SEC61B,LILRB5,KIF2C,LILRB4,LILRA1,LILRB3,RIPK3,WWP1,UBE2C,RAPGEF4,NUPL2,CD160,IRAK3,DCTN3,USP18,TRIM9,NLRP3,TIRAP,…
0.940546	0.375404	-1.21645	0.765321	-1.21536	0.645287	-2.70129	0.0304519	CAMK2A	REACTOME_CYTOKINE_SIGNALING_IN_IMMUNE_SYSTEM	ADAR,IRF9,NOD1,IFITM3,TAB1,IFITM2,NUP50,NUPL2,IRAK3,USP18,CHUK,GBP4,GBP5,CISH,NUP35,MAP3K8,CRK,CRKL,CSF2,CSF2RA,CSF2RB,CSH1,LOC144383,GBP6,EGR1,EIF4A1,EIF4A2,EIF4E,EIF4G1,EIF4G2,PTK2B,FCGR1A,FCGR1B,TAB2,NUP205,FLNB,NUP210,NUP188,DDX58,NUP62,PELI3,FYN,IFI6,TAB3,ARIH1,SH2B1,GBP1,GBP2,GH1,GH2,GHR,GRB2,RAPGEF1,BLNK,HCK,HGF,HLA-A,HLA-B,HLA-C,HLA-DPA1,HLA-DPB1,HLA-DQA1,HLA-DQA2,HLA-DRB1,HLA-DRB3,HLA-DR…
3.07861	1.66493e-30	0.577956	0.400631	0.644244	0.217719	1.18503	0.000252934	CASC5	REACTOME_CELL_CYCLE	KIF20A,ACTR1A,AKAP9,CDK2,CDK4,CDK6,PSMD14,CDK7,CDKN1A,CDKN1B,STAG1,CDKN2A,CDKN2B,CDKN2C,CDKN2D,TUBB4A,TUBB4B,SYCP2,ANAPC10,NDC80,TUBGCP3,DCTN2,CENPA,CENPC1,CETN2,POLD3,NUDC,PLK4,STAG3,STAG2,SDCCAG8,TUBGCP2,RUVBL2,DBF4,KIF2C,CNTRL,UBE2C,DIDO1,CHEK1,FGFR1OP,ZWINT,CEP250,CHEK2,PMF1,DCTN3,OIP5,TUBGCP5,CKS1B,NEDD1,HIST4H4,HIST3H2BB,LIN54,PSMA8,CSNK1D,CSNK1E,SPC24,SGOL2,SGOL1,DCTN1,DHFR,DKC1,DNA2,DYNC1…
3.07861	1.66493e-30	0.577956	0.400631	0.644244	0.217719	1.18503	0.000252934	CASC5	REACTOME_CELL_CYCLE_MITOTIC	KIF20A,ACTR1A,AKAP9,CDK2,CDK4,CDK6,PSMD14,CDK7,CDKN1A,CDKN1B,STAG1,CDKN2A,CDKN2B,CDKN2C,CDKN2D,TUBB4A,TUBB4B,ANAPC10,NDC80,TUBGCP3,DCTN2,CENPA,CENPC1,CETN2,POLD3,NUDC,PLK4,STAG2,SDCCAG8,TUBGCP2,DBF4,KIF2C,CNTRL,UBE2C,FGFR1OP,ZWINT,CEP250,PMF1,DCTN3,TUBGCP5,CKS1B,NEDD1,LIN54,PSMA8,CSNK1D,CSNK1E,SPC24,SGOL2,SGOL1,DCTN1,DHFR,DNA2,DYNC1H1,DYNC1I2,DYRK1A,E2F1,E2F2,E2F3,E2F4,E2F5,TUBB,SKA1,FEN1,CEP164,…
3.07861	1.66493e-30	0.577956	0.400631	0.644244	0.217719	1.18503	0.000252934	CASC5	REACTOME_MITOTIC_M_M_G1_PHASES	KIF20A,CDK2,PSMD14,STAG1,NDC80,CENPA,CENPC1,NUDC,STAG2,DBF4,KIF2C,ZWINT,PMF1,PSMA8,SPC24,SGOL2,SGOL1,E2F1,E2F2,E2F3,SKA1,MAPRE1,PSME4,CLASP1,ITGB3BP,ORC6,ORC3,POLA2,CENPI,AHCTF1,NSL1,FBXO5,RPA4,BIRC5,SKA2,NUP43,INCENP,APITD1,KIF2A,CENPP,MAD2L1,MCM2,MCM3,MCM4,MCM5,MCM6,MCM7,ORC1,ORC2,ORC4,ORC5,PAFAH1B1,GMNN,PLK1,POLA1,POLE,POLE2,ERCC6L,CCDC99,PPP1CC,ZWILCH,CDCA8,PPP2CA,PPP2CB,CENPQ,PPP2R1A,PPP2R1B…
3.07861	1.66493e-30	0.577956	0.400631	0.644244	0.217719	1.18503	0.000252934	CASC5	REACTOME_CHROMOSOME_MAINTENANCE	STAG1,SYCP2,CENPA,POLD3,STAG3,STAG2,RUVBL2,DIDO1,OIP5,HIST4H4,HIST3H2BB,DKC1,DNA2,FEN1,SYNE2,SYNE1,ITGB3BP,POLA2,CENPI,HIST1H2BA,SUN2,POT1,TINF2,SMC1B,HIST1H2AE,HIST1H2AD,H2AFX,H2AFZ,HIST1H2BD,HIST1H2BB,HSPA2,LIG1,LMNA,LMNB1,CENPP,LOC440577,NPM1,SYCP3,PCNA,RSF1,MIS18A,POLA1,POLD1,POLD2,POLE,POLE2,TERF2IP,ATR,WRAP53,CENPQ,MIS18BP1,HJURP,HIST2H4B,PRIM1,PRIM2,NHP2,CENPN,TEX12,CASC5,POLD4,RAD21,RBBP4…
3.07861	1.66493e-30	0.577956	0.400631	0.644244	0.217719	1.18503	0.000252934	CASC5	REACTOME_DEPOSITION_OF_NEW_CENPA_CONTAINING_NUCLEOSOMES_AT_THE_CENTROMERE	CENPA,OIP5,HIST4H4,HIST3H2BB,ITGB3BP,CENPI,HIST1H2BA,HIST1H2AE,HIST1H2AD,H2AFX,H2AFZ,HIST1H2BD,HIST1H2BB,CENPP,LOC440577,NPM1,RSF1,MIS18A,CENPQ,MIS18BP1,HJURP,HIST2H4B,CENPN,CASC5,RBBP4,RBBP7,CENPK,RBBP4P1,CENPH,HIST2H2AA4,CENPO,MLF1IP,HIST1H4I,HIST1H2AJ,HIST1H2AC,HIST1H2AB,HIST2H2AA3,HIST2H2AC,HIST1H2BG,HIST1H2BL,HIST1H2BN,HIST1H2BM,HIST1H2BF,HIST1H2BE,HIST1H2BH,HIST1H2BI,HIST1H2BC,HIST1H2BO,HIS…
3.07861	1.66493e-30	0.577956	0.400631	0.644244	0.217719	1.18503	0.000252934	CASC5	REACTOME_DNA_REPLICATION	KIF20A,CDK2,PSMD14,CDKN1A,CDKN1B,STAG1,NDC80,CENPA,CENPC1,POLD3,NUDC,STAG2,DBF4,KIF2C,ZWINT,PMF1,PSMA8,SPC24,SGOL2,SGOL1,DNA2,E2F1,E2F2,E2F3,SKA1,FEN1,MAPRE1,PSME4,CLASP1,ITGB3BP,ORC6,ORC3,POLA2,CENPI,AHCTF1,NSL1,FBXO5,RPA4,BIRC5,SKA2,NUP43,INCENP,APITD1,KIF2A,LIG1,CENPP,MAD2L1,MCM2,MCM3,MCM4,MCM5,MCM6,MCM7,ORC1,ORC2,ORC4,ORC5,PAFAH1B1,GMNN,PCNA,GINS2,PLK1,POLA1,POLD1,POLD2,POLE,POLE2,ERCC6L,CCDC…
3.07861	1.66493e-30	0.577956	0.400631	0.644244	0.217719	1.18503	0.000252934	CASC5	REACTOME_MITOTIC_PROMETAPHASE	STAG1,NDC80,CENPA,CENPC1,NUDC,STAG2,KIF2C,ZWINT,PMF1,SPC24,SGOL2,SGOL1,SKA1,MAPRE1,CLASP1,ITGB3BP,CENPI,AHCTF1,NSL1,BIRC5,SKA2,NUP43,INCENP,APITD1,KIF2A,CENPP,MAD2L1,PAFAH1B1,PLK1,ERCC6L,CCDC99,PPP1CC,ZWILCH,CDCA8,PPP2CA,PPP2CB,CENPQ,PPP2R1A,PPP2R1B,PPP2R5A,PPP2R5B,PPP2R5C,PPP2R5D,PPP2R5E,NUP133,CENPN,RCC2,CASC5,NUP107,SPC25,TAOK1,RAD21,RANBP2,RANGAP1,RPS27,CLIP1,SEC13,CENPK,CENPH,BUB1,BUB1B,SKA2…
-1.45818	0.0174521	1.18485	0.120741	1.33225	0.0586996	1.20263	0.0466469	CCNO	REACTOME_BASE_EXCISION_REPAIR	CCNO,POLD3,FEN1,SMUG1,APEX1,LIG1,LIG3,MPG,MUTYH,NTHL1,OGG1,PCNA,POLB,POLD1,POLD2,POLD4,TDG,XRCC1,MBD4
-1.45818	0.0174521	1.18485	0.120741	1.33225	0.0586996	1.20263	0.0466469	CCNO	REACTOME_RESOLUTION_OF_AP_SITES_VIA_THE_MULTIPLE_NUCLEOTIDE_PATCH_REPLACEMENT_PATHWAY	CCNO,POLD3,FEN1,SMUG1,APEX1,LIG1,MPG,MUTYH,NTHL1,OGG1,PCNA,POLB,POLD1,POLD2,POLD4,TDG,MBD4
-1.45818	0.0174521	1.18485	0.120741	1.33225	0.0586996	1.20263	0.0466469	CCNO	REACTOME_BASE_FREE_SUGAR_PHOSPHATE_REMOVAL_VIA_THE_SINGLE_NUCLEOTIDE_REPLACEMENT_PATHWAY	CCNO,SMUG1,APEX1,MPG,MUTYH,NTHL1,OGG1,POLB,TDG,MBD4
-1.45818	0.0174521	1.18485	0.120741	1.33225	0.0586996	1.20263	0.0466469	CCNO	REACTOME_DNA_REPAIR	RAD50,CDK7,CCNO,MAD2L2,POLD3,ERCC8,ALKBH2,DDB1,DDB2,ERCC1,ERCC2,ERCC3,ERCC4,ERCC5,ERCC6,FANCA,FANCC,FANCD2,FANCE,FANCB,FANCF,FANCG,ALKBH3,FEN1,SMUG1,XRCC6,ZBTB32,UBE2T,GTF2H1,GTF2H2,GTF2H3,GTF2H4,H2AFX,APEX1,LOC389901,LIG1,LIG3,LIG4,MGMT,MNAT1,MPG,MRE11A,MUTYH,NBN,ATM,NTHL1,OGG1,PCNA,REV1,POLB,POLD1,POLD2,POLE,POLE2,POLH,POLR2A,POLR2B,POLR2C,POLR2D,POLR2E,POLR2F,POLR2G,POLR2H,POLR2I,POLR2J,POLR2K…
-1.45818	0.0174521	1.18485	0.120741	1.33225	0.0586996	1.20263	0.0466469	CCNO	REACTOME_RESOLUTION_OF_AP_SITES_VIA_THE_SINGLE_NUCLEOTIDE_REPLACEMENT_PATHWAY	CCNO,SMUG1,APEX1,LIG3,MPG,MUTYH,NTHL1,OGG1,POLB,TDG,XRCC1,MBD4
-0.189344	0.769992	-0.679969	0.737895	-0.917708	0.408495	-1.35948	0.0383284	CD226	KEGG_CELL_ADHESION_MOLECULES_CAMS	CDH5,JAM3,CDH3,NLGN3,CDH4,CD80,NLGN1,CD86,CD28,CD274,PDCD1LG2,ITGA9,ITGAL,NRCAM,ITGAM,CD34,CD276,ICOSLG,CADM3,ITGA4,ICOS,SIGLEC1,CADM1,HLA-G,CLDN20,PECAM1,CD22,ITGB7,SELL,VCAM1,ITGAV,SELP,SPN,ITGB1,SELPLG,ITGB2,CDH2,JAM2,CTLA4,HLA-DRB4,CLDN18,CD4,HLA-DRB5,CNTN1,NLGN2,HLA-DRB3,NRXN3,ALCAM,SELE,CD8A,CD8B,CD6,CLDN17,L1CAM,ITGB8,MAG,VCAN,HLA-F,NFASC,HLA-E,NRXN1,HLA-DPA1,HLA-DPB1,HLA-DQA1,HLA-DQA2,HLA…
-0.189344	0.769992	-0.679969	0.737895	-0.917708	0.408495	-1.35948	0.0383284	CD226	REACTOME_IMMUNOREGULATORY_INTERACTIONS_BETWEEN_A_LYMPHOID_AND_A_NON_LYMPHOID_CELL	CD96,LILRB2,CD226,LILRB1,HCST,LILRB5,LILRB4,LILRA1,LILRB3,CD160,AMICA1,CD200R1,RAET1E,CXADR,FCGR2B,FCGR3A,KLRK1,HLA-A,HLA-B,HLA-C,HLA-F,HLA-G,ICAM1,ICAM2,ICAM3,ICAM4,ITGAL,ITGB1,ITGB2,ITGB7,KIR2DL1,KIR2DL2,KIR2DL3,KIR2DL4,KIR2DS1,KIR2DS2,KIR3DL1,KIR3DL2,KLRC1,KLRD1,CRTAM,B2M,PVR,PVRL2,SELL,HLA-K,LOC651536,LOC652578,LOC652626,LOC653879,C3,TYROBP,LOC731066,VCAM1,ULBP3,ULBP2,ULBP1,IFITM1,CD3D,CD3E,C…
-0.189344	0.769992	-0.679969	0.737895	-0.917708	0.408495	-1.35948	0.0383284	CD226	REACTOME_IMMUNE_SYSTEM	AKT3,TANK,AP1M2,UBA2,SAE1,HUWE1,KIF20A,ACTR1B,ACTR1A,RASGRP1,RNF41,PSMD14,CD96,RASGRP2,CDKN1A,CDKN1B,STUB1,LILRB2,ADAR,TLR6,IRF9,NOD1,ANAPC10,IFITM3,RAPGEF3,ARIH2,SEC24B,TAB1,UBE2E3,SEC23A,LRRC41,ATG7,DCTN2,IFITM2,RBCK1,TXNIP,CD226,DCTN6,CNPY3,MASP2,CTSC,NUP50,LILRB1,HCST,CFHR3,MALT1,SEC61B,LILRB5,KIF2C,LILRB4,LILRA1,LILRB3,RIPK3,WWP1,UBE2C,RAPGEF4,NUPL2,CD160,IRAK3,DCTN3,USP18,TRIM9,NLRP3,TIRAP,…
-0.189344	0.769992	-0.679969	0.737895	-0.917708	0.408495	-1.35948	0.0383284	CD226	REACTOME_ADAPTIVE_IMMUNE_SYSTEM	AKT3,AP1M2,UBA2,SAE1,HUWE1,KIF20A,ACTR1B,ACTR1A,RASGRP1,RNF41,PSMD14,CD96,RASGRP2,CDKN1A,CDKN1B,STUB1,LILRB2,ANAPC10,RAPGEF3,ARIH2,SEC24B,UBE2E3,SEC23A,LRRC41,ATG7,DCTN2,RBCK1,CD226,DCTN6,CTSC,LILRB1,HCST,MALT1,SEC61B,LILRB5,KIF2C,LILRB4,LILRA1,LILRB3,WWP1,UBE2C,RAPGEF4,CD160,DCTN3,TRIM9,CHUK,OSBPL1A,FBXO17,THEM4,AP2M1,AP1S1,AP2S1,UBE2J2,PIK3AP1,AMICA1,CLTA,CLTC,LRR1,FBXO27,ASB17,CD200R1,MAP3K8,R…
1.29167	0.000322088	0.844324	0.199743	0.882319	0.127496	1.30433	0.00150544	CD274	KEGG_CELL_ADHESION_MOLECULES_CAMS	CDH5,JAM3,CDH3,NLGN3,CDH4,CD80,NLGN1,CD86,CD28,CD274,PDCD1LG2,ITGA9,ITGAL,NRCAM,ITGAM,CD34,CD276,ICOSLG,CADM3,ITGA4,ICOS,SIGLEC1,CADM1,HLA-G,CLDN20,PECAM1,CD22,ITGB7,SELL,VCAM1,ITGAV,SELP,SPN,ITGB1,SELPLG,ITGB2,CDH2,JAM2,CTLA4,HLA-DRB4,CLDN18,CD4,HLA-DRB5,CNTN1,NLGN2,HLA-DRB3,NRXN3,ALCAM,SELE,CD8A,CD8B,CD6,CLDN17,L1CAM,ITGB8,MAG,VCAN,HLA-F,NFASC,HLA-E,NRXN1,HLA-DPA1,HLA-DPB1,HLA-DQA1,HLA-DQA2,HLA…
1.29167	0.000322088	0.844324	0.199743	0.882319	0.127496	1.30433	0.00150544	CD274	REACTOME_PD1_SIGNALING	CSK,CD274,HLA-DPA1,HLA-DPB1,HLA-DQA1,HLA-DQA2,HLA-DRB1,HLA-DRB3,HLA-DRB5,LCK,PDCD1,PTPN6,PDCD1LG2,CD3D,CD3E,CD3G,CD247,CD4
1.29167	0.000322088	0.844324	0.199743	0.882319	0.127496	1.30433	0.00150544	CD274	REACTOME_COSTIMULATION_BY_THE_CD28_FAMILY	AKT3,THEM4,MAP3K8,CSK,CTLA4,BTLA,AKT1,AKT2,ICOSLG,MTOR,RICTOR,FYN,GRB2,CD274,ICOS,HLA-DPA1,HLA-DPB1,HLA-DQA1,HLA-DQA2,HLA-DRB1,HLA-DRB3,HLA-DRB5,LCK,LYN,PAK1,PAK2,PDCD1,PDPK1,PIK3CA,PIK3R1,PIK3R2,PPP2CA,PPP2CB,PPP2R1A,PPP2R1B,PPP2R5A,PPP2R5B,PPP2R5C,PPP2R5D,PPP2R5E,TRIB3,PTPN6,RAC1,MLST8,SRC,LOC729120,VAV1,YES1,MAPKAP1,PDCD1LG2,PIK3R3,TNFRSF14,MAP3K14,CD3D,CD3E,CD3G,CD247,CD4,CD28,GRAP2,CD80,CD86…
1.29167	0.000322088	0.844324	0.199743	0.882319	0.127496	1.30433	0.00150544	CD274	REACTOME_IMMUNE_SYSTEM	AKT3,TANK,AP1M2,UBA2,SAE1,HUWE1,KIF20A,ACTR1B,ACTR1A,RASGRP1,RNF41,PSMD14,CD96,RASGRP2,CDKN1A,CDKN1B,STUB1,LILRB2,ADAR,TLR6,IRF9,NOD1,ANAPC10,IFITM3,RAPGEF3,ARIH2,SEC24B,TAB1,UBE2E3,SEC23A,LRRC41,ATG7,DCTN2,IFITM2,RBCK1,TXNIP,CD226,DCTN6,CNPY3,MASP2,CTSC,NUP50,LILRB1,HCST,CFHR3,MALT1,SEC61B,LILRB5,KIF2C,LILRB4,LILRA1,LILRB3,RIPK3,WWP1,UBE2C,RAPGEF4,NUPL2,CD160,IRAK3,DCTN3,USP18,TRIM9,NLRP3,TIRAP,…
1.29167	0.000322088	0.844324	0.199743	0.882319	0.127496	1.30433	0.00150544	CD274	REACTOME_ADAPTIVE_IMMUNE_SYSTEM	AKT3,AP1M2,UBA2,SAE1,HUWE1,KIF20A,ACTR1B,ACTR1A,RASGRP1,RNF41,PSMD14,CD96,RASGRP2,CDKN1A,CDKN1B,STUB1,LILRB2,ANAPC10,RAPGEF3,ARIH2,SEC24B,UBE2E3,SEC23A,LRRC41,ATG7,DCTN2,RBCK1,CD226,DCTN6,CTSC,LILRB1,HCST,MALT1,SEC61B,LILRB5,KIF2C,LILRB4,LILRA1,LILRB3,WWP1,UBE2C,RAPGEF4,CD160,DCTN3,TRIM9,CHUK,OSBPL1A,FBXO17,THEM4,AP2M1,AP1S1,AP2S1,UBE2J2,PIK3AP1,AMICA1,CLTA,CLTC,LRR1,FBXO27,ASB17,CD200R1,MAP3K8,R…
-3.52919	1.5058e-08	-0.485371	0.946281	-0.826499	0.632275	-1.8323	0.0176563	CD36	KEGG_PPAR_SIGNALING_PATHWAY	SLC27A5,SLC27A4,SORBS1,ACADL,CYP4A11,ACADM,APOA2,CD36,FADS2,APOA1,CYP7A1,SLC27A1,SCD,CYP8B1,UCP1,DBI,NR1H3,ACSL6,ME1,MMP1,GK,GK2,APOA5,RXRB,RXRG,PLTP,PDPK1,RXRA,ILK,APOC3,ACOX2,ACOX3,CYP27A1,OLR1,CPT2,ACAA1,CPT1B,ANGPTL4,SLC27A2,LPL,FABP1,CPT1A,PCK2,FABP4,CPT1C,FABP2,PCK1,SCP2,PPARA,AQP7,PLIN1,CYP4A22,FABP3,FABP5,FABP6,FABP7,ACSL5,ADIPOQ,SLC27A6,HMGCS2,EHHADH,UBC,PPARG,PPARD,ACSL1,SCD5,ACOX1,ACSL…
-3.52919	1.5058e-08	-0.485371	0.946281	-0.826499	0.632275	-1.8323	0.0176563	CD36	KEGG_ECM_RECEPTOR_INTERACTION	GP1BA,COL6A2,COL6A3,GP1BB,COL5A2,COL6A1,LAMA1,VWF,HSPG2,TNN,FN1,ITGA9,GP9,COMP,IBSP,CD36,CHAD,GP5,VTN,THBS4,ITGA4,ITGA3,ITGA2B,ITGA7,ITGA5,COL5A1,COL4A6,ITGA11,SV2C,COL2A1,COL3A1,COL4A1,AGRN,COL4A2,COL4A4,ITGB3,ITGB4,RELN,ITGB5,ITGB6,ITGB7,LAMC2,ITGAV,ITGB1,LAMB2,SPP1,LAMB3,LAMC1,COL1A1,LAMA4,LAMA5,LAMB1,COL1A2,ITGA10,GP6,ITGA8,LAMB4,TNR,CD47,SV2A,CD44,DAG1,TNXB,LAMA3,LAMA2,SDC3,ITGB8,ITGA6,ITGA2…
-3.52919	1.5058e-08	-0.485371	0.946281	-0.826499	0.632275	-1.8323	0.0176563	CD36	KEGG_HEMATOPOIETIC_CELL_LINEAGE	GP1BA,GP1BB,EPO,IL9R,CD33,TNF,GP9,ITGAM,CD34,CD36,GP5,ITGA4,ITGA3,KITLG,ITGA2B,FCGR1A,ITGA5,FCER2,GYPA,THPO,IL1R2,IL7R,MME,IL11RA,CD19,MS4A1,TFRC,CD22,KIT,FLT3,ITGB3,FLT3LG,IL1A,CR2,CD14,CR1,TPO,EPOR,IL11,CSF2,HLA-DRB4,CD4,CSF1R,HLA-DRB5,CSF1,HLA-DRB3,IL3RA,IL3,CD59,LOC652799,CD9,CD8A,CD8B,CD44,CD7,CD5,CSF2RA,CD55,DNTT,CSF3,IL1B,IL1R1,IL2RA,ITGA6,IL6R,ITGA2,ITGA1,CSF3R,IL7,CD37,CD2,CD3D,CD3E,CD38…
-3.52919	1.5058e-08	-0.485371	0.946281	-0.826499	0.632275	-1.8323	0.0176563	CD36	KEGG_ADIPOCYTOKINE_SIGNALING_PATHWAY	STAT3,CHUK,PTPN11,PPARGC1A,NPY,TNF,SLC2A4,CD36,SLC2A1,MTOR,ADIPOR2,PRKAG2,ACSL6,POMC,MAPK9,MAPK10,PRKCQ,RXRB,RXRG,IKBKB,PRKAG3,RXRA,TNFRSF1B,ADIPOR1,AKT1,AKT2,TNFRSF1A,JAK2,LEPR,AKT3,CPT1B,LEP,ACACB,NFKB1,NFKBIB,NFKBIA,NFKBIE,IKBKG,MAPK8,CPT1A,PCK2,CPT1C,PCK1,RELA,STK11,PPARA,TRAF2,PRKAB2,PRKAB1,PRKAA2,PRKAA1,SOCS3,TRADD,ACSL5,ADIPOQ,G6PC2,IRS2,ACSL1,AGRP,PRKAG1,G6PC,IRS1,CAMKK1,CAMKK2,IRS4,ACSL3…
-3.52919	1.5058e-08	-0.485371	0.946281	-0.826499	0.632275	-1.8323	0.0176563	CD36	BIOCARTA_PPARA_PATHWAY	JUN,NR2F1,PPARGC1A,PRKCB,PRKCA,PRKAR2B,TNF,APOA2,APOA1,CD36,FAT1,CREBBP,INS,NR1H3,ME1,NCOR2,NCOR1,NOS2,HSPA1A,PTGS2,HSD17B4,RXRA,RB1,DUT,CITED2,CPT1B,MRPL11,STAT5B,MAPK3,STAT5A,NFKBIA,MYC,MAPK1,FRA8B,LPL,FABP1,EP300,RELA,NRIP1,DUSP1,PPARA,NCOA1,SRA1,HSP90AA1,PDGFA,EHHADH,PRKACB,PRKACG,SP1,MED1,PIK3CA,PRKAR1A,PRKAR2A,PRKAR1B,ACOX1,NR0B2,PIK3CG,PIK3R1
-3.52919	1.5058e-08	-0.485371	0.946281	-0.826499	0.632275	-1.8323	0.0176563	CD36	REACTOME_DEVELOPMENTAL_BIOLOGY	CDH2,AKT3,MED6,CDH4,MED16,RANBP9,CDH15,PLXNC1,CDK4,CDK5,CDK8,PAK4,SEMA3A,MYL12B,MYL9,CAP2,CAP1,NCOA2,SEMA4D,CEBPB,CEBPD,DPYSL4,DRAP1,LEFTY1,CFL1,PPARGC1A,STIP1,MED8,AP2M1,AP2S1,CLTA,CLTC,CNTN1,COL1A1,COL1A2,COL2A1,COL3A1,COL4A1,COL4A2,COL4A3,COL4A4,COL4A5,COL5A1,COL5A2,COL6A1,COL6A2,COL6A3,COL9A1,COL9A2,COL9A3,ACVR1C,UNC5D,CREB1,CREBBP,CRMP1,MAPK14,CSNK2A1,CSNK2A2,CSNK2B,NCAN,HFE2,CTNNA1,CTNNB1,A…
-3.52919	1.5058e-08	-0.485371	0.946281	-0.826499	0.632275	-1.8323	0.0176563	CD36	REACTOME_ANTIGEN_PROCESSING_CROSS_PRESENTATION	PSMD14,SEC61B,PSMA8,CTSS,CYBA,CYBB,FCGR1A,FCGR1B,PSME4,SEC61G,PDIA3,SEC61A1,HLA-A,HLA-B,HLA-C,HLA-F,HLA-G,ITGAV,ITGB5,LNPEP,MRC1,NCF2,NCF4,CD207,SEC61A2,B2M,PSMA1,PSMA2,PSMA3,PSMA4,PSMA5,PSMA6,PSMA7,PSMB1,PSMB2,PSMB3,PSMB4,PSMB5,PSMB6,PSMB7,PSMB8,PSMB9,PSMB10,PSMC1,PSMC2,PSMC3,PSMC4,PSMC5,PSMC6,PSMD1,PSMD2,PSMD3,PSMD4,PSMD5,PSMD7,PSMD8,PSMD9,PSMD10,PSMD11,PSMD12,PSMD13,PSME1,PSME2,RPS27A,LOC64899…
-3.52919	1.5058e-08	-0.485371	0.946281	-0.826499	0.632275	-1.8323	0.0176563	CD36	REACTOME_PPARA_ACTIVATES_GENE_EXPRESSION	MED6,MED16,CDK8,YAP1,NCOA2,PPARGC1A,GLIPR1,MED8,APOA5,PLIN2,PPARGC1B,CPT1A,CPT2,CREBBP,CTGF,CYP1A1,CYP4A11,CYP7A1,AGT,ABCA1,EP300,ESRRA,ALAS1,FABP1,ACSL1,MED19,FDFT1,FHL2,NCOA6,CDK19,MED13L,WWTR1,TIAM2,ANKRD1,TNFRSF21,MED4,GRHL1,HMGCR,HMGCS1,HMGCS2,APOA1,APOA2,ACADM,SLC27A1,FADS1,MED11,ARNTL,ME1,NFYA,NFYB,NPAS2,NRF1,G0S2,ACOX1,MED31,ANGPTL4,MED15,ABCB4,UGT1A9,PPARA,PPARG,MED1,MED18,MED9,MED29,TRI…
-3.52919	1.5058e-08	-0.485371	0.946281	-0.826499	0.632275	-1.8323	0.0176563	CD36	REACTOME_RESPONSE_TO_ELEVATED_PLATELET_CYTOSOLIC_CA2_	ABCC4,CAP1,CFL1,CLU,LOC128192,LOC131691,CFD,EGF,A2M,ALB,F5,F8,F13A1,FGA,FGB,ALDOA,FGG,FIGF,MMRN1,HABP4,FN1,BRPF3,SCG3,HGF,HRG,HSPA5,APOA1,PPIAP8,APP,ITGA2B,ITGB3,KNG1,LAMP2,SERPINE1,PDGFA,PDGFB,PECAM1,PF4,PFN1,SERPINA1,PLG,PLEK,SERPINF2,PPBP,PPIA,SRGN,PRKCA,PRKCB,PRKCG,PROS1,PSAP,SELP,POTEM,LOC643997,LOC652612,PPIAP22,LOC654188,SOD1,SPARC,STX4,STXBP3,TF,TGFB1,TGFB2,TGFB3,LEFTY2,THBS1,TIMP1,TLN1,S…
-3.52919	1.5058e-08	-0.485371	0.946281	-0.826499	0.632275	-1.8323	0.0176563	CD36	REACTOME_METABOLISM_OF_LIPIDS_AND_LIPOPROTEINS	MED6,ACOT8,MED16,COL4A3BP,LPCAT3,CDK8,CEPT1,CDS1,PEMT,YAP1,CDIPT,SLC25A17,NCOA2,AGPAT1,AGPAT2,SPTLC1,SLCO1B1,PMVK,EBP,CETP,CGA,NEU3,CYP46A1,PPARGC1A,SLC27A5,SLC27A2,GLIPR1,CHAT,AKR1C4,PLA2G16,CHKA,CHKB,MED8,MGLL,APOA5,CYP2R1,CLPS,PLD4,PLIN2,DEGS2,ACER1,SLC44A3,MBOAT2,NEU4,SGPP2,PPARGC1B,STARD4,CPT1A,CPT1B,CPT2,AGPAT6,CRAT,CREBBP,CSNK1G2,PIK3R6,STARD6,CTGF,GPAT2,PPM1L,ARSK,MBOAT1,CYP1A1,CYP4A11,CY…
-3.52919	1.5058e-08	-0.485371	0.946281	-0.826499	0.632275	-1.8323	0.0176563	CD36	REACTOME_FATTY_ACID_TRIACYLGLYCEROL_AND_KETONE_BODY_METABOLISM	MED6,MED16,CDK8,YAP1,NCOA2,AGPAT1,AGPAT2,PPARGC1A,GLIPR1,MED8,APOA5,PLIN2,PPARGC1B,CPT1A,CPT1B,CPT2,AGPAT6,CREBBP,CTGF,GPAT2,CYP1A1,CYP4A11,CYP7A1,ECI1,DECR1,AGT,ECHS1,ABCA1,EP300,ESRRA,ALAS1,FABP1,ACSL1,ACSL3,ACSL4,FASN,MED19,FDFT1,FHL2,NCOA6,CDK19,GPD1L,LPIN1,ACSL6,SIN3B,MED13L,LCLAT1,LPCAT4,WWTR1,SIN3A,TIAM2,ANKRD1,GK,TNFRSF21,GPD1,GPD2,MED4,GRHL1,HADHA,HADHB,HADH,ACACA,HMGCL,HMGCR,HMGCS1,HMGC…
-3.52919	1.5058e-08	-0.485371	0.946281	-0.826499	0.632275	-1.8323	0.0176563	CD36	REACTOME_TRANSCRIPTIONAL_REGULATION_OF_WHITE_ADIPOCYTE_DIFFERENTIATION	MED6,MED16,CDK4,CDK8,NCOA2,CEBPB,CEBPD,PPARGC1A,MED8,CREBBP,EBF1,EGR2,EP300,FABP4,MED19,NCOA6,CDK19,MED13L,MED4,LEP,MED11,LPL,MED31,PCK1,ANGPTL4,MED15,PLIN1,PPARA,PPARG,MED1,MED18,MED9,MED29,RELA,RXRA,SLC2A4,SMARCD3,SREBF1,MED22,KLF5,TBL1X,NR2F2,TGFB1,TNF,WNT1,WNT10B,TBL1XR1,MED25,NCOA3,MED10,PRIC285,NCOA1,HDAC3,CCNC,CCND3,MED30,MED14,KLF4,ADIPOQ,MED21,MED23,MED17,MED26,MED27,MED7,MED20,CD36,NCOR…
-3.52919	1.5058e-08	-0.485371	0.946281	-0.826499	0.632275	-1.8323	0.0176563	CD36	REACTOME_HEMOSTASIS	AKT3,SH2B3,KIF20A,RASGRP1,CDK2,CDK5,RASGRP2,KCNMB2,ABCC4,MRVI1,HMG20B,RAPGEF3,VAV3,MERTK,CAP1,SH2B2,GNA13,GNB5,CFL1,PDE10A,EHD1,KIF2C,RAPGEF4,SLC7A9,AKAP10,VPS45,MGLL,CLU,AMICA1,HIST2H3C,COL1A1,COL1A2,LOC128192,LOC131691,CREBBP,DGKK,CRK,GATA5,SIRPA,MAPK14,CSK,PIK3R6,KLC3,ADRA2A,ADRA2B,CXADR,DGKA,DGKB,DGKG,DGKH,DGKQ,ZFPM1,CFD,DOCK1,DOCK2,DOCK3,EGF,A2M,EP300,AKT1,AKT2,ALB,F2,F2R,F2RL2,F3,F5,F7,F8,F…
-3.52919	1.5058e-08	-0.485371	0.946281	-0.826499	0.632275	-1.8323	0.0176563	CD36	REACTOME_IMMUNE_SYSTEM	AKT3,TANK,AP1M2,UBA2,SAE1,HUWE1,KIF20A,ACTR1B,ACTR1A,RASGRP1,RNF41,PSMD14,CD96,RASGRP2,CDKN1A,CDKN1B,STUB1,LILRB2,ADAR,TLR6,IRF9,NOD1,ANAPC10,IFITM3,RAPGEF3,ARIH2,SEC24B,TAB1,UBE2E3,SEC23A,LRRC41,ATG7,DCTN2,IFITM2,RBCK1,TXNIP,CD226,DCTN6,CNPY3,MASP2,CTSC,NUP50,LILRB1,HCST,CFHR3,MALT1,SEC61B,LILRB5,KIF2C,LILRB4,LILRA1,LILRB3,RIPK3,WWP1,UBE2C,RAPGEF4,NUPL2,CD160,IRAK3,DCTN3,USP18,TRIM9,NLRP3,TIRAP,…
-3.52919	1.5058e-08	-0.485371	0.946281	-0.826499	0.632275	-1.8323	0.0176563	CD36	REACTOME_ADAPTIVE_IMMUNE_SYSTEM	AKT3,AP1M2,UBA2,SAE1,HUWE1,KIF20A,ACTR1B,ACTR1A,RASGRP1,RNF41,PSMD14,CD96,RASGRP2,CDKN1A,CDKN1B,STUB1,LILRB2,ANAPC10,RAPGEF3,ARIH2,SEC24B,UBE2E3,SEC23A,LRRC41,ATG7,DCTN2,RBCK1,CD226,DCTN6,CTSC,LILRB1,HCST,MALT1,SEC61B,LILRB5,KIF2C,LILRB4,LILRA1,LILRB3,WWP1,UBE2C,RAPGEF4,CD160,DCTN3,TRIM9,CHUK,OSBPL1A,FBXO17,THEM4,AP2M1,AP1S1,AP2S1,UBE2J2,PIK3AP1,AMICA1,CLTA,CLTC,LRR1,FBXO27,ASB17,CD200R1,MAP3K8,R…
-3.52919	1.5058e-08	-0.485371	0.946281	-0.826499	0.632275	-1.8323	0.0176563	CD36	REACTOME_CLASS_I_MHC_MEDIATED_ANTIGEN_PROCESSING_PRESENTATION	UBA2,SAE1,HUWE1,RNF41,PSMD14,STUB1,ANAPC10,ARIH2,SEC24B,UBE2E3,SEC23A,LRRC41,ATG7,RBCK1,SEC61B,WWP1,UBE2C,TRIM9,FBXO17,UBE2J2,LRR1,FBXO27,ASB17,ASB11,ASB5,ASB6,ASB7,ASB8,ASB9,UBE2F,ASB15,ASB12,PSMA8,UBE2U,DTX3L,CTSS,CYBA,CYBB,UBR1,FCGR1A,FCGR1B,RNF182,SEC31A,UBOX5,TRIM32,PSME4,FBXW11,UBR2,UBR4,SEC61G,MKRN1,CDC26,RNF144B,ANAPC13,RCHY1,WSB1,FBXO2,FBXW8,FBXO6,FBXO4,FBXO3,KLHL20,UBE2S,PDIA3,ANAPC2,SE…
-3.52919	1.5058e-08	-0.485371	0.946281	-0.826499	0.632275	-1.8323	0.0176563	CD36	REACTOME_PLATELET_ACTIVATION_SIGNALING_AND_AGGREGATION	AKT3,RASGRP1,RASGRP2,ABCC4,RAPGEF3,VAV3,CAP1,GNA13,GNB5,CFL1,RAPGEF4,MGLL,CLU,COL1A1,COL1A2,LOC128192,LOC131691,DGKK,CRK,MAPK14,CSK,PIK3R6,ADRA2A,ADRA2B,DGKA,DGKB,DGKG,DGKH,DGKQ,CFD,EGF,A2M,AKT1,AKT2,ALB,F2,F2R,F2RL2,F5,F8,F13A1,FCER1G,DAGLB,FGA,FGB,ALDOA,FGG,FIGF,MMRN1,HABP4,FN1,PIK3R5,FYN,LAT,BRPF3,GNA11,GNA12,GNA15,GNAI1,GNAI2,GNAI3,GNAQ,GNB1,GNB2,GNB3,GNG3,GNG4,GNG5,GNG7,GNG10,GNG11,GNGT1,GNG…
-0.675492	0.474635	0.166551	0.998299	1.16563	0.531647	2.6912	0.00246758	CD55	KEGG_COMPLEMENT_AND_COAGULATION_CASCADES	F2,F2R,VWF,KNG1,FGB,PLAT,SERPIND1,MBL2,F3,F5,SERPINA1,PLAUR,F7,PLAU,F10,F9,TFPI,F8,KLKB1,CR2,MASP1,C9,A2M,CR1,F12,F13A1,F11,C8A,F13B,C7,C8G,C8B,CD59,SERPINA5,FGG,CD55,C6,C5AR1,C5,BDKRB1,C4BPB,C4BPA,C4B,C4A,BDKRB2,CFH,CFB,CPB2,CD46,PROS1,SERPINF2,PROC,FGA,SERPINE1,PLG,C2,SERPINC1,C1S,C3AR1,C3,C1QB,CFD,C1QA,C1R,C1QC,CFI,SERPING1,MASP2,THBD
-0.675492	0.474635	0.166551	0.998299	1.16563	0.531647	2.6912	0.00246758	CD55	KEGG_HEMATOPOIETIC_CELL_LINEAGE	GP1BA,GP1BB,EPO,IL9R,CD33,TNF,GP9,ITGAM,CD34,CD36,GP5,ITGA4,ITGA3,KITLG,ITGA2B,FCGR1A,ITGA5,FCER2,GYPA,THPO,IL1R2,IL7R,MME,IL11RA,CD19,MS4A1,TFRC,CD22,KIT,FLT3,ITGB3,FLT3LG,IL1A,CR2,CD14,CR1,TPO,EPOR,IL11,CSF2,HLA-DRB4,CD4,CSF1R,HLA-DRB5,CSF1,HLA-DRB3,IL3RA,IL3,CD59,LOC652799,CD9,CD8A,CD8B,CD44,CD7,CD5,CSF2RA,CD55,DNTT,CSF3,IL1B,IL1R1,IL2RA,ITGA6,IL6R,ITGA2,ITGA1,CSF3R,IL7,CD37,CD2,CD3D,CD3E,CD38…
-0.675492	0.474635	0.166551	0.998299	1.16563	0.531647	2.6912	0.00246758	CD55	KEGG_VIRAL_MYOCARDITIS	CASP9,LOC100418883,CASP8,HLA-DOA,HLA-DOB,CD80,CD86,CD28,EIF4G3,ITGAL,ICAM1,CXADR,MYH13,HLA-C,HLA-B,MYH14,HLA-DMB,HLA-DMA,MYH1,HLA-A,DMD,MYH15,RAC2,LOC646821,BID,HLA-G,RAC3,ABL1,ABL2,CASP3,EIF4G2,PRF1,EIF4G1,ITGB2,ACTG1,RAC1,SGCD,HLA-DRB4,SGCG,HLA-DRB5,SGCA,SGCB,HLA-DRB3,DAG1,CD55,LAMA2,LOC652614,ACTB,HLA-F,HLA-E,CD40LG,CCND1,HLA-DPA1,CD40,HLA-DPB1,MYH7B,HLA-DQA1,HLA-DQA2,HLA-DQB1,CAV1,MYH3,MYH2,C…
-0.675492	0.474635	0.166551	0.998299	1.16563	0.531647	2.6912	0.00246758	CD55	ST_PHOSPHOINOSITIDE_3_KINASE_PATHWAY	A1BG,YWHAZ,PPP1R13B,INPP5D,SOS1,CYTH3,RPS6KA3,YWHAE,AKT1,SOS2,RPS6KA2,AKT3,EXOSC1,GSK3A,YWHAH,SHC1,IARS,RPS6KB1,FOXO1,PDPK1,GSK3B,AKT2,CD55,IGFBP1,GRB2,BTK,YWHAB,YWHAQ,PIK3CA,BAD,CDKN2A,SFN,NR4A3,RPS6KA1,DAPP1,YWHAG,PTEN
-0.675492	0.474635	0.166551	0.998299	1.16563	0.531647	2.6912	0.00246758	CD55	REACTOME_REGULATION_OF_COMPLEMENT_CASCADE	CFHR3,CR1,CD55,CFH,CFI,CD46,PROS1,CFB,LOC653879,C2,C3,C4A,C4BPA,C4BPB
-0.675492	0.474635	0.166551	0.998299	1.16563	0.531647	2.6912	0.00246758	CD55	REACTOME_SIGNALING_BY_GPCR	AKT3,INSL5,RASGRP1,LPAR6,CDK5,CALCRL,RASGRP2,RAMP2,RAMP1,RAMP3,NET1,RGS19,NMUR1,VAV3,CXCL13,CXCR6,GNA13,GNB5,RRH,ADCY1,OR5I1,ADCY2,CYSLTR1,CCR9,CGA,PDE10A,CCL27,NMU,NPFFR2,PROKR1,ADCY3,UTS2,ADCY5,ADCY6,FZD10,AKAP13,GPR44,HRH3,CHRM1,CHRM2,ADCY7,PTH2,CHRM3,CHRM5,MGLL,ADCY8,ADCY9,ARHGEF25,ADCYAP1,ADCYAP1R1,RLN3,OR52E2,OR52J3,OR51L1,OR51A7,OR51S1,OR51F2,OR52R1,OR4X2,OR4B1,OR52M1,OR52K2,OR5P2,OR5P3,OR…
-0.675492	0.474635	0.166551	0.998299	1.16563	0.531647	2.6912	0.00246758	CD55	REACTOME_CLASS_B_2_SECRETIN_FAMILY_RECEPTORS	CALCRL,RAMP2,RAMP1,RAMP3,GNB5,FZD10,PTH2,ADCYAP1,ADCYAP1R1,ADM,CRH,CRHR2,CD55,EMR1,FZD2,GCG,GCGR,GHRH,GHRHR,GIP,GIPR,GLP1R,GNAS,GNB1,GNB2,GNB3,GNG3,GNG4,GNG5,GNG7,GNG10,GNG11,GNGT1,GNGT2,EMR2,IAPP,IHH,DHH,WNT16,GNG13,GNG2,WNT4,GNG12,PTCH1,PTH,PTHLH,PTH1R,PTH2R,GNB4,SCT,SCTR,SHH,LOC649279,SMO,VIP,VIPR1,VIPR2,WNT1,WNT2,WNT3,WNT5A,WNT6,WNT7A,WNT7B,WNT8B,WNT10B,WNT11,WNT2B,WNT9A,WNT9B,FZD5,CALCA,CALC…
-0.675492	0.474635	0.166551	0.998299	1.16563	0.531647	2.6912	0.00246758	CD55	REACTOME_GPCR_LIGAND_BINDING	INSL5,LPAR6,CALCRL,RAMP2,RAMP1,RAMP3,NMUR1,CXCL13,CXCR6,GNB5,RRH,CYSLTR1,CCR9,CGA,CCL27,NMU,NPFFR2,PROKR1,UTS2,FZD10,GPR44,HRH3,CHRM1,CHRM2,PTH2,CHRM3,CHRM5,ADCYAP1,ADCYAP1R1,RLN3,RXFP2,CCR1,CCR2,CCR3,CCR4,CCR5,CCR6,CCR7,CCR8,CCBP2,LTB4R,CNR1,CNR2,PROKR2,NMS,ADM,ADORA1,TAAR1,ADORA2A,ADORA2B,CRH,CRHR2,ADORA3,ADRA1D,ADRA1B,ADRA1A,ADRA2A,ADRA2B,GPBAR1,CX3CR1,ADRB1,ADRB2,ADRB3,CD55,OXER1,DRD1,DRD2,DR…
-0.675492	0.474635	0.166551	0.998299	1.16563	0.531647	2.6912	0.00246758	CD55	REACTOME_INNATE_IMMUNE_SYSTEM	TANK,TLR6,NOD1,TAB1,TXNIP,CNPY3,MASP2,CFHR3,RIPK3,IRAK3,NLRP3,TIRAP,CHUK,DEFB118,CCR2,CCR6,CR1,CREB1,ATF2,CREBBP,CRP,DEFB104A,DEFB127,DEFB129,MAPK14,TICAM1,CTSB,CTSK,CTSL1,CTSS,CYLD,CD55,DDOST,DEFA1,DEFA3,DEFA4,DEFA5,DEFA6,DEFB1,DEFB4A,CFD,DNM1,AGER,DNM2,DUSP3,DUSP4,DUSP6,DUSP7,ELK1,EP300,NLRP1,TAB2,FOS,DDX58,LY96,PANX1,DEFB105A,DEFB106A,DEFB107A,DEFB108B,DEFB110,DEFB112,DEFB113,DEFB114,DEFB115,D…
-0.675492	0.474635	0.166551	0.998299	1.16563	0.531647	2.6912	0.00246758	CD55	REACTOME_IMMUNE_SYSTEM	AKT3,TANK,AP1M2,UBA2,SAE1,HUWE1,KIF20A,ACTR1B,ACTR1A,RASGRP1,RNF41,PSMD14,CD96,RASGRP2,CDKN1A,CDKN1B,STUB1,LILRB2,ADAR,TLR6,IRF9,NOD1,ANAPC10,IFITM3,RAPGEF3,ARIH2,SEC24B,TAB1,UBE2E3,SEC23A,LRRC41,ATG7,DCTN2,IFITM2,RBCK1,TXNIP,CD226,DCTN6,CNPY3,MASP2,CTSC,NUP50,LILRB1,HCST,CFHR3,MALT1,SEC61B,LILRB5,KIF2C,LILRB4,LILRA1,LILRB3,RIPK3,WWP1,UBE2C,RAPGEF4,NUPL2,CD160,IRAK3,DCTN3,USP18,TRIM9,NLRP3,TIRAP,…
-0.675492	0.474635	0.166551	0.998299	1.16563	0.531647	2.6912	0.00246758	CD55	REACTOME_COMPLEMENT_CASCADE	MASP2,CFHR3,CR1,CRP,CD55,CFD,CFH,CFI,MBL2,CD46,PROS1,MASP1,CFB,LOC651536,LOC653879,C1QA,C1QB,C1QC,C1S,C2,C3,C4A,C4BPA,C4BPB,C5,C6,C7,C8A,LOC731066,C8B,C8G,C9
0.183134	0.593379	0.547625	0.370508	0.873066	0.0130045	1.49734	6.58024e-08	CD9	KEGG_HEMATOPOIETIC_CELL_LINEAGE	GP1BA,GP1BB,EPO,IL9R,CD33,TNF,GP9,ITGAM,CD34,CD36,GP5,ITGA4,ITGA3,KITLG,ITGA2B,FCGR1A,ITGA5,FCER2,GYPA,THPO,IL1R2,IL7R,MME,IL11RA,CD19,MS4A1,TFRC,CD22,KIT,FLT3,ITGB3,FLT3LG,IL1A,CR2,CD14,CR1,TPO,EPOR,IL11,CSF2,HLA-DRB4,CD4,CSF1R,HLA-DRB5,CSF1,HLA-DRB3,IL3RA,IL3,CD59,LOC652799,CD9,CD8A,CD8B,CD44,CD7,CD5,CSF2RA,CD55,DNTT,CSF3,IL1B,IL1R1,IL2RA,ITGA6,IL6R,ITGA2,ITGA1,CSF3R,IL7,CD37,CD2,CD3D,CD3E,CD38…
0.183134	0.593379	0.547625	0.370508	0.873066	0.0130045	1.49734	6.58024e-08	CD9	PID_A6B1_A6B4_INTEGRIN_PATHWAY	LAMA5,RXRA,ERBB2,ERBB3,YWHAZ,CDH1,PRKCA,MET,LAMA2,LAMB1,LAMB3,YWHAB,CD9,LAMA3,HRAS,GRB2,COL17A1,EGFR,PMP22,YWHAG,LAMC2,SHC1,YWHAQ,RXRB,PIK3CA,YWHAH,LAMA4,LAMB2,ITGB1,IL1A,LAMC1,EGF,AKT1,MST1R,CASP7,RPS6KB1,ITGB4,PIK3R1,RXRG,YWHAE,ITGA6,RAC1,LAMA1,SFN,LAMC3,MST1
0.183134	0.593379	0.547625	0.370508	0.873066	0.0130045	1.49734	6.58024e-08	CD9	REACTOME_RESPONSE_TO_ELEVATED_PLATELET_CYTOSOLIC_CA2_	ABCC4,CAP1,CFL1,CLU,LOC128192,LOC131691,CFD,EGF,A2M,ALB,F5,F8,F13A1,FGA,FGB,ALDOA,FGG,FIGF,MMRN1,HABP4,FN1,BRPF3,SCG3,HGF,HRG,HSPA5,APOA1,PPIAP8,APP,ITGA2B,ITGB3,KNG1,LAMP2,SERPINE1,PDGFA,PDGFB,PECAM1,PF4,PFN1,SERPINA1,PLG,PLEK,SERPINF2,PPBP,PPIA,SRGN,PRKCA,PRKCB,PRKCG,PROS1,PSAP,SELP,POTEM,LOC643997,LOC652612,PPIAP22,LOC654188,SOD1,SPARC,STX4,STXBP3,TF,TGFB1,TGFB2,TGFB3,LEFTY2,THBS1,TIMP1,TLN1,S…
0.183134	0.593379	0.547625	0.370508	0.873066	0.0130045	1.49734	6.58024e-08	CD9	REACTOME_HEMOSTASIS	AKT3,SH2B3,KIF20A,RASGRP1,CDK2,CDK5,RASGRP2,KCNMB2,ABCC4,MRVI1,HMG20B,RAPGEF3,VAV3,MERTK,CAP1,SH2B2,GNA13,GNB5,CFL1,PDE10A,EHD1,KIF2C,RAPGEF4,SLC7A9,AKAP10,VPS45,MGLL,CLU,AMICA1,HIST2H3C,COL1A1,COL1A2,LOC128192,LOC131691,CREBBP,DGKK,CRK,GATA5,SIRPA,MAPK14,CSK,PIK3R6,KLC3,ADRA2A,ADRA2B,CXADR,DGKA,DGKB,DGKG,DGKH,DGKQ,ZFPM1,CFD,DOCK1,DOCK2,DOCK3,EGF,A2M,EP300,AKT1,AKT2,ALB,F2,F2R,F2RL2,F3,F5,F7,F8,F…
0.183134	0.593379	0.547625	0.370508	0.873066	0.0130045	1.49734	6.58024e-08	CD9	REACTOME_PLATELET_ACTIVATION_SIGNALING_AND_AGGREGATION	AKT3,RASGRP1,RASGRP2,ABCC4,RAPGEF3,VAV3,CAP1,GNA13,GNB5,CFL1,RAPGEF4,MGLL,CLU,COL1A1,COL1A2,LOC128192,LOC131691,DGKK,CRK,MAPK14,CSK,PIK3R6,ADRA2A,ADRA2B,DGKA,DGKB,DGKG,DGKH,DGKQ,CFD,EGF,A2M,AKT1,AKT2,ALB,F2,F2R,F2RL2,F5,F8,F13A1,FCER1G,DAGLB,FGA,FGB,ALDOA,FGG,FIGF,MMRN1,HABP4,FN1,PIK3R5,FYN,LAT,BRPF3,GNA11,GNA12,GNA15,GNAI1,GNAI2,GNAI3,GNAQ,GNB1,GNB2,GNB3,GNG3,GNG4,GNG5,GNG7,GNG10,GNG11,GNGT1,GNG…
-1.39025	0.00944222	0.217882	0.97764	1.04069	0.191716	1.35756	0.0116227	CDA	KEGG_PYRIMIDINE_METABOLISM	NT5C2,POLR2G,POLR2H,POLR2E,POLR2F,POLR2I,POLR2J,POLE3,TYMS,TXNRD1,NME6,POLR1D,PNPT1,POLR2K,DHODH,POLD3,POLR2L,NME1-NME2,POLA2,UPRT,CANT1,NME4,NME1,NME2,NME3,POLR3C,POLR3G,POLR3F,NUDT2,PRIM1,PRIM2,NME5,POLD4,DTYMK,CTPS,POLA1,ENTPD8,POLE2,POLD1,POLD2,POLE,CAD,CMPK2,POLR1E,NT5C1A,POLR3A,DCTD,POLR2B,POLR2A,DCK,POLR2D,POLR2C,UCK1,UPB1,TXNRD2,CMPK1,POLR3K,RRM2B,PNP,POLR1B,UPP2,CTPS2,POLR2J2,CDA,NT5M,DU…
-1.39025	0.00944222	0.217882	0.97764	1.04069	0.191716	1.35756	0.0116227	CDA	KEGG_DRUG_METABOLISM_OTHER_ENZYMES	XDH,CYP3A5,UGT2B28,UPB1,CYP3A4,GMPS,UPP2,HPRT1,CDA,GUSB,IMPDH1,IMPDH2,CES2,UCKL1,UGT2B11,TPMT,NAT1,CES5A,CYP2A13,UGT2A3,UGT1A4,CYP3A7,UGT1A1,UGT1A3,UGT1A10,UGT1A8,UGT1A7,ITPA,UGT1A6,UGT1A5,CYP2A6,CYP2A7,DPYS,TYMP,DPYD,UMPS,UCK2,TK1,TK2,UPP1,UGT2A1,CYP3A43,CES1,UGT1A9,NAT2,UGT2B10,UGT2B7,UGT2B4,UCK1,UGT2B17,UGT2B15
3.44561	1.23348e-22	0.611669	0.636077	0.883831	0.163006	1.20918	0.0074948	CDC20	KEGG_CELL_CYCLE	CDC16,CDC7,CDC45,GADD45B,DBF4,ANAPC1,CREBBP,MDM2,ABL1,SMC1B,LOC728622,GADD45G,ATM,ATR,ANAPC7,RBL2,ANAPC5,RBL1,MYC,CDC14B,SMC1A,CDC14A,LOC731751,SKP1,TGFB2,TGFB1,GADD45A,STAG1,LOC650621,PLK1,RBX1,STAG2,TGFB3,MCM4,ORC6,CCND1,MAD1L1,MCM3,MCM6,MCM5,YWHAB,CCNA2,MCM7,BUB1,CHEK1,WEE2,MCM2,PTTG1,CDC27,CDC25B,CDC25C,LOC651610,CDC25A,CDC6,CDC20,BUB3,YWHAZ,CCND2,YWHAH,CCNB1,YWHAG,YWHAE,CCNE1,ORC3,CCND3,PTTG…
3.44561	1.23348e-22	0.611669	0.636077	0.883831	0.163006	1.20918	0.0074948	CDC20	KEGG_OOCYTE_MEIOSIS	CDC16,CALM2,CALM1,IGF1,RPS6KA6,PPP3R2,PPP3CC,SLK,PPP3R1,IGF1R,ANAPC1,SPDYC,ITPR3,SMC1B,LOC728622,CHP2,ANAPC7,ANAPC5,FBXO43,SMC1A,REC8,MAPK12,BTRC,PRKX,SKP1,FBXW11,CALML5,ADCY3,ADCY2,LOC650621,PLK1,ADCY1,RBX1,STAG3,PGR,YWHAB,CAMK2A,BUB1,CAMK2B,CAMK2D,CAMK2G,PRKACA,PRKACB,PRKACG,FBXO5,SGOL1,PTTG1,CALML3,CDC27,CDC25C,PLCZ1,CDC20,YWHAZ,YWHAH,CALM3,CCNB1,YWHAG,YWHAE,CCNE1,PTTG2,ADCY8,ADCY9,ADCY6,ADCY7…
3.44561	1.23348e-22	0.611669	0.636077	0.883831	0.163006	1.20918	0.0074948	CDC20	KEGG_UBIQUITIN_MEDIATED_PROTEOLYSIS	CDC16,KLHL13,PIAS3,UBA6,UBE2L6,BIRC3,HERC1,XIAP,PML,HERC2,PRPF19,ANAPC1,UBE2S,UBE2O,UBE2M,UBE2Q2,MAP3K1,UBE4A,BRCA1,MDM2,UBE2K,UBE2D4,UBOX5,KLHL9,UBR5,UBE3A,UBE2R2,RFWD2,TRIM37,FBXW8,UBE2E3,LOC652671,LOC728622,ANAPC7,ANAPC5,UBE2QL1,PIAS1,SMURF1,STUB1,UBE2G2,BTRC,UBE2G1,UBE2I,SOCS1,UBE2H,UBE2J2,SKP1,TRAF6,FBXW11,UBE2L3,NHLRC1,UBE2N,UBE4B,MGRN1,LOC650621,RBX1,DDB2,NEDD4L,SOCS3,SIAH1,DDB1,DET1,RNF7,…
3.44561	1.23348e-22	0.611669	0.636077	0.883831	0.163006	1.20918	0.0074948	CDC20	PID_PLK1_PATHWAY	CENPE,ROCK2,PLK1,CDC25C,SPC24,BUB1B,FBXW11,KIF2A,RHOA,PPP2R1A,ERCC6L,CDK1,CLSPN,NUDC,AURKA,ODF2,CDC25B,FBXO5,GOLGA2,CCNB1,NDC80,KIF20A,FZR1,SSPO,PPP1CB,PPP2CA,PLK1S1,INCENP,TUBG1,MLF1IP,ECT2,TPT1,WEE1,NINL,PPP1R12A,SGOL1,PAK1,CDC20,BORA,TPX2,GORASP1,STAG2,PRC1,CDC14B,RAB1A,BUB1
3.44561	1.23348e-22	0.611669	0.636077	0.883831	0.163006	1.20918	0.0074948	CDC20	REACTOME_INHIBITION_OF_THE_PROTEOLYTIC_ACTIVITY_OF_APC_C_REQUIRED_FOR_THE_ONSET_OF_ANAPHASE_BY_MITOTIC_SPINDLE_CHECKPOINT_COMPONENTS	ANAPC10,UBE2C,CDC26,ANAPC2,ANAPC4,MAD2L1,ANAPC5,ANAPC7,ANAPC11,ANAPC1,LOC647654,LOC649620,LOC650621,LOC651763,BUB1B,CDC26P1,LOC730594,UBE2D1,UBE2E1,CDC23,CDC16,BUB3,CDC20,CDC27
3.44561	1.23348e-22	0.611669	0.636077	0.883831	0.163006	1.20918	0.0074948	CDC20	REACTOME_CELL_CYCLE	KIF20A,ACTR1A,AKAP9,CDK2,CDK4,CDK6,PSMD14,CDK7,CDKN1A,CDKN1B,STAG1,CDKN2A,CDKN2B,CDKN2C,CDKN2D,TUBB4A,TUBB4B,SYCP2,ANAPC10,NDC80,TUBGCP3,DCTN2,CENPA,CENPC1,CETN2,POLD3,NUDC,PLK4,STAG3,STAG2,SDCCAG8,TUBGCP2,RUVBL2,DBF4,KIF2C,CNTRL,UBE2C,DIDO1,CHEK1,FGFR1OP,ZWINT,CEP250,CHEK2,PMF1,DCTN3,OIP5,TUBGCP5,CKS1B,NEDD1,HIST4H4,HIST3H2BB,LIN54,PSMA8,CSNK1D,CSNK1E,SPC24,SGOL2,SGOL1,DCTN1,DHFR,DKC1,DNA2,DYNC1…
3.44561	1.23348e-22	0.611669	0.636077	0.883831	0.163006	1.20918	0.0074948	CDC20	REACTOME_CELL_CYCLE_MITOTIC	KIF20A,ACTR1A,AKAP9,CDK2,CDK4,CDK6,PSMD14,CDK7,CDKN1A,CDKN1B,STAG1,CDKN2A,CDKN2B,CDKN2C,CDKN2D,TUBB4A,TUBB4B,ANAPC10,NDC80,TUBGCP3,DCTN2,CENPA,CENPC1,CETN2,POLD3,NUDC,PLK4,STAG2,SDCCAG8,TUBGCP2,DBF4,KIF2C,CNTRL,UBE2C,FGFR1OP,ZWINT,CEP250,PMF1,DCTN3,TUBGCP5,CKS1B,NEDD1,LIN54,PSMA8,CSNK1D,CSNK1E,SPC24,SGOL2,SGOL1,DCTN1,DHFR,DNA2,DYNC1H1,DYNC1I2,DYRK1A,E2F1,E2F2,E2F3,E2F4,E2F5,TUBB,SKA1,FEN1,CEP164,…
3.44561	1.23348e-22	0.611669	0.636077	0.883831	0.163006	1.20918	0.0074948	CDC20	REACTOME_CELL_CYCLE_CHECKPOINTS	CDK2,PSMD14,CDKN1A,CDKN1B,ANAPC10,DBF4,UBE2C,CHEK1,CHEK2,PSMA8,PSME4,ORC6,ORC3,CDC26,ANAPC2,ANAPC4,HUS1,MAD2L1,MCM2,MCM3,MCM4,MCM5,MCM6,MCM7,MDM2,ATM,ORC1,ORC2,ORC4,ORC5,ANAPC5,ANAPC7,ANAPC11,ATR,MCM10,PSMA1,PSMA2,PSMA3,PSMA4,PSMA5,PSMA6,PSMA7,PSMB1,PSMB2,PSMB3,PSMB4,PSMB5,PSMB6,PSMB7,PSMB8,PSMB9,PSMB10,PSMC1,PSMC2,PSMC3,PSMC4,PSMC5,PSMC6,PSMD1,PSMD2,PSMD3,PSMD4,PSMD5,PSMD7,PSMD8,PSMD9,PSMD10,PSM…
3.44561	1.23348e-22	0.611669	0.636077	0.883831	0.163006	1.20918	0.0074948	CDC20	REACTOME_REGULATION_OF_MITOTIC_CELL_CYCLE	CDK2,PSMD14,ANAPC10,UBE2C,PSMA8,PSME4,CDC26,FBXO5,ANAPC2,ANAPC4,MAD2L1,ANAPC5,ANAPC7,ANAPC11,PLK1,PSMA1,PSMA2,PSMA3,PSMA4,PSMA5,PSMA6,PSMA7,PSMB1,PSMB2,PSMB3,PSMB4,PSMB5,PSMB6,PSMB7,PSMB8,PSMB9,PSMB10,PSMC1,PSMC2,PSMC3,PSMC4,PSMC5,PSMC6,PSMD1,PSMD2,PSMD3,PSMD4,PSMD5,PSMD7,PSMD8,PSMD9,PSMD10,PSMD11,PSMD12,PSMD13,PSME1,PSME2,RPS27A,ANAPC1,LOC647654,LOC649620,SKP1,SKP2,LOC650621,LOC651763,LOC652826,…
3.44561	1.23348e-22	0.611669	0.636077	0.883831	0.163006	1.20918	0.0074948	CDC20	REACTOME_APC_C_CDH1_MEDIATED_DEGRADATION_OF_CDC20_AND_OTHER_APC_C_CDH1_TARGETED_PROTEINS_IN_LATE_MITOSIS_EARLY_G1	PSMD14,ANAPC10,UBE2C,PSMA8,PSME4,CDC26,ANAPC2,ANAPC4,ANAPC5,ANAPC7,ANAPC11,PLK1,PSMA1,PSMA2,PSMA3,PSMA4,PSMA5,PSMA6,PSMA7,PSMB1,PSMB2,PSMB3,PSMB4,PSMB5,PSMB6,PSMB7,PSMB8,PSMB9,PSMB10,PSMC1,PSMC2,PSMC3,PSMC4,PSMC5,PSMC6,PSMD1,PSMD2,PSMD3,PSMD4,PSMD5,PSMD7,PSMD8,PSMD9,PSMD10,PSMD11,PSMD12,PSMD13,PSME1,PSME2,RPS27A,ANAPC1,LOC647654,LOC649620,SKP2,LOC650621,LOC651763,LOC652826,AURKA,RPS27AP11,CDC26P1…
3.44561	1.23348e-22	0.611669	0.636077	0.883831	0.163006	1.20918	0.0074948	CDC20	REACTOME_APC_C_CDC20_MEDIATED_DEGRADATION_OF_MITOTIC_PROTEINS	PSMD14,ANAPC10,UBE2C,PSMA8,PSME4,CDC26,ANAPC2,ANAPC4,MAD2L1,ANAPC5,ANAPC7,ANAPC11,PSMA1,PSMA2,PSMA3,PSMA4,PSMA5,PSMA6,PSMA7,PSMB1,PSMB2,PSMB3,PSMB4,PSMB5,PSMB6,PSMB7,PSMB8,PSMB9,PSMB10,PSMC1,PSMC2,PSMC3,PSMC4,PSMC5,PSMC6,PSMD1,PSMD2,PSMD3,PSMD4,PSMD5,PSMD7,PSMD8,PSMD9,PSMD10,PSMD11,PSMD12,PSMD13,PSME1,PSME2,RPS27A,ANAPC1,LOC647654,LOC649620,LOC650621,LOC651763,LOC652826,BUB1B,RPS27AP11,CDC26P1,LO…
3.44561	1.23348e-22	0.611669	0.636077	0.883831	0.163006	1.20918	0.0074948	CDC20	REACTOME_APC_C_CDC20_MEDIATED_DEGRADATION_OF_CYCLIN_B	ANAPC10,UBE2C,CDC26,ANAPC2,ANAPC4,ANAPC5,ANAPC7,ANAPC11,RPS27A,ANAPC1,LOC647654,LOC649620,LOC650621,LOC651763,RPS27AP11,CDC26P1,LOC730594,UBA52,UBE2D1,UBE2E1,CDC23,CDC16,CCNB1,CDK1,CDC20,CDC27
3.44561	1.23348e-22	0.611669	0.636077	0.883831	0.163006	1.20918	0.0074948	CDC20	REACTOME_CONVERSION_FROM_APC_C_CDC20_TO_APC_C_CDH1_IN_LATE_ANAPHASE	ANAPC10,UBE2C,CDC26,ANAPC2,ANAPC4,ANAPC5,ANAPC7,ANAPC11,ANAPC1,LOC647654,LOC649620,LOC650621,LOC651763,CDC26P1,LOC730594,UBE2D1,UBE2E1,CDC14A,CDC23,CDC16,CDC20,CDC27
3.44561	1.23348e-22	0.611669	0.636077	0.883831	0.163006	1.20918	0.0074948	CDC20	REACTOME_IMMUNE_SYSTEM	AKT3,TANK,AP1M2,UBA2,SAE1,HUWE1,KIF20A,ACTR1B,ACTR1A,RASGRP1,RNF41,PSMD14,CD96,RASGRP2,CDKN1A,CDKN1B,STUB1,LILRB2,ADAR,TLR6,IRF9,NOD1,ANAPC10,IFITM3,RAPGEF3,ARIH2,SEC24B,TAB1,UBE2E3,SEC23A,LRRC41,ATG7,DCTN2,IFITM2,RBCK1,TXNIP,CD226,DCTN6,CNPY3,MASP2,CTSC,NUP50,LILRB1,HCST,CFHR3,MALT1,SEC61B,LILRB5,KIF2C,LILRB4,LILRA1,LILRB3,RIPK3,WWP1,UBE2C,RAPGEF4,NUPL2,CD160,IRAK3,DCTN3,USP18,TRIM9,NLRP3,TIRAP,…
3.44561	1.23348e-22	0.611669	0.636077	0.883831	0.163006	1.20918	0.0074948	CDC20	REACTOME_ADAPTIVE_IMMUNE_SYSTEM	AKT3,AP1M2,UBA2,SAE1,HUWE1,KIF20A,ACTR1B,ACTR1A,RASGRP1,RNF41,PSMD14,CD96,RASGRP2,CDKN1A,CDKN1B,STUB1,LILRB2,ANAPC10,RAPGEF3,ARIH2,SEC24B,UBE2E3,SEC23A,LRRC41,ATG7,DCTN2,RBCK1,CD226,DCTN6,CTSC,LILRB1,HCST,MALT1,SEC61B,LILRB5,KIF2C,LILRB4,LILRA1,LILRB3,WWP1,UBE2C,RAPGEF4,CD160,DCTN3,TRIM9,CHUK,OSBPL1A,FBXO17,THEM4,AP2M1,AP1S1,AP2S1,UBE2J2,PIK3AP1,AMICA1,CLTA,CLTC,LRR1,FBXO27,ASB17,CD200R1,MAP3K8,R…
3.44561	1.23348e-22	0.611669	0.636077	0.883831	0.163006	1.20918	0.0074948	CDC20	REACTOME_CLASS_I_MHC_MEDIATED_ANTIGEN_PROCESSING_PRESENTATION	UBA2,SAE1,HUWE1,RNF41,PSMD14,STUB1,ANAPC10,ARIH2,SEC24B,UBE2E3,SEC23A,LRRC41,ATG7,RBCK1,SEC61B,WWP1,UBE2C,TRIM9,FBXO17,UBE2J2,LRR1,FBXO27,ASB17,ASB11,ASB5,ASB6,ASB7,ASB8,ASB9,UBE2F,ASB15,ASB12,PSMA8,UBE2U,DTX3L,CTSS,CYBA,CYBB,UBR1,FCGR1A,FCGR1B,RNF182,SEC31A,UBOX5,TRIM32,PSME4,FBXW11,UBR2,UBR4,SEC61G,MKRN1,CDC26,RNF144B,ANAPC13,RCHY1,WSB1,FBXO2,FBXW8,FBXO6,FBXO4,FBXO3,KLHL20,UBE2S,PDIA3,ANAPC2,SE…
3.44561	1.23348e-22	0.611669	0.636077	0.883831	0.163006	1.20918	0.0074948	CDC20	REACTOME_ANTIGEN_PROCESSING_UBIQUITINATION_PROTEASOME_DEGRADATION	UBA2,SAE1,HUWE1,RNF41,PSMD14,STUB1,ANAPC10,ARIH2,UBE2E3,LRRC41,ATG7,RBCK1,WWP1,UBE2C,TRIM9,FBXO17,UBE2J2,LRR1,FBXO27,ASB17,ASB11,ASB5,ASB6,ASB7,ASB8,ASB9,UBE2F,ASB15,ASB12,PSMA8,UBE2U,DTX3L,UBR1,RNF182,UBOX5,TRIM32,PSME4,FBXW11,UBR2,UBR4,MKRN1,CDC26,RNF144B,ANAPC13,RCHY1,WSB1,FBXO2,FBXW8,FBXO6,FBXO4,FBXO3,KLHL20,UBE2S,ANAPC2,ANAPC4,UBE2K,TMEM189-UBE2V1,LNPEP,TRIM37,NEDD4,PARK2,ASB3,ANAPC5,ANAPC7,…
3.44561	1.23348e-22	0.611669	0.636077	0.883831	0.163006	1.20918	0.0074948	CDC20	REACTOME_APC_CDC20_MEDIATED_DEGRADATION_OF_NEK2A	ANAPC10,UBE2C,CDC26,ANAPC2,ANAPC4,MAD2L1,NEK2,ANAPC5,ANAPC7,ANAPC11,RPS27A,ANAPC1,LOC647654,LOC649620,LOC650621,LOC651763,BUB1B,RPS27AP11,CDC26P1,LOC730594,UBA52,UBE2D1,UBE2E1,CDC23,CDC16,BUB3,CDC20,CDC27
3.6677	9.099e-19	0.74391	0.611939	0.991259	0.227146	1.38966	0.0105413	CDC45	KEGG_CELL_CYCLE	CDC16,CDC7,CDC45,GADD45B,DBF4,ANAPC1,CREBBP,MDM2,ABL1,SMC1B,LOC728622,GADD45G,ATM,ATR,ANAPC7,RBL2,ANAPC5,RBL1,MYC,CDC14B,SMC1A,CDC14A,LOC731751,SKP1,TGFB2,TGFB1,GADD45A,STAG1,LOC650621,PLK1,RBX1,STAG2,TGFB3,MCM4,ORC6,CCND1,MAD1L1,MCM3,MCM6,MCM5,YWHAB,CCNA2,MCM7,BUB1,CHEK1,WEE2,MCM2,PTTG1,CDC27,CDC25B,CDC25C,LOC651610,CDC25A,CDC6,CDC20,BUB3,YWHAZ,CCND2,YWHAH,CCNB1,YWHAG,YWHAE,CCNE1,ORC3,CCND3,PTTG…
3.6677	9.099e-19	0.74391	0.611939	0.991259	0.227146	1.38966	0.0105413	CDC45	REACTOME_ACTIVATION_OF_THE_PRE_REPLICATIVE_COMPLEX	CDK2,DBF4,ORC6,ORC3,POLA2,RPA4,MCM2,MCM3,MCM4,MCM5,MCM6,MCM7,ORC1,ORC2,ORC4,ORC5,POLA1,POLE,POLE2,MCM10,PRIM1,PRIM2,RPA1,RPA2,RPA3,LOC645084,CDT1,CDC7,CDC45,MCM8,CDC6
3.6677	9.099e-19	0.74391	0.611939	0.991259	0.227146	1.38966	0.0105413	CDC45	REACTOME_CELL_CYCLE	KIF20A,ACTR1A,AKAP9,CDK2,CDK4,CDK6,PSMD14,CDK7,CDKN1A,CDKN1B,STAG1,CDKN2A,CDKN2B,CDKN2C,CDKN2D,TUBB4A,TUBB4B,SYCP2,ANAPC10,NDC80,TUBGCP3,DCTN2,CENPA,CENPC1,CETN2,POLD3,NUDC,PLK4,STAG3,STAG2,SDCCAG8,TUBGCP2,RUVBL2,DBF4,KIF2C,CNTRL,UBE2C,DIDO1,CHEK1,FGFR1OP,ZWINT,CEP250,CHEK2,PMF1,DCTN3,OIP5,TUBGCP5,CKS1B,NEDD1,HIST4H4,HIST3H2BB,LIN54,PSMA8,CSNK1D,CSNK1E,SPC24,SGOL2,SGOL1,DCTN1,DHFR,DKC1,DNA2,DYNC1…
3.6677	9.099e-19	0.74391	0.611939	0.991259	0.227146	1.38966	0.0105413	CDC45	REACTOME_CELL_CYCLE_MITOTIC	KIF20A,ACTR1A,AKAP9,CDK2,CDK4,CDK6,PSMD14,CDK7,CDKN1A,CDKN1B,STAG1,CDKN2A,CDKN2B,CDKN2C,CDKN2D,TUBB4A,TUBB4B,ANAPC10,NDC80,TUBGCP3,DCTN2,CENPA,CENPC1,CETN2,POLD3,NUDC,PLK4,STAG2,SDCCAG8,TUBGCP2,DBF4,KIF2C,CNTRL,UBE2C,FGFR1OP,ZWINT,CEP250,PMF1,DCTN3,TUBGCP5,CKS1B,NEDD1,LIN54,PSMA8,CSNK1D,CSNK1E,SPC24,SGOL2,SGOL1,DCTN1,DHFR,DNA2,DYNC1H1,DYNC1I2,DYRK1A,E2F1,E2F2,E2F3,E2F4,E2F5,TUBB,SKA1,FEN1,CEP164,…
3.6677	9.099e-19	0.74391	0.611939	0.991259	0.227146	1.38966	0.0105413	CDC45	REACTOME_CELL_CYCLE_CHECKPOINTS	CDK2,PSMD14,CDKN1A,CDKN1B,ANAPC10,DBF4,UBE2C,CHEK1,CHEK2,PSMA8,PSME4,ORC6,ORC3,CDC26,ANAPC2,ANAPC4,HUS1,MAD2L1,MCM2,MCM3,MCM4,MCM5,MCM6,MCM7,MDM2,ATM,ORC1,ORC2,ORC4,ORC5,ANAPC5,ANAPC7,ANAPC11,ATR,MCM10,PSMA1,PSMA2,PSMA3,PSMA4,PSMA5,PSMA6,PSMA7,PSMB1,PSMB2,PSMB3,PSMB4,PSMB5,PSMB6,PSMB7,PSMB8,PSMB9,PSMB10,PSMC1,PSMC2,PSMC3,PSMC4,PSMC5,PSMC6,PSMD1,PSMD2,PSMD3,PSMD4,PSMD5,PSMD7,PSMD8,PSMD9,PSMD10,PSM…
3.6677	9.099e-19	0.74391	0.611939	0.991259	0.227146	1.38966	0.0105413	CDC45	REACTOME_M_G1_TRANSITION	CDK2,PSMD14,DBF4,PSMA8,E2F1,E2F2,E2F3,PSME4,ORC6,ORC3,POLA2,RPA4,MCM2,MCM3,MCM4,MCM5,MCM6,MCM7,ORC1,ORC2,ORC4,ORC5,GMNN,POLA1,POLE,POLE2,MCM10,PRIM1,PRIM2,PSMA1,PSMA2,PSMA3,PSMA4,PSMA5,PSMA6,PSMA7,PSMB1,PSMB2,PSMB3,PSMB4,PSMB5,PSMB6,PSMB7,PSMB8,PSMB9,PSMB10,PSMC1,PSMC2,PSMC3,PSMC4,PSMC5,PSMC6,PSMD1,PSMD2,PSMD3,PSMD4,PSMD5,PSMD7,PSMD8,PSMD9,PSMD10,PSMD11,PSMD12,PSMD13,PSME1,PSME2,RPA1,RPA2,RPA3,RP…
3.6677	9.099e-19	0.74391	0.611939	0.991259	0.227146	1.38966	0.0105413	CDC45	REACTOME_G1_S_TRANSITION	CDK2,PSMD14,CDK7,CDKN1A,CDKN1B,DBF4,CKS1B,DHFR,E2F1,ORC6,ORC3,POLA2,FBXO5,PPP2R3B,RPA4,MAX,MCM2,MCM3,MCM4,MCM5,MCM6,MCM7,MNAT1,LOC441488,MYC,ORC1,ORC2,ORC4,ORC5,PCNA,POLA1,POLE,POLE2,PPP2CA,PPP2CB,PPP2R1A,PPP2R1B,MCM10,PRIM1,PRIM2,PSMA1,PSMA2,PSMA3,PSMA4,PSMA5,PSMA6,PSMA7,PSMB1,PSMB2,PSMB3,PSMB4,PSMB5,PSMB6,PSMB7,PSMB8,PSMB9,PSMB10,PSMC1,PSMC2,PSMC3,PSMC4,PSMC5,PSMC6,PSMD1,PSMD2,PSMD3,PSMD4,PSMD5…
3.6677	9.099e-19	0.74391	0.611939	0.991259	0.227146	1.38966	0.0105413	CDC45	REACTOME_SYNTHESIS_OF_DNA	CDK2,PSMD14,CDKN1A,CDKN1B,POLD3,PSMA8,DNA2,FEN1,PSME4,ORC6,ORC3,POLA2,LIG1,MCM2,MCM3,MCM4,MCM5,MCM6,MCM7,ORC1,ORC2,ORC4,ORC5,PCNA,GINS2,POLA1,POLD1,POLD2,POLE,POLE2,PRIM1,PRIM2,PSMA1,PSMA2,PSMA3,PSMA4,PSMA5,PSMA6,PSMA7,PSMB1,PSMB2,PSMB3,PSMB4,PSMB5,PSMB6,PSMB7,PSMB8,PSMB9,PSMB10,PSMC1,PSMC2,PSMC3,PSMC4,PSMC5,PSMC6,PSMD1,PSMD2,PSMD3,PSMD4,PSMD5,PSMD7,PSMD8,PSMD9,PSMD10,PSMD11,PSMD12,PSMD13,PSME1,P…
3.6677	9.099e-19	0.74391	0.611939	0.991259	0.227146	1.38966	0.0105413	CDC45	REACTOME_MITOTIC_G1_G1_S_PHASES	CDK2,CDK4,CDK6,PSMD14,CDK7,CDKN1A,CDKN1B,CDKN2A,CDKN2B,CDKN2C,CDKN2D,DBF4,CKS1B,LIN54,DHFR,DYRK1A,E2F1,E2F2,E2F3,E2F4,E2F5,ORC6,ORC3,POLA2,FBXO5,PPP2R3B,LIN9,RPA4,HDAC1,MAX,MCM2,MCM3,MCM4,MCM5,MCM6,MCM7,MNAT1,LOC441488,MYBL2,MYC,ORC1,ORC2,ORC4,ORC5,PCNA,POLA1,POLE,POLE2,PPP2CA,PPP2CB,PPP2R1A,PPP2R1B,PPP2R2A,MCM10,PRIM1,PRIM2,LIN37,PSMA1,PSMA2,PSMA3,PSMA4,PSMA5,PSMA6,PSMA7,PSMB1,PSMB2,PSMB3,PSMB4,…
3.6677	9.099e-19	0.74391	0.611939	0.991259	0.227146	1.38966	0.0105413	CDC45	REACTOME_MITOTIC_M_M_G1_PHASES	KIF20A,CDK2,PSMD14,STAG1,NDC80,CENPA,CENPC1,NUDC,STAG2,DBF4,KIF2C,ZWINT,PMF1,PSMA8,SPC24,SGOL2,SGOL1,E2F1,E2F2,E2F3,SKA1,MAPRE1,PSME4,CLASP1,ITGB3BP,ORC6,ORC3,POLA2,CENPI,AHCTF1,NSL1,FBXO5,RPA4,BIRC5,SKA2,NUP43,INCENP,APITD1,KIF2A,CENPP,MAD2L1,MCM2,MCM3,MCM4,MCM5,MCM6,MCM7,ORC1,ORC2,ORC4,ORC5,PAFAH1B1,GMNN,PLK1,POLA1,POLE,POLE2,ERCC6L,CCDC99,PPP1CC,ZWILCH,CDCA8,PPP2CA,PPP2CB,CENPQ,PPP2R1A,PPP2R1B…
3.6677	9.099e-19	0.74391	0.611939	0.991259	0.227146	1.38966	0.0105413	CDC45	REACTOME_DNA_REPLICATION	KIF20A,CDK2,PSMD14,CDKN1A,CDKN1B,STAG1,NDC80,CENPA,CENPC1,POLD3,NUDC,STAG2,DBF4,KIF2C,ZWINT,PMF1,PSMA8,SPC24,SGOL2,SGOL1,DNA2,E2F1,E2F2,E2F3,SKA1,FEN1,MAPRE1,PSME4,CLASP1,ITGB3BP,ORC6,ORC3,POLA2,CENPI,AHCTF1,NSL1,FBXO5,RPA4,BIRC5,SKA2,NUP43,INCENP,APITD1,KIF2A,LIG1,CENPP,MAD2L1,MCM2,MCM3,MCM4,MCM5,MCM6,MCM7,ORC1,ORC2,ORC4,ORC5,PAFAH1B1,GMNN,PCNA,GINS2,PLK1,POLA1,POLD1,POLD2,POLE,POLE2,ERCC6L,CCDC…
3.6677	9.099e-19	0.74391	0.611939	0.991259	0.227146	1.38966	0.0105413	CDC45	REACTOME_E2F_MEDIATED_REGULATION_OF_DNA_REPLICATION	DHFR,E2F1,ORC6,ORC3,POLA2,FBXO5,PPP2R3B,LOC441488,ORC1,ORC2,ORC4,ORC5,PCNA,POLA1,PPP2CA,PPP2CB,PPP2R1A,PPP2R1B,PRIM1,PRIM2,RB1,RRM2,DHFRP1,TFDP1,TK2,TYMS,CDT1,CDC45,MCM8,CCNA1,CCNB1,CCNE1,CDK1,CDC6,CDC25A
3.6677	9.099e-19	0.74391	0.611939	0.991259	0.227146	1.38966	0.0105413	CDC45	REACTOME_ACTIVATION_OF_ATR_IN_RESPONSE_TO_REPLICATION_STRESS	CDK2,DBF4,CHEK1,ORC6,ORC3,HUS1,MCM2,MCM3,MCM4,MCM5,MCM6,MCM7,ORC1,ORC2,ORC4,ORC5,ATR,MCM10,RAD1,RAD9A,RAD17,RFC2,RFC3,RFC4,RFC5,RPA1,RPA2,RPA3,LOC645084,LOC648152,LOC651921,CDC7,CDC45,ATRIP,MCM8,CDC6,CDC25A,CDC25C
3.6677	9.099e-19	0.74391	0.611939	0.991259	0.227146	1.38966	0.0105413	CDC45	REACTOME_UNWINDING_OF_DNA	MCM2,MCM3,MCM4,MCM5,MCM6,MCM7,GINS2,CDC45,GINS4,MCM8,GINS1
3.6677	9.099e-19	0.74391	0.611939	0.991259	0.227146	1.38966	0.0105413	CDC45	REACTOME_G1_S_SPECIFIC_TRANSCRIPTION	DHFR,E2F1,FBXO5,LOC441488,ORC1,PCNA,POLA1,RRM2,DHFRP1,TFDP1,TK2,TYMS,CDT1,CDC45,CCNA1,CCNE1,CDK1,CDC6,CDC25A
3.6677	9.099e-19	0.74391	0.611939	0.991259	0.227146	1.38966	0.0105413	CDC45	REACTOME_G2_M_CHECKPOINTS	CDK2,DBF4,CHEK1,CHEK2,ORC6,ORC3,HUS1,MCM2,MCM3,MCM4,MCM5,MCM6,MCM7,ATM,ORC1,ORC2,ORC4,ORC5,ATR,MCM10,RAD1,RAD9A,RAD17,RFC2,RFC3,RFC4,RFC5,RPA1,RPA2,RPA3,LOC645084,LOC648152,LOC651610,LOC651921,WEE1,CDC7,CDC45,ATRIP,MCM8,CCNB1,CCNB2,CDK1,CDC6,CDC25A,CDC25C
3.6677	9.099e-19	0.74391	0.611939	0.991259	0.227146	1.38966	0.0105413	CDC45	REACTOME_S_PHASE	CDK2,CDK4,PSMD14,CDK7,CDKN1A,CDKN1B,POLD3,CKS1B,PSMA8,DNA2,FEN1,PSME4,ORC6,ORC3,POLA2,LIG1,MAX,MCM2,MCM3,MCM4,MCM5,MCM6,MCM7,MNAT1,MYC,ORC1,ORC2,ORC4,ORC5,PCNA,GINS2,POLA1,POLD1,POLD2,POLE,POLE2,PRIM1,PRIM2,PSMA1,PSMA2,PSMA3,PSMA4,PSMA5,PSMA6,PSMA7,PSMB1,PSMB2,PSMB3,PSMB4,PSMB5,PSMB6,PSMB7,PSMB8,PSMB9,PSMB10,PSMC1,PSMC2,PSMC3,PSMC4,PSMC5,PSMC6,PSMD1,PSMD2,PSMD3,PSMD4,PSMD5,PSMD7,PSMD8,PSMD9,PSMD1…
3.6677	9.099e-19	0.74391	0.611939	0.991259	0.227146	1.38966	0.0105413	CDC45	REACTOME_DNA_STRAND_ELONGATION	POLD3,DNA2,FEN1,POLA2,LIG1,MCM2,MCM3,MCM4,MCM5,MCM6,MCM7,PCNA,GINS2,POLA1,POLD1,POLD2,PRIM1,PRIM2,POLD4,RFC2,RFC3,RFC4,RFC5,RPA1,RPA2,RPA3,CDC45,GINS4,MCM8,GINS1
3.1131	4.82051e-33	0.863072	0.0370596	1.07273	0.00255179	1.52979	2.27911e-07	CDC6	KEGG_CELL_CYCLE	CDC16,CDC7,CDC45,GADD45B,DBF4,ANAPC1,CREBBP,MDM2,ABL1,SMC1B,LOC728622,GADD45G,ATM,ATR,ANAPC7,RBL2,ANAPC5,RBL1,MYC,CDC14B,SMC1A,CDC14A,LOC731751,SKP1,TGFB2,TGFB1,GADD45A,STAG1,LOC650621,PLK1,RBX1,STAG2,TGFB3,MCM4,ORC6,CCND1,MAD1L1,MCM3,MCM6,MCM5,YWHAB,CCNA2,MCM7,BUB1,CHEK1,WEE2,MCM2,PTTG1,CDC27,CDC25B,CDC25C,LOC651610,CDC25A,CDC6,CDC20,BUB3,YWHAZ,CCND2,YWHAH,CCNB1,YWHAG,YWHAE,CCNE1,ORC3,CCND3,PTTG…
3.1131	4.82051e-33	0.863072	0.0370596	1.07273	0.00255179	1.52979	2.27911e-07	CDC6	BIOCARTA_MCM_PATHWAY	ORC6,MCM4,MCM3,MCM6,CDT1,MCM5,MCM7,CDK2,CDKN1B,MCM2,ORC1,ORC2,ORC4,KITLG,ORC5,CDC6,CCNE1,ORC3
3.1131	4.82051e-33	0.863072	0.0370596	1.07273	0.00255179	1.52979	2.27911e-07	CDC6	PID_E2F_PATHWAY	E2F1,RBBP4,ATM,CEBPA,CBX5,CREBBP,YY1,MYC,POLA1,E2F7,HIC1,RYBP,RRM2,KAT2B,UXT,RB1,CDK2,WASF1,HDAC1,MCL1,CDC6,E2F5,RBL1,CES5A,CDK1,PLAU,EP300,KAT2A,HBP1,SULT2A1,E2F2,RBL2,CES1,CCNE1,MYBL2,CES3,TOPBP1,SMARCA2,E2F3,CES4A,CES2,TRIM28,CES1P1,CDC25A,E2F6,CCND3,CDKN1A,RANBP1,BRCA1,TP73,XRCC1,SERPINE1,RRM1,CDKN2C,ORC1,CDKN1B,CCNE2,TFDP2,DHFR,TK1,APAF1,CCNA2,CASP7,SP1,SIRT1,TRRAP,PRMT5,TFE3,CDKN2A,TYMS,MCM…
3.1131	4.82051e-33	0.863072	0.0370596	1.07273	0.00255179	1.52979	2.27911e-07	CDC6	PID_ATR_PATHWAY	HUS1,SSPO,CDC25C,FBXW11,MCM7,PPP2R1A,RPA2,CLSPN,CDC6,ATRIP,RAD17,FANCD2,RFC5,MCM2,MDM2,YWHAZ,SMARCAL1,RAD9A,CDC25A,RPA1,TIMELESS,PLK1,RFC3,YWHAB,TOPBP1,NBN,PPP2R2B,CDK2,RAD51,ATR,RAD1,RFC4,BRCA2,CHEK1,CCNA2,PPP2CA,TIPIN,RFC2,CEP164
3.1131	4.82051e-33	0.863072	0.0370596	1.07273	0.00255179	1.52979	2.27911e-07	CDC6	REACTOME_G0_AND_EARLY_G1	CDK2,LIN54,DYRK1A,E2F1,E2F4,E2F5,LIN9,HDAC1,LOC441488,MYBL2,PCNA,LIN37,RBBP4,RBL1,RBL2,RBBP4P1,TFDP1,CCNA2,CCNA1,CCNE1,CCNE2,LIN52,CDK1,CDC6,CDC25A
3.1131	4.82051e-33	0.863072	0.0370596	1.07273	0.00255179	1.52979	2.27911e-07	CDC6	REACTOME_CELL_CYCLE	KIF20A,ACTR1A,AKAP9,CDK2,CDK4,CDK6,PSMD14,CDK7,CDKN1A,CDKN1B,STAG1,CDKN2A,CDKN2B,CDKN2C,CDKN2D,TUBB4A,TUBB4B,SYCP2,ANAPC10,NDC80,TUBGCP3,DCTN2,CENPA,CENPC1,CETN2,POLD3,NUDC,PLK4,STAG3,STAG2,SDCCAG8,TUBGCP2,RUVBL2,DBF4,KIF2C,CNTRL,UBE2C,DIDO1,CHEK1,FGFR1OP,ZWINT,CEP250,CHEK2,PMF1,DCTN3,OIP5,TUBGCP5,CKS1B,NEDD1,HIST4H4,HIST3H2BB,LIN54,PSMA8,CSNK1D,CSNK1E,SPC24,SGOL2,SGOL1,DCTN1,DHFR,DKC1,DNA2,DYNC1…
3.1131	4.82051e-33	0.863072	0.0370596	1.07273	0.00255179	1.52979	2.27911e-07	CDC6	REACTOME_CELL_CYCLE_MITOTIC	KIF20A,ACTR1A,AKAP9,CDK2,CDK4,CDK6,PSMD14,CDK7,CDKN1A,CDKN1B,STAG1,CDKN2A,CDKN2B,CDKN2C,CDKN2D,TUBB4A,TUBB4B,ANAPC10,NDC80,TUBGCP3,DCTN2,CENPA,CENPC1,CETN2,POLD3,NUDC,PLK4,STAG2,SDCCAG8,TUBGCP2,DBF4,KIF2C,CNTRL,UBE2C,FGFR1OP,ZWINT,CEP250,PMF1,DCTN3,TUBGCP5,CKS1B,NEDD1,LIN54,PSMA8,CSNK1D,CSNK1E,SPC24,SGOL2,SGOL1,DCTN1,DHFR,DNA2,DYNC1H1,DYNC1I2,DYRK1A,E2F1,E2F2,E2F3,E2F4,E2F5,TUBB,SKA1,FEN1,CEP164,…
3.1131	4.82051e-33	0.863072	0.0370596	1.07273	0.00255179	1.52979	2.27911e-07	CDC6	REACTOME_CELL_CYCLE_CHECKPOINTS	CDK2,PSMD14,CDKN1A,CDKN1B,ANAPC10,DBF4,UBE2C,CHEK1,CHEK2,PSMA8,PSME4,ORC6,ORC3,CDC26,ANAPC2,ANAPC4,HUS1,MAD2L1,MCM2,MCM3,MCM4,MCM5,MCM6,MCM7,MDM2,ATM,ORC1,ORC2,ORC4,ORC5,ANAPC5,ANAPC7,ANAPC11,ATR,MCM10,PSMA1,PSMA2,PSMA3,PSMA4,PSMA5,PSMA6,PSMA7,PSMB1,PSMB2,PSMB3,PSMB4,PSMB5,PSMB6,PSMB7,PSMB8,PSMB9,PSMB10,PSMC1,PSMC2,PSMC3,PSMC4,PSMC5,PSMC6,PSMD1,PSMD2,PSMD3,PSMD4,PSMD5,PSMD7,PSMD8,PSMD9,PSMD10,PSM…
3.1131	4.82051e-33	0.863072	0.0370596	1.07273	0.00255179	1.52979	2.27911e-07	CDC6	REACTOME_G1_S_TRANSITION	CDK2,PSMD14,CDK7,CDKN1A,CDKN1B,DBF4,CKS1B,DHFR,E2F1,ORC6,ORC3,POLA2,FBXO5,PPP2R3B,RPA4,MAX,MCM2,MCM3,MCM4,MCM5,MCM6,MCM7,MNAT1,LOC441488,MYC,ORC1,ORC2,ORC4,ORC5,PCNA,POLA1,POLE,POLE2,PPP2CA,PPP2CB,PPP2R1A,PPP2R1B,MCM10,PRIM1,PRIM2,PSMA1,PSMA2,PSMA3,PSMA4,PSMA5,PSMA6,PSMA7,PSMB1,PSMB2,PSMB3,PSMB4,PSMB5,PSMB6,PSMB7,PSMB8,PSMB9,PSMB10,PSMC1,PSMC2,PSMC3,PSMC4,PSMC5,PSMC6,PSMD1,PSMD2,PSMD3,PSMD4,PSMD5…
3.1131	4.82051e-33	0.863072	0.0370596	1.07273	0.00255179	1.52979	2.27911e-07	CDC6	REACTOME_MITOTIC_G1_G1_S_PHASES	CDK2,CDK4,CDK6,PSMD14,CDK7,CDKN1A,CDKN1B,CDKN2A,CDKN2B,CDKN2C,CDKN2D,DBF4,CKS1B,LIN54,DHFR,DYRK1A,E2F1,E2F2,E2F3,E2F4,E2F5,ORC6,ORC3,POLA2,FBXO5,PPP2R3B,LIN9,RPA4,HDAC1,MAX,MCM2,MCM3,MCM4,MCM5,MCM6,MCM7,MNAT1,LOC441488,MYBL2,MYC,ORC1,ORC2,ORC4,ORC5,PCNA,POLA1,POLE,POLE2,PPP2CA,PPP2CB,PPP2R1A,PPP2R1B,PPP2R2A,MCM10,PRIM1,PRIM2,LIN37,PSMA1,PSMA2,PSMA3,PSMA4,PSMA5,PSMA6,PSMA7,PSMB1,PSMB2,PSMB3,PSMB4,…
3.1131	4.82051e-33	0.863072	0.0370596	1.07273	0.00255179	1.52979	2.27911e-07	CDC6	REACTOME_MITOTIC_M_M_G1_PHASES	KIF20A,CDK2,PSMD14,STAG1,NDC80,CENPA,CENPC1,NUDC,STAG2,DBF4,KIF2C,ZWINT,PMF1,PSMA8,SPC24,SGOL2,SGOL1,E2F1,E2F2,E2F3,SKA1,MAPRE1,PSME4,CLASP1,ITGB3BP,ORC6,ORC3,POLA2,CENPI,AHCTF1,NSL1,FBXO5,RPA4,BIRC5,SKA2,NUP43,INCENP,APITD1,KIF2A,CENPP,MAD2L1,MCM2,MCM3,MCM4,MCM5,MCM6,MCM7,ORC1,ORC2,ORC4,ORC5,PAFAH1B1,GMNN,PLK1,POLA1,POLE,POLE2,ERCC6L,CCDC99,PPP1CC,ZWILCH,CDCA8,PPP2CA,PPP2CB,CENPQ,PPP2R1A,PPP2R1B…
3.1131	4.82051e-33	0.863072	0.0370596	1.07273	0.00255179	1.52979	2.27911e-07	CDC6	REACTOME_DNA_REPLICATION	KIF20A,CDK2,PSMD14,CDKN1A,CDKN1B,STAG1,NDC80,CENPA,CENPC1,POLD3,NUDC,STAG2,DBF4,KIF2C,ZWINT,PMF1,PSMA8,SPC24,SGOL2,SGOL1,DNA2,E2F1,E2F2,E2F3,SKA1,FEN1,MAPRE1,PSME4,CLASP1,ITGB3BP,ORC6,ORC3,POLA2,CENPI,AHCTF1,NSL1,FBXO5,RPA4,BIRC5,SKA2,NUP43,INCENP,APITD1,KIF2A,LIG1,CENPP,MAD2L1,MCM2,MCM3,MCM4,MCM5,MCM6,MCM7,ORC1,ORC2,ORC4,ORC5,PAFAH1B1,GMNN,PCNA,GINS2,PLK1,POLA1,POLD1,POLD2,POLE,POLE2,ERCC6L,CCDC…
3.1131	4.82051e-33	0.863072	0.0370596	1.07273	0.00255179	1.52979	2.27911e-07	CDC6	REACTOME_E2F_MEDIATED_REGULATION_OF_DNA_REPLICATION	DHFR,E2F1,ORC6,ORC3,POLA2,FBXO5,PPP2R3B,LOC441488,ORC1,ORC2,ORC4,ORC5,PCNA,POLA1,PPP2CA,PPP2CB,PPP2R1A,PPP2R1B,PRIM1,PRIM2,RB1,RRM2,DHFRP1,TFDP1,TK2,TYMS,CDT1,CDC45,MCM8,CCNA1,CCNB1,CCNE1,CDK1,CDC6,CDC25A
3.1131	4.82051e-33	0.863072	0.0370596	1.07273	0.00255179	1.52979	2.27911e-07	CDC6	REACTOME_ACTIVATION_OF_ATR_IN_RESPONSE_TO_REPLICATION_STRESS	CDK2,DBF4,CHEK1,ORC6,ORC3,HUS1,MCM2,MCM3,MCM4,MCM5,MCM6,MCM7,ORC1,ORC2,ORC4,ORC5,ATR,MCM10,RAD1,RAD9A,RAD17,RFC2,RFC3,RFC4,RFC5,RPA1,RPA2,RPA3,LOC645084,LOC648152,LOC651921,CDC7,CDC45,ATRIP,MCM8,CDC6,CDC25A,CDC25C
3.1131	4.82051e-33	0.863072	0.0370596	1.07273	0.00255179	1.52979	2.27911e-07	CDC6	REACTOME_G1_S_SPECIFIC_TRANSCRIPTION	DHFR,E2F1,FBXO5,LOC441488,ORC1,PCNA,POLA1,RRM2,DHFRP1,TFDP1,TK2,TYMS,CDT1,CDC45,CCNA1,CCNE1,CDK1,CDC6,CDC25A
3.1131	4.82051e-33	0.863072	0.0370596	1.07273	0.00255179	1.52979	2.27911e-07	CDC6	REACTOME_G2_M_CHECKPOINTS	CDK2,DBF4,CHEK1,CHEK2,ORC6,ORC3,HUS1,MCM2,MCM3,MCM4,MCM5,MCM6,MCM7,ATM,ORC1,ORC2,ORC4,ORC5,ATR,MCM10,RAD1,RAD9A,RAD17,RFC2,RFC3,RFC4,RFC5,RPA1,RPA2,RPA3,LOC645084,LOC648152,LOC651610,LOC651921,WEE1,CDC7,CDC45,ATRIP,MCM8,CCNB1,CCNB2,CDK1,CDC6,CDC25A,CDC25C
3.1131	4.82051e-33	0.863072	0.0370596	1.07273	0.00255179	1.52979	2.27911e-07	CDC6	REACTOME_S_PHASE	CDK2,CDK4,PSMD14,CDK7,CDKN1A,CDKN1B,POLD3,CKS1B,PSMA8,DNA2,FEN1,PSME4,ORC6,ORC3,POLA2,LIG1,MAX,MCM2,MCM3,MCM4,MCM5,MCM6,MCM7,MNAT1,MYC,ORC1,ORC2,ORC4,ORC5,PCNA,GINS2,POLA1,POLD1,POLD2,POLE,POLE2,PRIM1,PRIM2,PSMA1,PSMA2,PSMA3,PSMA4,PSMA5,PSMA6,PSMA7,PSMB1,PSMB2,PSMB3,PSMB4,PSMB5,PSMB6,PSMB7,PSMB8,PSMB9,PSMB10,PSMC1,PSMC2,PSMC3,PSMC4,PSMC5,PSMC6,PSMD1,PSMD2,PSMD3,PSMD4,PSMD5,PSMD7,PSMD8,PSMD9,PSMD1…
3.47429	1.08065e-27	0.48054	0.764518	0.747409	0.294626	1.42601	0.000295663	CDCA7	PID_MYC_ACTIV_PATHWAY	MYC,BAX,TK1,SMAD3,TAF9,RUVBL2,HMGA1,NCL,DDX18,KAT5,ENO1,PFKM,CDC25A,E2F3,PRDX3,ODC1,PTMA,SNAI1,KAT2A,SERPINI1,HSP90AA1,MMP9,MAX,LIN28B,NPM1,NME1,TERT,RPL11,PIM1,TAF10,HSPD1,RUVBL1,BMI1,SLC2A1,TAF12,BIRC5,BCAT1,KIR3DL1,SUPT7L,TAF4B,LDHA,TRRAP,IREB2,TP53,CAD,MTDH,FOSL1,GPAM,SMAD4,GAPDH,HSPA4,SUPT3H,CDK4,EP300,POLR3D,SHMT1,CREBBP,CCND2,PEG10,ID2,EIF4G1,NBN,MYCT1,PDCD10,MINA,NDUFAF2,PMAIP1,HUWE1,ACTL…
3.32879	8.54021e-18	0.737575	0.536565	0.720872	0.438475	1.35315	0.00590874	CDK1	KEGG_CELL_CYCLE	CDC16,CDC7,CDC45,GADD45B,DBF4,ANAPC1,CREBBP,MDM2,ABL1,SMC1B,LOC728622,GADD45G,ATM,ATR,ANAPC7,RBL2,ANAPC5,RBL1,MYC,CDC14B,SMC1A,CDC14A,LOC731751,SKP1,TGFB2,TGFB1,GADD45A,STAG1,LOC650621,PLK1,RBX1,STAG2,TGFB3,MCM4,ORC6,CCND1,MAD1L1,MCM3,MCM6,MCM5,YWHAB,CCNA2,MCM7,BUB1,CHEK1,WEE2,MCM2,PTTG1,CDC27,CDC25B,CDC25C,LOC651610,CDC25A,CDC6,CDC20,BUB3,YWHAZ,CCND2,YWHAH,CCNB1,YWHAG,YWHAE,CCNE1,ORC3,CCND3,PTTG…
3.32879	8.54021e-18	0.737575	0.536565	0.720872	0.438475	1.35315	0.00590874	CDK1	KEGG_OOCYTE_MEIOSIS	CDC16,CALM2,CALM1,IGF1,RPS6KA6,PPP3R2,PPP3CC,SLK,PPP3R1,IGF1R,ANAPC1,SPDYC,ITPR3,SMC1B,LOC728622,CHP2,ANAPC7,ANAPC5,FBXO43,SMC1A,REC8,MAPK12,BTRC,PRKX,SKP1,FBXW11,CALML5,ADCY3,ADCY2,LOC650621,PLK1,ADCY1,RBX1,STAG3,PGR,YWHAB,CAMK2A,BUB1,CAMK2B,CAMK2D,CAMK2G,PRKACA,PRKACB,PRKACG,FBXO5,SGOL1,PTTG1,CALML3,CDC27,CDC25C,PLCZ1,CDC20,YWHAZ,YWHAH,CALM3,CCNB1,YWHAG,YWHAE,CCNE1,PTTG2,ADCY8,ADCY9,ADCY6,ADCY7…
3.32879	8.54021e-18	0.737575	0.536565	0.720872	0.438475	1.35315	0.00590874	CDK1	KEGG_P53_SIGNALING_PATHWAY	CASP9,CASP8,SFN,TSC2,IGF1,CDK1,GADD45B,RCHY1,ZMAT3,IGFBP3,RRM2B,BAI1,TP73,SERPINB5,RPRM,PPM1D,BID,MDM4,BAX,MDM2,TP53AIP1,CASP3,TP53I3,PMAIP1,PIDD,RFWD2,PERP,GADD45G,EI24,SESN2,ATM,ATR,SESN3,CHEK2,APAF1,CDKN2A,RRM2,CDKN1A,BBC3,GADD45A,TNFRSF10B,DDB2,GTSE1,SIAH1,CCND1,CD82,PTEN,CDK2,CHEK1,SESN1,CDK4,SERPINE1,TP53,CCNE2,FAS,CDK6,CYCS,STEAP3,CCNB2,LOC651610,CCND2,SHISA5,CCNB1,CCNG1,CCNE1,CCNB3,THBS1,…
3.32879	8.54021e-18	0.737575	0.536565	0.720872	0.438475	1.35315	0.00590874	CDK1	KEGG_GAP_JUNCTION	PLCB2,GRM5,SOS2,ADCY8,PLCB1,ADCY9,ADCY6,TUBA1A,RAF1,PRKCB,ADCY7,PRKCA,PLCB3,PLCB4,ADCY5,GRM1,CDK1,PDGFD,TUBB4A,ADRB1,TUBB4B,TUBB3,PRKCG,PDGFRB,TUBB2A,MAP2K2,ITPR3,MAP2K1,MAP2K5,LPAR1,ADCY4,TUBA1B,NRAS,GRB2,MAPK3,DRD1,GUCY1B3,DRD2,MAPK7,GUCY1A3,PRKG1,SOS1,TUBB7P,PRKG2,MAPK1,TUBA3D,HRAS,GJD2,CSNK1D,EGFR,TUBB2B,ITPR1,ITPR2,PDGFC,TUBAL3,GNA11,KRAS,EGF,PRKX,GJA1,GNAI1,HTR2A,TUBA3C,GNAI2,GUCY1A2,HTR2C,…
3.32879	8.54021e-18	0.737575	0.536565	0.720872	0.438475	1.35315	0.00590874	CDK1	KEGG_PROGESTERONE_MEDIATED_OOCYTE_MATURATION	CDC16,ADCY8,ADCY9,ADCY6,RAF1,ADCY7,ADCY5,SPDYA,IGF1,RPS6KA6,CDK1,ANAPC10,IGF1R,ANAPC1,INS,ANAPC11,SPDYC,MAPK9,MAPK10,MAPK11,BRAF,MAPK13,MAP2K1,ADCY4,AKT1,AKT2,RPS6KA2,RPS6KA3,AKT3,CPEB1,MAPK3,ANAPC7,ANAPC5,ANAPC2,ANAPC4,MAD2L1,RPS6KA1,MAPK1,PIK3R5,PDE3B,MAPK8,CDC23,MAPK14,MAPK12,KRAS,PRKX,GNAI1,CCNA1,GNAI2,FZR1,ADCY3,HSP90AA1,ARAF,LOC650621,ADCY2,PLK1,ADCY1,PDE3A,ANAPC13,MOS,PIK3R3,PGR,CCNA2,BUB1…
3.32879	8.54021e-18	0.737575	0.536565	0.720872	0.438475	1.35315	0.00590874	CDK1	BIOCARTA_G1_PATHWAY	E2F1,TFDP1,GSK3B,CDKN2A,CDKN1B,CDKN1A,CDK1,TGFB2,CCNA1,CDKN2B,TGFB1,TGFB3,CCND1,CDK2,CDK4,ABL1,RB1,SKP2,TP53,CDK6,DHFR,CDC25A,ATM,ATR,HDAC1,SMAD3,SMAD4,CCNE1
3.32879	8.54021e-18	0.737575	0.536565	0.720872	0.438475	1.35315	0.00590874	CDK1	BIOCARTA_G2_PATHWAY	YWHAQ,MYT1,CHEK2,EP300,BRCA1,CHEK1,WEE1,MDM2,CDKN1A,TP53,CDK1,CDKN2D,CDC34,CDC25B,CDC25C,GADD45A,CDC25A,PLK1,ATR,ATM,YWHAH,CCNB1,PRKDC,RPS6KA1
3.32879	8.54021e-18	0.737575	0.536565	0.720872	0.438475	1.35315	0.00590874	CDK1	BIOCARTA_CELLCYCLE_PATHWAY	CCND1,E2F1,TFDP1,CDK2,CDKN2A,CDK4,RB1,CDKN1B,CDKN1A,CDK1,CDKN2D,CCNA1,CDKN2B,CDK6,CDKN2C,CDK7,CDC25A,RBL1,CCND2,CCNB1,CCNE1,CCNH,CCND3
3.32879	8.54021e-18	0.737575	0.536565	0.720872	0.438475	1.35315	0.00590874	CDK1	BIOCARTA_MPR_PATHWAY	HRAS,MYT1,ACTA1,PRKAR2B,CDK1,GNAI1,GNGT1,CAP1,ADCY1,PAQR5,SRC,PIN1,PGR,PRKACB,PRKACG,GNAS,PAQR7,ARPC4,ARPC5,CDC25C,ARPC1A,GNB1,ACTR2,PRKAR1A,ACTR3,PRKAR2A,ARPC1B,PRKAR1B,ARPC3,MAPK3,CCNB1,ARPC2,RPS6KA1,MAPK1
3.32879	8.54021e-18	0.737575	0.536565	0.720872	0.438475	1.35315	0.00590874	CDK1	BIOCARTA_AKAPCENTROSOME_PATHWAY	PCNT,PRKAR2B,PRKACB,PRKACG,NUP85,CDK1,PRKAG1,RHOA,PPP2CA,PRKAR2A,PPP1CA,MAP2,PKN1,AKAP9,PRKCE
3.32879	8.54021e-18	0.737575	0.536565	0.720872	0.438475	1.35315	0.00590874	CDK1	BIOCARTA_RB_PATHWAY	MYT1,MAPK14,CHEK1,CDK2,CDK4,WEE1,RB1,TP53,CDK1,CDC25B,CDC25C,ATM,YWHAH
3.32879	8.54021e-18	0.737575	0.536565	0.720872	0.438475	1.35315	0.00590874	CDK1	BIOCARTA_STATHMIN_PATHWAY	CAMK4,CAMK2A,CAMK2B,CAMK2D,MAPK13,PRKAR2B,CAMK2G,CD2,PRKACB,CD3D,PRKACG,CD3E,CD3G,CDK1,PRKAR1A,PRKAR2A,CD247,PRKAR1B,CCNB1
3.32879	8.54021e-18	0.737575	0.536565	0.720872	0.438475	1.35315	0.00590874	CDK1	SA_G2_AND_M_PHASES	CDK1,WEE1,CDC25A,CDK7,CDC25B,CHEK1,CDKN1A,NEK1
3.32879	8.54021e-18	0.737575	0.536565	0.720872	0.438475	1.35315	0.00590874	CDK1	PID_P73PATHWAY	TP53I3,ADA,FAS,PML,GRAMD4,D4S234E,PFDN5,WT1,EP300,PPAP2A,GATA1,YAP1,BIN1,GDF15,FBXO45,RCHY1,BAX,IL4R,MDM2,FLOT2,PLK3,CCNB1,S100A2,AFP,RNF43,MAPK11,TP73,KAT5,CDK6,SERPINE1,WWOX,BRCA2,CCNA2,GNB2L1,SIRT1,PIN1,BUB3,MYC,AEN,CDK1,MAPK14,DEDD,BBC3,CLCA2,JAG2,ABL1,PRKACB,CDK2,DCP1B,BCL2L11,PLK1,SFN,HEY2,JAK1,RELA,NDUFS2,ITCH,NEDD4L,PEA15,SP1,HAGH,TP53AIP1,RB1,NTRK1,RAD51,TP63,FASN,CHEK1,BAK1,IL1RAP,HSF1,…
3.32879	8.54021e-18	0.737575	0.536565	0.720872	0.438475	1.35315	0.00590874	CDK1	PID_E2F_PATHWAY	E2F1,RBBP4,ATM,CEBPA,CBX5,CREBBP,YY1,MYC,POLA1,E2F7,HIC1,RYBP,RRM2,KAT2B,UXT,RB1,CDK2,WASF1,HDAC1,MCL1,CDC6,E2F5,RBL1,CES5A,CDK1,PLAU,EP300,KAT2A,HBP1,SULT2A1,E2F2,RBL2,CES1,CCNE1,MYBL2,CES3,TOPBP1,SMARCA2,E2F3,CES4A,CES2,TRIM28,CES1P1,CDC25A,E2F6,CCND3,CDKN1A,RANBP1,BRCA1,TP73,XRCC1,SERPINE1,RRM1,CDKN2C,ORC1,CDKN1B,CCNE2,TFDP2,DHFR,TK1,APAF1,CCNA2,CASP7,SP1,SIRT1,TRRAP,PRMT5,TFE3,CDKN2A,TYMS,MCM…
3.32879	8.54021e-18	0.737575	0.536565	0.720872	0.438475	1.35315	0.00590874	CDK1	PID_PLK1_PATHWAY	CENPE,ROCK2,PLK1,CDC25C,SPC24,BUB1B,FBXW11,KIF2A,RHOA,PPP2R1A,ERCC6L,CDK1,CLSPN,NUDC,AURKA,ODF2,CDC25B,FBXO5,GOLGA2,CCNB1,NDC80,KIF20A,FZR1,SSPO,PPP1CB,PPP2CA,PLK1S1,INCENP,TUBG1,MLF1IP,ECT2,TPT1,WEE1,NINL,PPP1R12A,SGOL1,PAK1,CDC20,BORA,TPX2,GORASP1,STAG2,PRC1,CDC14B,RAB1A,BUB1
3.32879	8.54021e-18	0.737575	0.536565	0.720872	0.438475	1.35315	0.00590874	CDK1	PID_AP1_PATHWAY	DMP1,IL4,MYC,TP53,COL1A2,NPPA,CCL2,FOSL1,GATA2,EGR1,CBFB,NR3C1,IL5,CDKN1B,HLA-A,IL2,MAFG,JUND,PLAU,TH,MAF,SP1,NTS,GJA1,TCF7L2,MMP9,ETS1,MYB,ELF1,NFATC3,CREB1,IL6,MT2A,TIMP1,DUSP1,DMTF1,ATF2,FOSL2,TRIP6,ACTA1,COPS5,CDK1,CYR61,CRTC1,FABP4,BAG1,EDN1,IL10,BCL2L11,EP300,CSF2,CCND1,JUNB,NFATC1,MMP1,FOSB,TGFB1,IL8,ATF3,AGT,HIF1A,PTEN,FOS,CDKN2A,ESR1,PENK,CTNNB1,IFNG,JUN,NFATC2
3.32879	8.54021e-18	0.737575	0.536565	0.720872	0.438475	1.35315	0.00590874	CDK1	PID_FOXM1_PATHWAY	FOXM1,GAS1,CENPF,SP1,PLK1,MYC,NFATC3,BRCA2,CDK1,CCNE1,EP300,CCND1,LAMA4,CENPA,CREBBP,CCNB2,SKP2,CDKN2A,BIRC5,XRCC1,CDC25B,CKS1B,AURKB,HIST1H2BA,CCNA2,CENPB,CDK4,MMP2,FOS,RB1,CHEK2,CCNB1,ESR1,MAP2K1,ONECUT1,NEK2,CDK2,GSK3A,ETV5,TGFA
3.32879	8.54021e-18	0.737575	0.536565	0.720872	0.438475	1.35315	0.00590874	CDK1	PID_RETINOIC_ACID_PATHWAY	PRKCA,RARA,MAPK3,RARG,AKT1,MNAT1,PRKCG,NCOR2,HDAC1,PRKACA,RARB,CCNH,CDK1,NCOA2,RXRB,HDAC3,NCOA3,NRIP1,MAPK14,RBP1,CREBBP,MAPK8,KAT2B,EP300,MAPK1,VDR,RXRA,RXRG,CDK7,NCOA1
3.32879	8.54021e-18	0.737575	0.536565	0.720872	0.438475	1.35315	0.00590874	CDK1	REACTOME_SIGNALING_BY_SCF_KIT	AKT3,SH2B3,CDKN1A,CDKN1B,SH2B2,GRAP,CHEK1,CHUK,THEM4,CMA1,CREB1,AKT1,AKT2,FER,FES,FOXO1,FOXO3,PHLPP1,MTOR,RICTOR,FYN,GRB2,GRB7,GRB10,GSK3A,NR4A1,HRAS,JAK2,KIT,KRAS,LCK,LYN,MDM2,KITLG,FOXO4,MMP9,NRAS,PDPK1,PIK3CA,PIK3R1,PIK3R2,PRKCA,MAPK1,MAPK3,MAP2K1,MAP2K2,BAD,PTEN,TRIB3,PTPN6,RAC1,RAF1,RPS6KB2,MLST8,LOC653882,SOS1,SRC,STAT1,STAT3,STAT5A,STAT5B,TEC,TSC2,LOC729120,LOC731292,VAV1,YES1,YWHAB,MAPKAP…
3.32879	8.54021e-18	0.737575	0.536565	0.720872	0.438475	1.35315	0.00590874	CDK1	REACTOME_DEVELOPMENTAL_BIOLOGY	CDH2,AKT3,MED6,CDH4,MED16,RANBP9,CDH15,PLXNC1,CDK4,CDK5,CDK8,PAK4,SEMA3A,MYL12B,MYL9,CAP2,CAP1,NCOA2,SEMA4D,CEBPB,CEBPD,DPYSL4,DRAP1,LEFTY1,CFL1,PPARGC1A,STIP1,MED8,AP2M1,AP2S1,CLTA,CLTC,CNTN1,COL1A1,COL1A2,COL2A1,COL3A1,COL4A1,COL4A2,COL4A3,COL4A4,COL4A5,COL5A1,COL5A2,COL6A1,COL6A2,COL6A3,COL9A1,COL9A2,COL9A3,ACVR1C,UNC5D,CREB1,CREBBP,CRMP1,MAPK14,CSNK2A1,CSNK2A2,CSNK2B,NCAN,HFE2,CTNNA1,CTNNB1,A…
3.32879	8.54021e-18	0.737575	0.536565	0.720872	0.438475	1.35315	0.00590874	CDK1	REACTOME_G0_AND_EARLY_G1	CDK2,LIN54,DYRK1A,E2F1,E2F4,E2F5,LIN9,HDAC1,LOC441488,MYBL2,PCNA,LIN37,RBBP4,RBL1,RBL2,RBBP4P1,TFDP1,CCNA2,CCNA1,CCNE1,CCNE2,LIN52,CDK1,CDC6,CDC25A
3.32879	8.54021e-18	0.737575	0.536565	0.720872	0.438475	1.35315	0.00590874	CDK1	REACTOME_CELL_CYCLE	KIF20A,ACTR1A,AKAP9,CDK2,CDK4,CDK6,PSMD14,CDK7,CDKN1A,CDKN1B,STAG1,CDKN2A,CDKN2B,CDKN2C,CDKN2D,TUBB4A,TUBB4B,SYCP2,ANAPC10,NDC80,TUBGCP3,DCTN2,CENPA,CENPC1,CETN2,POLD3,NUDC,PLK4,STAG3,STAG2,SDCCAG8,TUBGCP2,RUVBL2,DBF4,KIF2C,CNTRL,UBE2C,DIDO1,CHEK1,FGFR1OP,ZWINT,CEP250,CHEK2,PMF1,DCTN3,OIP5,TUBGCP5,CKS1B,NEDD1,HIST4H4,HIST3H2BB,LIN54,PSMA8,CSNK1D,CSNK1E,SPC24,SGOL2,SGOL1,DCTN1,DHFR,DKC1,DNA2,DYNC1…
3.32879	8.54021e-18	0.737575	0.536565	0.720872	0.438475	1.35315	0.00590874	CDK1	REACTOME_SIGNALING_BY_ERBB4	AKT3,CDKN1A,CDKN1B,YAP1,WWP1,CHUK,THEM4,CREB1,CSH1,CSN2,NRG4,HBEGF,EGF,EGFR,ERBB3,ERBB4,EREG,AKT1,AKT2,ESR1,FOXO1,FOXO3,TAB2,PHLPP1,NCSTN,MTOR,RICTOR,SH2B1,GFAP,GH1,GH2,GHR,GRB2,GSK3A,NRG1,NR4A1,HRAS,JAK2,KRAS,MDM2,FOXO4,NEDD4,NRAS,APH1A,PDPK1,WWOX,PGR,PIK3CA,PIK3R1,PSENEN,MAPK1,MAPK3,MAP2K1,MAP2K2,PRL,PRLR,PSEN1,PSEN2,BAD,PTEN,TRIB3,RAF1,RPS6KB2,RPS27A,S100B,CXCL12,MLST8,SHC1,SKP1,SOS1,STAT5A,ST…
3.32879	8.54021e-18	0.737575	0.536565	0.720872	0.438475	1.35315	0.00590874	CDK1	REACTOME_SIGNALING_BY_EGFR_IN_CANCER	AKT3,ADAM10,SPRY1,SPRY2,STAM2,CDKN1A,CDKN1B,ADCY1,ADCY2,ADCY3,ADCY5,CDC37,ADCY6,ADCY7,ADCY8,CHUK,ADCY9,THEM4,AP2M1,AP2S1,CLTA,CLTC,CREB1,CSK,ADRBK1,AP2A1,AP2A2,AP2B1,EGF,EGFR,ADCY4,EPS15,AKT1,AKT2,FOXO1,FOXO3,PHLPP1,MTOR,RICTOR,GAB1,LRIG1,GRB2,GSK3A,EPN1,SH3KBP1,NR4A1,HRAS,HSP90AA1,ITPR2,ITPR3,KRAS,MDM2,FOXO4,NRAS,PDE1A,PDE1B,PDPK1,PIK3CA,PIK3R1,PLCG1,PRKACA,PRKACB,PRKACG,PRKAR1A,PRKAR1B,PRKAR2A,…
3.32879	8.54021e-18	0.737575	0.536565	0.720872	0.438475	1.35315	0.00590874	CDK1	REACTOME_INSULIN_RECEPTOR_SIGNALLING_CASCADE	FRS2,THEM4,CRK,KLB,DOK1,EIF4B,EIF4E,EIF4EBP1,EIF4G1,AKT2,FGF1,FGF2,FGF3,FGF4,FGF5,FGF6,FGF7,FGF8,FGF9,FGF10,FGFR1,FGFR3,FGFR2,FGFR4,MTOR,GAB1,SHC2,FGF20,FGF22,GRB2,GRB10,EEF2K,PIK3R4,HRAS,INS,INSR,IRS1,KRAS,NRAS,PDE3B,PRKAG2,PDPK1,CAB39,PIK3C3,PIK3CA,PIK3CB,PIK3R1,PIK3R2,SHC3,PRKAG3,TLR9,PPM1A,STRADB,PRKAA1,PRKAA2,PRKAB1,PRKAB2,PRKAG1,MAPK1,MAPK3,MAP2K1,MAP2K2,RPTOR,TRIB3,RAF1,RHEB,RPS6,RPS6KB1,M…
3.32879	8.54021e-18	0.737575	0.536565	0.720872	0.438475	1.35315	0.00590874	CDK1	REACTOME_SIGNALING_BY_FGFR_IN_DISEASE	AKT3,SPRY2,CDKN1A,CDKN1B,ADCY1,ADCY2,FRS3,FRS2,ADCY3,CPSF6,CNTRL,ADCY5,FGFR1OP,ADCY6,ADCY7,ADCY8,CHUK,ADCY9,THEM4,CREB1,CUX1,KLB,ADRBK1,ADCY4,AKT1,AKT2,FGF1,FGF2,FGF3,FGF4,FGF5,FGF6,FGF7,FGF8,FGF9,FGF10,FGFR1,FGFR3,FGFR2,FGFR4,FOXO1,FOXO3,PHLPP1,MTOR,RICTOR,GAB1,FGFR1OP2,FGF20,FGF22,GRB2,GSK3A,NR4A1,HRAS,ITPR2,ITPR3,KRAS,MYO18A,MDM2,FOXO4,NRAS,PDE1A,PDE1B,PDPK1,PIK3CA,PIK3R1,PLCG1,IL17RD,PPP2CA,P…
3.32879	8.54021e-18	0.737575	0.536565	0.720872	0.438475	1.35315	0.00590874	CDK1	REACTOME_E2F_ENABLED_INHIBITION_OF_PRE_REPLICATION_COMPLEX_FORMATION	ORC6,ORC3,ORC1,ORC2,ORC4,ORC5,MCM8,CCNB1,CDK1,CDC25A
3.32879	8.54021e-18	0.737575	0.536565	0.720872	0.438475	1.35315	0.00590874	CDK1	REACTOME_SIGNALING_BY_GPCR	AKT3,INSL5,RASGRP1,LPAR6,CDK5,CALCRL,RASGRP2,RAMP2,RAMP1,RAMP3,NET1,RGS19,NMUR1,VAV3,CXCL13,CXCR6,GNA13,GNB5,RRH,ADCY1,OR5I1,ADCY2,CYSLTR1,CCR9,CGA,PDE10A,CCL27,NMU,NPFFR2,PROKR1,ADCY3,UTS2,ADCY5,ADCY6,FZD10,AKAP13,GPR44,HRH3,CHRM1,CHRM2,ADCY7,PTH2,CHRM3,CHRM5,MGLL,ADCY8,ADCY9,ARHGEF25,ADCYAP1,ADCYAP1R1,RLN3,OR52E2,OR52J3,OR51L1,OR51A7,OR51S1,OR51F2,OR52R1,OR4X2,OR4B1,OR52M1,OR52K2,OR5P2,OR5P3,OR…
3.32879	8.54021e-18	0.737575	0.536565	0.720872	0.438475	1.35315	0.00590874	CDK1	REACTOME_CELL_CYCLE_MITOTIC	KIF20A,ACTR1A,AKAP9,CDK2,CDK4,CDK6,PSMD14,CDK7,CDKN1A,CDKN1B,STAG1,CDKN2A,CDKN2B,CDKN2C,CDKN2D,TUBB4A,TUBB4B,ANAPC10,NDC80,TUBGCP3,DCTN2,CENPA,CENPC1,CETN2,POLD3,NUDC,PLK4,STAG2,SDCCAG8,TUBGCP2,DBF4,KIF2C,CNTRL,UBE2C,FGFR1OP,ZWINT,CEP250,PMF1,DCTN3,TUBGCP5,CKS1B,NEDD1,LIN54,PSMA8,CSNK1D,CSNK1E,SPC24,SGOL2,SGOL1,DCTN1,DHFR,DNA2,DYNC1H1,DYNC1I2,DYRK1A,E2F1,E2F2,E2F3,E2F4,E2F5,TUBB,SKA1,FEN1,CEP164,…
3.32879	8.54021e-18	0.737575	0.536565	0.720872	0.438475	1.35315	0.00590874	CDK1	REACTOME_CELL_CYCLE_CHECKPOINTS	CDK2,PSMD14,CDKN1A,CDKN1B,ANAPC10,DBF4,UBE2C,CHEK1,CHEK2,PSMA8,PSME4,ORC6,ORC3,CDC26,ANAPC2,ANAPC4,HUS1,MAD2L1,MCM2,MCM3,MCM4,MCM5,MCM6,MCM7,MDM2,ATM,ORC1,ORC2,ORC4,ORC5,ANAPC5,ANAPC7,ANAPC11,ATR,MCM10,PSMA1,PSMA2,PSMA3,PSMA4,PSMA5,PSMA6,PSMA7,PSMB1,PSMB2,PSMB3,PSMB4,PSMB5,PSMB6,PSMB7,PSMB8,PSMB9,PSMB10,PSMC1,PSMC2,PSMC3,PSMC4,PSMC5,PSMC6,PSMD1,PSMD2,PSMD3,PSMD4,PSMD5,PSMD7,PSMD8,PSMD9,PSMD10,PSM…
3.32879	8.54021e-18	0.737575	0.536565	0.720872	0.438475	1.35315	0.00590874	CDK1	REACTOME_G1_S_TRANSITION	CDK2,PSMD14,CDK7,CDKN1A,CDKN1B,DBF4,CKS1B,DHFR,E2F1,ORC6,ORC3,POLA2,FBXO5,PPP2R3B,RPA4,MAX,MCM2,MCM3,MCM4,MCM5,MCM6,MCM7,MNAT1,LOC441488,MYC,ORC1,ORC2,ORC4,ORC5,PCNA,POLA1,POLE,POLE2,PPP2CA,PPP2CB,PPP2R1A,PPP2R1B,MCM10,PRIM1,PRIM2,PSMA1,PSMA2,PSMA3,PSMA4,PSMA5,PSMA6,PSMA7,PSMB1,PSMB2,PSMB3,PSMB4,PSMB5,PSMB6,PSMB7,PSMB8,PSMB9,PSMB10,PSMC1,PSMC2,PSMC3,PSMC4,PSMC5,PSMC6,PSMD1,PSMD2,PSMD3,PSMD4,PSMD5…
3.32879	8.54021e-18	0.737575	0.536565	0.720872	0.438475	1.35315	0.00590874	CDK1	REACTOME_AXON_GUIDANCE	RANBP9,PLXNC1,CDK5,PAK4,SEMA3A,MYL12B,MYL9,CAP2,CAP1,SEMA4D,DPYSL4,CFL1,STIP1,AP2M1,AP2S1,CLTA,CLTC,CNTN1,COL1A1,COL1A2,COL2A1,COL3A1,COL4A1,COL4A2,COL4A3,COL4A4,COL4A5,COL5A1,COL5A2,COL6A1,COL6A2,COL6A3,COL9A1,COL9A2,COL9A3,UNC5D,CREB1,CRMP1,CSNK2A1,CSNK2A2,CSNK2B,NCAN,HFE2,AP2A1,AP2A2,AP2B1,DCC,DCX,DLG1,DLG3,DNM1,DNM2,DOCK1,DPYSL2,DPYSL3,EGFR,ERBB2,ALCAM,UNC5B,FES,FGFR1,ABLIM3,PLXND1,CLASP1,ARH…
3.32879	8.54021e-18	0.737575	0.536565	0.720872	0.438475	1.35315	0.00590874	CDK1	REACTOME_CYCLIN_A_B1_ASSOCIATED_EVENTS_DURING_G2_M_TRANSITION	CDK7,MNAT1,PLK1,WEE1,XPO1,CCNA2,CCNA1,CCNB1,CCNH,PKMYT1,CCNB2,CDK1,CDC25A,CDC25B,CDC25C
3.32879	8.54021e-18	0.737575	0.536565	0.720872	0.438475	1.35315	0.00590874	CDK1	REACTOME_FRS2_MEDIATED_CASCADE	FRS3,FRS2,KLB,FGF1,FGF2,FGF3,FGF4,FGF5,FGF6,FGF7,FGF8,FGF9,FGF10,FGFR1,FGFR3,FGFR2,FGFR4,FGF20,FGF22,GRB2,HRAS,KRAS,NRAS,MAPK1,MAPK3,MAP2K1,MAP2K2,RAF1,SOS1,YWHAB,FGF23,FGF18,FGF17,KL,CDK1,FGF19
3.32879	8.54021e-18	0.737575	0.536565	0.720872	0.438475	1.35315	0.00590874	CDK1	REACTOME_MITOTIC_G1_G1_S_PHASES	CDK2,CDK4,CDK6,PSMD14,CDK7,CDKN1A,CDKN1B,CDKN2A,CDKN2B,CDKN2C,CDKN2D,DBF4,CKS1B,LIN54,DHFR,DYRK1A,E2F1,E2F2,E2F3,E2F4,E2F5,ORC6,ORC3,POLA2,FBXO5,PPP2R3B,LIN9,RPA4,HDAC1,MAX,MCM2,MCM3,MCM4,MCM5,MCM6,MCM7,MNAT1,LOC441488,MYBL2,MYC,ORC1,ORC2,ORC4,ORC5,PCNA,POLA1,POLE,POLE2,PPP2CA,PPP2CB,PPP2R1A,PPP2R1B,PPP2R2A,MCM10,PRIM1,PRIM2,LIN37,PSMA1,PSMA2,PSMA3,PSMA4,PSMA5,PSMA6,PSMA7,PSMB1,PSMB2,PSMB3,PSMB4,…
3.32879	8.54021e-18	0.737575	0.536565	0.720872	0.438475	1.35315	0.00590874	CDK1	REACTOME_DOWNSTREAM_SIGNALING_OF_ACTIVATED_FGFR	AKT3,CDKN1A,CDKN1B,ADCY1,ADCY2,FRS3,FRS2,ADCY3,ADCY5,ADCY6,ADCY7,ADCY8,CHUK,ADCY9,THEM4,CREB1,KLB,ADRBK1,ADCY4,AKT1,AKT2,FGF1,FGF2,FGF3,FGF4,FGF5,FGF6,FGF7,FGF8,FGF9,FGF10,FGFR1,FGFR3,FGFR2,FGFR4,FOXO1,FOXO3,PHLPP1,MTOR,RICTOR,GAB1,FGF20,FGF22,GRB2,GSK3A,NR4A1,HRAS,ITPR2,ITPR3,KRAS,MDM2,FOXO4,NRAS,PDE1A,PDE1B,PDPK1,PIK3CA,PIK3R1,PLCG1,PRKACA,PRKACB,PRKACG,PRKAR1A,PRKAR1B,PRKAR2A,PRKAR2B,PRKCA,PRK…
3.32879	8.54021e-18	0.737575	0.536565	0.720872	0.438475	1.35315	0.00590874	CDK1	REACTOME_REGULATION_OF_MITOTIC_CELL_CYCLE	CDK2,PSMD14,ANAPC10,UBE2C,PSMA8,PSME4,CDC26,FBXO5,ANAPC2,ANAPC4,MAD2L1,ANAPC5,ANAPC7,ANAPC11,PLK1,PSMA1,PSMA2,PSMA3,PSMA4,PSMA5,PSMA6,PSMA7,PSMB1,PSMB2,PSMB3,PSMB4,PSMB5,PSMB6,PSMB7,PSMB8,PSMB9,PSMB10,PSMC1,PSMC2,PSMC3,PSMC4,PSMC5,PSMC6,PSMD1,PSMD2,PSMD3,PSMD4,PSMD5,PSMD7,PSMD8,PSMD9,PSMD10,PSMD11,PSMD12,PSMD13,PSME1,PSME2,RPS27A,ANAPC1,LOC647654,LOC649620,SKP1,SKP2,LOC650621,LOC651763,LOC652826,…
3.32879	8.54021e-18	0.737575	0.536565	0.720872	0.438475	1.35315	0.00590874	CDK1	REACTOME_MITOTIC_G2_G2_M_PHASES	ACTR1A,AKAP9,CDK2,CDK7,TUBB4A,TUBB4B,TUBGCP3,DCTN2,CETN2,PLK4,SDCCAG8,TUBGCP2,CNTRL,FGFR1OP,CEP250,DCTN3,TUBGCP5,NEDD1,CSNK1D,CSNK1E,DCTN1,DYNC1H1,DYNC1I2,E2F1,E2F3,TUBB,CEP164,MAPRE1,NINL,AZI1,CLASP1,TUBG2,HSP90AA1,MNAT1,LOC440917,NEK2,NUMA1,PAFAH1B1,PCM1,PCNT,PLK1,CEP192,HAUS2,PPP2R1A,PRKACA,CEP72,CDK5RAP2,PRKAR2B,CENPJ,TUBBP2,TUBA4A,TUBG1,LOC730418,WEE1,XPO1,YWHAE,YWHAG,ALMS1,TUBA1A,CEP76,CEP2…
3.32879	8.54021e-18	0.737575	0.536565	0.720872	0.438475	1.35315	0.00590874	CDK1	REACTOME_SIGNALING_BY_ILS	NOD1,TAB1,IRAK3,CHUK,MAP3K8,CRK,CRKL,CSF2,CSF2RA,CSF2RB,PTK2B,TAB2,PELI3,FYN,TAB3,GRB2,RAPGEF1,BLNK,HCK,HGF,HRAS,IKBKB,IL1A,IL1B,IL1R1,IL1RAP,IL1RN,IL2,IL2RA,IL2RB,IL2RG,IL3,IL3RA,IL5,IL5RA,IL6,IL6R,IL6ST,IL7,IL7R,IL18,INPPL1,IRAK1,IRAK2,JAK1,JAK2,JAK3,KRAS,TMEM189-UBE2V1,LCK,LYN,MAP3K3,MYD88,NFKB2,NRAS,IRAK4,PIK3CA,PIK3CB,PIK3CD,PIK3R1,PIK3R2,TOLLIP,PRKACB,MAPK1,MAPK3,MAP2K1,MAP2K2,MAP2K6,PELI2,…
3.32879	8.54021e-18	0.737575	0.536565	0.720872	0.438475	1.35315	0.00590874	CDK1	REACTOME_IL_2_SIGNALING	CSF2,CSF2RA,CSF2RB,PTK2B,GRB2,HRAS,IL2,IL2RA,IL2RB,IL2RG,IL3,IL3RA,IL5,IL5RA,INPPL1,JAK1,JAK2,JAK3,KRAS,LCK,NRAS,PIK3CA,PIK3CB,PIK3CD,PIK3R1,PIK3R2,MAPK1,MAPK3,MAP2K1,MAP2K2,PTPN6,RAF1,SHC1,SOS1,STAT5A,STAT5B,SYK,YWHAB,PIK3R3,CDK1,GAB2
3.32879	8.54021e-18	0.737575	0.536565	0.720872	0.438475	1.35315	0.00590874	CDK1	REACTOME_E2F_MEDIATED_REGULATION_OF_DNA_REPLICATION	DHFR,E2F1,ORC6,ORC3,POLA2,FBXO5,PPP2R3B,LOC441488,ORC1,ORC2,ORC4,ORC5,PCNA,POLA1,PPP2CA,PPP2CB,PPP2R1A,PPP2R1B,PRIM1,PRIM2,RB1,RRM2,DHFRP1,TFDP1,TK2,TYMS,CDT1,CDC45,MCM8,CCNA1,CCNB1,CCNE1,CDK1,CDC6,CDC25A
3.32879	8.54021e-18	0.737575	0.536565	0.720872	0.438475	1.35315	0.00590874	CDK1	REACTOME_SIGNALING_BY_INSULIN_RECEPTOR	TCIRG1,FRS2,THEM4,ATP6V1G3,CRK,KLB,DOK1,EIF4B,EIF4E,EIF4EBP1,EIF4G1,AKT2,FGF1,FGF2,FGF3,FGF4,FGF5,FGF6,FGF7,FGF8,FGF9,FGF10,FGFR1,FGFR3,FGFR2,FGFR4,ATP6V0A2,ATP6V0D2,ATP6V1C2,MTOR,GAB1,SHC2,FGF20,FGF22,GRB2,GRB10,EEF2K,PIK3R4,HRAS,INS,INSR,IRS1,KRAS,NRAS,ATP6V0A4,ATP6V1D,PDE3B,PRKAG2,ATP6V1H,PDPK1,CAB39,ATP6V1A,ATP6V1B1,ATP6V1B2,ATP6V0C,ATP6V1C1,PIK3C3,ATP6V1E1,PIK3CA,PIK3CB,PIK3R1,PIK3R2,ATP6V0B…
3.32879	8.54021e-18	0.737575	0.536565	0.720872	0.438475	1.35315	0.00590874	CDK1	REACTOME_APC_C_CDC20_MEDIATED_DEGRADATION_OF_MITOTIC_PROTEINS	PSMD14,ANAPC10,UBE2C,PSMA8,PSME4,CDC26,ANAPC2,ANAPC4,MAD2L1,ANAPC5,ANAPC7,ANAPC11,PSMA1,PSMA2,PSMA3,PSMA4,PSMA5,PSMA6,PSMA7,PSMB1,PSMB2,PSMB3,PSMB4,PSMB5,PSMB6,PSMB7,PSMB8,PSMB9,PSMB10,PSMC1,PSMC2,PSMC3,PSMC4,PSMC5,PSMC6,PSMD1,PSMD2,PSMD3,PSMD4,PSMD5,PSMD7,PSMD8,PSMD9,PSMD10,PSMD11,PSMD12,PSMD13,PSME1,PSME2,RPS27A,ANAPC1,LOC647654,LOC649620,LOC650621,LOC651763,LOC652826,BUB1B,RPS27AP11,CDC26P1,LO…
3.32879	8.54021e-18	0.737575	0.536565	0.720872	0.438475	1.35315	0.00590874	CDK1	REACTOME_APC_C_CDC20_MEDIATED_DEGRADATION_OF_CYCLIN_B	ANAPC10,UBE2C,CDC26,ANAPC2,ANAPC4,ANAPC5,ANAPC7,ANAPC11,RPS27A,ANAPC1,LOC647654,LOC649620,LOC650621,LOC651763,RPS27AP11,CDC26P1,LOC730594,UBA52,UBE2D1,UBE2E1,CDC23,CDC16,CCNB1,CDK1,CDC20,CDC27
3.32879	8.54021e-18	0.737575	0.536565	0.720872	0.438475	1.35315	0.00590874	CDK1	REACTOME_G1_S_SPECIFIC_TRANSCRIPTION	DHFR,E2F1,FBXO5,LOC441488,ORC1,PCNA,POLA1,RRM2,DHFRP1,TFDP1,TK2,TYMS,CDT1,CDC45,CCNA1,CCNE1,CDK1,CDC6,CDC25A
3.32879	8.54021e-18	0.737575	0.536565	0.720872	0.438475	1.35315	0.00590874	CDK1	REACTOME_IMMUNE_SYSTEM	AKT3,TANK,AP1M2,UBA2,SAE1,HUWE1,KIF20A,ACTR1B,ACTR1A,RASGRP1,RNF41,PSMD14,CD96,RASGRP2,CDKN1A,CDKN1B,STUB1,LILRB2,ADAR,TLR6,IRF9,NOD1,ANAPC10,IFITM3,RAPGEF3,ARIH2,SEC24B,TAB1,UBE2E3,SEC23A,LRRC41,ATG7,DCTN2,IFITM2,RBCK1,TXNIP,CD226,DCTN6,CNPY3,MASP2,CTSC,NUP50,LILRB1,HCST,CFHR3,MALT1,SEC61B,LILRB5,KIF2C,LILRB4,LILRA1,LILRB3,RIPK3,WWP1,UBE2C,RAPGEF4,NUPL2,CD160,IRAK3,DCTN3,USP18,TRIM9,NLRP3,TIRAP,…
3.32879	8.54021e-18	0.737575	0.536565	0.720872	0.438475	1.35315	0.00590874	CDK1	REACTOME_PHOSPHORYLATION_OF_THE_APC_C	ANAPC10,UBE2C,CDC26,ANAPC2,ANAPC4,ANAPC5,ANAPC7,ANAPC11,PLK1,ANAPC1,LOC647654,LOC649620,LOC650621,LOC651763,CDC26P1,LOC730594,UBE2D1,UBE2E1,CDC23,CDC16,CCNB1,CDK1,CDC27
3.32879	8.54021e-18	0.737575	0.536565	0.720872	0.438475	1.35315	0.00590874	CDK1	REACTOME_CYTOKINE_SIGNALING_IN_IMMUNE_SYSTEM	ADAR,IRF9,NOD1,IFITM3,TAB1,IFITM2,NUP50,NUPL2,IRAK3,USP18,CHUK,GBP4,GBP5,CISH,NUP35,MAP3K8,CRK,CRKL,CSF2,CSF2RA,CSF2RB,CSH1,LOC144383,GBP6,EGR1,EIF4A1,EIF4A2,EIF4E,EIF4G1,EIF4G2,PTK2B,FCGR1A,FCGR1B,TAB2,NUP205,FLNB,NUP210,NUP188,DDX58,NUP62,PELI3,FYN,IFI6,TAB3,ARIH1,SH2B1,GBP1,GBP2,GH1,GH2,GHR,GRB2,RAPGEF1,BLNK,HCK,HGF,HLA-A,HLA-B,HLA-C,HLA-DPA1,HLA-DPB1,HLA-DQA1,HLA-DQA2,HLA-DRB1,HLA-DRB3,HLA-DR…
3.32879	8.54021e-18	0.737575	0.536565	0.720872	0.438475	1.35315	0.00590874	CDK1	REACTOME_G2_M_CHECKPOINTS	CDK2,DBF4,CHEK1,CHEK2,ORC6,ORC3,HUS1,MCM2,MCM3,MCM4,MCM5,MCM6,MCM7,ATM,ORC1,ORC2,ORC4,ORC5,ATR,MCM10,RAD1,RAD9A,RAD17,RFC2,RFC3,RFC4,RFC5,RPA1,RPA2,RPA3,LOC645084,LOC648152,LOC651610,LOC651921,WEE1,CDC7,CDC45,ATRIP,MCM8,CCNB1,CCNB2,CDK1,CDC6,CDC25A,CDC25C
3.32879	8.54021e-18	0.737575	0.536565	0.720872	0.438475	1.35315	0.00590874	CDK1	REACTOME_G2_M_DNA_DAMAGE_CHECKPOINT	CHEK1,CHEK2,ATM,ATR,LOC648152,LOC651610,LOC651921,WEE1,ATRIP,CCNB1,CDK1,CDC25C
3.32879	8.54021e-18	0.737575	0.536565	0.720872	0.438475	1.35315	0.00590874	CDK1	REACTOME_SIGNALING_BY_FGFR	AKT3,SPRY2,CDKN1A,CDKN1B,ADCY1,ADCY2,FRS3,FRS2,ADCY3,ADCY5,ADCY6,ADCY7,ADCY8,CHUK,ADCY9,THEM4,CREB1,KLB,ADRBK1,ADCY4,AKT1,AKT2,FGF1,FGF2,FGF3,FGF4,FGF5,FGF6,FGF7,FGF8,FGF9,FGF10,FGFR1,FGFR3,FGFR2,FGFR4,FOXO1,FOXO3,PHLPP1,MTOR,RICTOR,GAB1,FGF20,FGF22,GRB2,GSK3A,NR4A1,HRAS,ITPR2,ITPR3,KRAS,MDM2,FOXO4,NRAS,PDE1A,PDE1B,PDPK1,PIK3CA,PIK3R1,PLCG1,IL17RD,PPP2CA,PPP2CB,PPP2R1A,PRKACA,PRKACB,PRKACG,PRKAR1…
0.439713	0.117713	-0.907088	0.00774142	-1.08689	0.00043108	-1.33758	1.38277e-06	CDON	PID_HEDGEHOG_2PATHWAY	DHH,HHIP,CDON,STIL,PIK3CA,HHAT,AKT1,BOC,PTHLH,GLI2,LRPAP1,PTCH2,IHH,ARRB2,TGFB2,GAS1,SHH,ADRBK1,SMO,LRP2,PTCH1,PIK3R1
0.439713	0.117713	-0.907088	0.00774142	-1.08689	0.00043108	-1.33758	1.38277e-06	CDON	REACTOME_DEVELOPMENTAL_BIOLOGY	CDH2,AKT3,MED6,CDH4,MED16,RANBP9,CDH15,PLXNC1,CDK4,CDK5,CDK8,PAK4,SEMA3A,MYL12B,MYL9,CAP2,CAP1,NCOA2,SEMA4D,CEBPB,CEBPD,DPYSL4,DRAP1,LEFTY1,CFL1,PPARGC1A,STIP1,MED8,AP2M1,AP2S1,CLTA,CLTC,CNTN1,COL1A1,COL1A2,COL2A1,COL3A1,COL4A1,COL4A2,COL4A3,COL4A4,COL4A5,COL5A1,COL5A2,COL6A1,COL6A2,COL6A3,COL9A1,COL9A2,COL9A3,ACVR1C,UNC5D,CREB1,CREBBP,CRMP1,MAPK14,CSNK2A1,CSNK2A2,CSNK2B,NCAN,HFE2,CTNNA1,CTNNB1,A…
0.439713	0.117713	-0.907088	0.00774142	-1.08689	0.00043108	-1.33758	1.38277e-06	CDON	REACTOME_MYOGENESIS	CDH2,CDH4,CDH15,MAPK14,CTNNA1,CTNNB1,ABL1,MEF2A,MEF2BNB-MEF2B,MEF2C,MEF2D,MYF5,MYF6,MYOD1,MYOG,NEO1,NTN3,CDON,MAPK11,MAP2K6,MAPK12,BNIP2,TCF4,TCF3,TCF12,MEF2BNB,BOC,CDC42
3.64576	1.33294e-16	0.722777	0.69728	0.928678	0.365212	1.493	0.0100125	CDT1	BIOCARTA_MCM_PATHWAY	ORC6,MCM4,MCM3,MCM6,CDT1,MCM5,MCM7,CDK2,CDKN1B,MCM2,ORC1,ORC2,ORC4,KITLG,ORC5,CDC6,CCNE1,ORC3
3.64576	1.33294e-16	0.722777	0.69728	0.928678	0.365212	1.493	0.0100125	CDT1	REACTOME_ACTIVATION_OF_THE_PRE_REPLICATIVE_COMPLEX	CDK2,DBF4,ORC6,ORC3,POLA2,RPA4,MCM2,MCM3,MCM4,MCM5,MCM6,MCM7,ORC1,ORC2,ORC4,ORC5,POLA1,POLE,POLE2,MCM10,PRIM1,PRIM2,RPA1,RPA2,RPA3,LOC645084,CDT1,CDC7,CDC45,MCM8,CDC6
3.64576	1.33294e-16	0.722777	0.69728	0.928678	0.365212	1.493	0.0100125	CDT1	REACTOME_CELL_CYCLE	KIF20A,ACTR1A,AKAP9,CDK2,CDK4,CDK6,PSMD14,CDK7,CDKN1A,CDKN1B,STAG1,CDKN2A,CDKN2B,CDKN2C,CDKN2D,TUBB4A,TUBB4B,SYCP2,ANAPC10,NDC80,TUBGCP3,DCTN2,CENPA,CENPC1,CETN2,POLD3,NUDC,PLK4,STAG3,STAG2,SDCCAG8,TUBGCP2,RUVBL2,DBF4,KIF2C,CNTRL,UBE2C,DIDO1,CHEK1,FGFR1OP,ZWINT,CEP250,CHEK2,PMF1,DCTN3,OIP5,TUBGCP5,CKS1B,NEDD1,HIST4H4,HIST3H2BB,LIN54,PSMA8,CSNK1D,CSNK1E,SPC24,SGOL2,SGOL1,DCTN1,DHFR,DKC1,DNA2,DYNC1…
3.64576	1.33294e-16	0.722777	0.69728	0.928678	0.365212	1.493	0.0100125	CDT1	REACTOME_ORC1_REMOVAL_FROM_CHROMATIN	CDK2,PSMD14,CDKN1A,CDKN1B,PSMA8,PSME4,ORC6,ORC3,MCM2,MCM3,MCM4,MCM5,MCM6,MCM7,ORC1,ORC2,ORC4,ORC5,PSMA1,PSMA2,PSMA3,PSMA4,PSMA5,PSMA6,PSMA7,PSMB1,PSMB2,PSMB3,PSMB4,PSMB5,PSMB6,PSMB7,PSMB8,PSMB9,PSMB10,PSMC1,PSMC2,PSMC3,PSMC4,PSMC5,PSMC6,PSMD1,PSMD2,PSMD3,PSMD4,PSMD5,PSMD7,PSMD8,PSMD9,PSMD10,PSMD11,PSMD12,PSMD13,PSME1,PSME2,RB1,RPS27A,LOC652826,RPS27AP11,UBA52,CDT1,MCM8,CCNA2,CCNA1,PSMF1,PSMD6,CDC6
3.64576	1.33294e-16	0.722777	0.69728	0.928678	0.365212	1.493	0.0100125	CDT1	REACTOME_ASSOCIATION_OF_LICENSING_FACTORS_WITH_THE_PRE_REPLICATIVE_COMPLEX	E2F1,E2F2,E2F3,ORC3,ORC1,ORC2,ORC4,ORC5,GMNN,RPS27A,RPS27AP11,UBA52,CDT1,CDC6
3.64576	1.33294e-16	0.722777	0.69728	0.928678	0.365212	1.493	0.0100125	CDT1	REACTOME_CELL_CYCLE_MITOTIC	KIF20A,ACTR1A,AKAP9,CDK2,CDK4,CDK6,PSMD14,CDK7,CDKN1A,CDKN1B,STAG1,CDKN2A,CDKN2B,CDKN2C,CDKN2D,TUBB4A,TUBB4B,ANAPC10,NDC80,TUBGCP3,DCTN2,CENPA,CENPC1,CETN2,POLD3,NUDC,PLK4,STAG2,SDCCAG8,TUBGCP2,DBF4,KIF2C,CNTRL,UBE2C,FGFR1OP,ZWINT,CEP250,PMF1,DCTN3,TUBGCP5,CKS1B,NEDD1,LIN54,PSMA8,CSNK1D,CSNK1E,SPC24,SGOL2,SGOL1,DCTN1,DHFR,DNA2,DYNC1H1,DYNC1I2,DYRK1A,E2F1,E2F2,E2F3,E2F4,E2F5,TUBB,SKA1,FEN1,CEP164,…
3.64576	1.33294e-16	0.722777	0.69728	0.928678	0.365212	1.493	0.0100125	CDT1	REACTOME_M_G1_TRANSITION	CDK2,PSMD14,DBF4,PSMA8,E2F1,E2F2,E2F3,PSME4,ORC6,ORC3,POLA2,RPA4,MCM2,MCM3,MCM4,MCM5,MCM6,MCM7,ORC1,ORC2,ORC4,ORC5,GMNN,POLA1,POLE,POLE2,MCM10,PRIM1,PRIM2,PSMA1,PSMA2,PSMA3,PSMA4,PSMA5,PSMA6,PSMA7,PSMB1,PSMB2,PSMB3,PSMB4,PSMB5,PSMB6,PSMB7,PSMB8,PSMB9,PSMB10,PSMC1,PSMC2,PSMC3,PSMC4,PSMC5,PSMC6,PSMD1,PSMD2,PSMD3,PSMD4,PSMD5,PSMD7,PSMD8,PSMD9,PSMD10,PSMD11,PSMD12,PSMD13,PSME1,PSME2,RPA1,RPA2,RPA3,RP…
3.64576	1.33294e-16	0.722777	0.69728	0.928678	0.365212	1.493	0.0100125	CDT1	REACTOME_G1_S_TRANSITION	CDK2,PSMD14,CDK7,CDKN1A,CDKN1B,DBF4,CKS1B,DHFR,E2F1,ORC6,ORC3,POLA2,FBXO5,PPP2R3B,RPA4,MAX,MCM2,MCM3,MCM4,MCM5,MCM6,MCM7,MNAT1,LOC441488,MYC,ORC1,ORC2,ORC4,ORC5,PCNA,POLA1,POLE,POLE2,PPP2CA,PPP2CB,PPP2R1A,PPP2R1B,MCM10,PRIM1,PRIM2,PSMA1,PSMA2,PSMA3,PSMA4,PSMA5,PSMA6,PSMA7,PSMB1,PSMB2,PSMB3,PSMB4,PSMB5,PSMB6,PSMB7,PSMB8,PSMB9,PSMB10,PSMC1,PSMC2,PSMC3,PSMC4,PSMC5,PSMC6,PSMD1,PSMD2,PSMD3,PSMD4,PSMD5…
3.64576	1.33294e-16	0.722777	0.69728	0.928678	0.365212	1.493	0.0100125	CDT1	REACTOME_CDT1_ASSOCIATION_WITH_THE_CDC6_ORC_ORIGIN_COMPLEX	PSMD14,PSMA8,PSME4,ORC6,ORC3,ORC1,ORC2,ORC4,ORC5,GMNN,PSMA1,PSMA2,PSMA3,PSMA4,PSMA5,PSMA6,PSMA7,PSMB1,PSMB2,PSMB3,PSMB4,PSMB5,PSMB6,PSMB7,PSMB8,PSMB9,PSMB10,PSMC1,PSMC2,PSMC3,PSMC4,PSMC5,PSMC6,PSMD1,PSMD2,PSMD3,PSMD4,PSMD5,PSMD7,PSMD8,PSMD9,PSMD10,PSMD11,PSMD12,PSMD13,PSME1,PSME2,RPS27A,LOC652826,RPS27AP11,UBA52,CDT1,MCM8,PSMF1,PSMD6,CDC6
3.64576	1.33294e-16	0.722777	0.69728	0.928678	0.365212	1.493	0.0100125	CDT1	REACTOME_SYNTHESIS_OF_DNA	CDK2,PSMD14,CDKN1A,CDKN1B,POLD3,PSMA8,DNA2,FEN1,PSME4,ORC6,ORC3,POLA2,LIG1,MCM2,MCM3,MCM4,MCM5,MCM6,MCM7,ORC1,ORC2,ORC4,ORC5,PCNA,GINS2,POLA1,POLD1,POLD2,POLE,POLE2,PRIM1,PRIM2,PSMA1,PSMA2,PSMA3,PSMA4,PSMA5,PSMA6,PSMA7,PSMB1,PSMB2,PSMB3,PSMB4,PSMB5,PSMB6,PSMB7,PSMB8,PSMB9,PSMB10,PSMC1,PSMC2,PSMC3,PSMC4,PSMC5,PSMC6,PSMD1,PSMD2,PSMD3,PSMD4,PSMD5,PSMD7,PSMD8,PSMD9,PSMD10,PSMD11,PSMD12,PSMD13,PSME1,P…
3.64576	1.33294e-16	0.722777	0.69728	0.928678	0.365212	1.493	0.0100125	CDT1	REACTOME_MITOTIC_G1_G1_S_PHASES	CDK2,CDK4,CDK6,PSMD14,CDK7,CDKN1A,CDKN1B,CDKN2A,CDKN2B,CDKN2C,CDKN2D,DBF4,CKS1B,LIN54,DHFR,DYRK1A,E2F1,E2F2,E2F3,E2F4,E2F5,ORC6,ORC3,POLA2,FBXO5,PPP2R3B,LIN9,RPA4,HDAC1,MAX,MCM2,MCM3,MCM4,MCM5,MCM6,MCM7,MNAT1,LOC441488,MYBL2,MYC,ORC1,ORC2,ORC4,ORC5,PCNA,POLA1,POLE,POLE2,PPP2CA,PPP2CB,PPP2R1A,PPP2R1B,PPP2R2A,MCM10,PRIM1,PRIM2,LIN37,PSMA1,PSMA2,PSMA3,PSMA4,PSMA5,PSMA6,PSMA7,PSMB1,PSMB2,PSMB3,PSMB4,…
3.64576	1.33294e-16	0.722777	0.69728	0.928678	0.365212	1.493	0.0100125	CDT1	REACTOME_MITOTIC_M_M_G1_PHASES	KIF20A,CDK2,PSMD14,STAG1,NDC80,CENPA,CENPC1,NUDC,STAG2,DBF4,KIF2C,ZWINT,PMF1,PSMA8,SPC24,SGOL2,SGOL1,E2F1,E2F2,E2F3,SKA1,MAPRE1,PSME4,CLASP1,ITGB3BP,ORC6,ORC3,POLA2,CENPI,AHCTF1,NSL1,FBXO5,RPA4,BIRC5,SKA2,NUP43,INCENP,APITD1,KIF2A,CENPP,MAD2L1,MCM2,MCM3,MCM4,MCM5,MCM6,MCM7,ORC1,ORC2,ORC4,ORC5,PAFAH1B1,GMNN,PLK1,POLA1,POLE,POLE2,ERCC6L,CCDC99,PPP1CC,ZWILCH,CDCA8,PPP2CA,PPP2CB,CENPQ,PPP2R1A,PPP2R1B…
3.64576	1.33294e-16	0.722777	0.69728	0.928678	0.365212	1.493	0.0100125	CDT1	REACTOME_ASSEMBLY_OF_THE_PRE_REPLICATIVE_COMPLEX	PSMD14,PSMA8,E2F1,E2F2,E2F3,PSME4,ORC6,ORC3,MCM2,MCM3,MCM4,MCM5,MCM6,MCM7,ORC1,ORC2,ORC4,ORC5,GMNN,PSMA1,PSMA2,PSMA3,PSMA4,PSMA5,PSMA6,PSMA7,PSMB1,PSMB2,PSMB3,PSMB4,PSMB5,PSMB6,PSMB7,PSMB8,PSMB9,PSMB10,PSMC1,PSMC2,PSMC3,PSMC4,PSMC5,PSMC6,PSMD1,PSMD2,PSMD3,PSMD4,PSMD5,PSMD7,PSMD8,PSMD9,PSMD10,PSMD11,PSMD12,PSMD13,PSME1,PSME2,RPS27A,LOC652826,RPS27AP11,UBA52,CDT1,MCM8,PSMF1,PSMD6,CDC6
3.64576	1.33294e-16	0.722777	0.69728	0.928678	0.365212	1.493	0.0100125	CDT1	REACTOME_DNA_REPLICATION	KIF20A,CDK2,PSMD14,CDKN1A,CDKN1B,STAG1,NDC80,CENPA,CENPC1,POLD3,NUDC,STAG2,DBF4,KIF2C,ZWINT,PMF1,PSMA8,SPC24,SGOL2,SGOL1,DNA2,E2F1,E2F2,E2F3,SKA1,FEN1,MAPRE1,PSME4,CLASP1,ITGB3BP,ORC6,ORC3,POLA2,CENPI,AHCTF1,NSL1,FBXO5,RPA4,BIRC5,SKA2,NUP43,INCENP,APITD1,KIF2A,LIG1,CENPP,MAD2L1,MCM2,MCM3,MCM4,MCM5,MCM6,MCM7,ORC1,ORC2,ORC4,ORC5,PAFAH1B1,GMNN,PCNA,GINS2,PLK1,POLA1,POLD1,POLD2,POLE,POLE2,ERCC6L,CCDC…
3.64576	1.33294e-16	0.722777	0.69728	0.928678	0.365212	1.493	0.0100125	CDT1	REACTOME_E2F_MEDIATED_REGULATION_OF_DNA_REPLICATION	DHFR,E2F1,ORC6,ORC3,POLA2,FBXO5,PPP2R3B,LOC441488,ORC1,ORC2,ORC4,ORC5,PCNA,POLA1,PPP2CA,PPP2CB,PPP2R1A,PPP2R1B,PRIM1,PRIM2,RB1,RRM2,DHFRP1,TFDP1,TK2,TYMS,CDT1,CDC45,MCM8,CCNA1,CCNB1,CCNE1,CDK1,CDC6,CDC25A
3.64576	1.33294e-16	0.722777	0.69728	0.928678	0.365212	1.493	0.0100125	CDT1	REACTOME_G1_S_SPECIFIC_TRANSCRIPTION	DHFR,E2F1,FBXO5,LOC441488,ORC1,PCNA,POLA1,RRM2,DHFRP1,TFDP1,TK2,TYMS,CDT1,CDC45,CCNA1,CCNE1,CDK1,CDC6,CDC25A
3.64576	1.33294e-16	0.722777	0.69728	0.928678	0.365212	1.493	0.0100125	CDT1	REACTOME_S_PHASE	CDK2,CDK4,PSMD14,CDK7,CDKN1A,CDKN1B,POLD3,CKS1B,PSMA8,DNA2,FEN1,PSME4,ORC6,ORC3,POLA2,LIG1,MAX,MCM2,MCM3,MCM4,MCM5,MCM6,MCM7,MNAT1,MYC,ORC1,ORC2,ORC4,ORC5,PCNA,GINS2,POLA1,POLD1,POLD2,POLE,POLE2,PRIM1,PRIM2,PSMA1,PSMA2,PSMA3,PSMA4,PSMA5,PSMA6,PSMA7,PSMB1,PSMB2,PSMB3,PSMB4,PSMB5,PSMB6,PSMB7,PSMB8,PSMB9,PSMB10,PSMC1,PSMC2,PSMC3,PSMC4,PSMC5,PSMC6,PSMD1,PSMD2,PSMD3,PSMD4,PSMD5,PSMD7,PSMD8,PSMD9,PSMD1…
3.32359	7.20722e-15	0.707767	0.688598	0.642621	0.636998	1.20654	0.044659	CENPA	PID_AURORA_B_PATHWAY	PPP1CC,KIF23,NCAPH,SGOL1,STMN1,AURKC,MYLK,SMC2,RHOA,BIRC5,KIF2C,NCL,CBX5,CDCA8,SEPT1,VIM,DES,KLHL9,RACGAP1,AURKA,INCENP,PSMA3,NSUN2,NCAPD2,RASA1,KLHL13,BUB1,NDC80,SMC4,NCAPG,AURKB,KIF20A,TACC1,PPP2R5D,PEBP1,CENPA,EVI5,CUL3,NPM1
3.32359	7.20722e-15	0.707767	0.688598	0.642621	0.636998	1.20654	0.044659	CENPA	PID_FOXM1_PATHWAY	FOXM1,GAS1,CENPF,SP1,PLK1,MYC,NFATC3,BRCA2,CDK1,CCNE1,EP300,CCND1,LAMA4,CENPA,CREBBP,CCNB2,SKP2,CDKN2A,BIRC5,XRCC1,CDC25B,CKS1B,AURKB,HIST1H2BA,CCNA2,CENPB,CDK4,MMP2,FOS,RB1,CHEK2,CCNB1,ESR1,MAP2K1,ONECUT1,NEK2,CDK2,GSK3A,ETV5,TGFA
3.32359	7.20722e-15	0.707767	0.688598	0.642621	0.636998	1.20654	0.044659	CENPA	PID_AURORA_A_PATHWAY	GSK3B,GIT1,ARHGEF7,CKAP5,TDRD7,BRCA1,BIRC5,RAN,AURKB,NDEL1,PAK1,AKT1,TPX2,DLGAP5,TACC1,PPP2R5D,OAZ1,TACC3,PRKACA,NFKBIA,GADD45A,CDC25B,FZR1,AURKA,CENPA,RASA1,MDM2,CPEB1,JUB,TP53,AURKAIP1
3.32359	7.20722e-15	0.707767	0.688598	0.642621	0.636998	1.20654	0.044659	CENPA	REACTOME_CELL_CYCLE	KIF20A,ACTR1A,AKAP9,CDK2,CDK4,CDK6,PSMD14,CDK7,CDKN1A,CDKN1B,STAG1,CDKN2A,CDKN2B,CDKN2C,CDKN2D,TUBB4A,TUBB4B,SYCP2,ANAPC10,NDC80,TUBGCP3,DCTN2,CENPA,CENPC1,CETN2,POLD3,NUDC,PLK4,STAG3,STAG2,SDCCAG8,TUBGCP2,RUVBL2,DBF4,KIF2C,CNTRL,UBE2C,DIDO1,CHEK1,FGFR1OP,ZWINT,CEP250,CHEK2,PMF1,DCTN3,OIP5,TUBGCP5,CKS1B,NEDD1,HIST4H4,HIST3H2BB,LIN54,PSMA8,CSNK1D,CSNK1E,SPC24,SGOL2,SGOL1,DCTN1,DHFR,DKC1,DNA2,DYNC1…
3.32359	7.20722e-15	0.707767	0.688598	0.642621	0.636998	1.20654	0.044659	CENPA	REACTOME_CELL_CYCLE_MITOTIC	KIF20A,ACTR1A,AKAP9,CDK2,CDK4,CDK6,PSMD14,CDK7,CDKN1A,CDKN1B,STAG1,CDKN2A,CDKN2B,CDKN2C,CDKN2D,TUBB4A,TUBB4B,ANAPC10,NDC80,TUBGCP3,DCTN2,CENPA,CENPC1,CETN2,POLD3,NUDC,PLK4,STAG2,SDCCAG8,TUBGCP2,DBF4,KIF2C,CNTRL,UBE2C,FGFR1OP,ZWINT,CEP250,PMF1,DCTN3,TUBGCP5,CKS1B,NEDD1,LIN54,PSMA8,CSNK1D,CSNK1E,SPC24,SGOL2,SGOL1,DCTN1,DHFR,DNA2,DYNC1H1,DYNC1I2,DYRK1A,E2F1,E2F2,E2F3,E2F4,E2F5,TUBB,SKA1,FEN1,CEP164,…
3.32359	7.20722e-15	0.707767	0.688598	0.642621	0.636998	1.20654	0.044659	CENPA	REACTOME_MITOTIC_M_M_G1_PHASES	KIF20A,CDK2,PSMD14,STAG1,NDC80,CENPA,CENPC1,NUDC,STAG2,DBF4,KIF2C,ZWINT,PMF1,PSMA8,SPC24,SGOL2,SGOL1,E2F1,E2F2,E2F3,SKA1,MAPRE1,PSME4,CLASP1,ITGB3BP,ORC6,ORC3,POLA2,CENPI,AHCTF1,NSL1,FBXO5,RPA4,BIRC5,SKA2,NUP43,INCENP,APITD1,KIF2A,CENPP,MAD2L1,MCM2,MCM3,MCM4,MCM5,MCM6,MCM7,ORC1,ORC2,ORC4,ORC5,PAFAH1B1,GMNN,PLK1,POLA1,POLE,POLE2,ERCC6L,CCDC99,PPP1CC,ZWILCH,CDCA8,PPP2CA,PPP2CB,CENPQ,PPP2R1A,PPP2R1B…
3.32359	7.20722e-15	0.707767	0.688598	0.642621	0.636998	1.20654	0.044659	CENPA	REACTOME_CHROMOSOME_MAINTENANCE	STAG1,SYCP2,CENPA,POLD3,STAG3,STAG2,RUVBL2,DIDO1,OIP5,HIST4H4,HIST3H2BB,DKC1,DNA2,FEN1,SYNE2,SYNE1,ITGB3BP,POLA2,CENPI,HIST1H2BA,SUN2,POT1,TINF2,SMC1B,HIST1H2AE,HIST1H2AD,H2AFX,H2AFZ,HIST1H2BD,HIST1H2BB,HSPA2,LIG1,LMNA,LMNB1,CENPP,LOC440577,NPM1,SYCP3,PCNA,RSF1,MIS18A,POLA1,POLD1,POLD2,POLE,POLE2,TERF2IP,ATR,WRAP53,CENPQ,MIS18BP1,HJURP,HIST2H4B,PRIM1,PRIM2,NHP2,CENPN,TEX12,CASC5,POLD4,RAD21,RBBP4…
3.32359	7.20722e-15	0.707767	0.688598	0.642621	0.636998	1.20654	0.044659	CENPA	REACTOME_DEPOSITION_OF_NEW_CENPA_CONTAINING_NUCLEOSOMES_AT_THE_CENTROMERE	CENPA,OIP5,HIST4H4,HIST3H2BB,ITGB3BP,CENPI,HIST1H2BA,HIST1H2AE,HIST1H2AD,H2AFX,H2AFZ,HIST1H2BD,HIST1H2BB,CENPP,LOC440577,NPM1,RSF1,MIS18A,CENPQ,MIS18BP1,HJURP,HIST2H4B,CENPN,CASC5,RBBP4,RBBP7,CENPK,RBBP4P1,CENPH,HIST2H2AA4,CENPO,MLF1IP,HIST1H4I,HIST1H2AJ,HIST1H2AC,HIST1H2AB,HIST2H2AA3,HIST2H2AC,HIST1H2BG,HIST1H2BL,HIST1H2BN,HIST1H2BM,HIST1H2BF,HIST1H2BE,HIST1H2BH,HIST1H2BI,HIST1H2BC,HIST1H2BO,HIS…
3.32359	7.20722e-15	0.707767	0.688598	0.642621	0.636998	1.20654	0.044659	CENPA	REACTOME_DNA_REPLICATION	KIF20A,CDK2,PSMD14,CDKN1A,CDKN1B,STAG1,NDC80,CENPA,CENPC1,POLD3,NUDC,STAG2,DBF4,KIF2C,ZWINT,PMF1,PSMA8,SPC24,SGOL2,SGOL1,DNA2,E2F1,E2F2,E2F3,SKA1,FEN1,MAPRE1,PSME4,CLASP1,ITGB3BP,ORC6,ORC3,POLA2,CENPI,AHCTF1,NSL1,FBXO5,RPA4,BIRC5,SKA2,NUP43,INCENP,APITD1,KIF2A,LIG1,CENPP,MAD2L1,MCM2,MCM3,MCM4,MCM5,MCM6,MCM7,ORC1,ORC2,ORC4,ORC5,PAFAH1B1,GMNN,PCNA,GINS2,PLK1,POLA1,POLD1,POLD2,POLE,POLE2,ERCC6L,CCDC…
3.32359	7.20722e-15	0.707767	0.688598	0.642621	0.636998	1.20654	0.044659	CENPA	REACTOME_MITOTIC_PROMETAPHASE	STAG1,NDC80,CENPA,CENPC1,NUDC,STAG2,KIF2C,ZWINT,PMF1,SPC24,SGOL2,SGOL1,SKA1,MAPRE1,CLASP1,ITGB3BP,CENPI,AHCTF1,NSL1,BIRC5,SKA2,NUP43,INCENP,APITD1,KIF2A,CENPP,MAD2L1,PAFAH1B1,PLK1,ERCC6L,CCDC99,PPP1CC,ZWILCH,CDCA8,PPP2CA,PPP2CB,CENPQ,PPP2R1A,PPP2R1B,PPP2R5A,PPP2R5B,PPP2R5C,PPP2R5D,PPP2R5E,NUP133,CENPN,RCC2,CASC5,NUP107,SPC25,TAOK1,RAD21,RANBP2,RANGAP1,RPS27,CLIP1,SEC13,CENPK,CENPH,BUB1,BUB1B,SKA2…
0.567951	0.0566806	-0.706004	0.132996	-0.974171	0.00661923	-1.12733	0.000311757	CHN1	BIOCARTA_RAC1_PATHWAY	CDK5R1,PPP1R12B,PDGFRA,MAP3K1,NCF2,ARFIP2,VAV1,WASF1,PAK1,RALBP1,CHN1,CFL1,PIK3CA,CDK5,LIMK1,MYL2,RPS6KB1,MYLK,PLD1,PIK3CG,TRIO,RAC1,PIK3R1
0.567951	0.0566806	-0.706004	0.132996	-0.974171	0.00661923	-1.12733	0.000311757	CHN1	PID_RAC1_REG_PATHWAY	TIAM1,PREX1,TIAM2,MCF2,DEF6,RASGRF1,NGEF,ARHGEF25,RASGRF2,VAV2,EPS8,RAC1,RACGAP1,CHN2,ARHGEF7,DOCK1,ARHGDIA,ARHGEF2,BCR,RALBP1,ABI1,SOS1,TRIO,ARHGAP9,ABR,PREX2,RAP1GDS1,CHN1,SPATA13,ARHGEF6,KALRN,ELMO1,VAV1,DOCK2,DOCK6,ARHGAP1,ARHGAP17,VAV3
0.567951	0.0566806	-0.706004	0.132996	-0.974171	0.00661923	-1.12733	0.000311757	CHN1	REACTOME_SIGNALING_BY_RHO_GTPASES	FAM13A,NET1,DLC1,VAV3,RALBP1,AKAP13,CHN1,CHN2,ARAP2,ARAP1,TAGAP,FGD4,ARHGAP36,RHOV,ECT2,A2M,FGD2,FGD1,ARHGAP26,RHOBTB2,ARHGEF9,ARHGEF12,ARHGEF18,SRGAP2,RHOQ,HMHA1,ARHGAP8,ARHGAP30,NGEF,TIAM2,GDI1,GDI2,ARHGEF16,ABR,ARHGAP35,RACGAP1,RHOD,ARHGAP40,RHOA,RHOB,RHOC,RHOG,ARHGAP1,ARHGAP4,ARHGAP6,ARHGDIA,ARHGDIB,ARHGDIG,RHOH,MCF2,MYO9B,OCRL,OPHN1,ARHGEF4,ARHGEF3,GMIP,FAM13B,PIK3R2,RHOF,ARHGAP17,RHOT1,PRR5…
-1.09307	0.186629	2.91137	1.96319e-05	3.88084	4.16803e-10	4.11697	4.26204e-12	CHRNA9	KEGG_NEUROACTIVE_LIGAND_RECEPTOR_INTERACTION	PTGFR,PTGER2,PTGER1,PTGER4,PTGER3,CALCRL,TACR3,PTGIR,ADRB3,ADRB2,HRH4,ADRA2C,ADRB1,TACR1,ADRA2A,ADRA2B,TACR2,GPR35,THRB,THRA,PTH2R,PTH1R,PRSS3,PRSS2,NPY5R,PRSS1,CGA,NPY1R,NPY2R,RXFP1,MCHR1,LPAR4,DRD1,DRD2,DRD3,DRD4,DRD5,TRHR,NMUR2,SSTR2,SSTR3,SSTR1,PRLR,PRL,C5AR1,UTS2R,BDKRB1,BDKRB2,NPBWR2,NPBWR1,PRLHR,CSH1,NPFFR2,TAAR6,NTSR2,APLNR,NMUR1,GPR83,GABRQ,PLG,C3AR1,AGTR1,GALR1,AGTR2,SSTR5,SSTR4,ADCYAP1…
-1.09307	0.186629	2.91137	1.96319e-05	3.88084	4.16803e-10	4.11697	4.26204e-12	CHRNA9	REACTOME_TRANSMISSION_ACROSS_CHEMICAL_SYNAPSES	AKAP9,CACNG3,CACNG2,UNC13B,GNB5,ADCY1,ADCY2,ADCY3,CHAT,ADCY5,ADCY6,ADCY7,CHRNA1,CHRNA2,CHRNA3,CHRNA4,CHRNA5,CHRNA7,ADCY8,CHRNB2,CHRNB3,CHRNB4,CHRND,CHRNE,CHRNG,ADCY9,AP2M1,AP2S1,COMT,CREB1,SLC32A1,AP2A1,AP2A2,AP2B1,DLG1,DLG3,ABAT,ADCY4,EPB41L1,ALDH2,RIMS1,ARHGEF9,PLCB1,GABBR1,GABRA1,GABRA2,GABRA3,GABRA4,GABRA5,GABRA6,GABRB1,GABRB2,GABRB3,GABRG2,GABRG3,GABRR1,GABRR2,GAD1,GAD2,CACNG4,GLS2,RPS6KA6,G…
-1.09307	0.186629	2.91137	1.96319e-05	3.88084	4.16803e-10	4.11697	4.26204e-12	CHRNA9	REACTOME_NEURONAL_SYSTEM	HCN4,GJC1,ABCC9,KCNK7,AKAP9,STX6,KCNMB2,CACNG3,CACNG2,UNC13B,GNB5,ADCY1,ADCY2,ADCY3,CHAT,ADCY5,ADCY6,STX1B,ADCY7,CHRNA1,CHRNA2,CHRNA3,CHRNA4,CHRNA5,CHRNA7,ADCY8,CHRNB2,CHRNB3,CHRNB4,CHRND,CHRNE,CHRNG,ADCY9,AP2M1,AP2S1,SYT2,KCNH8,COMT,CREB1,SLC32A1,AP2A1,AP2A2,AP2B1,KCNV2,KCNG3,DLG1,DLG3,ABAT,ADCY4,EPB41L1,STX2,ALDH2,RIMS1,ARHGEF9,PLCB1,KCNH4,KCNH3,STX12,PANX1,GABBR1,GABRA1,GABRA2,GABRA3,GABRA4,GA…
-1.09307	0.186629	2.91137	1.96319e-05	3.88084	4.16803e-10	4.11697	4.26204e-12	CHRNA9	REACTOME_NEUROTRANSMITTER_RECEPTOR_BINDING_AND_DOWNSTREAM_TRANSMISSION_IN_THE_POSTSYNAPTIC_CELL	AKAP9,CACNG3,CACNG2,GNB5,ADCY1,ADCY2,ADCY3,ADCY5,ADCY6,ADCY7,CHRNA1,CHRNA2,CHRNA3,CHRNA4,CHRNA5,CHRNA7,ADCY8,CHRNB2,CHRNB3,CHRNB4,CHRND,CHRNE,CHRNG,ADCY9,AP2M1,AP2S1,CREB1,AP2A1,AP2A2,AP2B1,DLG1,DLG3,ADCY4,EPB41L1,ARHGEF9,PLCB1,GABBR1,GABRA1,GABRA2,GABRA3,GABRA4,GABRA5,GABRA6,GABRB1,GABRB2,GABRB3,GABRG2,GABRG3,GABRR1,GABRR2,CACNG4,RPS6KA6,GNAI1,GNAI2,GNAI3,GNAL,GNB1,GNB2,GNB3,GNG3,GNG4,GNG5,GNG7,…
-1.09307	0.186629	2.91137	1.96319e-05	3.88084	4.16803e-10	4.11697	4.26204e-12	CHRNA9	REACTOME_ACETYLCHOLINE_BINDING_AND_DOWNSTREAM_EVENTS	CHRNA1,CHRNA2,CHRNA3,CHRNA4,CHRNA5,CHRNA7,CHRNB2,CHRNB3,CHRNB4,CHRND,CHRNE,CHRNG,CHRNA9,LOC732445,CHRNA6,CHRFAM7A
-1.09307	0.186629	2.91137	1.96319e-05	3.88084	4.16803e-10	4.11697	4.26204e-12	CHRNA9	REACTOME_HIGHLY_CALCIUM_PERMEABLE_POSTSYNAPTIC_NICOTINIC_ACETYLCHOLINE_RECEPTORS	CHRNA1,CHRNA2,CHRNA3,CHRNA4,CHRNA5,CHRNA7,CHRNB2,CHRNB3,CHRNB4,CHRNA9,LOC732445,CHRNA6,CHRFAM7A
0.894298	0.0454247	0.936439	0.24992	1.18009	0.0517301	1.57203	0.000790277	CLU	PID_MYC_REPRESS_PATHWAY	NFYA,HDAC3,ITGA6,TJP2,SFRP1,ID2,TMEM126A,IRF8,SMAD2,ALDH9A1,SMAD3,SLC11A1,WNT5A,ERBB2,MYC,CEBPA,CCL5,CSDE1,FTH1,MAX,CLU,NDRG1,BCL2,ITGB4,DNMT3A,GTF2H2,DDIT3,TBP,COL1A2,HDAC1,MXD4,SMAD4,TMEFF2,CFLAR,ZFP36L1,HMGCS2,CEBPD,GADD45A,S100A7,RBL1,SFXN3,SPI1,CDKN1A,ITGB1,GFI1,NFYC,SP1,CDKN2B,EP300,CDKN1B,ZBTB17,CREB1,LGALS1,PPP2R4,DNTT,FOXO3,TSC2,BRCA1,NFYB,CCND1,NDRG2,DKK1,PDGFRB
0.894298	0.0454247	0.936439	0.24992	1.18009	0.0517301	1.57203	0.000790277	CLU	REACTOME_RESPONSE_TO_ELEVATED_PLATELET_CYTOSOLIC_CA2_	ABCC4,CAP1,CFL1,CLU,LOC128192,LOC131691,CFD,EGF,A2M,ALB,F5,F8,F13A1,FGA,FGB,ALDOA,FGG,FIGF,MMRN1,HABP4,FN1,BRPF3,SCG3,HGF,HRG,HSPA5,APOA1,PPIAP8,APP,ITGA2B,ITGB3,KNG1,LAMP2,SERPINE1,PDGFA,PDGFB,PECAM1,PF4,PFN1,SERPINA1,PLG,PLEK,SERPINF2,PPBP,PPIA,SRGN,PRKCA,PRKCB,PRKCG,PROS1,PSAP,SELP,POTEM,LOC643997,LOC652612,PPIAP22,LOC654188,SOD1,SPARC,STX4,STXBP3,TF,TGFB1,TGFB2,TGFB3,LEFTY2,THBS1,TIMP1,TLN1,S…
0.894298	0.0454247	0.936439	0.24992	1.18009	0.0517301	1.57203	0.000790277	CLU	REACTOME_HEMOSTASIS	AKT3,SH2B3,KIF20A,RASGRP1,CDK2,CDK5,RASGRP2,KCNMB2,ABCC4,MRVI1,HMG20B,RAPGEF3,VAV3,MERTK,CAP1,SH2B2,GNA13,GNB5,CFL1,PDE10A,EHD1,KIF2C,RAPGEF4,SLC7A9,AKAP10,VPS45,MGLL,CLU,AMICA1,HIST2H3C,COL1A1,COL1A2,LOC128192,LOC131691,CREBBP,DGKK,CRK,GATA5,SIRPA,MAPK14,CSK,PIK3R6,KLC3,ADRA2A,ADRA2B,CXADR,DGKA,DGKB,DGKG,DGKH,DGKQ,ZFPM1,CFD,DOCK1,DOCK2,DOCK3,EGF,A2M,EP300,AKT1,AKT2,ALB,F2,F2R,F2RL2,F3,F5,F7,F8,F…
0.894298	0.0454247	0.936439	0.24992	1.18009	0.0517301	1.57203	0.000790277	CLU	REACTOME_PLATELET_ACTIVATION_SIGNALING_AND_AGGREGATION	AKT3,RASGRP1,RASGRP2,ABCC4,RAPGEF3,VAV3,CAP1,GNA13,GNB5,CFL1,RAPGEF4,MGLL,CLU,COL1A1,COL1A2,LOC128192,LOC131691,DGKK,CRK,MAPK14,CSK,PIK3R6,ADRA2A,ADRA2B,DGKA,DGKB,DGKG,DGKH,DGKQ,CFD,EGF,A2M,AKT1,AKT2,ALB,F2,F2R,F2RL2,F5,F8,F13A1,FCER1G,DAGLB,FGA,FGB,ALDOA,FGG,FIGF,MMRN1,HABP4,FN1,PIK3R5,FYN,LAT,BRPF3,GNA11,GNA12,GNA15,GNAI1,GNAI2,GNAI3,GNAQ,GNB1,GNB2,GNB3,GNG3,GNG4,GNG5,GNG7,GNG10,GNG11,GNGT1,GNG…
-2.9425	3.13543e-18	0.0898728	0.993455	0.351435	0.727129	1.01002	0.00384056	CMPK2	KEGG_PYRIMIDINE_METABOLISM	NT5C2,POLR2G,POLR2H,POLR2E,POLR2F,POLR2I,POLR2J,POLE3,TYMS,TXNRD1,NME6,POLR1D,PNPT1,POLR2K,DHODH,POLD3,POLR2L,NME1-NME2,POLA2,UPRT,CANT1,NME4,NME1,NME2,NME3,POLR3C,POLR3G,POLR3F,NUDT2,PRIM1,PRIM2,NME5,POLD4,DTYMK,CTPS,POLA1,ENTPD8,POLE2,POLD1,POLD2,POLE,CAD,CMPK2,POLR1E,NT5C1A,POLR3A,DCTD,POLR2B,POLR2A,DCK,POLR2D,POLR2C,UCK1,UPB1,TXNRD2,CMPK1,POLR3K,RRM2B,PNP,POLR1B,UPP2,CTPS2,POLR2J2,CDA,NT5M,DU…
0.0828939	0.853168	-1.08181	0.0141396	-1.43267	0.000221684	-1.85857	8.47483e-08	COL16A1	PID_AVB3_INTEGRIN_PATHWAY	ANGPTL3,PXN,ITGAV,PIK3R1,COL1A2,COL5A2,SRC,MAPK3,MAPK1,CDKN1B,COL11A2,HSP90AA1,CBL,PI4KB,COL5A1,TGFBR2,COL16A1,PTK2B,COL8A2,SDC1,ITGB3,RAC1,IGF1,COL8A1,COL6A3,PTPN11,COL2A1,COL4A3,TLN1,MFGE8,COL13A1,COL10A1,FGF2,VAV3,COL6A1,RPS6KB1,EDIL3,COL11A1,CSF1R,COL4A5,ROCK1,PIK3C2A,COL15A1,IRS1,PI4KA,VTN,COL9A2,PIK3CA,AKT1,COL4A1,PTK2,COL17A1,COL7A1,COL1A1,IGF1R,CASP8,COL9A3,COL6A2,RHOA,VEGFA,SPP1,COL9A1,C…
0.0828939	0.853168	-1.08181	0.0141396	-1.43267	0.000221684	-1.85857	8.47483e-08	COL16A1	PID_SYNDECAN_1_PATHWAY	COL9A3,COL11A2,COL6A3,COL8A2,SDCBP,PRKACA,MET,COL13A1,MAPK1,MAPK3,SDC1,COL7A1,MMP1,COL11A1,COL1A2,COL2A1,HPSE,COL5A2,PPIB,COL4A3,COL16A1,COL12A1,COL10A1,CASK,COL5A1,COL4A5,COL3A1,COL4A4,COL14A1,BSG,TGFB1,COL8A1,CCL5,MMP9,COL4A1,COL6A2,MMP7,COL15A1,COL6A1,LAMA5,COL9A1,HGF,COL9A2,COL1A1,COL17A1,COL4A6
0.0828939	0.853168	-1.08181	0.0141396	-1.43267	0.000221684	-1.85857	8.47483e-08	COL16A1	REACTOME_EXTRACELLULAR_MATRIX_ORGANIZATION	CRTAP,LEPREL2,MMP24,CMA1,COL1A1,COL1A2,COL2A1,COL3A1,COL4A1,COL4A2,COL4A3,COL4A4,COL4A5,COL4A6,COL5A1,COL5A2,COL6A1,COL6A2,COL6A3,COL7A1,COL8A1,COL8A2,COL9A1,COL9A2,COL9A3,COL10A1,COL11A1,COL11A2,COL12A1,COL13A1,COL15A1,COL16A1,COL17A1,COL19A1,ADAMTS14,CTRB1,CTSG,COL22A1,ELANE,GLT25D2,COL24A1,PCOLCE2,COL28A1,KLK2,KLKB1,MMP1,MMP2,MMP3,MMP7,MMP8,MMP9,MMP10,MMP11,MMP13,MMP14,MMP15,MMP16,MMP17,CTRB2,…
0.0828939	0.853168	-1.08181	0.0141396	-1.43267	0.000221684	-1.85857	8.47483e-08	COL16A1	REACTOME_COLLAGEN_FORMATION	CRTAP,LEPREL2,COL1A1,COL1A2,COL2A1,COL3A1,COL4A1,COL4A2,COL4A3,COL4A4,COL4A5,COL4A6,COL5A1,COL5A2,COL6A1,COL6A2,COL6A3,COL7A1,COL8A1,COL8A2,COL9A1,COL9A2,COL9A3,COL10A1,COL11A1,COL11A2,COL12A1,COL13A1,COL15A1,COL16A1,COL17A1,COL19A1,ADAMTS14,COL22A1,GLT25D2,COL24A1,PCOLCE2,COL28A1,P4HB,COL5A3,PCOLCE,PLOD1,PLOD2,PPIB,LEPREL1,BMP1,TLL1,TLL2,COL14A1,GLT25D1,COL21A1,COL25A1,COL27A1,SERPINH1,PLOD3,COL…
0.0828939	0.853168	-1.08181	0.0141396	-1.43267	0.000221684	-1.85857	8.47483e-08	COL16A1	NABA_COLLAGENS	COL10A1,COL11A1,COL11A2,COL12A1,COL13A1,COL14A1,COL15A1,COL16A1,COL17A1,COL18A1,COL19A1,COL1A1,COL1A2,COL20A1,COL21A1,COL22A1,COL23A1,COL24A1,COL25A1,COL26A1,COL27A1,COL28A1,COL2A1,COL3A1,COL4A1,COL4A2,COL4A3,COL4A4,COL4A5,COL4A6,COL5A1,COL5A2,COL5A3,COL6A1,COL6A2,COL6A3,COL6A5,COL6A6,COL7A1,COL8A1,COL8A2,COL9A1,COL9A2,COL9A3
0.0828939	0.853168	-1.08181	0.0141396	-1.43267	0.000221684	-1.85857	8.47483e-08	COL16A1	NABA_CORE_MATRISOME	ABI3BP,ADIPOQ,AEBP1,AGRN,AMBN,AMELX,AMELY,BGLAP,BMPER,BSPH1,CDCP2,CILP,CILP2,COCH,COLQ,COMP,CRELD1,CRELD2,CRIM1,CRISPLD1,CRISPLD2,CTGF,CTHRC1,CYR61,DDX26B,DMBT1,DMP1,DPT,DSPP,ECM1,ECM2,EDIL3,EFEMP1,EFEMP2,EGFLAM,ELN,ELSPBP1,EMID1,EMILIN1,EMILIN2,EMILIN3,EYS,FBLN1,FBLN2,FBLN5,FBLN7,FBN1,FBN2,FBN3,FGA,FGB,FGG,FGL1,FGL2,FN1,FNDC1,FNDC7,FNDC8,FRAS1,GAS6,GLDN,HMCN1,HMCN2,IBSP,IGFALS,IGFBP1,IGFBP2,IGFB…
0.0828939	0.853168	-1.08181	0.0141396	-1.43267	0.000221684	-1.85857	8.47483e-08	COL16A1	NABA_MATRISOME	ABI3BP,ADIPOQ,AEBP1,AGRN,AMBN,AMELX,AMELY,BGLAP,BMPER,BSPH1,CDCP2,CILP,CILP2,COCH,COLQ,COMP,CRELD1,CRELD2,CRIM1,CRISPLD1,CRISPLD2,CTGF,CTHRC1,CYR61,DDX26B,DMBT1,DMP1,DPT,DSPP,ECM1,ECM2,EDIL3,EFEMP1,EFEMP2,EGFLAM,ELN,ELSPBP1,EMID1,EMILIN1,EMILIN2,EMILIN3,EYS,FBLN1,FBLN2,FBLN5,FBLN7,FBN1,FBN2,FBN3,FGA,FGB,FGG,FGL1,FGL2,FN1,FNDC1,FNDC7,FNDC8,FRAS1,GAS6,GLDN,HMCN1,HMCN2,IBSP,IGFALS,IGFBP1,IGFBP2,IGFB…
-0.637161	0.376276	-0.807675	0.762753	-0.6741	0.730061	-1.67081	0.0388059	COL24A1	PID_ATF2_PATHWAY	JUNB,CDK4,ESR1,NOS2,HRK,DDIT3,PDGFRA,H2AFY,BCL2,EP300,SOCS3,PLAU,IL23A,ARG1,MAPK8,GADD45A,DUSP1,JDP2,DUSP10,SELE,MAPK14,CBFB,DUSP8,MAPK1,TGFB2,IL8,RB1,PRKCA,MAPK3,CUL3,ACHE,CCND1,CCNA2,DUSP5,ATF3,RUVBL2,CREB1,KAT5,MMP2,JUN,JUND,IFNG,HES1,BRCA1,TH,POU2F1,MAPK11,ATF2,NF1,INS,MAPK9,SERPINB5,COL24A1,BCL2L1,PPARGC1A,CSRP2,HBG2,FOS,IL6
-0.637161	0.376276	-0.807675	0.762753	-0.6741	0.730061	-1.67081	0.0388059	COL24A1	REACTOME_EXTRACELLULAR_MATRIX_ORGANIZATION	CRTAP,LEPREL2,MMP24,CMA1,COL1A1,COL1A2,COL2A1,COL3A1,COL4A1,COL4A2,COL4A3,COL4A4,COL4A5,COL4A6,COL5A1,COL5A2,COL6A1,COL6A2,COL6A3,COL7A1,COL8A1,COL8A2,COL9A1,COL9A2,COL9A3,COL10A1,COL11A1,COL11A2,COL12A1,COL13A1,COL15A1,COL16A1,COL17A1,COL19A1,ADAMTS14,CTRB1,CTSG,COL22A1,ELANE,GLT25D2,COL24A1,PCOLCE2,COL28A1,KLK2,KLKB1,MMP1,MMP2,MMP3,MMP7,MMP8,MMP9,MMP10,MMP11,MMP13,MMP14,MMP15,MMP16,MMP17,CTRB2,…
-0.637161	0.376276	-0.807675	0.762753	-0.6741	0.730061	-1.67081	0.0388059	COL24A1	REACTOME_COLLAGEN_FORMATION	CRTAP,LEPREL2,COL1A1,COL1A2,COL2A1,COL3A1,COL4A1,COL4A2,COL4A3,COL4A4,COL4A5,COL4A6,COL5A1,COL5A2,COL6A1,COL6A2,COL6A3,COL7A1,COL8A1,COL8A2,COL9A1,COL9A2,COL9A3,COL10A1,COL11A1,COL11A2,COL12A1,COL13A1,COL15A1,COL16A1,COL17A1,COL19A1,ADAMTS14,COL22A1,GLT25D2,COL24A1,PCOLCE2,COL28A1,P4HB,COL5A3,PCOLCE,PLOD1,PLOD2,PPIB,LEPREL1,BMP1,TLL1,TLL2,COL14A1,GLT25D1,COL21A1,COL25A1,COL27A1,SERPINH1,PLOD3,COL…
-0.637161	0.376276	-0.807675	0.762753	-0.6741	0.730061	-1.67081	0.0388059	COL24A1	NABA_COLLAGENS	COL10A1,COL11A1,COL11A2,COL12A1,COL13A1,COL14A1,COL15A1,COL16A1,COL17A1,COL18A1,COL19A1,COL1A1,COL1A2,COL20A1,COL21A1,COL22A1,COL23A1,COL24A1,COL25A1,COL26A1,COL27A1,COL28A1,COL2A1,COL3A1,COL4A1,COL4A2,COL4A3,COL4A4,COL4A5,COL4A6,COL5A1,COL5A2,COL5A3,COL6A1,COL6A2,COL6A3,COL6A5,COL6A6,COL7A1,COL8A1,COL8A2,COL9A1,COL9A2,COL9A3
-0.637161	0.376276	-0.807675	0.762753	-0.6741	0.730061	-1.67081	0.0388059	COL24A1	NABA_CORE_MATRISOME	ABI3BP,ADIPOQ,AEBP1,AGRN,AMBN,AMELX,AMELY,BGLAP,BMPER,BSPH1,CDCP2,CILP,CILP2,COCH,COLQ,COMP,CRELD1,CRELD2,CRIM1,CRISPLD1,CRISPLD2,CTGF,CTHRC1,CYR61,DDX26B,DMBT1,DMP1,DPT,DSPP,ECM1,ECM2,EDIL3,EFEMP1,EFEMP2,EGFLAM,ELN,ELSPBP1,EMID1,EMILIN1,EMILIN2,EMILIN3,EYS,FBLN1,FBLN2,FBLN5,FBLN7,FBN1,FBN2,FBN3,FGA,FGB,FGG,FGL1,FGL2,FN1,FNDC1,FNDC7,FNDC8,FRAS1,GAS6,GLDN,HMCN1,HMCN2,IBSP,IGFALS,IGFBP1,IGFBP2,IGFB…
-0.637161	0.376276	-0.807675	0.762753	-0.6741	0.730061	-1.67081	0.0388059	COL24A1	NABA_MATRISOME	ABI3BP,ADIPOQ,AEBP1,AGRN,AMBN,AMELX,AMELY,BGLAP,BMPER,BSPH1,CDCP2,CILP,CILP2,COCH,COLQ,COMP,CRELD1,CRELD2,CRIM1,CRISPLD1,CRISPLD2,CTGF,CTHRC1,CYR61,DDX26B,DMBT1,DMP1,DPT,DSPP,ECM1,ECM2,EDIL3,EFEMP1,EFEMP2,EGFLAM,ELN,ELSPBP1,EMID1,EMILIN1,EMILIN2,EMILIN3,EYS,FBLN1,FBLN2,FBLN5,FBLN7,FBN1,FBN2,FBN3,FGA,FGB,FGG,FGL1,FGL2,FN1,FNDC1,FNDC7,FNDC8,FRAS1,GAS6,GLDN,HMCN1,HMCN2,IBSP,IGFALS,IGFBP1,IGFBP2,IGFB…
-0.52951	0.322977	-1.73541	0.00378896	-2.3203	4.12191e-05	-2.81773	5.68485e-08	COL28A1	REACTOME_EXTRACELLULAR_MATRIX_ORGANIZATION	CRTAP,LEPREL2,MMP24,CMA1,COL1A1,COL1A2,COL2A1,COL3A1,COL4A1,COL4A2,COL4A3,COL4A4,COL4A5,COL4A6,COL5A1,COL5A2,COL6A1,COL6A2,COL6A3,COL7A1,COL8A1,COL8A2,COL9A1,COL9A2,COL9A3,COL10A1,COL11A1,COL11A2,COL12A1,COL13A1,COL15A1,COL16A1,COL17A1,COL19A1,ADAMTS14,CTRB1,CTSG,COL22A1,ELANE,GLT25D2,COL24A1,PCOLCE2,COL28A1,KLK2,KLKB1,MMP1,MMP2,MMP3,MMP7,MMP8,MMP9,MMP10,MMP11,MMP13,MMP14,MMP15,MMP16,MMP17,CTRB2,…
-0.52951	0.322977	-1.73541	0.00378896	-2.3203	4.12191e-05	-2.81773	5.68485e-08	COL28A1	REACTOME_COLLAGEN_FORMATION	CRTAP,LEPREL2,COL1A1,COL1A2,COL2A1,COL3A1,COL4A1,COL4A2,COL4A3,COL4A4,COL4A5,COL4A6,COL5A1,COL5A2,COL6A1,COL6A2,COL6A3,COL7A1,COL8A1,COL8A2,COL9A1,COL9A2,COL9A3,COL10A1,COL11A1,COL11A2,COL12A1,COL13A1,COL15A1,COL16A1,COL17A1,COL19A1,ADAMTS14,COL22A1,GLT25D2,COL24A1,PCOLCE2,COL28A1,P4HB,COL5A3,PCOLCE,PLOD1,PLOD2,PPIB,LEPREL1,BMP1,TLL1,TLL2,COL14A1,GLT25D1,COL21A1,COL25A1,COL27A1,SERPINH1,PLOD3,COL…
-0.52951	0.322977	-1.73541	0.00378896	-2.3203	4.12191e-05	-2.81773	5.68485e-08	COL28A1	NABA_COLLAGENS	COL10A1,COL11A1,COL11A2,COL12A1,COL13A1,COL14A1,COL15A1,COL16A1,COL17A1,COL18A1,COL19A1,COL1A1,COL1A2,COL20A1,COL21A1,COL22A1,COL23A1,COL24A1,COL25A1,COL26A1,COL27A1,COL28A1,COL2A1,COL3A1,COL4A1,COL4A2,COL4A3,COL4A4,COL4A5,COL4A6,COL5A1,COL5A2,COL5A3,COL6A1,COL6A2,COL6A3,COL6A5,COL6A6,COL7A1,COL8A1,COL8A2,COL9A1,COL9A2,COL9A3
-0.52951	0.322977	-1.73541	0.00378896	-2.3203	4.12191e-05	-2.81773	5.68485e-08	COL28A1	NABA_CORE_MATRISOME	ABI3BP,ADIPOQ,AEBP1,AGRN,AMBN,AMELX,AMELY,BGLAP,BMPER,BSPH1,CDCP2,CILP,CILP2,COCH,COLQ,COMP,CRELD1,CRELD2,CRIM1,CRISPLD1,CRISPLD2,CTGF,CTHRC1,CYR61,DDX26B,DMBT1,DMP1,DPT,DSPP,ECM1,ECM2,EDIL3,EFEMP1,EFEMP2,EGFLAM,ELN,ELSPBP1,EMID1,EMILIN1,EMILIN2,EMILIN3,EYS,FBLN1,FBLN2,FBLN5,FBLN7,FBN1,FBN2,FBN3,FGA,FGB,FGG,FGL1,FGL2,FN1,FNDC1,FNDC7,FNDC8,FRAS1,GAS6,GLDN,HMCN1,HMCN2,IBSP,IGFALS,IGFBP1,IGFBP2,IGFB…
-0.52951	0.322977	-1.73541	0.00378896	-2.3203	4.12191e-05	-2.81773	5.68485e-08	COL28A1	NABA_MATRISOME	ABI3BP,ADIPOQ,AEBP1,AGRN,AMBN,AMELX,AMELY,BGLAP,BMPER,BSPH1,CDCP2,CILP,CILP2,COCH,COLQ,COMP,CRELD1,CRELD2,CRIM1,CRISPLD1,CRISPLD2,CTGF,CTHRC1,CYR61,DDX26B,DMBT1,DMP1,DPT,DSPP,ECM1,ECM2,EDIL3,EFEMP1,EFEMP2,EGFLAM,ELN,ELSPBP1,EMID1,EMILIN1,EMILIN2,EMILIN3,EYS,FBLN1,FBLN2,FBLN5,FBLN7,FBN1,FBN2,FBN3,FGA,FGB,FGG,FGL1,FGL2,FN1,FNDC1,FNDC7,FNDC8,FRAS1,GAS6,GLDN,HMCN1,HMCN2,IBSP,IGFALS,IGFBP1,IGFBP2,IGFB…
-4.14458	1.57558e-05	-0.902319	0.9999	-1.27254	0.490911	-2.44978	0.0199357	COL4A3	BIOCARTA_AMI_PATHWAY	F10,TFPI,F2,COL4A1,F2R,COL4A2,COL4A3,COL4A4,PROS1,FGG,PROC,FGA,PLG,SERPINC1,FGB,PLAT,COL4A6,AHSP,COL4A5,F7
-4.14458	1.57558e-05	-0.902319	0.9999	-1.27254	0.490911	-2.44978	0.0199357	COL4A3	BIOCARTA_ACE2_PATHWAY	ACE2,COL4A1,COL4A2,REN,COL4A3,COL4A4,CMA1,AGT,AGTR1,ACE,AGTR2,COL4A6,COL4A5
-4.14458	1.57558e-05	-0.902319	0.9999	-1.27254	0.490911	-2.44978	0.0199357	COL4A3	BIOCARTA_INTRINSIC_PATHWAY	F10,F9,F8,F2,COL4A1,F2R,COL4A2,COL4A3,COL4A4,KNG1,PROS1,FGG,PROC,KLKB1,FGA,SERPINC1,FGB,F12,COL4A6,SERPING1,F11,COL4A5,F5
-4.14458	1.57558e-05	-0.902319	0.9999	-1.27254	0.490911	-2.44978	0.0199357	COL4A3	BIOCARTA_PLATELETAPP_PATHWAY	F9,F2,COL4A1,COL4A2,COL4A3,COL4A4,SERPINE1,APP,PLG,PLAT,COL4A6,F11,COL4A5,PLAU
-4.14458	1.57558e-05	-0.902319	0.9999	-1.27254	0.490911	-2.44978	0.0199357	COL4A3	BIOCARTA_VITCB_PATHWAY	COL4A1,COL4A2,COL4A3,COL4A4,COL4A6,COL4A5,P4HB,SLC2A3,SLC23A2,SLC23A1,SLC2A1
-4.14458	1.57558e-05	-0.902319	0.9999	-1.27254	0.490911	-2.44978	0.0199357	COL4A3	PID_INTEGRIN1_PATHWAY	ITGA3,ITGA9,COL4A4,IGSF8,COL5A1,COL11A1,ITGA7,CD81,NID1,VTN,TGFBI,PLAU,LAMB1,COL4A1,ITGB1,COL7A1,LAMA4,LAMA1,ITGA5,COL6A2,THBS2,PLAUR,COL2A1,COL4A5,ITGA10,COL1A1,LAMA2,COL5A2,SPP1,COL18A1,LAMC1,ITGA4,COL4A3,VCAM1,CD14,COL3A1,THBS1,ITGA11,COL1A2,LAMC2,LAMA3,CSPG4,FGA,COL6A1,LAMB3,FBN1,MDK,FN1,ITGA1,VEGFA,ITGAV,COL4A6,LAMA5,FGB,COL6A3,TGM2,F13A1,ITGA2,LAMB2,JAM2,FGG,ITGA6,COL11A2,TNC,ITGA8,NPNT
-4.14458	1.57558e-05	-0.902319	0.9999	-1.27254	0.490911	-2.44978	0.0199357	COL4A3	PID_INTEGRIN3_PATHWAY	COL4A5,VEGFA,LAMB1,L1CAM,ITGA2B,CYR61,COL4A6,FGG,LAMA4,COL4A1,EDIL3,F11R,IBSP,PDGFB,FBN1,PDGFRB,FGB,FN1,COL4A3,SPHK1,TGFBR2,ITGB3,SPP1,COL1A1,COL1A2,LAMC1,TGFBI,TNC,PECAM1,PLAUR,VTN,PLAU,KDR,ITGAV,COL4A4,CD47,HMGB1,FGA,THY1,THBS1,SDC4,PVR,SDC1
-4.14458	1.57558e-05	-0.902319	0.9999	-1.27254	0.490911	-2.44978	0.0199357	COL4A3	PID_AVB3_INTEGRIN_PATHWAY	ANGPTL3,PXN,ITGAV,PIK3R1,COL1A2,COL5A2,SRC,MAPK3,MAPK1,CDKN1B,COL11A2,HSP90AA1,CBL,PI4KB,COL5A1,TGFBR2,COL16A1,PTK2B,COL8A2,SDC1,ITGB3,RAC1,IGF1,COL8A1,COL6A3,PTPN11,COL2A1,COL4A3,TLN1,MFGE8,COL13A1,COL10A1,FGF2,VAV3,COL6A1,RPS6KB1,EDIL3,COL11A1,CSF1R,COL4A5,ROCK1,PIK3C2A,COL15A1,IRS1,PI4KA,VTN,COL9A2,PIK3CA,AKT1,COL4A1,PTK2,COL17A1,COL7A1,COL1A1,IGF1R,CASP8,COL9A3,COL6A2,RHOA,VEGFA,SPP1,COL9A1,C…
-4.14458	1.57558e-05	-0.902319	0.9999	-1.27254	0.490911	-2.44978	0.0199357	COL4A3	PID_SYNDECAN_1_PATHWAY	COL9A3,COL11A2,COL6A3,COL8A2,SDCBP,PRKACA,MET,COL13A1,MAPK1,MAPK3,SDC1,COL7A1,MMP1,COL11A1,COL1A2,COL2A1,HPSE,COL5A2,PPIB,COL4A3,COL16A1,COL12A1,COL10A1,CASK,COL5A1,COL4A5,COL3A1,COL4A4,COL14A1,BSG,TGFB1,COL8A1,CCL5,MMP9,COL4A1,COL6A2,MMP7,COL15A1,COL6A1,LAMA5,COL9A1,HGF,COL9A2,COL1A1,COL17A1,COL4A6
-4.14458	1.57558e-05	-0.902319	0.9999	-1.27254	0.490911	-2.44978	0.0199357	COL4A3	REACTOME_DEVELOPMENTAL_BIOLOGY	CDH2,AKT3,MED6,CDH4,MED16,RANBP9,CDH15,PLXNC1,CDK4,CDK5,CDK8,PAK4,SEMA3A,MYL12B,MYL9,CAP2,CAP1,NCOA2,SEMA4D,CEBPB,CEBPD,DPYSL4,DRAP1,LEFTY1,CFL1,PPARGC1A,STIP1,MED8,AP2M1,AP2S1,CLTA,CLTC,CNTN1,COL1A1,COL1A2,COL2A1,COL3A1,COL4A1,COL4A2,COL4A3,COL4A4,COL4A5,COL5A1,COL5A2,COL6A1,COL6A2,COL6A3,COL9A1,COL9A2,COL9A3,ACVR1C,UNC5D,CREB1,CREBBP,CRMP1,MAPK14,CSNK2A1,CSNK2A2,CSNK2B,NCAN,HFE2,CTNNA1,CTNNB1,A…
-4.14458	1.57558e-05	-0.902319	0.9999	-1.27254	0.490911	-2.44978	0.0199357	COL4A3	REACTOME_EXTRACELLULAR_MATRIX_ORGANIZATION	CRTAP,LEPREL2,MMP24,CMA1,COL1A1,COL1A2,COL2A1,COL3A1,COL4A1,COL4A2,COL4A3,COL4A4,COL4A5,COL4A6,COL5A1,COL5A2,COL6A1,COL6A2,COL6A3,COL7A1,COL8A1,COL8A2,COL9A1,COL9A2,COL9A3,COL10A1,COL11A1,COL11A2,COL12A1,COL13A1,COL15A1,COL16A1,COL17A1,COL19A1,ADAMTS14,CTRB1,CTSG,COL22A1,ELANE,GLT25D2,COL24A1,PCOLCE2,COL28A1,KLK2,KLKB1,MMP1,MMP2,MMP3,MMP7,MMP8,MMP9,MMP10,MMP11,MMP13,MMP14,MMP15,MMP16,MMP17,CTRB2,…
-4.14458	1.57558e-05	-0.902319	0.9999	-1.27254	0.490911	-2.44978	0.0199357	COL4A3	REACTOME_COLLAGEN_FORMATION	CRTAP,LEPREL2,COL1A1,COL1A2,COL2A1,COL3A1,COL4A1,COL4A2,COL4A3,COL4A4,COL4A5,COL4A6,COL5A1,COL5A2,COL6A1,COL6A2,COL6A3,COL7A1,COL8A1,COL8A2,COL9A1,COL9A2,COL9A3,COL10A1,COL11A1,COL11A2,COL12A1,COL13A1,COL15A1,COL16A1,COL17A1,COL19A1,ADAMTS14,COL22A1,GLT25D2,COL24A1,PCOLCE2,COL28A1,P4HB,COL5A3,PCOLCE,PLOD1,PLOD2,PPIB,LEPREL1,BMP1,TLL1,TLL2,COL14A1,GLT25D1,COL21A1,COL25A1,COL27A1,SERPINH1,PLOD3,COL…
-4.14458	1.57558e-05	-0.902319	0.9999	-1.27254	0.490911	-2.44978	0.0199357	COL4A3	REACTOME_INTEGRIN_CELL_SURFACE_INTERACTIONS	RASGRP1,RASGRP2,RAPGEF3,RAPGEF4,AMICA1,COL1A1,COL1A2,COL2A1,COL4A1,COL4A2,COL4A3,COL4A4,COL4A5,CRK,CSK,AKT1,FBN1,FGA,FGB,FGG,ITGA11,FN1,LAMA1,GRB2,TNC,IBSP,ICAM1,ICAM2,ICAM3,ICAM4,ITGA1,ITGA2,ITGA2B,ITGA3,ITGA5,ITGA9,ITGAE,ITGAL,ITGAM,ITGAV,ITGAX,ITGB1,ITGB2,ITGB3,ITGB4,ITGB5,ITGB6,ITGB7,ITGB8,LAMA2,LAMA5,LAMB1,LAMB2,LAMC1,F11R,PDPK1,PECAM1,APBB1IP,PTK2,PTPN1,JAM2,RAP1A,RAP1B,SHC1,SOS1,SPP1,SRC,B…
-4.14458	1.57558e-05	-0.902319	0.9999	-1.27254	0.490911	-2.44978	0.0199357	COL4A3	REACTOME_SIGNALING_BY_PDGF	AKT3,CDKN1A,CDKN1B,ADCY1,ADCY2,ADCY3,ADCY5,ADCY6,ADCY7,ADCY8,CHUK,ADCY9,THEM4,COL1A1,COL1A2,COL2A1,COL3A1,COL4A1,COL4A2,COL4A3,COL4A4,COL4A5,COL5A1,COL5A2,COL6A1,COL6A2,COL6A3,COL9A1,COL9A2,COL9A3,CREB1,CRK,CRKL,ADRBK1,ADCY4,AKT1,AKT2,FOXO1,FOXO3,PHLPP1,MTOR,RICTOR,GRB2,GRB7,RAPGEF1,GSK3A,NR4A1,HRAS,ITPR2,ITPR3,KRAS,MDM2,FOXO4,NCK1,NRAS,FURIN,PDE1A,PDE1B,PDGFA,PDGFB,PDGFRA,PDGFRB,PDPK1,PIK3CA,PIK…
-4.14458	1.57558e-05	-0.902319	0.9999	-1.27254	0.490911	-2.44978	0.0199357	COL4A3	REACTOME_AXON_GUIDANCE	RANBP9,PLXNC1,CDK5,PAK4,SEMA3A,MYL12B,MYL9,CAP2,CAP1,SEMA4D,DPYSL4,CFL1,STIP1,AP2M1,AP2S1,CLTA,CLTC,CNTN1,COL1A1,COL1A2,COL2A1,COL3A1,COL4A1,COL4A2,COL4A3,COL4A4,COL4A5,COL5A1,COL5A2,COL6A1,COL6A2,COL6A3,COL9A1,COL9A2,COL9A3,UNC5D,CREB1,CRMP1,CSNK2A1,CSNK2A2,CSNK2B,NCAN,HFE2,AP2A1,AP2A2,AP2B1,DCC,DCX,DLG1,DLG3,DNM1,DNM2,DOCK1,DPYSL2,DPYSL3,EGFR,ERBB2,ALCAM,UNC5B,FES,FGFR1,ABLIM3,PLXND1,CLASP1,ARH…
-4.14458	1.57558e-05	-0.902319	0.9999	-1.27254	0.490911	-2.44978	0.0199357	COL4A3	REACTOME_NCAM1_INTERACTIONS	COL1A1,COL1A2,COL2A1,COL3A1,COL4A1,COL4A2,COL4A3,COL4A4,COL4A5,COL5A1,COL5A2,COL6A1,COL6A2,COL6A3,COL9A1,COL9A2,COL9A3,NCAN,GDNF,GFRA1,GFRA2,AGRN,NCAM1,NRTN,PRNP,PSPN,GFRA4,CNTN2,CACNA1S,CACNB1,CACNB2,CACNB3,CACNB4,ST8SIA4,ST8SIA2,CACNA1I,CACNA1H,CACNA1G,ARTN
-4.14458	1.57558e-05	-0.902319	0.9999	-1.27254	0.490911	-2.44978	0.0199357	COL4A3	REACTOME_NCAM_SIGNALING_FOR_NEURITE_OUT_GROWTH	COL1A1,COL1A2,COL2A1,COL3A1,COL4A1,COL4A2,COL4A3,COL4A4,COL4A5,COL5A1,COL5A2,COL6A1,COL6A2,COL6A3,COL9A1,COL9A2,COL9A3,CREB1,NCAN,FGFR1,FYN,GDNF,GFRA1,GFRA2,GRB2,HRAS,AGRN,KRAS,NCAM1,NRAS,NRTN,SPTBN5,MAPK1,MAPK3,MAP2K1,MAP2K2,PRNP,PSPN,PTK2,SPTBN4,RAF1,GFRA4,SOS1,SPTA1,SPTAN1,SPTB,SPTBN1,SPTBN2,SRC,CNTN2,YWHAB,CACNA1S,CACNB1,CACNB2,CACNB3,CACNB4,ST8SIA4,ST8SIA2,CACNA1I,CACNA1H,CACNA1G,ARTN,RPS6KA…
-4.14458	1.57558e-05	-0.902319	0.9999	-1.27254	0.490911	-2.44978	0.0199357	COL4A3	NABA_COLLAGENS	COL10A1,COL11A1,COL11A2,COL12A1,COL13A1,COL14A1,COL15A1,COL16A1,COL17A1,COL18A1,COL19A1,COL1A1,COL1A2,COL20A1,COL21A1,COL22A1,COL23A1,COL24A1,COL25A1,COL26A1,COL27A1,COL28A1,COL2A1,COL3A1,COL4A1,COL4A2,COL4A3,COL4A4,COL4A5,COL4A6,COL5A1,COL5A2,COL5A3,COL6A1,COL6A2,COL6A3,COL6A5,COL6A6,COL7A1,COL8A1,COL8A2,COL9A1,COL9A2,COL9A3
-4.14458	1.57558e-05	-0.902319	0.9999	-1.27254	0.490911	-2.44978	0.0199357	COL4A3	NABA_CORE_MATRISOME	ABI3BP,ADIPOQ,AEBP1,AGRN,AMBN,AMELX,AMELY,BGLAP,BMPER,BSPH1,CDCP2,CILP,CILP2,COCH,COLQ,COMP,CRELD1,CRELD2,CRIM1,CRISPLD1,CRISPLD2,CTGF,CTHRC1,CYR61,DDX26B,DMBT1,DMP1,DPT,DSPP,ECM1,ECM2,EDIL3,EFEMP1,EFEMP2,EGFLAM,ELN,ELSPBP1,EMID1,EMILIN1,EMILIN2,EMILIN3,EYS,FBLN1,FBLN2,FBLN5,FBLN7,FBN1,FBN2,FBN3,FGA,FGB,FGG,FGL1,FGL2,FN1,FNDC1,FNDC7,FNDC8,FRAS1,GAS6,GLDN,HMCN1,HMCN2,IBSP,IGFALS,IGFBP1,IGFBP2,IGFB…
-4.14458	1.57558e-05	-0.902319	0.9999	-1.27254	0.490911	-2.44978	0.0199357	COL4A3	NABA_BASEMENT_MEMBRANES	AGRN,COLQ,HMCN1,LAMA1,LAMA2,LAMA3,LAMA4,LAMA5,LAMB1,LAMB2,LAMB3,LAMB4,LAMC1,LAMC2,LAMC3,NID1,NID2,NPNT,NTN1,NTN3,NTN4,NTN5,NTNG1,NTNG2,PAPLN,USH2A,COL15A1,COL18A1,COL4A1,COL4A2,COL4A3,COL4A4,COL4A5,COL4A6,COL6A1,COL6A2,COL6A3,COL6A5,COL6A6,HSPG2
-4.14458	1.57558e-05	-0.902319	0.9999	-1.27254	0.490911	-2.44978	0.0199357	COL4A3	NABA_MATRISOME	ABI3BP,ADIPOQ,AEBP1,AGRN,AMBN,AMELX,AMELY,BGLAP,BMPER,BSPH1,CDCP2,CILP,CILP2,COCH,COLQ,COMP,CRELD1,CRELD2,CRIM1,CRISPLD1,CRISPLD2,CTGF,CTHRC1,CYR61,DDX26B,DMBT1,DMP1,DPT,DSPP,ECM1,ECM2,EDIL3,EFEMP1,EFEMP2,EGFLAM,ELN,ELSPBP1,EMID1,EMILIN1,EMILIN2,EMILIN3,EYS,FBLN1,FBLN2,FBLN5,FBLN7,FBN1,FBN2,FBN3,FGA,FGB,FGG,FGL1,FGL2,FN1,FNDC1,FNDC7,FNDC8,FRAS1,GAS6,GLDN,HMCN1,HMCN2,IBSP,IGFALS,IGFBP1,IGFBP2,IGFB…
-2.04536	0.0233223	-1.04204	0.79781	-1.31244	0.519558	-2.42294	0.0238345	COL4A4	KEGG_FOCAL_ADHESION	JUN,LOC100418883,ELK1,HGF,PARVA,FN1,TNN,IGF1,BIRC3,XIAP,COMP,THBS4,IGF1R,DIAPH1,ITGA11,PGF,PARVG,ROCK1,PTK2,MYL7,FLT1,FLT4,AKT1,RELN,AKT2,LAMC2,MYL12A,LAMB2,LAMB3,LAMC1,LAMA4,LAMA5,LAMB1,PAK6,PIK3R5,CAPN2,LAMB4,FLNC,FLNA,FLNB,MYL2,MYLK,MYL5,PIP5K1C,MET,MYL10,BIRC2,COL11A1,LAMC3,COL11A2,THBS3,THBS2,THBS1,VWF,ZYX,IBSP,VTN,PDGFD,PPP1R12A,BAD,ACTN4,ACTN1,MAPK9,MAPK10,LOC646821,MAP2K1,RASGRF1,ILK,RAPG…
-2.04536	0.0233223	-1.04204	0.79781	-1.31244	0.519558	-2.42294	0.0238345	COL4A4	KEGG_ECM_RECEPTOR_INTERACTION	GP1BA,COL6A2,COL6A3,GP1BB,COL5A2,COL6A1,LAMA1,VWF,HSPG2,TNN,FN1,ITGA9,GP9,COMP,IBSP,CD36,CHAD,GP5,VTN,THBS4,ITGA4,ITGA3,ITGA2B,ITGA7,ITGA5,COL5A1,COL4A6,ITGA11,SV2C,COL2A1,COL3A1,COL4A1,AGRN,COL4A2,COL4A4,ITGB3,ITGB4,RELN,ITGB5,ITGB6,ITGB7,LAMC2,ITGAV,ITGB1,LAMB2,SPP1,LAMB3,LAMC1,COL1A1,LAMA4,LAMA5,LAMB1,COL1A2,ITGA10,GP6,ITGA8,LAMB4,TNR,CD47,SV2A,CD44,DAG1,TNXB,LAMA3,LAMA2,SDC3,ITGB8,ITGA6,ITGA2…
-2.04536	0.0233223	-1.04204	0.79781	-1.31244	0.519558	-2.42294	0.0238345	COL4A4	KEGG_PATHWAYS_IN_CANCER	JUN,STAT3,TFG,STAT1,HGF,BIRC5,FN1,BIRC3,IGF1,XIAP,PML,JUP,HHIP,IGF1R,FZD1,FZD4,GSTP1,FZD6,FZD7,FZD8,LEF1,FZD9,MSH6,PGF,CTBP2,CTBP1,WNT9B,PTK2,WNT9A,PTGS2,HIF1A,FLT3,FLT3LG,ABL1,WNT2B,JAK1,WNT11,AKT1,WNT10B,AKT2,LAMC2,SMO,NRAS,LAMB2,ARNT,TPR,LAMB3,AXIN1,LAMC1,AXIN2,STAT5B,STAT5A,LAMA4,LAMA5,NFKB2,LAMB1,NFKB1,CTNNA1,NFKBIA,TPM3,MYC,PIK3R5,CSF1R,SHH,LAMB4,CCDC6,NCOA4,KRAS,CSF2RA,TRAF6,TGFB2,TRAF5,TR…
-2.04536	0.0233223	-1.04204	0.79781	-1.31244	0.519558	-2.42294	0.0238345	COL4A4	KEGG_SMALL_CELL_LUNG_CANCER	CASP9,MAX,E2F1,CHUK,LAMA1,RARB,PIAS3,FN1,BIRC3,XIAP,ITGA3,ITGA2B,COL4A6,PTK2,COL4A1,COL4A2,PTGS2,NOS2,COL4A4,RXRB,RXRG,IKBKB,RXRA,RB1,SKP2,AKT1,AKT2,PIAS2,ITGAV,LAMC2,ITGB1,AKT3,LAMB2,LAMB3,LAMC1,LAMA4,LAMA5,LAMB1,NFKB1,NFKBIA,MYC,PIK3R5,PIAS1,IKBKG,LAMB4,RELA,APAF1,CDKN1B,LAMA3,LAMA2,TRAF6,TRAF5,TRAF3,CDKN2B,TRAF2,FHIT,TRAF1,ITGA6,CCND1,PTEN,ITGA2,TRAF4,PIK3R3,BCL2,BCL2L1,BIRC2,CDK2,PIAS4,CDK4,L…
-2.04536	0.0233223	-1.04204	0.79781	-1.31244	0.519558	-2.42294	0.0238345	COL4A4	BIOCARTA_AMI_PATHWAY	F10,TFPI,F2,COL4A1,F2R,COL4A2,COL4A3,COL4A4,PROS1,FGG,PROC,FGA,PLG,SERPINC1,FGB,PLAT,COL4A6,AHSP,COL4A5,F7
-2.04536	0.0233223	-1.04204	0.79781	-1.31244	0.519558	-2.42294	0.0238345	COL4A4	BIOCARTA_ACE2_PATHWAY	ACE2,COL4A1,COL4A2,REN,COL4A3,COL4A4,CMA1,AGT,AGTR1,ACE,AGTR2,COL4A6,COL4A5
-2.04536	0.0233223	-1.04204	0.79781	-1.31244	0.519558	-2.42294	0.0238345	COL4A4	BIOCARTA_INTRINSIC_PATHWAY	F10,F9,F8,F2,COL4A1,F2R,COL4A2,COL4A3,COL4A4,KNG1,PROS1,FGG,PROC,KLKB1,FGA,SERPINC1,FGB,F12,COL4A6,SERPING1,F11,COL4A5,F5
-2.04536	0.0233223	-1.04204	0.79781	-1.31244	0.519558	-2.42294	0.0238345	COL4A4	BIOCARTA_PLATELETAPP_PATHWAY	F9,F2,COL4A1,COL4A2,COL4A3,COL4A4,SERPINE1,APP,PLG,PLAT,COL4A6,F11,COL4A5,PLAU
-2.04536	0.0233223	-1.04204	0.79781	-1.31244	0.519558	-2.42294	0.0238345	COL4A4	BIOCARTA_VITCB_PATHWAY	COL4A1,COL4A2,COL4A3,COL4A4,COL4A6,COL4A5,P4HB,SLC2A3,SLC23A2,SLC23A1,SLC2A1
-2.04536	0.0233223	-1.04204	0.79781	-1.31244	0.519558	-2.42294	0.0238345	COL4A4	PID_INTEGRIN1_PATHWAY	ITGA3,ITGA9,COL4A4,IGSF8,COL5A1,COL11A1,ITGA7,CD81,NID1,VTN,TGFBI,PLAU,LAMB1,COL4A1,ITGB1,COL7A1,LAMA4,LAMA1,ITGA5,COL6A2,THBS2,PLAUR,COL2A1,COL4A5,ITGA10,COL1A1,LAMA2,COL5A2,SPP1,COL18A1,LAMC1,ITGA4,COL4A3,VCAM1,CD14,COL3A1,THBS1,ITGA11,COL1A2,LAMC2,LAMA3,CSPG4,FGA,COL6A1,LAMB3,FBN1,MDK,FN1,ITGA1,VEGFA,ITGAV,COL4A6,LAMA5,FGB,COL6A3,TGM2,F13A1,ITGA2,LAMB2,JAM2,FGG,ITGA6,COL11A2,TNC,ITGA8,NPNT
-2.04536	0.0233223	-1.04204	0.79781	-1.31244	0.519558	-2.42294	0.0238345	COL4A4	PID_INTEGRIN3_PATHWAY	COL4A5,VEGFA,LAMB1,L1CAM,ITGA2B,CYR61,COL4A6,FGG,LAMA4,COL4A1,EDIL3,F11R,IBSP,PDGFB,FBN1,PDGFRB,FGB,FN1,COL4A3,SPHK1,TGFBR2,ITGB3,SPP1,COL1A1,COL1A2,LAMC1,TGFBI,TNC,PECAM1,PLAUR,VTN,PLAU,KDR,ITGAV,COL4A4,CD47,HMGB1,FGA,THY1,THBS1,SDC4,PVR,SDC1
-2.04536	0.0233223	-1.04204	0.79781	-1.31244	0.519558	-2.42294	0.0238345	COL4A4	PID_AVB3_INTEGRIN_PATHWAY	ANGPTL3,PXN,ITGAV,PIK3R1,COL1A2,COL5A2,SRC,MAPK3,MAPK1,CDKN1B,COL11A2,HSP90AA1,CBL,PI4KB,COL5A1,TGFBR2,COL16A1,PTK2B,COL8A2,SDC1,ITGB3,RAC1,IGF1,COL8A1,COL6A3,PTPN11,COL2A1,COL4A3,TLN1,MFGE8,COL13A1,COL10A1,FGF2,VAV3,COL6A1,RPS6KB1,EDIL3,COL11A1,CSF1R,COL4A5,ROCK1,PIK3C2A,COL15A1,IRS1,PI4KA,VTN,COL9A2,PIK3CA,AKT1,COL4A1,PTK2,COL17A1,COL7A1,COL1A1,IGF1R,CASP8,COL9A3,COL6A2,RHOA,VEGFA,SPP1,COL9A1,C…
-2.04536	0.0233223	-1.04204	0.79781	-1.31244	0.519558	-2.42294	0.0238345	COL4A4	PID_SYNDECAN_1_PATHWAY	COL9A3,COL11A2,COL6A3,COL8A2,SDCBP,PRKACA,MET,COL13A1,MAPK1,MAPK3,SDC1,COL7A1,MMP1,COL11A1,COL1A2,COL2A1,HPSE,COL5A2,PPIB,COL4A3,COL16A1,COL12A1,COL10A1,CASK,COL5A1,COL4A5,COL3A1,COL4A4,COL14A1,BSG,TGFB1,COL8A1,CCL5,MMP9,COL4A1,COL6A2,MMP7,COL15A1,COL6A1,LAMA5,COL9A1,HGF,COL9A2,COL1A1,COL17A1,COL4A6
-2.04536	0.0233223	-1.04204	0.79781	-1.31244	0.519558	-2.42294	0.0238345	COL4A4	REACTOME_DEVELOPMENTAL_BIOLOGY	CDH2,AKT3,MED6,CDH4,MED16,RANBP9,CDH15,PLXNC1,CDK4,CDK5,CDK8,PAK4,SEMA3A,MYL12B,MYL9,CAP2,CAP1,NCOA2,SEMA4D,CEBPB,CEBPD,DPYSL4,DRAP1,LEFTY1,CFL1,PPARGC1A,STIP1,MED8,AP2M1,AP2S1,CLTA,CLTC,CNTN1,COL1A1,COL1A2,COL2A1,COL3A1,COL4A1,COL4A2,COL4A3,COL4A4,COL4A5,COL5A1,COL5A2,COL6A1,COL6A2,COL6A3,COL9A1,COL9A2,COL9A3,ACVR1C,UNC5D,CREB1,CREBBP,CRMP1,MAPK14,CSNK2A1,CSNK2A2,CSNK2B,NCAN,HFE2,CTNNA1,CTNNB1,A…
-2.04536	0.0233223	-1.04204	0.79781	-1.31244	0.519558	-2.42294	0.0238345	COL4A4	REACTOME_EXTRACELLULAR_MATRIX_ORGANIZATION	CRTAP,LEPREL2,MMP24,CMA1,COL1A1,COL1A2,COL2A1,COL3A1,COL4A1,COL4A2,COL4A3,COL4A4,COL4A5,COL4A6,COL5A1,COL5A2,COL6A1,COL6A2,COL6A3,COL7A1,COL8A1,COL8A2,COL9A1,COL9A2,COL9A3,COL10A1,COL11A1,COL11A2,COL12A1,COL13A1,COL15A1,COL16A1,COL17A1,COL19A1,ADAMTS14,CTRB1,CTSG,COL22A1,ELANE,GLT25D2,COL24A1,PCOLCE2,COL28A1,KLK2,KLKB1,MMP1,MMP2,MMP3,MMP7,MMP8,MMP9,MMP10,MMP11,MMP13,MMP14,MMP15,MMP16,MMP17,CTRB2,…
-2.04536	0.0233223	-1.04204	0.79781	-1.31244	0.519558	-2.42294	0.0238345	COL4A4	REACTOME_COLLAGEN_FORMATION	CRTAP,LEPREL2,COL1A1,COL1A2,COL2A1,COL3A1,COL4A1,COL4A2,COL4A3,COL4A4,COL4A5,COL4A6,COL5A1,COL5A2,COL6A1,COL6A2,COL6A3,COL7A1,COL8A1,COL8A2,COL9A1,COL9A2,COL9A3,COL10A1,COL11A1,COL11A2,COL12A1,COL13A1,COL15A1,COL16A1,COL17A1,COL19A1,ADAMTS14,COL22A1,GLT25D2,COL24A1,PCOLCE2,COL28A1,P4HB,COL5A3,PCOLCE,PLOD1,PLOD2,PPIB,LEPREL1,BMP1,TLL1,TLL2,COL14A1,GLT25D1,COL21A1,COL25A1,COL27A1,SERPINH1,PLOD3,COL…
-2.04536	0.0233223	-1.04204	0.79781	-1.31244	0.519558	-2.42294	0.0238345	COL4A4	REACTOME_INTEGRIN_CELL_SURFACE_INTERACTIONS	RASGRP1,RASGRP2,RAPGEF3,RAPGEF4,AMICA1,COL1A1,COL1A2,COL2A1,COL4A1,COL4A2,COL4A3,COL4A4,COL4A5,CRK,CSK,AKT1,FBN1,FGA,FGB,FGG,ITGA11,FN1,LAMA1,GRB2,TNC,IBSP,ICAM1,ICAM2,ICAM3,ICAM4,ITGA1,ITGA2,ITGA2B,ITGA3,ITGA5,ITGA9,ITGAE,ITGAL,ITGAM,ITGAV,ITGAX,ITGB1,ITGB2,ITGB3,ITGB4,ITGB5,ITGB6,ITGB7,ITGB8,LAMA2,LAMA5,LAMB1,LAMB2,LAMC1,F11R,PDPK1,PECAM1,APBB1IP,PTK2,PTPN1,JAM2,RAP1A,RAP1B,SHC1,SOS1,SPP1,SRC,B…
-2.04536	0.0233223	-1.04204	0.79781	-1.31244	0.519558	-2.42294	0.0238345	COL4A4	REACTOME_SIGNALING_BY_PDGF	AKT3,CDKN1A,CDKN1B,ADCY1,ADCY2,ADCY3,ADCY5,ADCY6,ADCY7,ADCY8,CHUK,ADCY9,THEM4,COL1A1,COL1A2,COL2A1,COL3A1,COL4A1,COL4A2,COL4A3,COL4A4,COL4A5,COL5A1,COL5A2,COL6A1,COL6A2,COL6A3,COL9A1,COL9A2,COL9A3,CREB1,CRK,CRKL,ADRBK1,ADCY4,AKT1,AKT2,FOXO1,FOXO3,PHLPP1,MTOR,RICTOR,GRB2,GRB7,RAPGEF1,GSK3A,NR4A1,HRAS,ITPR2,ITPR3,KRAS,MDM2,FOXO4,NCK1,NRAS,FURIN,PDE1A,PDE1B,PDGFA,PDGFB,PDGFRA,PDGFRB,PDPK1,PIK3CA,PIK…
-2.04536	0.0233223	-1.04204	0.79781	-1.31244	0.519558	-2.42294	0.0238345	COL4A4	REACTOME_AXON_GUIDANCE	RANBP9,PLXNC1,CDK5,PAK4,SEMA3A,MYL12B,MYL9,CAP2,CAP1,SEMA4D,DPYSL4,CFL1,STIP1,AP2M1,AP2S1,CLTA,CLTC,CNTN1,COL1A1,COL1A2,COL2A1,COL3A1,COL4A1,COL4A2,COL4A3,COL4A4,COL4A5,COL5A1,COL5A2,COL6A1,COL6A2,COL6A3,COL9A1,COL9A2,COL9A3,UNC5D,CREB1,CRMP1,CSNK2A1,CSNK2A2,CSNK2B,NCAN,HFE2,AP2A1,AP2A2,AP2B1,DCC,DCX,DLG1,DLG3,DNM1,DNM2,DOCK1,DPYSL2,DPYSL3,EGFR,ERBB2,ALCAM,UNC5B,FES,FGFR1,ABLIM3,PLXND1,CLASP1,ARH…
-2.04536	0.0233223	-1.04204	0.79781	-1.31244	0.519558	-2.42294	0.0238345	COL4A4	REACTOME_NCAM1_INTERACTIONS	COL1A1,COL1A2,COL2A1,COL3A1,COL4A1,COL4A2,COL4A3,COL4A4,COL4A5,COL5A1,COL5A2,COL6A1,COL6A2,COL6A3,COL9A1,COL9A2,COL9A3,NCAN,GDNF,GFRA1,GFRA2,AGRN,NCAM1,NRTN,PRNP,PSPN,GFRA4,CNTN2,CACNA1S,CACNB1,CACNB2,CACNB3,CACNB4,ST8SIA4,ST8SIA2,CACNA1I,CACNA1H,CACNA1G,ARTN
-2.04536	0.0233223	-1.04204	0.79781	-1.31244	0.519558	-2.42294	0.0238345	COL4A4	REACTOME_NCAM_SIGNALING_FOR_NEURITE_OUT_GROWTH	COL1A1,COL1A2,COL2A1,COL3A1,COL4A1,COL4A2,COL4A3,COL4A4,COL4A5,COL5A1,COL5A2,COL6A1,COL6A2,COL6A3,COL9A1,COL9A2,COL9A3,CREB1,NCAN,FGFR1,FYN,GDNF,GFRA1,GFRA2,GRB2,HRAS,AGRN,KRAS,NCAM1,NRAS,NRTN,SPTBN5,MAPK1,MAPK3,MAP2K1,MAP2K2,PRNP,PSPN,PTK2,SPTBN4,RAF1,GFRA4,SOS1,SPTA1,SPTAN1,SPTB,SPTBN1,SPTBN2,SRC,CNTN2,YWHAB,CACNA1S,CACNB1,CACNB2,CACNB3,CACNB4,ST8SIA4,ST8SIA2,CACNA1I,CACNA1H,CACNA1G,ARTN,RPS6KA…
-2.04536	0.0233223	-1.04204	0.79781	-1.31244	0.519558	-2.42294	0.0238345	COL4A4	NABA_COLLAGENS	COL10A1,COL11A1,COL11A2,COL12A1,COL13A1,COL14A1,COL15A1,COL16A1,COL17A1,COL18A1,COL19A1,COL1A1,COL1A2,COL20A1,COL21A1,COL22A1,COL23A1,COL24A1,COL25A1,COL26A1,COL27A1,COL28A1,COL2A1,COL3A1,COL4A1,COL4A2,COL4A3,COL4A4,COL4A5,COL4A6,COL5A1,COL5A2,COL5A3,COL6A1,COL6A2,COL6A3,COL6A5,COL6A6,COL7A1,COL8A1,COL8A2,COL9A1,COL9A2,COL9A3
-2.04536	0.0233223	-1.04204	0.79781	-1.31244	0.519558	-2.42294	0.0238345	COL4A4	NABA_CORE_MATRISOME	ABI3BP,ADIPOQ,AEBP1,AGRN,AMBN,AMELX,AMELY,BGLAP,BMPER,BSPH1,CDCP2,CILP,CILP2,COCH,COLQ,COMP,CRELD1,CRELD2,CRIM1,CRISPLD1,CRISPLD2,CTGF,CTHRC1,CYR61,DDX26B,DMBT1,DMP1,DPT,DSPP,ECM1,ECM2,EDIL3,EFEMP1,EFEMP2,EGFLAM,ELN,ELSPBP1,EMID1,EMILIN1,EMILIN2,EMILIN3,EYS,FBLN1,FBLN2,FBLN5,FBLN7,FBN1,FBN2,FBN3,FGA,FGB,FGG,FGL1,FGL2,FN1,FNDC1,FNDC7,FNDC8,FRAS1,GAS6,GLDN,HMCN1,HMCN2,IBSP,IGFALS,IGFBP1,IGFBP2,IGFB…
-2.04536	0.0233223	-1.04204	0.79781	-1.31244	0.519558	-2.42294	0.0238345	COL4A4	NABA_BASEMENT_MEMBRANES	AGRN,COLQ,HMCN1,LAMA1,LAMA2,LAMA3,LAMA4,LAMA5,LAMB1,LAMB2,LAMB3,LAMB4,LAMC1,LAMC2,LAMC3,NID1,NID2,NPNT,NTN1,NTN3,NTN4,NTN5,NTNG1,NTNG2,PAPLN,USH2A,COL15A1,COL18A1,COL4A1,COL4A2,COL4A3,COL4A4,COL4A5,COL4A6,COL6A1,COL6A2,COL6A3,COL6A5,COL6A6,HSPG2
-2.04536	0.0233223	-1.04204	0.79781	-1.31244	0.519558	-2.42294	0.0238345	COL4A4	NABA_MATRISOME	ABI3BP,ADIPOQ,AEBP1,AGRN,AMBN,AMELX,AMELY,BGLAP,BMPER,BSPH1,CDCP2,CILP,CILP2,COCH,COLQ,COMP,CRELD1,CRELD2,CRIM1,CRISPLD1,CRISPLD2,CTGF,CTHRC1,CYR61,DDX26B,DMBT1,DMP1,DPT,DSPP,ECM1,ECM2,EDIL3,EFEMP1,EFEMP2,EGFLAM,ELN,ELSPBP1,EMID1,EMILIN1,EMILIN2,EMILIN3,EYS,FBLN1,FBLN2,FBLN5,FBLN7,FBN1,FBN2,FBN3,FGA,FGB,FGG,FGL1,FGL2,FN1,FNDC1,FNDC7,FNDC8,FRAS1,GAS6,GLDN,HMCN1,HMCN2,IBSP,IGFALS,IGFBP1,IGFBP2,IGFB…
0.385581	0.589333	-1.43416	0.187471	-1.73784	0.0989645	-2.74384	0.000967964	COL5A3	KEGG_FOCAL_ADHESION	JUN,LOC100418883,ELK1,HGF,PARVA,FN1,TNN,IGF1,BIRC3,XIAP,COMP,THBS4,IGF1R,DIAPH1,ITGA11,PGF,PARVG,ROCK1,PTK2,MYL7,FLT1,FLT4,AKT1,RELN,AKT2,LAMC2,MYL12A,LAMB2,LAMB3,LAMC1,LAMA4,LAMA5,LAMB1,PAK6,PIK3R5,CAPN2,LAMB4,FLNC,FLNA,FLNB,MYL2,MYLK,MYL5,PIP5K1C,MET,MYL10,BIRC2,COL11A1,LAMC3,COL11A2,THBS3,THBS2,THBS1,VWF,ZYX,IBSP,VTN,PDGFD,PPP1R12A,BAD,ACTN4,ACTN1,MAPK9,MAPK10,LOC646821,MAP2K1,RASGRF1,ILK,RAPG…
0.385581	0.589333	-1.43416	0.187471	-1.73784	0.0989645	-2.74384	0.000967964	COL5A3	KEGG_ECM_RECEPTOR_INTERACTION	GP1BA,COL6A2,COL6A3,GP1BB,COL5A2,COL6A1,LAMA1,VWF,HSPG2,TNN,FN1,ITGA9,GP9,COMP,IBSP,CD36,CHAD,GP5,VTN,THBS4,ITGA4,ITGA3,ITGA2B,ITGA7,ITGA5,COL5A1,COL4A6,ITGA11,SV2C,COL2A1,COL3A1,COL4A1,AGRN,COL4A2,COL4A4,ITGB3,ITGB4,RELN,ITGB5,ITGB6,ITGB7,LAMC2,ITGAV,ITGB1,LAMB2,SPP1,LAMB3,LAMC1,COL1A1,LAMA4,LAMA5,LAMB1,COL1A2,ITGA10,GP6,ITGA8,LAMB4,TNR,CD47,SV2A,CD44,DAG1,TNXB,LAMA3,LAMA2,SDC3,ITGB8,ITGA6,ITGA2…
0.385581	0.589333	-1.43416	0.187471	-1.73784	0.0989645	-2.74384	0.000967964	COL5A3	REACTOME_EXTRACELLULAR_MATRIX_ORGANIZATION	CRTAP,LEPREL2,MMP24,CMA1,COL1A1,COL1A2,COL2A1,COL3A1,COL4A1,COL4A2,COL4A3,COL4A4,COL4A5,COL4A6,COL5A1,COL5A2,COL6A1,COL6A2,COL6A3,COL7A1,COL8A1,COL8A2,COL9A1,COL9A2,COL9A3,COL10A1,COL11A1,COL11A2,COL12A1,COL13A1,COL15A1,COL16A1,COL17A1,COL19A1,ADAMTS14,CTRB1,CTSG,COL22A1,ELANE,GLT25D2,COL24A1,PCOLCE2,COL28A1,KLK2,KLKB1,MMP1,MMP2,MMP3,MMP7,MMP8,MMP9,MMP10,MMP11,MMP13,MMP14,MMP15,MMP16,MMP17,CTRB2,…
0.385581	0.589333	-1.43416	0.187471	-1.73784	0.0989645	-2.74384	0.000967964	COL5A3	REACTOME_COLLAGEN_FORMATION	CRTAP,LEPREL2,COL1A1,COL1A2,COL2A1,COL3A1,COL4A1,COL4A2,COL4A3,COL4A4,COL4A5,COL4A6,COL5A1,COL5A2,COL6A1,COL6A2,COL6A3,COL7A1,COL8A1,COL8A2,COL9A1,COL9A2,COL9A3,COL10A1,COL11A1,COL11A2,COL12A1,COL13A1,COL15A1,COL16A1,COL17A1,COL19A1,ADAMTS14,COL22A1,GLT25D2,COL24A1,PCOLCE2,COL28A1,P4HB,COL5A3,PCOLCE,PLOD1,PLOD2,PPIB,LEPREL1,BMP1,TLL1,TLL2,COL14A1,GLT25D1,COL21A1,COL25A1,COL27A1,SERPINH1,PLOD3,COL…
0.385581	0.589333	-1.43416	0.187471	-1.73784	0.0989645	-2.74384	0.000967964	COL5A3	NABA_COLLAGENS	COL10A1,COL11A1,COL11A2,COL12A1,COL13A1,COL14A1,COL15A1,COL16A1,COL17A1,COL18A1,COL19A1,COL1A1,COL1A2,COL20A1,COL21A1,COL22A1,COL23A1,COL24A1,COL25A1,COL26A1,COL27A1,COL28A1,COL2A1,COL3A1,COL4A1,COL4A2,COL4A3,COL4A4,COL4A5,COL4A6,COL5A1,COL5A2,COL5A3,COL6A1,COL6A2,COL6A3,COL6A5,COL6A6,COL7A1,COL8A1,COL8A2,COL9A1,COL9A2,COL9A3
0.385581	0.589333	-1.43416	0.187471	-1.73784	0.0989645	-2.74384	0.000967964	COL5A3	NABA_CORE_MATRISOME	ABI3BP,ADIPOQ,AEBP1,AGRN,AMBN,AMELX,AMELY,BGLAP,BMPER,BSPH1,CDCP2,CILP,CILP2,COCH,COLQ,COMP,CRELD1,CRELD2,CRIM1,CRISPLD1,CRISPLD2,CTGF,CTHRC1,CYR61,DDX26B,DMBT1,DMP1,DPT,DSPP,ECM1,ECM2,EDIL3,EFEMP1,EFEMP2,EGFLAM,ELN,ELSPBP1,EMID1,EMILIN1,EMILIN2,EMILIN3,EYS,FBLN1,FBLN2,FBLN5,FBLN7,FBN1,FBN2,FBN3,FGA,FGB,FGG,FGL1,FGL2,FN1,FNDC1,FNDC7,FNDC8,FRAS1,GAS6,GLDN,HMCN1,HMCN2,IBSP,IGFALS,IGFBP1,IGFBP2,IGFB…
0.385581	0.589333	-1.43416	0.187471	-1.73784	0.0989645	-2.74384	0.000967964	COL5A3	NABA_MATRISOME	ABI3BP,ADIPOQ,AEBP1,AGRN,AMBN,AMELX,AMELY,BGLAP,BMPER,BSPH1,CDCP2,CILP,CILP2,COCH,COLQ,COMP,CRELD1,CRELD2,CRIM1,CRISPLD1,CRISPLD2,CTGF,CTHRC1,CYR61,DDX26B,DMBT1,DMP1,DPT,DSPP,ECM1,ECM2,EDIL3,EFEMP1,EFEMP2,EGFLAM,ELN,ELSPBP1,EMID1,EMILIN1,EMILIN2,EMILIN3,EYS,FBLN1,FBLN2,FBLN5,FBLN7,FBN1,FBN2,FBN3,FGA,FGB,FGG,FGL1,FGL2,FN1,FNDC1,FNDC7,FNDC8,FRAS1,GAS6,GLDN,HMCN1,HMCN2,IBSP,IGFALS,IGFBP1,IGFBP2,IGFB…
0.522744	0.265142	-0.604803	0.702621	-0.995165	0.14154	-1.48794	0.00204103	CRLF1	NABA_SECRETED_FACTORS	AMH,ANGPT1,ANGPT2,ANGPT4,ANGPTL1,ANGPTL2,ANGPTL3,ANGPTL4,ANGPTL5,ANGPTL6,ANGPTL7,AREG,ARTN,BDNF,BMP10,BMP15,BMP2,BMP3,BMP4,BMP5,BMP6,BMP7,BMP8A,BMP8B,BRINP2,BRINP3,BTC,C1QTNF9B,CBLN1,CBLN2,CBLN3,CBLN4,CCBE1,CCL1,CCL11,CCL13,CCL14,CCL15,CCL16,CCL17,CCL18,CCL19,CCL2,CCL20,CCL21,CCL22,CCL23,CCL24,CCL25,CCL26,CCL27,CCL28,CCL3,CCL3L3,CCL4,CCL4L1,CCL4L2,CCL5,CCL7,CCL8,CFC1,CFC1B,CHRD,CHRDL1,CHRDL2,CLCF…
0.522744	0.265142	-0.604803	0.702621	-0.995165	0.14154	-1.48794	0.00204103	CRLF1	NABA_MATRISOME_ASSOCIATED	ANXA1,ANXA10,ANXA11,ANXA13,ANXA2,ANXA3,ANXA4,ANXA5,ANXA6,ANXA7,ANXA8,ANXA8L1,ANXA9,C1QA,C1QB,C1QC,C1QL1,C1QL2,C1QL3,C1QL4,C1QTNF1,C1QTNF2,C1QTNF3,C1QTNF4,C1QTNF5,C1QTNF6,C1QTNF7,C1QTNF8,C1QTNF9,CD209,CLC,CLEC10A,CLEC11A,CLEC12A,CLEC12B,CLEC14A,CLEC17A,CLEC18A,CLEC18B,CLEC18C,CLEC19A,CLEC1A,CLEC1B,CLEC2A,CLEC2B,CLEC2D,CLEC2L,CLEC3A,CLEC3B,CLEC4A,CLEC4C,CLEC4D,CLEC4E,CLEC4F,CLEC4G,CLEC4M,CLEC5A,CLE…
0.522744	0.265142	-0.604803	0.702621	-0.995165	0.14154	-1.48794	0.00204103	CRLF1	NABA_MATRISOME	ABI3BP,ADIPOQ,AEBP1,AGRN,AMBN,AMELX,AMELY,BGLAP,BMPER,BSPH1,CDCP2,CILP,CILP2,COCH,COLQ,COMP,CRELD1,CRELD2,CRIM1,CRISPLD1,CRISPLD2,CTGF,CTHRC1,CYR61,DDX26B,DMBT1,DMP1,DPT,DSPP,ECM1,ECM2,EDIL3,EFEMP1,EFEMP2,EGFLAM,ELN,ELSPBP1,EMID1,EMILIN1,EMILIN2,EMILIN3,EYS,FBLN1,FBLN2,FBLN5,FBLN7,FBN1,FBN2,FBN3,FGA,FGB,FGG,FGL1,FGL2,FN1,FNDC1,FNDC7,FNDC8,FRAS1,GAS6,GLDN,HMCN1,HMCN2,IBSP,IGFALS,IGFBP1,IGFBP2,IGFB…
-0.347824	0.0610866	-1.10243	8.9293e-10	-0.869229	1.45167e-05	-0.849944	4.96781e-06	CSF3	KEGG_CYTOKINE_CYTOKINE_RECEPTOR_INTERACTION	CCL26,TNFSF13,HGF,CCL3L1,TNFSF12,TNFRSF8,TNFSF10,CCL2,TNFSF8,TNFSF9,CCL3,TNFSF14,IL21R,CCL5,CCL4,CCL13,IL17RB,CCL11,CCL8,CCL7,TNFRSF17,TNFSF11,IL23A,CTF1,FLT1,CCL14,FLT3,CCL15,FLT3LG,FLT4,IL22,CD27,CCL18,CCL17,CCL20,CCL19,CCL21,CCL23,CCL22,TPO,CCL16,CSF2,CSF1R,TNFRSF13C,IL13RA1,CSF1,PRLR,PRL,TNFRSF14,IFNE,CCL24,CSF2RB,CSF2RA,TGFB2,TGFB1,CX3CL1,IL23R,XCL1,CXCL5,CXCL11,CXCL6,CCR2,CCL25,CSF3,TGFBR2,…
-0.347824	0.0610866	-1.10243	8.9293e-10	-0.869229	1.45167e-05	-0.849944	4.96781e-06	CSF3	KEGG_JAK_STAT_SIGNALING_PATHWAY	STAT3,STAT4,STAT1,STAT2,PIAS3,TYK2,IL21R,CREBBP,SOCS5,IL23A,CTF1,STAM,SPRY4,IL22,JAK1,AKT1,AKT2,JAK3,JAK2,AKT3,STAT5B,STAT5A,TPO,STAT6,MYC,IL24,SPRED1,PIK3R5,CSF2,IL13RA2,PIAS1,IL13RA1,CNTF,PRLR,CNTFR,PRL,SOCS1,IFNE,CSF2RB,CSF2RA,IL23R,CSF3,SOCS3,CCND1,IL22RA2,CSH1,BCL2L1,CSF3R,PIAS4,CBLC,CLCF1,OSMR,IL20,CCND2,CCND3,SOS2,EPO,PTPN11,IL9R,MPL,SPRED2,IFNA5,IFNA4,IFNA2,IL28RA,SOCS2,IFNA1,CISH,PTPN6,I…
-0.347824	0.0610866	-1.10243	8.9293e-10	-0.869229	1.45167e-05	-0.849944	4.96781e-06	CSF3	KEGG_HEMATOPOIETIC_CELL_LINEAGE	GP1BA,GP1BB,EPO,IL9R,CD33,TNF,GP9,ITGAM,CD34,CD36,GP5,ITGA4,ITGA3,KITLG,ITGA2B,FCGR1A,ITGA5,FCER2,GYPA,THPO,IL1R2,IL7R,MME,IL11RA,CD19,MS4A1,TFRC,CD22,KIT,FLT3,ITGB3,FLT3LG,IL1A,CR2,CD14,CR1,TPO,EPOR,IL11,CSF2,HLA-DRB4,CD4,CSF1R,HLA-DRB5,CSF1,HLA-DRB3,IL3RA,IL3,CD59,LOC652799,CD9,CD8A,CD8B,CD44,CD7,CD5,CSF2RA,CD55,DNTT,CSF3,IL1B,IL1R1,IL2RA,ITGA6,IL6R,ITGA2,ITGA1,CSF3R,IL7,CD37,CD2,CD3D,CD3E,CD38…
-0.347824	0.0610866	-1.10243	8.9293e-10	-0.869229	1.45167e-05	-0.849944	4.96781e-06	CSF3	BIOCARTA_GRANULOCYTES_PATHWAY	PECAM1,TNF,IL1A,ITGAL,ITGAM,ICAM1,SELL,SELP,IFNG,SELPLG,C5,ITGB2,CSF3,IL8
-0.347824	0.0610866	-1.10243	8.9293e-10	-0.869229	1.45167e-05	-0.849944	4.96781e-06	CSF3	BIOCARTA_INFLAM_PATHWAY	CSF2,CD4,CSF1,LTA,IL3,TNF,IL15,TGFB2,TGFB1,IFNG,IFNB1,IFNA1,CSF3,TGFB3,IL2,IL8,IL12B,IL13,PDGFA,IL12A,IL7,IL1A,IL4,IL5,IL10,IL6,HLA-DRB1,IL11,HLA-DRA
-0.347824	0.0610866	-1.10243	8.9293e-10	-0.869229	1.45167e-05	-0.849944	4.96781e-06	CSF3	BIOCARTA_ERYTH_PATHWAY	CSF2,EPO,IL3,FLT3,IGF1,CCL3,IL1A,TGFB2,TGFB1,KITLG,CSF3,IL6,IL9,TGFB3,IL11
-0.347824	0.0610866	-1.10243	8.9293e-10	-0.869229	1.45167e-05	-0.849944	4.96781e-06	CSF3	BIOCARTA_IL17_PATHWAY	CD4,IL3,IL17A,CD58,CD2,CD3D,CD3E,CD8A,CD3G,CD34,TRB@,KITLG,TRA@,CD247,CSF3,IL6,IL8
-0.347824	0.0610866	-1.10243	8.9293e-10	-0.869229	1.45167e-05	-0.849944	4.96781e-06	CSF3	BIOCARTA_STEM_PATHWAY	CSF2,CD4,CSF1,EPO,IL3,IL7,CD8A,CSF3,IL4,IL5,IL9,IL6,IL8,IL11,IL2
-0.347824	0.0610866	-1.10243	8.9293e-10	-0.869229	1.45167e-05	-0.849944	4.96781e-06	CSF3	NABA_SECRETED_FACTORS	AMH,ANGPT1,ANGPT2,ANGPT4,ANGPTL1,ANGPTL2,ANGPTL3,ANGPTL4,ANGPTL5,ANGPTL6,ANGPTL7,AREG,ARTN,BDNF,BMP10,BMP15,BMP2,BMP3,BMP4,BMP5,BMP6,BMP7,BMP8A,BMP8B,BRINP2,BRINP3,BTC,C1QTNF9B,CBLN1,CBLN2,CBLN3,CBLN4,CCBE1,CCL1,CCL11,CCL13,CCL14,CCL15,CCL16,CCL17,CCL18,CCL19,CCL2,CCL20,CCL21,CCL22,CCL23,CCL24,CCL25,CCL26,CCL27,CCL28,CCL3,CCL3L3,CCL4,CCL4L1,CCL4L2,CCL5,CCL7,CCL8,CFC1,CFC1B,CHRD,CHRDL1,CHRDL2,CLCF…
-0.347824	0.0610866	-1.10243	8.9293e-10	-0.869229	1.45167e-05	-0.849944	4.96781e-06	CSF3	NABA_MATRISOME_ASSOCIATED	ANXA1,ANXA10,ANXA11,ANXA13,ANXA2,ANXA3,ANXA4,ANXA5,ANXA6,ANXA7,ANXA8,ANXA8L1,ANXA9,C1QA,C1QB,C1QC,C1QL1,C1QL2,C1QL3,C1QL4,C1QTNF1,C1QTNF2,C1QTNF3,C1QTNF4,C1QTNF5,C1QTNF6,C1QTNF7,C1QTNF8,C1QTNF9,CD209,CLC,CLEC10A,CLEC11A,CLEC12A,CLEC12B,CLEC14A,CLEC17A,CLEC18A,CLEC18B,CLEC18C,CLEC19A,CLEC1A,CLEC1B,CLEC2A,CLEC2B,CLEC2D,CLEC2L,CLEC3A,CLEC3B,CLEC4A,CLEC4C,CLEC4D,CLEC4E,CLEC4F,CLEC4G,CLEC4M,CLEC5A,CLE…
-0.347824	0.0610866	-1.10243	8.9293e-10	-0.869229	1.45167e-05	-0.849944	4.96781e-06	CSF3	NABA_MATRISOME	ABI3BP,ADIPOQ,AEBP1,AGRN,AMBN,AMELX,AMELY,BGLAP,BMPER,BSPH1,CDCP2,CILP,CILP2,COCH,COLQ,COMP,CRELD1,CRELD2,CRIM1,CRISPLD1,CRISPLD2,CTGF,CTHRC1,CYR61,DDX26B,DMBT1,DMP1,DPT,DSPP,ECM1,ECM2,EDIL3,EFEMP1,EFEMP2,EGFLAM,ELN,ELSPBP1,EMID1,EMILIN1,EMILIN2,EMILIN3,EYS,FBLN1,FBLN2,FBLN5,FBLN7,FBN1,FBN2,FBN3,FGA,FGB,FGG,FGL1,FGL2,FN1,FNDC1,FNDC7,FNDC8,FRAS1,GAS6,GLDN,HMCN1,HMCN2,IBSP,IGFALS,IGFBP1,IGFBP2,IGFB…
-0.0792156	0.840519	-0.841517	0.0480717	-0.983774	0.00751255	-1.35758	1.20966e-05	CTHRC1	PID_WNT_NONCANONICAL_PATHWAY	YES1,PRKCZ,MAP3K7,TAB2,FLNA,CSNK1A1,CDC42,DAAM1,FZD7,WNT5A,ROR2,NFATC2,SETDB1,NLK,ROCK1,RAC1,ARRB2,FZD5,MAPK8,CHD7,MAPK9,PPARG,CAMK2A,DVL1,RHOA,FZD6,CTHRC1,DVL2,DVL3,FZD2,TAB1,MAPK10
-0.0792156	0.840519	-0.841517	0.0480717	-0.983774	0.00751255	-1.35758	1.20966e-05	CTHRC1	PID_WNT_SIGNALING_PATHWAY	DKK1,WNT3A,FZD9,WNT2,WNT7A,IGFBP4,WNT1,FZD8,FZD1,KREMEN2,LRP6,KREMEN1,FZD2,LRP5,FZD6,RSPO1,WNT7B,FZD4,CTHRC1,WNT5A,RYK,FZD5,ATP6AP2,WNT3,ROR2,WIF1,FZD10,FZD7
-0.0792156	0.840519	-0.841517	0.0480717	-0.983774	0.00751255	-1.35758	1.20966e-05	CTHRC1	NABA_ECM_GLYCOPROTEINS	ABI3BP,ADIPOQ,AEBP1,AGRN,AMBN,AMELX,AMELY,BGLAP,BMPER,BSPH1,CDCP2,CILP,CILP2,COCH,COLQ,COMP,CRELD1,CRELD2,CRIM1,CRISPLD1,CRISPLD2,CTGF,CTHRC1,CYR61,DDX26B,DMBT1,DMP1,DPT,DSPP,ECM1,ECM2,EDIL3,EFEMP1,EFEMP2,EGFLAM,ELN,ELSPBP1,EMID1,EMILIN1,EMILIN2,EMILIN3,EYS,FBLN1,FBLN2,FBLN5,FBLN7,FBN1,FBN2,FBN3,FGA,FGB,FGG,FGL1,FGL2,FN1,FNDC1,FNDC7,FNDC8,FRAS1,GAS6,GLDN,HMCN1,HMCN2,IBSP,IGFALS,IGFBP1,IGFBP2,IGFB…
-0.0792156	0.840519	-0.841517	0.0480717	-0.983774	0.00751255	-1.35758	1.20966e-05	CTHRC1	NABA_CORE_MATRISOME	ABI3BP,ADIPOQ,AEBP1,AGRN,AMBN,AMELX,AMELY,BGLAP,BMPER,BSPH1,CDCP2,CILP,CILP2,COCH,COLQ,COMP,CRELD1,CRELD2,CRIM1,CRISPLD1,CRISPLD2,CTGF,CTHRC1,CYR61,DDX26B,DMBT1,DMP1,DPT,DSPP,ECM1,ECM2,EDIL3,EFEMP1,EFEMP2,EGFLAM,ELN,ELSPBP1,EMID1,EMILIN1,EMILIN2,EMILIN3,EYS,FBLN1,FBLN2,FBLN5,FBLN7,FBN1,FBN2,FBN3,FGA,FGB,FGG,FGL1,FGL2,FN1,FNDC1,FNDC7,FNDC8,FRAS1,GAS6,GLDN,HMCN1,HMCN2,IBSP,IGFALS,IGFBP1,IGFBP2,IGFB…
-0.0792156	0.840519	-0.841517	0.0480717	-0.983774	0.00751255	-1.35758	1.20966e-05	CTHRC1	NABA_MATRISOME	ABI3BP,ADIPOQ,AEBP1,AGRN,AMBN,AMELX,AMELY,BGLAP,BMPER,BSPH1,CDCP2,CILP,CILP2,COCH,COLQ,COMP,CRELD1,CRELD2,CRIM1,CRISPLD1,CRISPLD2,CTGF,CTHRC1,CYR61,DDX26B,DMBT1,DMP1,DPT,DSPP,ECM1,ECM2,EDIL3,EFEMP1,EFEMP2,EGFLAM,ELN,ELSPBP1,EMID1,EMILIN1,EMILIN2,EMILIN3,EYS,FBLN1,FBLN2,FBLN5,FBLN7,FBN1,FBN2,FBN3,FGA,FGB,FGG,FGL1,FGL2,FN1,FNDC1,FNDC7,FNDC8,FRAS1,GAS6,GLDN,HMCN1,HMCN2,IBSP,IGFALS,IGFBP1,IGFBP2,IGFB…
0.131463	0.704362	0.108091	0.984876	0.325587	0.665153	1.06385	0.000241276	CTSC	KEGG_LYSOSOME	PLA2G15,AP3B2,GGA1,SLC11A1,PPT1,MFSD8,CTSZ,NAGPA,IGF2R,ARSG,ATP6V0A1,CTSW,ATP6V0B,LGMN,CTSS,AP4S1,LAMP2,ATP6AP1,LAPTM5,AP1S3,CLTCL1,AP4B1,AP3B1,LAMP3,ATP6V0A4,CTSL1,ABCB9,AP1B1,CTSK,SLC11A2,GNPTAB,SMPD1,CTSH,AP1G1,CTSG,CTSE,LAPTM4A,GM2A,LAMP1,CTSO,GGA2,CTSL2,AP3M1,CTSC,GBA,AP3D1,CD164,ATP6V1H,HGSNAT,ABCA2,DNASE2B,AGA,AP3M2,ATP6V0D2,ARSA,CTSD,CTSB,ARSB,TCIRG1,GNS,PPT2,DNASE2,SORT1,ASAH1,AP4E1,GALN…
0.131463	0.704362	0.108091	0.984876	0.325587	0.665153	1.06385	0.000241276	CTSC	REACTOME_MHC_CLASS_II_ANTIGEN_PRESENTATION	AP1M2,KIF20A,ACTR1B,ACTR1A,SEC24B,SEC23A,DCTN2,DCTN6,CTSC,KIF2C,DCTN3,OSBPL1A,AP2M1,AP1S1,AP2S1,CLTA,CLTC,DYNLL2,KLC3,CTSB,CTSD,CTSH,CTSK,CTSL1,CTSL2,CTSO,CTSS,AP2A1,AP2A2,AP1B1,AP2B1,DCTN1,AP1G1,DNM1,DYNC1H1,DYNC1I1,DYNC1I2,DYNC1LI2,DNM2,SEC31A,KIFAP3,KIF4A,KIF26A,KIF4B,RACGAP1,HLA-DMA,HLA-DMB,HLA-DOA,HLA-DOB,HLA-DPA1,HLA-DPB1,HLA-DQA1,HLA-DQA2,HLA-DRB1,HLA-DRB3,HLA-DRB5,ARF1,KIF2A,KIF3C,KIF5A,K…
0.131463	0.704362	0.108091	0.984876	0.325587	0.665153	1.06385	0.000241276	CTSC	REACTOME_IMMUNE_SYSTEM	AKT3,TANK,AP1M2,UBA2,SAE1,HUWE1,KIF20A,ACTR1B,ACTR1A,RASGRP1,RNF41,PSMD14,CD96,RASGRP2,CDKN1A,CDKN1B,STUB1,LILRB2,ADAR,TLR6,IRF9,NOD1,ANAPC10,IFITM3,RAPGEF3,ARIH2,SEC24B,TAB1,UBE2E3,SEC23A,LRRC41,ATG7,DCTN2,IFITM2,RBCK1,TXNIP,CD226,DCTN6,CNPY3,MASP2,CTSC,NUP50,LILRB1,HCST,CFHR3,MALT1,SEC61B,LILRB5,KIF2C,LILRB4,LILRA1,LILRB3,RIPK3,WWP1,UBE2C,RAPGEF4,NUPL2,CD160,IRAK3,DCTN3,USP18,TRIM9,NLRP3,TIRAP,…
0.131463	0.704362	0.108091	0.984876	0.325587	0.665153	1.06385	0.000241276	CTSC	REACTOME_ADAPTIVE_IMMUNE_SYSTEM	AKT3,AP1M2,UBA2,SAE1,HUWE1,KIF20A,ACTR1B,ACTR1A,RASGRP1,RNF41,PSMD14,CD96,RASGRP2,CDKN1A,CDKN1B,STUB1,LILRB2,ANAPC10,RAPGEF3,ARIH2,SEC24B,UBE2E3,SEC23A,LRRC41,ATG7,DCTN2,RBCK1,CD226,DCTN6,CTSC,LILRB1,HCST,MALT1,SEC61B,LILRB5,KIF2C,LILRB4,LILRA1,LILRB3,WWP1,UBE2C,RAPGEF4,CD160,DCTN3,TRIM9,CHUK,OSBPL1A,FBXO17,THEM4,AP2M1,AP1S1,AP2S1,UBE2J2,PIK3AP1,AMICA1,CLTA,CLTC,LRR1,FBXO27,ASB17,CD200R1,MAP3K8,R…
0.131463	0.704362	0.108091	0.984876	0.325587	0.665153	1.06385	0.000241276	CTSC	NABA_ECM_REGULATORS	A2M,A2ML1,ADAM10,ADAM11,ADAM12,ADAM15,ADAM17,ADAM18,ADAM19,ADAM2,ADAM20,ADAM21,ADAM22,ADAM23,ADAM28,ADAM29,ADAM30,ADAM32,ADAM33,ADAM7,ADAM8,ADAM9,ADAMDEC1,ADAMTS1,ADAMTS10,ADAMTS12,ADAMTS13,ADAMTS14,ADAMTS15,ADAMTS16,ADAMTS17,ADAMTS18,ADAMTS19,ADAMTS2,ADAMTS20,ADAMTS3,ADAMTS4,ADAMTS5,ADAMTS6,ADAMTS7,ADAMTS8,ADAMTS9,ADAMTSL1,ADAMTSL2,ADAMTSL3,ADAMTSL4,ADAMTSL5,AGT,AMBP,ASTL,BMP1,C17orf58,CD109,CEL…
0.131463	0.704362	0.108091	0.984876	0.325587	0.665153	1.06385	0.000241276	CTSC	NABA_MATRISOME_ASSOCIATED	ANXA1,ANXA10,ANXA11,ANXA13,ANXA2,ANXA3,ANXA4,ANXA5,ANXA6,ANXA7,ANXA8,ANXA8L1,ANXA9,C1QA,C1QB,C1QC,C1QL1,C1QL2,C1QL3,C1QL4,C1QTNF1,C1QTNF2,C1QTNF3,C1QTNF4,C1QTNF5,C1QTNF6,C1QTNF7,C1QTNF8,C1QTNF9,CD209,CLC,CLEC10A,CLEC11A,CLEC12A,CLEC12B,CLEC14A,CLEC17A,CLEC18A,CLEC18B,CLEC18C,CLEC19A,CLEC1A,CLEC1B,CLEC2A,CLEC2B,CLEC2D,CLEC2L,CLEC3A,CLEC3B,CLEC4A,CLEC4C,CLEC4D,CLEC4E,CLEC4F,CLEC4G,CLEC4M,CLEC5A,CLE…
0.131463	0.704362	0.108091	0.984876	0.325587	0.665153	1.06385	0.000241276	CTSC	NABA_MATRISOME	ABI3BP,ADIPOQ,AEBP1,AGRN,AMBN,AMELX,AMELY,BGLAP,BMPER,BSPH1,CDCP2,CILP,CILP2,COCH,COLQ,COMP,CRELD1,CRELD2,CRIM1,CRISPLD1,CRISPLD2,CTGF,CTHRC1,CYR61,DDX26B,DMBT1,DMP1,DPT,DSPP,ECM1,ECM2,EDIL3,EFEMP1,EFEMP2,EGFLAM,ELN,ELSPBP1,EMID1,EMILIN1,EMILIN2,EMILIN3,EYS,FBLN1,FBLN2,FBLN5,FBLN7,FBN1,FBN2,FBN3,FGA,FGB,FGG,FGL1,FGL2,FN1,FNDC1,FNDC7,FNDC8,FRAS1,GAS6,GLDN,HMCN1,HMCN2,IBSP,IGFALS,IGFBP1,IGFBP2,IGFB…
-1.71754	1.47497e-05	-0.586696	0.702009	-0.556343	0.597802	-1.1748	0.0158685	CXCL3	KEGG_CYTOKINE_CYTOKINE_RECEPTOR_INTERACTION	CCL26,TNFSF13,HGF,CCL3L1,TNFSF12,TNFRSF8,TNFSF10,CCL2,TNFSF8,TNFSF9,CCL3,TNFSF14,IL21R,CCL5,CCL4,CCL13,IL17RB,CCL11,CCL8,CCL7,TNFRSF17,TNFSF11,IL23A,CTF1,FLT1,CCL14,FLT3,CCL15,FLT3LG,FLT4,IL22,CD27,CCL18,CCL17,CCL20,CCL19,CCL21,CCL23,CCL22,TPO,CCL16,CSF2,CSF1R,TNFRSF13C,IL13RA1,CSF1,PRLR,PRL,TNFRSF14,IFNE,CCL24,CSF2RB,CSF2RA,TGFB2,TGFB1,CX3CL1,IL23R,XCL1,CXCL5,CXCL11,CXCL6,CCR2,CCL25,CSF3,TGFBR2,…
-1.71754	1.47497e-05	-0.586696	0.702009	-0.556343	0.597802	-1.1748	0.0158685	CXCL3	KEGG_CHEMOKINE_SIGNALING_PATHWAY	CCL26,STAT3,STAT1,STAT2,CCL3L1,CCL2,GNB4,CCL3,ADRBK2,ADRBK1,CCL5,CCL4,CX3CR1,CCL13,CCL11,CCL8,CCL7,CCL3L3,ROCK1,PTK2,BRAF,CXCL14,VAV1,CCL14,CCL15,IKBKB,AKT1,AKT2,JAK3,SHC4,DOCK2,JAK2,CCL18,GRK7,ARRB2,CCL17,ARRB1,CCL20,VAV2,CCL19,AKT3,NRAS,CCL21,CCL23,TIAM1,CCL22,GNG13,STAT5B,NFKB1,GRK1,NFKBIB,NFKBIA,CCL16,PIK3R5,RELA,GNG7,GNG5,KRAS,SHC3,FGR,GNB3,GNB2,CCL24,PRKX,GNG4,GNG3,GNAI1,GNG10,GNAI2,GNG11,G…
-1.71754	1.47497e-05	-0.586696	0.702009	-0.556343	0.597802	-1.1748	0.0158685	CXCL3	REACTOME_SIGNALING_BY_GPCR	AKT3,INSL5,RASGRP1,LPAR6,CDK5,CALCRL,RASGRP2,RAMP2,RAMP1,RAMP3,NET1,RGS19,NMUR1,VAV3,CXCL13,CXCR6,GNA13,GNB5,RRH,ADCY1,OR5I1,ADCY2,CYSLTR1,CCR9,CGA,PDE10A,CCL27,NMU,NPFFR2,PROKR1,ADCY3,UTS2,ADCY5,ADCY6,FZD10,AKAP13,GPR44,HRH3,CHRM1,CHRM2,ADCY7,PTH2,CHRM3,CHRM5,MGLL,ADCY8,ADCY9,ARHGEF25,ADCYAP1,ADCYAP1R1,RLN3,OR52E2,OR52J3,OR51L1,OR51A7,OR51S1,OR51F2,OR52R1,OR4X2,OR4B1,OR52M1,OR52K2,OR5P2,OR5P3,OR…
-1.71754	1.47497e-05	-0.586696	0.702009	-0.556343	0.597802	-1.1748	0.0158685	CXCL3	REACTOME_PEPTIDE_LIGAND_BINDING_RECEPTORS	INSL5,NMUR1,CXCL13,CXCR6,CCR9,CCL27,NMU,NPFFR2,PROKR1,UTS2,RLN3,RXFP2,CCR1,CCR2,CCR3,CCR4,CCR5,CCR6,CCR7,CCR8,CCBP2,PROKR2,NMS,CX3CR1,AGT,AGTR1,AGTR2,APLNR,EDN1,EDN2,EDN3,EDNRA,EDNRB,F2,F2R,F2RL1,F2RL2,FPR1,FPR2,FPR3,NTSR2,GAST,DARC,NPB,UTS2D,GALR1,GHSR,GPR77,CCR10,XCR1,NPBWR1,NPBWR2,CXCR3,PRLHR,UTS2R,NPW,MCHR1,GPER,MLNR,CXCL1,CXCL2,CXCL3,GRP,GRPR,ANXA1,HCRT,HCRTR1,HCRTR2,RXFP4,QRFP,APP,IL8,CXCR1…
-1.71754	1.47497e-05	-0.586696	0.702009	-0.556343	0.597802	-1.1748	0.0158685	CXCL3	REACTOME_CLASS_A1_RHODOPSIN_LIKE_RECEPTORS	INSL5,LPAR6,NMUR1,CXCL13,CXCR6,RRH,CYSLTR1,CCR9,CGA,CCL27,NMU,NPFFR2,PROKR1,UTS2,GPR44,HRH3,CHRM1,CHRM2,CHRM3,CHRM5,RLN3,RXFP2,CCR1,CCR2,CCR3,CCR4,CCR5,CCR6,CCR7,CCR8,CCBP2,LTB4R,CNR1,CNR2,PROKR2,NMS,ADORA1,TAAR1,ADORA2A,ADORA2B,ADORA3,ADRA1D,ADRA1B,ADRA1A,ADRA2A,ADRA2B,GPBAR1,CX3CR1,ADRB1,ADRB2,ADRB3,OXER1,DRD1,DRD2,DRD3,DRD5,AGT,AGTR1,AGTR2,APLNR,S1PR1,LPAR1,S1PR3,EDN1,EDN2,EDN3,EDNRA,EDNRB,F2,…
-1.71754	1.47497e-05	-0.586696	0.702009	-0.556343	0.597802	-1.1748	0.0158685	CXCL3	REACTOME_CHEMOKINE_RECEPTORS_BIND_CHEMOKINES	CXCL13,CXCR6,CCR9,CCL27,CCR1,CCR2,CCR3,CCR4,CCR5,CCR6,CCR7,CCR8,CCBP2,CX3CR1,CCR10,XCR1,CXCR3,CXCL1,CXCL2,CXCL3,IL8,CXCR1,CXCR2,CXCL10,CCL3L3,CXCL9,CCRL1,PF4,PPBP,CCL28,CXCR7,CXCL16,CCL2,CCL3,CCL3L1,CCL4,CCL5,CCL7,CCL11,CCL16,CCL17,CCL19,CCL20,CCL21,CCL22,CCL25,CXCL6,CXCL11,CXCL5,XCL1,CX3CL1,CXCL12,CXCR5,CCRL1P1,XCL2,LOC728830,CXCR4
-1.71754	1.47497e-05	-0.586696	0.702009	-0.556343	0.597802	-1.1748	0.0158685	CXCL3	REACTOME_GPCR_DOWNSTREAM_SIGNALING	AKT3,INSL5,RASGRP1,LPAR6,CALCRL,RASGRP2,RAMP2,RAMP1,RAMP3,NET1,RGS19,NMUR1,VAV3,CXCL13,CXCR6,GNA13,GNB5,RRH,ADCY1,OR5I1,ADCY2,CYSLTR1,CCR9,CGA,PDE10A,CCL27,NMU,NPFFR2,PROKR1,ADCY3,UTS2,ADCY5,ADCY6,AKAP13,GPR44,HRH3,CHRM1,CHRM2,ADCY7,PTH2,CHRM3,CHRM5,MGLL,ADCY8,ADCY9,ARHGEF25,ADCYAP1,ADCYAP1R1,RLN3,OR52E2,OR52J3,OR51L1,OR51A7,OR51S1,OR51F2,OR52R1,OR4X2,OR4B1,OR52M1,OR52K2,OR5P2,OR5P3,OR8I2,OR2D3,O…
-1.71754	1.47497e-05	-0.586696	0.702009	-0.556343	0.597802	-1.1748	0.0158685	CXCL3	REACTOME_G_ALPHA_I_SIGNALLING_EVENTS	INSL5,RGS19,NMUR1,CXCL13,CXCR6,GNB5,RRH,ADCY1,ADCY2,CCR9,CCL27,NMU,ADCY3,ADCY5,ADCY6,GPR44,HRH3,CHRM2,ADCY7,ADCY8,ADCY9,RLN3,CCR1,CCR2,CCR3,CCR4,CCR5,CCR6,CCR7,CCR8,CNR1,CNR2,NMS,ADORA1,ADORA3,ADRA2A,ADRA2B,OXER1,DRD2,DRD3,AGT,AGTR2,APLNR,S1PR1,LPAR1,S1PR3,ADCY4,OPN5,LPAR3,FPR1,FPR2,FPR3,OPN3,GABBR1,NPB,GALR1,OPN1MW,GNAI1,GNAI2,GNAI3,GNAS,GNAT1,GNAT2,GNAZ,GNB1,GNB2,GNB3,GNG3,GNG4,GNG5,GNG7,GNG10,…
-1.71754	1.47497e-05	-0.586696	0.702009	-0.556343	0.597802	-1.1748	0.0158685	CXCL3	REACTOME_GPCR_LIGAND_BINDING	INSL5,LPAR6,CALCRL,RAMP2,RAMP1,RAMP3,NMUR1,CXCL13,CXCR6,GNB5,RRH,CYSLTR1,CCR9,CGA,CCL27,NMU,NPFFR2,PROKR1,UTS2,FZD10,GPR44,HRH3,CHRM1,CHRM2,PTH2,CHRM3,CHRM5,ADCYAP1,ADCYAP1R1,RLN3,RXFP2,CCR1,CCR2,CCR3,CCR4,CCR5,CCR6,CCR7,CCR8,CCBP2,LTB4R,CNR1,CNR2,PROKR2,NMS,ADM,ADORA1,TAAR1,ADORA2A,ADORA2B,CRH,CRHR2,ADORA3,ADRA1D,ADRA1B,ADRA1A,ADRA2A,ADRA2B,GPBAR1,CX3CR1,ADRB1,ADRB2,ADRB3,CD55,OXER1,DRD1,DRD2,DR…
-1.71754	1.47497e-05	-0.586696	0.702009	-0.556343	0.597802	-1.1748	0.0158685	CXCL3	NABA_SECRETED_FACTORS	AMH,ANGPT1,ANGPT2,ANGPT4,ANGPTL1,ANGPTL2,ANGPTL3,ANGPTL4,ANGPTL5,ANGPTL6,ANGPTL7,AREG,ARTN,BDNF,BMP10,BMP15,BMP2,BMP3,BMP4,BMP5,BMP6,BMP7,BMP8A,BMP8B,BRINP2,BRINP3,BTC,C1QTNF9B,CBLN1,CBLN2,CBLN3,CBLN4,CCBE1,CCL1,CCL11,CCL13,CCL14,CCL15,CCL16,CCL17,CCL18,CCL19,CCL2,CCL20,CCL21,CCL22,CCL23,CCL24,CCL25,CCL26,CCL27,CCL28,CCL3,CCL3L3,CCL4,CCL4L1,CCL4L2,CCL5,CCL7,CCL8,CFC1,CFC1B,CHRD,CHRDL1,CHRDL2,CLCF…
-1.71754	1.47497e-05	-0.586696	0.702009	-0.556343	0.597802	-1.1748	0.0158685	CXCL3	NABA_MATRISOME_ASSOCIATED	ANXA1,ANXA10,ANXA11,ANXA13,ANXA2,ANXA3,ANXA4,ANXA5,ANXA6,ANXA7,ANXA8,ANXA8L1,ANXA9,C1QA,C1QB,C1QC,C1QL1,C1QL2,C1QL3,C1QL4,C1QTNF1,C1QTNF2,C1QTNF3,C1QTNF4,C1QTNF5,C1QTNF6,C1QTNF7,C1QTNF8,C1QTNF9,CD209,CLC,CLEC10A,CLEC11A,CLEC12A,CLEC12B,CLEC14A,CLEC17A,CLEC18A,CLEC18B,CLEC18C,CLEC19A,CLEC1A,CLEC1B,CLEC2A,CLEC2B,CLEC2D,CLEC2L,CLEC3A,CLEC3B,CLEC4A,CLEC4C,CLEC4D,CLEC4E,CLEC4F,CLEC4G,CLEC4M,CLEC5A,CLE…
-1.71754	1.47497e-05	-0.586696	0.702009	-0.556343	0.597802	-1.1748	0.0158685	CXCL3	NABA_MATRISOME	ABI3BP,ADIPOQ,AEBP1,AGRN,AMBN,AMELX,AMELY,BGLAP,BMPER,BSPH1,CDCP2,CILP,CILP2,COCH,COLQ,COMP,CRELD1,CRELD2,CRIM1,CRISPLD1,CRISPLD2,CTGF,CTHRC1,CYR61,DDX26B,DMBT1,DMP1,DPT,DSPP,ECM1,ECM2,EDIL3,EFEMP1,EFEMP2,EGFLAM,ELN,ELSPBP1,EMID1,EMILIN1,EMILIN2,EMILIN3,EYS,FBLN1,FBLN2,FBLN5,FBLN7,FBN1,FBN2,FBN3,FGA,FGB,FGG,FGL1,FGL2,FN1,FNDC1,FNDC7,FNDC8,FRAS1,GAS6,GLDN,HMCN1,HMCN2,IBSP,IGFALS,IGFBP1,IGFBP2,IGFB…
-1.74248	3.5737e-13	-0.677395	0.077912	-0.853946	0.0076345	-1.07879	7.56624e-05	CYP26B1	KEGG_RETINOL_METABOLISM	RPE65,CYP3A5,UGT2B28,CYP4A11,CYP3A4,RDH8,DHRS3,CYP2C18,ADH1B,ADH1C,ADH4,ADH5,DGAT2,ADH1A,BCMO1,RDH10,CYP26A1,UGT2B11,CYP2C9,AWAT2,CYP26C1,CYP2C19,CYP2C8,CYP2B6,UGT2A3,CYP2A13,UGT1A4,CYP3A7,UGT1A1,UGT1A3,CYP26B1,DHRS9,UGT1A10,DGAT1,UGT1A8,UGT1A7,UGT1A6,ALDH1A1,RETSAT,RDH12,LRAT,RDH11,UGT1A5,CYP2A6,CYP2A7,CYP4A22,DHRS4,CYP1A1,CYP1A2,ADH7,ADH6,UGT2A1,ALDH1A2,CYP3A43,DHRS4L2,RDH16,UGT1A9,RDH5,UGT2B10…
-1.74248	3.5737e-13	-0.677395	0.077912	-0.853946	0.0076345	-1.07879	7.56624e-05	CYP26B1	REACTOME_BIOLOGICAL_OXIDATIONS	NAT2,GLYAT,BPNT1,UGT2B11,CYP46A1,UGT2A1,CYP4F8,CYP2U1,ACSM1,GSTO2,CYP2R1,ADH1A,ADH1B,ADH1C,ADH4,ADH6,ADH7,COMT,CYP1A1,CYP1A2,CYP1B1,CYP2A6,CYP3A7,CYP2A13,CYP2B6,CYP2C19,CYP2C8,CYP2C9,CYP2C18,CYP2D6,CYP2E1,CYP2F1,CYP2J2,CYP3A4,CYP3A5,CYP4A11,CYP4B1,CYP7A1,CYP8B1,CYP11A1,CYP11B1,CYP11B2,CYP17A1,CYP19A1,CYP21A2,CYP24A1,CYP26A1,CYP27A1,CYP27B1,CYP51A1,AHCY,PAOX,ALDH1A1,ALDH2,GSTA5,SLC35D1,FMO1,FMO2,F…
-1.74248	3.5737e-13	-0.677395	0.077912	-0.853946	0.0076345	-1.07879	7.56624e-05	CYP26B1	REACTOME_CYTOCHROME_P450_ARRANGED_BY_SUBSTRATE_TYPE	CYP46A1,CYP4F8,CYP2U1,CYP2R1,CYP1A1,CYP1A2,CYP1B1,CYP2A6,CYP3A7,CYP2A13,CYP2B6,CYP2C19,CYP2C8,CYP2C9,CYP2C18,CYP2D6,CYP2E1,CYP2F1,CYP2J2,CYP3A4,CYP3A5,CYP4A11,CYP4B1,CYP7A1,CYP8B1,CYP11A1,CYP11B1,CYP11B2,CYP17A1,CYP19A1,CYP21A2,CYP24A1,CYP26A1,CYP27A1,CYP27B1,CYP51A1,CYP2S1,CYP26C1,CYP4F3,CYP39A1,POMC,CYP2W1,CYP26B1,PTGIS,CYP4F11,CYP3A43,CYP4F12,TBXAS1,LOC731992,CYP4F2,CYP7B1
-1.74248	3.5737e-13	-0.677395	0.077912	-0.853946	0.0076345	-1.07879	7.56624e-05	CYP26B1	REACTOME_PHASE1_FUNCTIONALIZATION_OF_COMPOUNDS	CYP46A1,CYP4F8,CYP2U1,CYP2R1,ADH1A,ADH1B,ADH1C,ADH4,ADH6,ADH7,CYP1A1,CYP1A2,CYP1B1,CYP2A6,CYP3A7,CYP2A13,CYP2B6,CYP2C19,CYP2C8,CYP2C9,CYP2C18,CYP2D6,CYP2E1,CYP2F1,CYP2J2,CYP3A4,CYP3A5,CYP4A11,CYP4B1,CYP7A1,CYP8B1,CYP11A1,CYP11B1,CYP11B2,CYP17A1,CYP19A1,CYP21A2,CYP24A1,CYP26A1,CYP27A1,CYP27B1,CYP51A1,PAOX,ALDH1A1,ALDH2,FMO1,FMO2,FMO3,CYP2S1,CYP26C1,CYP4F3,MAOA,MAOB,CYP39A1,POMC,SMOX,CYP2W1,ACSS2,C…
-1.9468	4.27834e-14	-1.03442	0.00277305	-1.31877	1.40381e-05	-2.16808	5.85921e-16	DCN	KEGG_TGF_BETA_SIGNALING_PATHWAY	TFDP1,NOG,TNF,GDF7,INHBB,INHBC,COMP,INHBA,THBS4,RHOA,CREBBP,ROCK1,ID1,ID2,RPS6KB1,RPS6KB2,CUL1,LOC728622,ID4,SMAD3,MAPK3,RBL2,SMAD4,RBL1,NODAL,SMAD1,MYC,SMAD2,MAPK1,SMURF2,SMURF1,EP300,BMP8A,GDF5,SKP1,CHRD,TGFB2,TGFB1,IFNG,CDKN2B,PPP2CB,PPP2CA,PPP2R1A,ID3,SMAD5,RBX1,FST,PITX2,PPP2R1B,TGFBR2,AMHR2,LTBP1,LEFTY1,AMH,TGFBR1,SMAD9,LEFTY2,SMAD7,ROCK2,TGFB3,SMAD6,BMPR2,GDF6,BMPR1A,BMPR1B,ACVRL1,ACVR2B,A…
-1.9468	4.27834e-14	-1.03442	0.00277305	-1.31877	1.40381e-05	-2.16808	5.85921e-16	DCN	PID_FRA_PATHWAY	MMP9,MMP2,ATF4,BGLAP,JUNB,JUN,EP300,MGP,CDKN2A,IVL,GJA1,DCN,PLAUR,TXLNG,SP1,LAMA3,HMOX1,FOSL2,ITGB4,CCNA2,NFATC2,COL1A2,PLAU,FOSL1,NOS3,JUND,LIF,CCL2,DMTF1,IL8,CCND1,THBD,IL6,USF2,MMP1,NFATC1,NFATC3
-1.9468	4.27834e-14	-1.03442	0.00277305	-1.31877	1.40381e-05	-2.16808	5.85921e-16	DCN	REACTOME_CS_DS_DEGRADATION	VCAN,NCAN,CSPG4,DCN,HEXA,HEXB,HYAL1,IDS,IDUA,ARSB,BGN,BCAN
-1.9468	4.27834e-14	-1.03442	0.00277305	-1.31877	1.40381e-05	-2.16808	5.85921e-16	DCN	REACTOME_CHONDROITIN_SULFATE_BIOSYNTHESIS	VCAN,NCAN,CSPG4,DCN,CHST13,CHSY1,CHSY3,CHST11,CHST15,CHPF2,CSGALNACT2,CHST12,CSGALNACT1,CHST7,BGN,BCAN,LOC644504,LOC644691,CHPF,CHST9,CHST3
-1.9468	4.27834e-14	-1.03442	0.00277305	-1.31877	1.40381e-05	-2.16808	5.85921e-16	DCN	REACTOME_CHONDROITIN_SULFATE_DERMATAN_SULFATE_METABOLISM	GPC6,UST,B4GALT7,CHST14,B3GALT6,B3GAT2,VCAN,NCAN,CSPG4,DCN,CHST13,GPC2,GPC4,GPC5,CHSY1,B3GAT3,B3GAT1,GPC3,GPC1,GXYLT1,DSE,HEXA,HEXB,HSPG2,HYAL1,CHSY3,IDS,IDUA,AGRN,ARSB,CHST11,CHST15,CHPF2,CSGALNACT2,CHST12,CSGALNACT1,CHST7,BGN,SDC1,BCAN,SDC2,SDC4,LOC644504,LOC644691,GXYLT2,CHPF,CHST9,CHST3,SDC3
-1.9468	4.27834e-14	-1.03442	0.00277305	-1.31877	1.40381e-05	-2.16808	5.85921e-16	DCN	REACTOME_HEPARAN_SULFATE_HEPARIN_HS_GAG_METABOLISM	GPC6,HPSE,B4GALT7,B3GALT6,B3GAT2,VCAN,NCAN,CSPG4,DCN,EXT1,EXT2,GPC2,HS3ST5,GPC4,GPC5,GLCE,B3GAT3,HS6ST3,B3GAT1,GPC3,GLB1,GPC1,GXYLT1,GUSB,HSPG2,NDST1,IDS,IDUA,AGRN,NAGLU,HPSE2,BGN,SDC1,BCAN,SDC2,SDC4,SGSH,NDST4,HS3ST6,GXYLT2,HS6ST1P1,NDST2,HS6ST2,NDST3,HS6ST1,HS2ST1,SDC3,HS3ST4,HS3ST3B1,HS3ST3A1,HS3ST2,HS3ST1
-1.9468	4.27834e-14	-1.03442	0.00277305	-1.31877	1.40381e-05	-2.16808	5.85921e-16	DCN	REACTOME_GLYCOSAMINOGLYCAN_METABOLISM	ABCC5,GPC6,UST,B3GNT3,ST3GAL6,B3GNT2,HPSE,LYVE1,B3GNT1,KERA,B4GALT7,CHST14,B3GALT6,B3GAT2,VCAN,NCAN,CSPG4,DCN,CHST13,ACAN,EXT1,EXT2,GPC2,HS3ST5,GPC4,GPC5,CHSY1,FMOD,CHST5,GLCE,B3GAT3,HS6ST3,B4GALT1,B3GAT1,GPC3,GLB1,GNS,GPC1,GXYLT1,GUSB,DSE,HAS1,HAS2,HAS3,HEXA,HEXB,HMMR,HSPG2,NDST1,HYAL1,CHSY3,IDS,IDUA,AGRN,LUM,ARSB,CHST6,NAGLU,OMD,OGN,CHST11,CHST15,CHPF2,CSGALNACT2,PRELP,CHST12,STAB2,CSGALNACT1,C…
-1.9468	4.27834e-14	-1.03442	0.00277305	-1.31877	1.40381e-05	-2.16808	5.85921e-16	DCN	REACTOME_A_TETRASACCHARIDE_LINKER_SEQUENCE_IS_REQUIRED_FOR_GAG_SYNTHESIS	GPC6,B4GALT7,B3GALT6,B3GAT2,VCAN,NCAN,CSPG4,DCN,GPC2,GPC4,GPC5,B3GAT3,B3GAT1,GPC3,GPC1,GXYLT1,HSPG2,AGRN,BGN,SDC1,BCAN,SDC2,SDC4,GXYLT2,SDC3
-1.9468	4.27834e-14	-1.03442	0.00277305	-1.31877	1.40381e-05	-2.16808	5.85921e-16	DCN	REACTOME_METABOLISM_OF_CARBOHYDRATES	ABCC5,GPC6,UST,SLC25A13,B3GNT3,ST3GAL6,B3GNT2,NUP50,HPSE,LYVE1,B3GNT1,KERA,NUPL2,TREH,B4GALT7,CHST14,B3GALT6,NUP35,B3GAT2,VCAN,NCAN,CSPG4,SLC25A10,DCN,CHST13,ACAN,AGL,ENO1,ENO2,ENO3,EXT1,EXT2,FBP1,PRPS1L1,GPC2,HS3ST5,GPC4,ALDOA,GPC5,CHSY1,ALDOB,RPIA,ALDOC,NUP205,NUP210,FMOD,NUP188,CHST5,NUP62,G6PC,G6PD,SLC37A4,PGLS,GALE,GALK1,GALT,GAPDH,GLCE,B3GAT3,GBE1,GAPDHS,GCK,GCKR,HS6ST3,B4GALT1,B3GAT1,GPC3,…
-1.9468	4.27834e-14	-1.03442	0.00277305	-1.31877	1.40381e-05	-2.16808	5.85921e-16	DCN	NABA_PROTEOGLYCANS	ACAN,ASPN,BCAN,BGN,CHAD,CHADL,DCN,EPYC,ESM1,FMOD,HAPLN1,HAPLN2,HAPLN3,HAPLN4,HSPG2,IMPG1,IMPG2,KERA,LUM,NCAN,NYX,OGN,OMD,OPTC,PODN,PODNL1,PRELP,PRG2,PRG3,PRG4,SPOCK1,SPOCK2,SPOCK3,SRGN,VCAN
-1.9468	4.27834e-14	-1.03442	0.00277305	-1.31877	1.40381e-05	-2.16808	5.85921e-16	DCN	NABA_CORE_MATRISOME	ABI3BP,ADIPOQ,AEBP1,AGRN,AMBN,AMELX,AMELY,BGLAP,BMPER,BSPH1,CDCP2,CILP,CILP2,COCH,COLQ,COMP,CRELD1,CRELD2,CRIM1,CRISPLD1,CRISPLD2,CTGF,CTHRC1,CYR61,DDX26B,DMBT1,DMP1,DPT,DSPP,ECM1,ECM2,EDIL3,EFEMP1,EFEMP2,EGFLAM,ELN,ELSPBP1,EMID1,EMILIN1,EMILIN2,EMILIN3,EYS,FBLN1,FBLN2,FBLN5,FBLN7,FBN1,FBN2,FBN3,FGA,FGB,FGG,FGL1,FGL2,FN1,FNDC1,FNDC7,FNDC8,FRAS1,GAS6,GLDN,HMCN1,HMCN2,IBSP,IGFALS,IGFBP1,IGFBP2,IGFB…
-1.9468	4.27834e-14	-1.03442	0.00277305	-1.31877	1.40381e-05	-2.16808	5.85921e-16	DCN	NABA_MATRISOME	ABI3BP,ADIPOQ,AEBP1,AGRN,AMBN,AMELX,AMELY,BGLAP,BMPER,BSPH1,CDCP2,CILP,CILP2,COCH,COLQ,COMP,CRELD1,CRELD2,CRIM1,CRISPLD1,CRISPLD2,CTGF,CTHRC1,CYR61,DDX26B,DMBT1,DMP1,DPT,DSPP,ECM1,ECM2,EDIL3,EFEMP1,EFEMP2,EGFLAM,ELN,ELSPBP1,EMID1,EMILIN1,EMILIN2,EMILIN3,EYS,FBLN1,FBLN2,FBLN5,FBLN7,FBN1,FBN2,FBN3,FGA,FGB,FGG,FGL1,FGL2,FN1,FNDC1,FNDC7,FNDC8,FRAS1,GAS6,GLDN,HMCN1,HMCN2,IBSP,IGFALS,IGFBP1,IGFBP2,IGFB…
3.28693	2.26101e-18	0.359038	0.928727	0.481364	0.68935	1.16515	0.0189519	DLGAP5	PID_AURORA_A_PATHWAY	GSK3B,GIT1,ARHGEF7,CKAP5,TDRD7,BRCA1,BIRC5,RAN,AURKB,NDEL1,PAK1,AKT1,TPX2,DLGAP5,TACC1,PPP2R5D,OAZ1,TACC3,PRKACA,NFKBIA,GADD45A,CDC25B,FZR1,AURKA,CENPA,RASA1,MDM2,CPEB1,JUB,TP53,AURKAIP1
-0.975263	0.0294305	1.09317	0.118931	1.49982	0.0042769	2.03334	5.92655e-06	DNER	PID_NOTCH_PATHWAY	NCOR1,NOTCH1,DTX1,FURIN,SSPO,DLL1,DNM1,PTCRA,RAB11A,NEURL,CTBP1,FBXW7,NUMB,CBL,MFAP2,MYCBP,DLL4,MAML1,SPEN,MYC,SKP2,CNTN6,NOTCH2,PSEN1,MAML2,YY1,GATA3,ENO1,ITCH,IL4,APH1B,LNX1,NCOR2,RBPJ,CDKN1A,JAG2,ADAM12,DLK1,EPS15,DNER,SKP1,NOTCH3,RBBP8,NOTCH4,JAG1,APH1A,DLL3,PSENEN,MFAP5,NCSTN,CCND1,EP300,HDAC1,MARK2,MIB1,ADAM10,CUL1,CNTN1,KDM1A
-0.975263	0.0294305	1.09317	0.118931	1.49982	0.0042769	2.03334	5.92655e-06	DNER	REACTOME_SIGNALING_BY_NOTCH1	HDAC6,HDAC5,MAMLD1,ADAM10,CDK8,DTX2,CNTN1,CREBBP,MIB2,JAG1,DTX1,EP300,SNW1,DTX4,NCSTN,HEY1,HEY2,KAT2A,HEYL,DLL1,HDAC1,HDAC2,HIF1A,HES1,RBPJ,JAG2,HES5,ARRB1,ARRB2,MYC,APH1A,HDAC7,DLL4,FBXW7,MAML3,PSENEN,HDAC8,PSEN1,PSEN2,MIB1,RPS27A,SKP1,ADAM17,TBL1X,TLE1,TLE2,TLE3,TLE4,LOC728030,RPS27AP11,UBA52,TBL1XR1,HDAC11,APH1B,HDAC10,MAML2,CUL1,NUMB,DLK1,HDAC3,KAT2B,CCNC,NEURL,DNER,NCOR1,NCOR2,HDAC9,HDAC4,MA…
-0.975263	0.0294305	1.09317	0.118931	1.49982	0.0042769	2.03334	5.92655e-06	DNER	REACTOME_SIGNALING_BY_NOTCH	HDAC6,HDAC5,MAMLD1,ADAM10,CDK8,ST3GAL6,TMED2,DTX2,CNTN1,CREBBP,MIB2,JAG1,DTX1,E2F1,E2F3,EIF2C3,EIF2C4,EP300,SNW1,TNRC6B,DTX4,NCSTN,HEY1,HEY2,POFUT1,KAT2A,HEYL,EIF2C1,B4GALT1,EIF2C2,TNRC6A,DLL1,HDAC1,HDAC2,HIF1A,HES1,RBPJ,JAG2,JUN,HES5,LFNG,ARRB1,ARRB2,MFNG,MOV10,LOC441488,MYC,NOTCH2,NOTCH3,NOTCH4,ATP2A1,ATP2A2,ATP2A3,FURIN,APH1A,HDAC7,DLL4,FBXW7,MAML3,PSENEN,HDAC8,PSEN1,PSEN2,POGLUT1,MIB1,TNRC6C,…
-0.666146	0.0791648	1.14333	0.00304778	0.637901	0.332743	0.279816	0.660848	DNM3	KEGG_ENDOCYTOSIS	F2R,EPN3,IQSEC1,IQSEC3,ADRBK2,ADRBK1,ADRB3,ADRB2,EPN2,STAMBP,ADRB1,IGF1R,CLTCL1,HGS,VPS37C,FAM125B,PIP4K2B,RUFY1,SMAP2,HLA-G,FLT1,STAM,MDM2,PIKFYVE,VPS37D,PIP5K1A,VPS28,CHMP2B,FAM125A,PIP5K1B,RAB11FIP1,ACAP1,ARRB2,AP2A2,GRK7,ARRB1,AP2B1,AP2A1,EEA1,GRK1,CSF1R,SMURF1,LOC652799,SH3GLB1,VPS4A,ARFGAP3,DNM2,HSPA8,VPS36,PARD6B,RAB31,RAB11A,TRAF6,CHMP4A,PDCD6IP,LDLR,PIP5K1C,NEDD4L,ACAP3,CHMP5,ARAP2,IQSEC…
-0.666146	0.0791648	1.14333	0.00304778	0.637901	0.332743	0.279816	0.660848	DNM3	KEGG_FC_GAMMA_R_MEDIATED_PHAGOCYTOSIS	FCGR1A,SPHK1,PIP4K2B,WASF2,PLA2G6,VAV1,WASF1,PLA2G4B,PIKFYVE,VASP,AKT1,AKT2,PIP5K1A,AMPH,DOCK2,PIP5K1B,ARPC4,ARPC5,AKT3,VAV2,ARPC1B,ARPC3,SCIN,WASF3,FCGR2A,FCGR3A,FCGR2B,PIK3R5,DNM2,CFL2,CFL1,PIP5K1C,PLA2G4E,ASAP2,DNM3,PAK1,CRK,CRKL,PLCG1,PLCG2,PLD1,ARPC5L,PLD2,CDC42,PRKCB,RAF1,PRKCA,ARF6,WAS,FCGR2C,PRKCG,PRKCD,INPP5D,HCK,PRKCE,RAC2,MYO10,WASL,PLA2G4A,DNM1L,MAP2K1,DNM1,MARCKS,RPS6KB1,RPS6KB2,ASAP…
0.331928	0.287429	0.439885	0.610629	0.432773	0.497754	1.19837	3.01049e-05	DOCK11	PID_CDC42_REG_PATHWAY	DOCK10,MCF2L,FARP2,ARHGEF7,DOCK11,DOCK9,DNMBP,ARHGEF9,ARHGEF6,GIT1,VAV2,RACGAP1,FGD1,PLCG1,ARHGDIA,ARHGAP1,BCAR3,NME1,APC,NGEF,ITSN2,MCF2,ITSN1,VAV3,RALBP1,DOCK6,ARHGAP17,ARHGEF25,CDC42,SPATA13
-0.850573	0.0679198	-1.54944	0.00631234	-1.89949	0.000140942	-1.7401	0.000301917	DPP4	REACTOME_INTEGRATION_OF_ENERGY_METABOLISM	RAPGEF3,CDX2,AGPAT1,GNB5,ADCY1,ADCY2,ADCY3,RAPGEF4,ADCY5,ADCY6,ADCY7,CHRM3,ADCY8,ADCY9,GPR119,CTNNB1,ADRA2A,DPP4,ADCY4,FASN,PLCB1,SEC11A,KCNG2,GATA4,GCG,GCGR,GIP,GLP1R,GNA11,GNA15,GNAI1,GNAI2,GNAO1,GNAQ,GNAS,GNB1,GNB2,GNB3,GNG3,GNG4,GNG5,GNG7,GNG10,GNG11,GNGT1,GNGT2,FFAR1,SPCS1,SLC25A4,SLC25A5,GRP,SLC25A6,ACACA,ACACB,O3FAR1,INS,ISL1,ITPR2,ITPR3,KCNB1,KCNC2,KCNJ11,KCNS3,LEP,MARCKS,ACLY,PAX6,MLXIPL…
-0.850573	0.0679198	-1.54944	0.00631234	-1.89949	0.000140942	-1.7401	0.000301917	DPP4	REACTOME_REGULATION_OF_INSULIN_SECRETION	RAPGEF3,CDX2,GNB5,RAPGEF4,ADCY5,ADCY6,CHRM3,ADCY8,GPR119,CTNNB1,ADRA2A,DPP4,PLCB1,SEC11A,KCNG2,GATA4,GCG,GIP,GLP1R,GNA11,GNA15,GNAI1,GNAI2,GNAO1,GNAQ,GNAS,GNB1,GNB2,GNB3,GNG3,GNG4,GNG5,GNG7,GNG10,GNG11,GNGT1,GNGT2,FFAR1,SPCS1,SLC25A4,SLC25A5,GRP,SLC25A6,O3FAR1,INS,ISL1,ITPR2,ITPR3,KCNB1,KCNC2,KCNJ11,KCNS3,LEP,MARCKS,PAX6,PCSK1,GNG13,PLCB2,PLCB3,GNG2,PRKACA,PRKACB,PRKACG,PRKAR1A,PRKAR1B,PRKAR2A,PR…
-0.850573	0.0679198	-1.54944	0.00631234	-1.89949	0.000140942	-1.7401	0.000301917	DPP4	REACTOME_SYNTHESIS_SECRETION_AND_INACTIVATION_OF_GIP	GPR119,DPP4,SEC11A,GATA4,GIP,FFAR1,SPCS1,ISL1,PAX6,PCSK1,SPCS3,LOC653566,SEC11C,SPCS2
-0.850573	0.0679198	-1.54944	0.00631234	-1.89949	0.000140942	-1.7401	0.000301917	DPP4	REACTOME_INCRETIN_SYNTHESIS_SECRETION_AND_INACTIVATION	CDX2,GPR119,CTNNB1,DPP4,SEC11A,GATA4,GCG,GIP,GNB3,FFAR1,SPCS1,GRP,O3FAR1,ISL1,LEP,PAX6,PCSK1,GNG13,SPCS3,LOC653566,SEC11C,SPCS2
-0.850573	0.0679198	-1.54944	0.00631234	-1.89949	0.000140942	-1.7401	0.000301917	DPP4	REACTOME_SYNTHESIS_SECRETION_AND_INACTIVATION_OF_GLP1	CDX2,GPR119,CTNNB1,DPP4,SEC11A,GCG,GNB3,FFAR1,SPCS1,GRP,O3FAR1,LEP,PAX6,PCSK1,GNG13,SPCS3,LOC653566,SEC11C,SPCS2
-3.77527	1.50635e-29	-0.427064	0.810102	-0.715915	0.270309	-1.05221	0.0137651	DSP	KEGG_ARRHYTHMOGENIC_RIGHT_VENTRICULAR_CARDIOMYOPATHY_ARVC	CACNA2D1,CACNB1,LOC100418883,CACNB2,CACNB3,CACNB4,CACNG1,ITGA9,CACNG8,RYR2,JUP,LMNA,CACNG6,ATP2A2,CACNG7,ITGA4,ITGA3,ITGA2B,ITGA7,LEF1,ITGA5,EMD,ACTN4,ITGA11,DSC2,DSG2,ACTN1,DMD,CACNA2D3,CACNA1D,SLC8A1,LOC646821,CACNA1C,CACNA1F,ITGB3,CACNA2D2,CACNA1S,ITGB4,ITGB5,ITGB6,ITGB7,ITGAV,ITGB1,TCF7,ACTG1,CACNA2D4,PKP2,CTNNA1,CDH2,TCF7L2,ITGA10,SGCD,SGCG,SGCA,ITGA8,SGCB,CACNG2,CTNNA2,DAG1,CACNG3,CTNNB1,LA…
-3.77527	1.50635e-29	-0.427064	0.810102	-0.715915	0.270309	-1.05221	0.0137651	DSP	PID_AJDISS_2PATHWAY	GDNF,MMP7,CTNNA1,CTNNB1,ARF6,JUP,TIAM1,EGFR,GNA12,HGS,RAB7A,MEP1B,EGF,CASP3,DNM2,CTNND1,GFRA1,RAC1,FYN,HRAS,CBLL1,MET,CABLES1,SRC,NTRK2,CREBBP,BDNF,GNA13,NME1,SNX1,IGF2,CDH2,ABL1,RET,RIN2,RAB5A,IGF1R,SLIT1,MMP3,PTPN6,IQGAP1,DSP,CDH1,ROBO1,PTPN1,CDC42,ADAM10,ZBTB33
-3.77527	1.50635e-29	-0.427064	0.810102	-0.715915	0.270309	-1.05221	0.0137651	DSP	REACTOME_APOPTOTIC_CLEAVAGE_OF_CELLULAR_PROTEINS	BCAP31,ADD1,CTNNB1,DSG1,DSG2,DSG3,DSP,ACIN1,FNTA,GAS2,DBNL,GSN,APC,BIRC2,LMNA,LMNB1,MAPT,OCLN,MST4,PKP1,PLEC,PRKCD,PRKCQ,PTK2,ROCK1,SATB1,LOC647859,LOC652460,BMX,SPTAN1,TJP1,ROCK1P1,VIM,CASP3,CASP6,CASP7,CASP8,STK24,TJP2,CDH1
-3.77527	1.50635e-29	-0.427064	0.810102	-0.715915	0.270309	-1.05221	0.0137651	DSP	REACTOME_APOPTOTIC_CLEAVAGE_OF_CELL_ADHESION_PROTEINS	CTNNB1,DSG1,DSG2,DSG3,DSP,OCLN,PKP1,LOC647859,TJP1,CASP3,TJP2,CDH1
-3.77527	1.50635e-29	-0.427064	0.810102	-0.715915	0.270309	-1.05221	0.0137651	DSP	REACTOME_APOPTOSIS	BCL2L11,DNM1L,BCAP31,PSMD14,ADD1,DYNLL2,PSMA8,CTNNB1,DAPK1,DAPK3,DCC,DFFA,DFFB,DSG1,DSG2,DSG3,DSP,E2F1,AKT1,UNC5B,ACIN1,PSME4,FNTA,DAPK2,APPL1,GAS2,BBC3,DBNL,GSN,GZMB,H1F0,HIST1H1C,HIST1H1D,HIST1H1E,HIST1H1B,HIST1H1A,HMGB1,HMGB2,APAF1,APC,BIRC2,XIAP,FAS,FASLG,KPNA1,KPNB1,LMNA,LMNB1,MAPT,LOC441488,NMT1,OCLN,PAK2,MST4,PKP1,PLEC,PMAIP1,CYCS,PPP3R1,PRKCD,PRKCQ,MAPK8,DIABLO,PSMA1,PSMA2,PSMA3,PSMA4,PSM…
-3.77527	1.50635e-29	-0.427064	0.810102	-0.715915	0.270309	-1.05221	0.0137651	DSP	REACTOME_APOPTOTIC_EXECUTION_PHASE	DNM1L,BCAP31,ADD1,CTNNB1,DFFA,DFFB,DSG1,DSG2,DSG3,DSP,ACIN1,FNTA,GAS2,DBNL,GSN,H1F0,HIST1H1C,HIST1H1D,HIST1H1E,HIST1H1B,HIST1H1A,HMGB1,HMGB2,APC,BIRC2,KPNA1,KPNB1,LMNA,LMNB1,MAPT,OCLN,PAK2,MST4,PKP1,PLEC,PRKCD,PRKCQ,PTK2,ROCK1,SATB1,LOC647859,LOC652460,BMX,SPTAN1,TJP1,ROCK1P1,VIM,CASP3,CASP6,CASP7,CASP8,STK24,TJP2,CDH1
-1.55417	0.230834	1.22164	0.9999	1.85875	0.9999	2.47957	0.018333	DUSP8	KEGG_MAPK_SIGNALING_PATHWAY	JUN,MEF2C,ELK4,ELK1,JUND,GADD45B,ZAK,STMN1,RRAS2,MAP3K5,MAP3K1,MAP3K3,MAP3K4,MAP3K7,MAP3K8,AKT1,AKT2,ARRB2,CD14,ARRB1,NRAS,DUSP16,CHP2,RASGRP3,NFKB2,NFKB1,MYC,NFATC4,MAPK14,FLNC,FLNA,KRAS,FLNB,PRKX,TRAF6,TGFB2,DUSP1,DUSP2,TGFB1,TRAF2,BDNF,TAB2,ECSIT,TGFBR2,DUSP7,TGFBR1,DUSP5,DUSP6,DUSP3,TGFB3,PLA2G4E,DUSP4,CACNG5,CACNG4,NF1,PLA2G12A,NFATC2,RASGRP4,MAP3K2,MAX,DUSP10,FGF9,FGF8,FGF7,FGF6,FGF5,FGF3,F…
-1.55417	0.230834	1.22164	0.9999	1.85875	0.9999	2.47957	0.018333	DUSP8	ST_JNK_MAPK_PATHWAY	DUSP8,MAP3K10,PAPPA,MAP3K7,MAP3K3,GAB1,JUN,ATF2,AKT1,MAP3K13,GADD45A,TAB1,NFATC3,NR2C2,MAP3K11,SHC1,TRAF6,MAP2K7,DLD,MAP2K4,GCK,DUSP10,DUSP4,CDC42,MAP3K1,MAPK7,MAPK9,MAP3K2,TAB2,MAP3K9,ZAK,MAP3K5,MAP3K4,TP53,MAPK10,MYEF2,MAP3K12,MAP2K5,IL1R1,MAPK8
-1.55417	0.230834	1.22164	0.9999	1.85875	0.9999	2.47957	0.018333	DUSP8	PID_P38_ALPHA_BETA_PATHWAY	LCK,PAK3,RAC1,HCK,PAK2,YES1,MAP2K3,FGR,DUSP10,RALB,LYN,CDC42,DUSP8,TAB1,SRC,DUSP16,CCM2,DUSP1,MAP2K6,MAPK14,PAK1,MAPK11,TRAF6,RALA,MAP3K3,BLK,FYN,MAP2K4,PRKG1,MAP3K12,RIPK1
-1.55417	0.230834	1.22164	0.9999	1.85875	0.9999	2.47957	0.018333	DUSP8	PID_ATF2_PATHWAY	JUNB,CDK4,ESR1,NOS2,HRK,DDIT3,PDGFRA,H2AFY,BCL2,EP300,SOCS3,PLAU,IL23A,ARG1,MAPK8,GADD45A,DUSP1,JDP2,DUSP10,SELE,MAPK14,CBFB,DUSP8,MAPK1,TGFB2,IL8,RB1,PRKCA,MAPK3,CUL3,ACHE,CCND1,CCNA2,DUSP5,ATF3,RUVBL2,CREB1,KAT5,MMP2,JUN,JUND,IFNG,HES1,BRCA1,TH,POU2F1,MAPK11,ATF2,NF1,INS,MAPK9,SERPINB5,COL24A1,BCL2L1,PPARGC1A,CSRP2,HBG2,FOS,IL6
1.58675	3.44285e-10	-0.767819	0.0673264	-1.15203	0.000961805	-1.01399	0.0016746	E2F7	PID_E2F_PATHWAY	E2F1,RBBP4,ATM,CEBPA,CBX5,CREBBP,YY1,MYC,POLA1,E2F7,HIC1,RYBP,RRM2,KAT2B,UXT,RB1,CDK2,WASF1,HDAC1,MCL1,CDC6,E2F5,RBL1,CES5A,CDK1,PLAU,EP300,KAT2A,HBP1,SULT2A1,E2F2,RBL2,CES1,CCNE1,MYBL2,CES3,TOPBP1,SMARCA2,E2F3,CES4A,CES2,TRIM28,CES1P1,CDC25A,E2F6,CCND3,CDKN1A,RANBP1,BRCA1,TP73,XRCC1,SERPINE1,RRM1,CDKN2C,ORC1,CDKN1B,CCNE2,TFDP2,DHFR,TK1,APAF1,CCNA2,CASP7,SP1,SIRT1,TRRAP,PRMT5,TFE3,CDKN2A,TYMS,MCM…
0.337437	0.536227	1.65046	0.00276467	1.90778	0.00012576	2.01297	1.52562e-05	EDNRA	KEGG_CALCIUM_SIGNALING_PATHWAY	CALM2,PTGFR,BST1,PTGER1,F2R,CALM1,PTGER3,ATP2A1,OXTR,PPP3R2,P2RX4,TACR3,P2RX5,PPP3CC,ADRB3,ATP2A3,P2RX1,PPP3R1,ADRB2,ATP2A2,P2RX3,ADRB1,TACR1,TACR2,SPHK1,CCKAR,CCKBR,NTSR1,PDGFRB,LOC729317,SLC8A1,ITPR3,SLC8A3,PLCD3,EDNRA,P2RX7,CHP2,DRD1,DRD5,TRHR,EDNRB,PHKB,PHKA2,PHKA1,GNA15,GNA11,VDAC1,VDAC2,CHRM1,VDAC3,CHRM2,PRKX,PLN,BDKRB1,MYLK,PLCE1,CHRM3,ADCY3,CALML5,LTB4R2,ADCY2,ADCY1,BDKRB2,PDE1C,CYSLTR1,G…
0.337437	0.536227	1.65046	0.00276467	1.90778	0.00012576	2.01297	1.52562e-05	EDNRA	KEGG_NEUROACTIVE_LIGAND_RECEPTOR_INTERACTION	PTGFR,PTGER2,PTGER1,PTGER4,PTGER3,CALCRL,TACR3,PTGIR,ADRB3,ADRB2,HRH4,ADRA2C,ADRB1,TACR1,ADRA2A,ADRA2B,TACR2,GPR35,THRB,THRA,PTH2R,PTH1R,PRSS3,PRSS2,NPY5R,PRSS1,CGA,NPY1R,NPY2R,RXFP1,MCHR1,LPAR4,DRD1,DRD2,DRD3,DRD4,DRD5,TRHR,NMUR2,SSTR2,SSTR3,SSTR1,PRLR,PRL,C5AR1,UTS2R,BDKRB1,BDKRB2,NPBWR2,NPBWR1,PRLHR,CSH1,NPFFR2,TAAR6,NTSR2,APLNR,NMUR1,GPR83,GABRQ,PLG,C3AR1,AGTR1,GALR1,AGTR2,SSTR5,SSTR4,ADCYAP1…
0.337437	0.536227	1.65046	0.00276467	1.90778	0.00012576	2.01297	1.52562e-05	EDNRA	KEGG_VASCULAR_SMOOTH_MUSCLE_CONTRACTION	CALM2,CALD1,CALM1,CYP4A11,CALCRL,PTGIR,PPP1R14A,JMJD7-PLA2G4B,ROCK1,PLA2G6,PLA2G2E,MRVI1,PLA2G10,BRAF,ITPR3,PLA2G4B,MYL6B,PLA2G2F,EDNRA,GNA12,GNA11,GNA13,PRKX,GUCY1A2,MYLK,ADCY3,MYL6,CALML5,ADCY2,ADCY1,PLA2G4E,KCNMB3,PRKACA,GNAQ,PRKACB,PRKACG,GNAS,CALML3,PLA2G2D,PLA2G12A,AGTR1,MYH11,CALM3,PLCB2,KCNMB2,ADCY8,PLCB1,ADCY9,PPP1R12B,ADCY6,ADCY7,PRKCB,RAF1,PLCB3,PRKCA,ADCY5,PLCB4,MYL9,ARHGEF11,KCNMB1,K…
0.337437	0.536227	1.65046	0.00276467	1.90778	0.00012576	2.01297	1.52562e-05	EDNRA	BIOCARTA_CARDIACEGF_PATHWAY	JUN,EDNRB,HRAS,PRKCB,EGFR,PRKCA,RELA,ADAM12,EGF,EDN1,EDNRA,AGT,PLCG1,RHOA,AGTR1,FOS,NFKB1,MYC
0.337437	0.536227	1.65046	0.00276467	1.90778	0.00012576	2.01297	1.52562e-05	EDNRA	PID_ENDOTHELIN_PATHWAY	PLCB3,MAPK14,MMP1,ADCY9,SLC9A1,GNAL,FOS,EDNRB,SRC,PTK2B,COL3A1,CYSLTR2,PRKCQ,ADCY8,ADCY4,GNAO1,EDN3,PLA2G4A,BCAR1,GNAZ,ADCY7,COL1A2,GNA12,GNAQ,AKT1,CYSLTR1,EDNRA,MAP2K1,PRKCG,GNA11,GNA15,CRK,MAP2K2,GNA14,GNAI1,PRKCE,SLC9A3,RAF1,RHOA,JUN,JAK2,ADCY5,PRKCH,PRKCD,CDC42,ADCY6,ADCY2,GNAI2,ADCY3,MAPK8,TRPC6,EDN2,RAC1,PLCB1,GNAI3,MAPK1,HRAS,PRKCB,PLCB2,EDN1,ADCY1,MAPK3,PRKCA
0.337437	0.536227	1.65046	0.00276467	1.90778	0.00012576	2.01297	1.52562e-05	EDNRA	REACTOME_GASTRIN_CREB_SIGNALLING_PATHWAY_VIA_PKC_AND_MAPK	RASGRP1,LPAR6,RASGRP2,RGS19,NMUR1,GNB5,CYSLTR1,NMU,NPFFR2,PROKR1,UTS2,CHRM1,CHRM3,CHRM5,MGLL,ARHGEF25,LTB4R,PROKR2,NMS,CREB1,DGKK,ADRA1D,ADRA1B,ADRA1A,ADRBK1,DGKA,DGKB,DGKG,DGKH,DGKQ,AGT,HBEGF,AGTR1,LPAR1,EDN1,EDN2,EDN3,EDNRA,EDNRB,EGFR,F2,F2R,F2RL1,F2RL2,DAGLB,GPRC6A,PLCB1,LPAR3,FPR2,NTSR2,GAST,UTS2D,GCG,GCGR,GHSR,P2RY10,GNA11,GNA15,GNAQ,GNB1,GNB2,GNB3,GNG3,GNG4,GNG5,GNG7,GNG10,GNG11,GNGT1,GNGT2…
0.337437	0.536227	1.65046	0.00276467	1.90778	0.00012576	2.01297	1.52562e-05	EDNRA	REACTOME_SIGNALING_BY_GPCR	AKT3,INSL5,RASGRP1,LPAR6,CDK5,CALCRL,RASGRP2,RAMP2,RAMP1,RAMP3,NET1,RGS19,NMUR1,VAV3,CXCL13,CXCR6,GNA13,GNB5,RRH,ADCY1,OR5I1,ADCY2,CYSLTR1,CCR9,CGA,PDE10A,CCL27,NMU,NPFFR2,PROKR1,ADCY3,UTS2,ADCY5,ADCY6,FZD10,AKAP13,GPR44,HRH3,CHRM1,CHRM2,ADCY7,PTH2,CHRM3,CHRM5,MGLL,ADCY8,ADCY9,ARHGEF25,ADCYAP1,ADCYAP1R1,RLN3,OR52E2,OR52J3,OR51L1,OR51A7,OR51S1,OR51F2,OR52R1,OR4X2,OR4B1,OR52M1,OR52K2,OR5P2,OR5P3,OR…
0.337437	0.536227	1.65046	0.00276467	1.90778	0.00012576	2.01297	1.52562e-05	EDNRA	REACTOME_PEPTIDE_LIGAND_BINDING_RECEPTORS	INSL5,NMUR1,CXCL13,CXCR6,CCR9,CCL27,NMU,NPFFR2,PROKR1,UTS2,RLN3,RXFP2,CCR1,CCR2,CCR3,CCR4,CCR5,CCR6,CCR7,CCR8,CCBP2,PROKR2,NMS,CX3CR1,AGT,AGTR1,AGTR2,APLNR,EDN1,EDN2,EDN3,EDNRA,EDNRB,F2,F2R,F2RL1,F2RL2,FPR1,FPR2,FPR3,NTSR2,GAST,DARC,NPB,UTS2D,GALR1,GHSR,GPR77,CCR10,XCR1,NPBWR1,NPBWR2,CXCR3,PRLHR,UTS2R,NPW,MCHR1,GPER,MLNR,CXCL1,CXCL2,CXCL3,GRP,GRPR,ANXA1,HCRT,HCRTR1,HCRTR2,RXFP4,QRFP,APP,IL8,CXCR1…
0.337437	0.536227	1.65046	0.00276467	1.90778	0.00012576	2.01297	1.52562e-05	EDNRA	REACTOME_CLASS_A1_RHODOPSIN_LIKE_RECEPTORS	INSL5,LPAR6,NMUR1,CXCL13,CXCR6,RRH,CYSLTR1,CCR9,CGA,CCL27,NMU,NPFFR2,PROKR1,UTS2,GPR44,HRH3,CHRM1,CHRM2,CHRM3,CHRM5,RLN3,RXFP2,CCR1,CCR2,CCR3,CCR4,CCR5,CCR6,CCR7,CCR8,CCBP2,LTB4R,CNR1,CNR2,PROKR2,NMS,ADORA1,TAAR1,ADORA2A,ADORA2B,ADORA3,ADRA1D,ADRA1B,ADRA1A,ADRA2A,ADRA2B,GPBAR1,CX3CR1,ADRB1,ADRB2,ADRB3,OXER1,DRD1,DRD2,DRD3,DRD5,AGT,AGTR1,AGTR2,APLNR,S1PR1,LPAR1,S1PR3,EDN1,EDN2,EDN3,EDNRA,EDNRB,F2,…
0.337437	0.536227	1.65046	0.00276467	1.90778	0.00012576	2.01297	1.52562e-05	EDNRA	REACTOME_G_ALPHA_Q_SIGNALLING_EVENTS	RASGRP1,LPAR6,RASGRP2,RGS19,NMUR1,GNB5,CYSLTR1,NMU,NPFFR2,PROKR1,UTS2,CHRM1,CHRM3,CHRM5,MGLL,ARHGEF25,LTB4R,PROKR2,NMS,DGKK,ADRA1D,ADRA1B,ADRA1A,ADRBK1,DGKA,DGKB,DGKG,DGKH,DGKQ,AGT,AGTR1,LPAR1,EDN1,EDN2,EDN3,EDNRA,EDNRB,F2,F2R,F2RL1,F2RL2,DAGLB,GPRC6A,PLCB1,LPAR3,FPR2,NTSR2,GAST,UTS2D,GCG,GCGR,GHSR,P2RY10,GNA11,GNA15,GNAQ,GNB1,GNB2,GNB3,GNG3,GNG4,GNG5,GNG7,GNG10,GNG11,GNGT1,GNGT2,GNRH1,GNRH2,GNRH…
0.337437	0.536227	1.65046	0.00276467	1.90778	0.00012576	2.01297	1.52562e-05	EDNRA	REACTOME_GPCR_DOWNSTREAM_SIGNALING	AKT3,INSL5,RASGRP1,LPAR6,CALCRL,RASGRP2,RAMP2,RAMP1,RAMP3,NET1,RGS19,NMUR1,VAV3,CXCL13,CXCR6,GNA13,GNB5,RRH,ADCY1,OR5I1,ADCY2,CYSLTR1,CCR9,CGA,PDE10A,CCL27,NMU,NPFFR2,PROKR1,ADCY3,UTS2,ADCY5,ADCY6,AKAP13,GPR44,HRH3,CHRM1,CHRM2,ADCY7,PTH2,CHRM3,CHRM5,MGLL,ADCY8,ADCY9,ARHGEF25,ADCYAP1,ADCYAP1R1,RLN3,OR52E2,OR52J3,OR51L1,OR51A7,OR51S1,OR51F2,OR52R1,OR4X2,OR4B1,OR52M1,OR52K2,OR5P2,OR5P3,OR8I2,OR2D3,O…
0.337437	0.536227	1.65046	0.00276467	1.90778	0.00012576	2.01297	1.52562e-05	EDNRA	REACTOME_GPCR_LIGAND_BINDING	INSL5,LPAR6,CALCRL,RAMP2,RAMP1,RAMP3,NMUR1,CXCL13,CXCR6,GNB5,RRH,CYSLTR1,CCR9,CGA,CCL27,NMU,NPFFR2,PROKR1,UTS2,FZD10,GPR44,HRH3,CHRM1,CHRM2,PTH2,CHRM3,CHRM5,ADCYAP1,ADCYAP1R1,RLN3,RXFP2,CCR1,CCR2,CCR3,CCR4,CCR5,CCR6,CCR7,CCR8,CCBP2,LTB4R,CNR1,CNR2,PROKR2,NMS,ADM,ADORA1,TAAR1,ADORA2A,ADORA2B,CRH,CRHR2,ADORA3,ADRA1D,ADRA1B,ADRA1A,ADRA2A,ADRA2B,GPBAR1,CX3CR1,ADRB1,ADRB2,ADRB3,CD55,OXER1,DRD1,DRD2,DR…
-0.255766	0.583481	-0.81805	0.270518	-0.978667	0.0989645	-1.23898	0.00636993	EDNRB	KEGG_CALCIUM_SIGNALING_PATHWAY	CALM2,PTGFR,BST1,PTGER1,F2R,CALM1,PTGER3,ATP2A1,OXTR,PPP3R2,P2RX4,TACR3,P2RX5,PPP3CC,ADRB3,ATP2A3,P2RX1,PPP3R1,ADRB2,ATP2A2,P2RX3,ADRB1,TACR1,TACR2,SPHK1,CCKAR,CCKBR,NTSR1,PDGFRB,LOC729317,SLC8A1,ITPR3,SLC8A3,PLCD3,EDNRA,P2RX7,CHP2,DRD1,DRD5,TRHR,EDNRB,PHKB,PHKA2,PHKA1,GNA15,GNA11,VDAC1,VDAC2,CHRM1,VDAC3,CHRM2,PRKX,PLN,BDKRB1,MYLK,PLCE1,CHRM3,ADCY3,CALML5,LTB4R2,ADCY2,ADCY1,BDKRB2,PDE1C,CYSLTR1,G…
-0.255766	0.583481	-0.81805	0.270518	-0.978667	0.0989645	-1.23898	0.00636993	EDNRB	KEGG_NEUROACTIVE_LIGAND_RECEPTOR_INTERACTION	PTGFR,PTGER2,PTGER1,PTGER4,PTGER3,CALCRL,TACR3,PTGIR,ADRB3,ADRB2,HRH4,ADRA2C,ADRB1,TACR1,ADRA2A,ADRA2B,TACR2,GPR35,THRB,THRA,PTH2R,PTH1R,PRSS3,PRSS2,NPY5R,PRSS1,CGA,NPY1R,NPY2R,RXFP1,MCHR1,LPAR4,DRD1,DRD2,DRD3,DRD4,DRD5,TRHR,NMUR2,SSTR2,SSTR3,SSTR1,PRLR,PRL,C5AR1,UTS2R,BDKRB1,BDKRB2,NPBWR2,NPBWR1,PRLHR,CSH1,NPFFR2,TAAR6,NTSR2,APLNR,NMUR1,GPR83,GABRQ,PLG,C3AR1,AGTR1,GALR1,AGTR2,SSTR5,SSTR4,ADCYAP1…
-0.255766	0.583481	-0.81805	0.270518	-0.978667	0.0989645	-1.23898	0.00636993	EDNRB	KEGG_MELANOGENESIS	CALM2,CALM1,TYR,CREB3L1,FZD1,FZD4,FZD6,FZD7,LEF1,CREBBP,CREB3,FZD8,FZD9,POMC,WNT9B,WNT9A,CREB1,WNT2B,WNT11,EDN1,WNT10B,NRAS,EDNRB,LOC652799,KRAS,PRKX,GNAI1,GNAI2,CALML5,ADCY3,ADCY2,ADCY1,CREB3L3,WNT5B,CAMK2A,CAMK2B,CAMK2D,CAMK2G,PRKACA,GNAQ,PRKACB,PRKACG,GNAS,GNAI3,WNT16,GNAO1,CALML3,DCT,CALM3,PLCB2,ADCY8,ADCY9,PLCB1,ADCY6,ADCY7,PRKCB,RAF1,PLCB3,PRKCA,PLCB4,ADCY5,CREB3L4,ASIP,KITLG,PRKCG,MC1R,WNT…
-0.255766	0.583481	-0.81805	0.270518	-0.978667	0.0989645	-1.23898	0.00636993	EDNRB	BIOCARTA_CARDIACEGF_PATHWAY	JUN,EDNRB,HRAS,PRKCB,EGFR,PRKCA,RELA,ADAM12,EGF,EDN1,EDNRA,AGT,PLCG1,RHOA,AGTR1,FOS,NFKB1,MYC
-0.255766	0.583481	-0.81805	0.270518	-0.978667	0.0989645	-1.23898	0.00636993	EDNRB	PID_ENDOTHELIN_PATHWAY	PLCB3,MAPK14,MMP1,ADCY9,SLC9A1,GNAL,FOS,EDNRB,SRC,PTK2B,COL3A1,CYSLTR2,PRKCQ,ADCY8,ADCY4,GNAO1,EDN3,PLA2G4A,BCAR1,GNAZ,ADCY7,COL1A2,GNA12,GNAQ,AKT1,CYSLTR1,EDNRA,MAP2K1,PRKCG,GNA11,GNA15,CRK,MAP2K2,GNA14,GNAI1,PRKCE,SLC9A3,RAF1,RHOA,JUN,JAK2,ADCY5,PRKCH,PRKCD,CDC42,ADCY6,ADCY2,GNAI2,ADCY3,MAPK8,TRPC6,EDN2,RAC1,PLCB1,GNAI3,MAPK1,HRAS,PRKCB,PLCB2,EDN1,ADCY1,MAPK3,PRKCA
-0.255766	0.583481	-0.81805	0.270518	-0.978667	0.0989645	-1.23898	0.00636993	EDNRB	PID_ARF6_TRAFFICKING_PATHWAY	PIP5K1C,SLC2A4,DNM2,ARF6,ITGA2,ITGA1,NME1,EXOC6,MAPK8IP3,IL2RA,ITGB1,ITGA4,VAMP3,SPAG9,EXOC2,ITGA8,CPE,CTNNB1,ASAP2,EXOC4,PLD2,ITGA6,ITGA5,RALA,CTNNA1,ITGAV,PLD1,EXOC3,CTNND1,INS,TSHR,AGTR1,EDNRB,SCAMP2,ADRB2,ITGA3,ACAP1,ITGA9,CLTC,EXOC1,ITGA10,ITGA11,ITGA7,EXOC7,EXOC5,AVPR2,KLC1,CDH1,BIN1
-0.255766	0.583481	-0.81805	0.270518	-0.978667	0.0989645	-1.23898	0.00636993	EDNRB	REACTOME_GASTRIN_CREB_SIGNALLING_PATHWAY_VIA_PKC_AND_MAPK	RASGRP1,LPAR6,RASGRP2,RGS19,NMUR1,GNB5,CYSLTR1,NMU,NPFFR2,PROKR1,UTS2,CHRM1,CHRM3,CHRM5,MGLL,ARHGEF25,LTB4R,PROKR2,NMS,CREB1,DGKK,ADRA1D,ADRA1B,ADRA1A,ADRBK1,DGKA,DGKB,DGKG,DGKH,DGKQ,AGT,HBEGF,AGTR1,LPAR1,EDN1,EDN2,EDN3,EDNRA,EDNRB,EGFR,F2,F2R,F2RL1,F2RL2,DAGLB,GPRC6A,PLCB1,LPAR3,FPR2,NTSR2,GAST,UTS2D,GCG,GCGR,GHSR,P2RY10,GNA11,GNA15,GNAQ,GNB1,GNB2,GNB3,GNG3,GNG4,GNG5,GNG7,GNG10,GNG11,GNGT1,GNGT2…
-0.255766	0.583481	-0.81805	0.270518	-0.978667	0.0989645	-1.23898	0.00636993	EDNRB	REACTOME_SIGNALING_BY_GPCR	AKT3,INSL5,RASGRP1,LPAR6,CDK5,CALCRL,RASGRP2,RAMP2,RAMP1,RAMP3,NET1,RGS19,NMUR1,VAV3,CXCL13,CXCR6,GNA13,GNB5,RRH,ADCY1,OR5I1,ADCY2,CYSLTR1,CCR9,CGA,PDE10A,CCL27,NMU,NPFFR2,PROKR1,ADCY3,UTS2,ADCY5,ADCY6,FZD10,AKAP13,GPR44,HRH3,CHRM1,CHRM2,ADCY7,PTH2,CHRM3,CHRM5,MGLL,ADCY8,ADCY9,ARHGEF25,ADCYAP1,ADCYAP1R1,RLN3,OR52E2,OR52J3,OR51L1,OR51A7,OR51S1,OR51F2,OR52R1,OR4X2,OR4B1,OR52M1,OR52K2,OR5P2,OR5P3,OR…
-0.255766	0.583481	-0.81805	0.270518	-0.978667	0.0989645	-1.23898	0.00636993	EDNRB	REACTOME_PEPTIDE_LIGAND_BINDING_RECEPTORS	INSL5,NMUR1,CXCL13,CXCR6,CCR9,CCL27,NMU,NPFFR2,PROKR1,UTS2,RLN3,RXFP2,CCR1,CCR2,CCR3,CCR4,CCR5,CCR6,CCR7,CCR8,CCBP2,PROKR2,NMS,CX3CR1,AGT,AGTR1,AGTR2,APLNR,EDN1,EDN2,EDN3,EDNRA,EDNRB,F2,F2R,F2RL1,F2RL2,FPR1,FPR2,FPR3,NTSR2,GAST,DARC,NPB,UTS2D,GALR1,GHSR,GPR77,CCR10,XCR1,NPBWR1,NPBWR2,CXCR3,PRLHR,UTS2R,NPW,MCHR1,GPER,MLNR,CXCL1,CXCL2,CXCL3,GRP,GRPR,ANXA1,HCRT,HCRTR1,HCRTR2,RXFP4,QRFP,APP,IL8,CXCR1…
-0.255766	0.583481	-0.81805	0.270518	-0.978667	0.0989645	-1.23898	0.00636993	EDNRB	REACTOME_CLASS_A1_RHODOPSIN_LIKE_RECEPTORS	INSL5,LPAR6,NMUR1,CXCL13,CXCR6,RRH,CYSLTR1,CCR9,CGA,CCL27,NMU,NPFFR2,PROKR1,UTS2,GPR44,HRH3,CHRM1,CHRM2,CHRM3,CHRM5,RLN3,RXFP2,CCR1,CCR2,CCR3,CCR4,CCR5,CCR6,CCR7,CCR8,CCBP2,LTB4R,CNR1,CNR2,PROKR2,NMS,ADORA1,TAAR1,ADORA2A,ADORA2B,ADORA3,ADRA1D,ADRA1B,ADRA1A,ADRA2A,ADRA2B,GPBAR1,CX3CR1,ADRB1,ADRB2,ADRB3,OXER1,DRD1,DRD2,DRD3,DRD5,AGT,AGTR1,AGTR2,APLNR,S1PR1,LPAR1,S1PR3,EDN1,EDN2,EDN3,EDNRA,EDNRB,F2,…
-0.255766	0.583481	-0.81805	0.270518	-0.978667	0.0989645	-1.23898	0.00636993	EDNRB	REACTOME_G_ALPHA_Q_SIGNALLING_EVENTS	RASGRP1,LPAR6,RASGRP2,RGS19,NMUR1,GNB5,CYSLTR1,NMU,NPFFR2,PROKR1,UTS2,CHRM1,CHRM3,CHRM5,MGLL,ARHGEF25,LTB4R,PROKR2,NMS,DGKK,ADRA1D,ADRA1B,ADRA1A,ADRBK1,DGKA,DGKB,DGKG,DGKH,DGKQ,AGT,AGTR1,LPAR1,EDN1,EDN2,EDN3,EDNRA,EDNRB,F2,F2R,F2RL1,F2RL2,DAGLB,GPRC6A,PLCB1,LPAR3,FPR2,NTSR2,GAST,UTS2D,GCG,GCGR,GHSR,P2RY10,GNA11,GNA15,GNAQ,GNB1,GNB2,GNB3,GNG3,GNG4,GNG5,GNG7,GNG10,GNG11,GNGT1,GNGT2,GNRH1,GNRH2,GNRH…
-0.255766	0.583481	-0.81805	0.270518	-0.978667	0.0989645	-1.23898	0.00636993	EDNRB	REACTOME_GPCR_DOWNSTREAM_SIGNALING	AKT3,INSL5,RASGRP1,LPAR6,CALCRL,RASGRP2,RAMP2,RAMP1,RAMP3,NET1,RGS19,NMUR1,VAV3,CXCL13,CXCR6,GNA13,GNB5,RRH,ADCY1,OR5I1,ADCY2,CYSLTR1,CCR9,CGA,PDE10A,CCL27,NMU,NPFFR2,PROKR1,ADCY3,UTS2,ADCY5,ADCY6,AKAP13,GPR44,HRH3,CHRM1,CHRM2,ADCY7,PTH2,CHRM3,CHRM5,MGLL,ADCY8,ADCY9,ARHGEF25,ADCYAP1,ADCYAP1R1,RLN3,OR52E2,OR52J3,OR51L1,OR51A7,OR51S1,OR51F2,OR52R1,OR4X2,OR4B1,OR52M1,OR52K2,OR5P2,OR5P3,OR8I2,OR2D3,O…
-0.255766	0.583481	-0.81805	0.270518	-0.978667	0.0989645	-1.23898	0.00636993	EDNRB	REACTOME_GPCR_LIGAND_BINDING	INSL5,LPAR6,CALCRL,RAMP2,RAMP1,RAMP3,NMUR1,CXCL13,CXCR6,GNB5,RRH,CYSLTR1,CCR9,CGA,CCL27,NMU,NPFFR2,PROKR1,UTS2,FZD10,GPR44,HRH3,CHRM1,CHRM2,PTH2,CHRM3,CHRM5,ADCYAP1,ADCYAP1R1,RLN3,RXFP2,CCR1,CCR2,CCR3,CCR4,CCR5,CCR6,CCR7,CCR8,CCBP2,LTB4R,CNR1,CNR2,PROKR2,NMS,ADM,ADORA1,TAAR1,ADORA2A,ADORA2B,CRH,CRHR2,ADORA3,ADRA1D,ADRA1B,ADRA1A,ADRA2A,ADRA2B,GPBAR1,CX3CR1,ADRB1,ADRB2,ADRB3,CD55,OXER1,DRD1,DRD2,DR…
0.509094	0.293524	0.8714	0.338487	1.11079	0.0703527	1.60709	0.000577322	EFNB2	KEGG_AXON_GUIDANCE	UNC5B,PLXNB2,PPP3R2,PPP3CC,PPP3R1,PAK4,NGEF,SEMA4C,SEMA4A,PLXNC1,ROCK1,ABLIM3,PTK2,ROBO1,SLIT2,ROBO2,PLXNA1,ABL1,PLXNA2,PLXNB3,PLXNB1,SEMA3G,ITGB1,SEMA3F,NRAS,ROBO3,CHP2,NFAT5,SEMA6D,RHOD,PAK6,PLXNA3,NCK1,NFATC4,NTNG1,SEMA6A,NFATC3,KRAS,SRGAP3,L1CAM,CFL2,CFL1,GNAI1,UNC5A,GNAI2,RND1,NCK2,MET,SLIT1,SLIT3,PAK7,NTN1,PAK1,LRRC4C,SEMA3C,GNAI3,CXCL12,SEMA5A,NFATC2,NFATC1,DCC,CDC42,UNC5D,SRGAP2,SEMA6C,SE…
0.509094	0.293524	0.8714	0.338487	1.11079	0.0703527	1.60709	0.000577322	EFNB2	PID_EPHB_FWD_PATHWAY	EPHB2,EPHB4,EFNA5,MAPK1,SRC,GRB2,MAP2K1,PXN,CRK,CDC42,HRAS,NCK1,KRAS,EFNB3,RRAS,PAK1,MAPK3,GRB7,PTK2,SYNJ1,EPHB3,EFNB1,DNM1,MAP4K4,PIK3CA,GRIA1,EPHB1,ROCK1,NRAS,ITSN1,RAP1A,RAC1,RAP1B,EFNB2,PIK3R1,SHC1,WASL,TF,KALRN,RASA1
0.509094	0.293524	0.8714	0.338487	1.11079	0.0703527	1.60709	0.000577322	EFNB2	PID_EPHRINB_REV_PATHWAY	MAP3K7,EPHB1,MAP2K4,FGR,LCK,PIK3R1,DNM1,EFNB2,EPHB2,PTPN13,TIAM1,RAC1,PIK3CA,RGS3,EPHB4,ITGB3,FYN,FGA,BLK,CXCR4,HCK,NCK2,FGB,MAPK8,SRC,EFNB1,FGG,LYN,ITGA2B,YES1
2.02425	4.4226e-20	-0.668523	0.0685427	-1.11149	5.25341e-05	-1.71093	1.69659e-12	ENPP1	KEGG_PURINE_METABOLISM	POLR2G,NT5C2,POLR2H,ENPP3,POLR2E,POLR2F,ENPP1,XDH,POLR2I,POLR2J,POLE3,ADSS,PRPS2,ADSL,NME6,POLR1D,PNPT1,POLR2K,PDE11A,POLD3,POLR2L,AK1,NME1-NME2,AK2,AK4,POLA2,CANT1,AMPD1,AMPD3,AMPD2,NME4,GUCY2D,NME1,ATIC,NME2,DGUOK,POLR3C,NME3,POLR3G,POLR3F,PRUNE,C17orf48,PDE4B,PDE4C,PDE3B,PDE4A,NUDT2,GMPR2,PDE6C,PDE6D,PDE4D,PDE6A,PRIM1,PRIM2,AK5,GMPR,NME5,PDE7B,PDE5A,POLD4,GUCY1A2,FHIT,ADCY3,ADCY2,ADCY1,POLA1,P…
2.02425	4.4226e-20	-0.668523	0.0685427	-1.11149	5.25341e-05	-1.71093	1.69659e-12	ENPP1	KEGG_STARCH_AND_SUCROSE_METABOLISM	ENPP3,GCK,ENPP1,AMY2B,UGT2B28,PGM2,UXS1,UGDH,MGAM,GYS1,GYS2,HK2,HK3,HK1,GBA3,GUSB,TREH,AMY1A,AMY1B,AMY1C,AMY2A,UGT2B11,PYGB,PYGM,PYGL,UGT2A3,UGT1A4,UGT1A1,UGT1A3,UGT1A10,UGT1A8,UGT1A7,UGT1A6,PGM2L1,AGL,UGT1A5,SI,UGT2A1,GBE1,UGT1A9,G6PC2,GANC,G6PC,UGP2,PGM1,UGT2B10,UGT2B7,UGT2B4,GAA,GPI,UGT2B17,UGT2B15
2.02425	4.4226e-20	-0.668523	0.0685427	-1.11149	5.25341e-05	-1.71093	1.69659e-12	ENPP1	KEGG_RIBOFLAVIN_METABOLISM	ACPT,ENPP3,ENPP1,ACP6,RFK,ACPP,FLAD1,TYR,MTMR7,MTMR6,PHPT1,MTMR1,ACP1,ACP2,ACP5,MTMR2
2.02425	4.4226e-20	-0.668523	0.0685427	-1.11149	5.25341e-05	-1.71093	1.69659e-12	ENPP1	KEGG_NICOTINATE_AND_NICOTINAMIDE_METABOLISM	NMNAT1,NT5C2,ENPP3,ENPP1,BST1,NNT,AOX1,CD38,NT5M,NADSYN1,NUDT12,NT5C1B,NT5C3,C9orf95,NT5C1A,QPRT,NAMPT,NT5C,NMNAT3,PNP,NMNAT2,NT5E,NADK,NNMT
2.02425	4.4226e-20	-0.668523	0.0685427	-1.11149	5.25341e-05	-1.71093	1.69659e-12	ENPP1	KEGG_PANTOTHENATE_AND_COA_BIOSYNTHESIS	PPCS,ENPP3,PANK3,PPCDC,ENPP1,VNN2,VNN1,PANK1,PANK4,UPB1,DPYS,COASY,DPYD,PANK2,BCAT1,BCAT2
2.02425	4.4226e-20	-0.668523	0.0685427	-1.11149	5.25341e-05	-1.71093	1.69659e-12	ENPP1	REACTOME_METABOLISM_OF_VITAMINS_AND_COFACTORS	NAMPT,GPHN,SLC19A2,SLC46A1,GSTO2,CYB5A,DHFR,CYB5R3,FASN,NMNAT2,QPRT,FPGS,TPK1,MOCS3,NMNAT3,MOCS1,MOCS2,MTHFD1,MTHFR,ENPP1,PANK1,ACP5,MOCOS,PNPO,NADSYN1,PANK4,RFK,PPCDC,AASDHPPT,DHFRP1,SHMT1,NMNAT1,SLC2A1,SLC2A3,NADK,SLC19A1,THTPA,PANK3,PPCS,PANK2,FLAD1,SLC25A16,COASY,SLC19A3,SLC25A32,PDXK,SLC5A6,NFS1,GSTO1,SLC23A2,SLC23A1
-1.04047	0.218714	1.67621	0.181717	1.78481	0.0989645	2.06631	0.0153486	EPGN	NABA_SECRETED_FACTORS	AMH,ANGPT1,ANGPT2,ANGPT4,ANGPTL1,ANGPTL2,ANGPTL3,ANGPTL4,ANGPTL5,ANGPTL6,ANGPTL7,AREG,ARTN,BDNF,BMP10,BMP15,BMP2,BMP3,BMP4,BMP5,BMP6,BMP7,BMP8A,BMP8B,BRINP2,BRINP3,BTC,C1QTNF9B,CBLN1,CBLN2,CBLN3,CBLN4,CCBE1,CCL1,CCL11,CCL13,CCL14,CCL15,CCL16,CCL17,CCL18,CCL19,CCL2,CCL20,CCL21,CCL22,CCL23,CCL24,CCL25,CCL26,CCL27,CCL28,CCL3,CCL3L3,CCL4,CCL4L1,CCL4L2,CCL5,CCL7,CCL8,CFC1,CFC1B,CHRD,CHRDL1,CHRDL2,CLCF…
-1.04047	0.218714	1.67621	0.181717	1.78481	0.0989645	2.06631	0.0153486	EPGN	NABA_MATRISOME_ASSOCIATED	ANXA1,ANXA10,ANXA11,ANXA13,ANXA2,ANXA3,ANXA4,ANXA5,ANXA6,ANXA7,ANXA8,ANXA8L1,ANXA9,C1QA,C1QB,C1QC,C1QL1,C1QL2,C1QL3,C1QL4,C1QTNF1,C1QTNF2,C1QTNF3,C1QTNF4,C1QTNF5,C1QTNF6,C1QTNF7,C1QTNF8,C1QTNF9,CD209,CLC,CLEC10A,CLEC11A,CLEC12A,CLEC12B,CLEC14A,CLEC17A,CLEC18A,CLEC18B,CLEC18C,CLEC19A,CLEC1A,CLEC1B,CLEC2A,CLEC2B,CLEC2D,CLEC2L,CLEC3A,CLEC3B,CLEC4A,CLEC4C,CLEC4D,CLEC4E,CLEC4F,CLEC4G,CLEC4M,CLEC5A,CLE…
-1.04047	0.218714	1.67621	0.181717	1.78481	0.0989645	2.06631	0.0153486	EPGN	NABA_MATRISOME	ABI3BP,ADIPOQ,AEBP1,AGRN,AMBN,AMELX,AMELY,BGLAP,BMPER,BSPH1,CDCP2,CILP,CILP2,COCH,COLQ,COMP,CRELD1,CRELD2,CRIM1,CRISPLD1,CRISPLD2,CTGF,CTHRC1,CYR61,DDX26B,DMBT1,DMP1,DPT,DSPP,ECM1,ECM2,EDIL3,EFEMP1,EFEMP2,EGFLAM,ELN,ELSPBP1,EMID1,EMILIN1,EMILIN2,EMILIN3,EYS,FBLN1,FBLN2,FBLN5,FBLN7,FBN1,FBN2,FBN3,FGA,FGB,FGG,FGL1,FGL2,FN1,FNDC1,FNDC7,FNDC8,FRAS1,GAS6,GLDN,HMCN1,HMCN2,IBSP,IGFALS,IGFBP1,IGFBP2,IGFB…
2.61639	0.00397944	-2.08647	0.330413	-3.01299	0.146285	-2.81492	0.0444655	EPHA7	KEGG_AXON_GUIDANCE	UNC5B,PLXNB2,PPP3R2,PPP3CC,PPP3R1,PAK4,NGEF,SEMA4C,SEMA4A,PLXNC1,ROCK1,ABLIM3,PTK2,ROBO1,SLIT2,ROBO2,PLXNA1,ABL1,PLXNA2,PLXNB3,PLXNB1,SEMA3G,ITGB1,SEMA3F,NRAS,ROBO3,CHP2,NFAT5,SEMA6D,RHOD,PAK6,PLXNA3,NCK1,NFATC4,NTNG1,SEMA6A,NFATC3,KRAS,SRGAP3,L1CAM,CFL2,CFL1,GNAI1,UNC5A,GNAI2,RND1,NCK2,MET,SLIT1,SLIT3,PAK7,NTN1,PAK1,LRRC4C,SEMA3C,GNAI3,CXCL12,SEMA5A,NFATC2,NFATC1,DCC,CDC42,UNC5D,SRGAP2,SEMA6C,SE…
2.61639	0.00397944	-2.08647	0.330413	-3.01299	0.146285	-2.81492	0.0444655	EPHA7	PID_EPHA_FWDPATHWAY	EPHA3,LYN,ARHGEF15,PLCG1,NGEF,PIK3R5,BLK,EFNA1,ROCK1,EFNA5,RHOA,EPHA5,EPHA1,CRKL,SRC,EPHA8,VAV2,VAV3,HCK,EPHA2,CBL,FGR,YES1,CRK,FYN,EFNA2,LCK,CDK5,EPHA6,EPHA7,PIK3R6,EPHA4,PIK3CG,EFNA3
1.35349	2.73057e-06	-0.594417	0.416682	-1.15379	0.00751255	-1.60281	6.92825e-06	EPHB2	KEGG_AXON_GUIDANCE	UNC5B,PLXNB2,PPP3R2,PPP3CC,PPP3R1,PAK4,NGEF,SEMA4C,SEMA4A,PLXNC1,ROCK1,ABLIM3,PTK2,ROBO1,SLIT2,ROBO2,PLXNA1,ABL1,PLXNA2,PLXNB3,PLXNB1,SEMA3G,ITGB1,SEMA3F,NRAS,ROBO3,CHP2,NFAT5,SEMA6D,RHOD,PAK6,PLXNA3,NCK1,NFATC4,NTNG1,SEMA6A,NFATC3,KRAS,SRGAP3,L1CAM,CFL2,CFL1,GNAI1,UNC5A,GNAI2,RND1,NCK2,MET,SLIT1,SLIT3,PAK7,NTN1,PAK1,LRRC4C,SEMA3C,GNAI3,CXCL12,SEMA5A,NFATC2,NFATC1,DCC,CDC42,UNC5D,SRGAP2,SEMA6C,SE…
1.35349	2.73057e-06	-0.594417	0.416682	-1.15379	0.00751255	-1.60281	6.92825e-06	EPHB2	ST_GA12_PATHWAY	PLD1,RAF1,EPHB2,VAV1,PTK2,F2RL2,MAPK7,BTK,JUN,PLD3,CFB,F2RL3,F2,DLG4,MYEF2,PLD2,RASAL1,NR4A3,SRC,MAPK1,MAP2K5,MAPK8,F2RL1
1.35349	2.73057e-06	-0.594417	0.416682	-1.15379	0.00751255	-1.60281	6.92825e-06	EPHB2	ST_G_ALPHA_I_PATHWAY	EGFR,PLCB2,SOS1,AKT1,SOS2,AKT3,ITPR2,PIK3CB,TERF2IP,SHC1,DRD2,STAT3,ITPKB,ITPR1,RAF1,EPHB2,AKT2,KCNJ9,GRB2,PITX2,BRAF,KCNJ5,CFB,PLCB1,ASAH1,RGS20,PI3,ITPKA,PLCB4,SRC,MAPK1,KCNJ3,ITPR3,DAG1,PLCB3
1.35349	2.73057e-06	-0.594417	0.416682	-1.15379	0.00751255	-1.60281	6.92825e-06	EPHB2	ST_GRANULE_CELL_SURVIVAL_PATHWAY	CXCR2,CREB3,MAPK8IP2,JUN,MAPK8IP1,CASP3,PARP1,CREB5,APC,MAP2K7,ITPKB,GNAQ,EPHB2,MAP2K4,CXCL2,MAPK8IP3,CAMP,CERK,MAPK9,ASAH1,MAPK10,ITPKA,CREB1,MAPK1,FOS,DAG1,MAPK8
1.35349	2.73057e-06	-0.594417	0.416682	-1.15379	0.00751255	-1.60281	6.92825e-06	EPHB2	ST_INTEGRIN_SIGNALING_PATHWAY	ANGPTL2,PAK3,ARHGAP35,ITGA4,ILK,MRAS,PAK6,MAP3K11,ITGA5,TERF2IP,ACTR2,MAP2K7,ITGA6,EPHB2,ABL1,AKT2,CDC42,PTK2,ITGA10,MAPK8IP3,GRB2,ITGA3,ROCK1,CAV1,PIK3CA,PLCG2,PKLR,TNK2,CDKN2A,MAPK10,TLN1,SRC,ITGA1,FYN,P4HB,MAPK8,PAK4,ARHGEF7,ITGA2,ITGB3BP,RALA,ITGA8,SOS1,BCAR1,CRK,RHO,MAPK8IP2,AKT1,ACTN1,SOS2,MYLK,AKT3,MAPK8IP1,PLCG1,ITGA7,PAK1,PIK3CB,CSE1L,SHC1,ARHGEF6,ARHGAP26,ITGA11,ACTR3,ASAP1,RAF1,MAP2K4,…
1.35349	2.73057e-06	-0.594417	0.416682	-1.15379	0.00751255	-1.60281	6.92825e-06	EPHB2	ST_T_CELL_SIGNAL_TRANSDUCTION	PAK4,LAT,ZAP70,VAV1,NFKBIA,SOS1,CTLA4,GRAP2,LCK,LCP2,PRDX1,PAK3,PTPRC,CSK,SOS2,NFAT5,NFKBIB,PAK6,NCK1,PLCG1,PAK1,ITK,CD3D,NFKB2,ITPKB,RAF1,EPHB2,RASGRP3,CBL,TONSL,NFKBIE,GRB2,RASGRP2,PAK7,RASGRP1,NFKB1,ITPKA,PAK2,RASGRP4,MAPK1,DTYMK,FBXW7,NFKBIL1,DAG1,CD28
1.35349	2.73057e-06	-0.594417	0.416682	-1.15379	0.00751255	-1.60281	6.92825e-06	EPHB2	ST_B_CELL_ANTIGEN_RECEPTOR	CD19,PPP1R13B,VAV1,NFKBIA,SOS1,PRDX1,AKT1,CSK,SOS2,NFKBIB,NFAT5,PIK3R1,AKT3,PIK3CD,MAP2K1,SHC1,BLNK,NFKB2,ITPKB,BCR,RAF1,EPHB2,AKT2,SERPINA4,TONSL,NFKBIE,LYN,GRB2,BTK,PIK3CA,PLCG2,BAD,PI3,MAP2K2,NFKB1,ITPKA,MAPK1,NFKBIL1,SYK,DAG1
1.35349	2.73057e-06	-0.594417	0.416682	-1.15379	0.00751255	-1.60281	6.92825e-06	EPHB2	ST_FAS_SIGNALING_PATHWAY	TUFM,EZR,SMPD1,MET,NFKBIB,CASP3,PARP1,NR0B2,PFN1,CAD,MAP2K7,EPHB2,TRAF2,MAP3K1,HSPB1,MAPK8IP3,TONSL,AGFG1,BAK1,ROCK1,MAP3K5,TP53,MAPK10,FAS,DAXX,DIABLO,MAPK8,EGFR,NFKBIA,DEDD2,PFN2,BFAR,IL1A,MAPK8IP2,TPX2,FAIM2,NFAT5,MAPK8IP1,PTPN13,XIAP,BAX,RIPK1,CASP8,NFKB2,CASP10,CDK2AP1,MAP2K4,FAF1,ALG2,CD7,NFKBIE,IL8,FADD,TNFRSF6B,MAPK9,BTK,DEDD,CSNK1A1,NFKB1,RALBP1,CASP8AP2,MAPK1,NCS1,NFKBIL1,DFFA
1.35349	2.73057e-06	-0.594417	0.416682	-1.15379	0.00751255	-1.60281	6.92825e-06	EPHB2	ST_MYOCYTE_AD_PATHWAY	RAC1,RHO,AKT1,ITPR2,APC,ADRB1,ITPR1,GNAQ,EPHB2,GNAI1,KCNJ9,CAMP,PITX2,PLN,KCNJ5,CFB,KAT5,PTX3,ASAH1,CAV3,DLG4,RYR1,MAPK1,KCNJ3,GAST,ITPR3,DAG1
1.35349	2.73057e-06	-0.594417	0.416682	-1.15379	0.00751255	-1.60281	6.92825e-06	EPHB2	PID_EPHB_FWD_PATHWAY	EPHB2,EPHB4,EFNA5,MAPK1,SRC,GRB2,MAP2K1,PXN,CRK,CDC42,HRAS,NCK1,KRAS,EFNB3,RRAS,PAK1,MAPK3,GRB7,PTK2,SYNJ1,EPHB3,EFNB1,DNM1,MAP4K4,PIK3CA,GRIA1,EPHB1,ROCK1,NRAS,ITSN1,RAP1A,RAC1,RAP1B,EFNB2,PIK3R1,SHC1,WASL,TF,KALRN,RASA1
1.35349	2.73057e-06	-0.594417	0.416682	-1.15379	0.00751255	-1.60281	6.92825e-06	EPHB2	PID_SYNDECAN_2_PATHWAY	TRAPPC4,MMP2,ITGA5,MAPK1,LAMA1,FN1,CAV2,SRC,RHOA,MAPK3,CASP3,NF1,SDC2,TGFB1,SDCBP,GNB2L1,EZR,PRKCD,TNFRSF13B,LAMA3,CASK,RASA1,PRKACA,CSF2,ITGA2,ITGB1,KNG1,EPHB2,MAPK8,IL8,HRAS,BAX,EPB41
1.35349	2.73057e-06	-0.594417	0.416682	-1.15379	0.00751255	-1.60281	6.92825e-06	EPHB2	PID_EPHRINB_REV_PATHWAY	MAP3K7,EPHB1,MAP2K4,FGR,LCK,PIK3R1,DNM1,EFNB2,EPHB2,PTPN13,TIAM1,RAC1,PIK3CA,RGS3,EPHB4,ITGB3,FYN,FGA,BLK,CXCR4,HCK,NCK2,FGB,MAPK8,SRC,EFNB1,FGG,LYN,ITGA2B,YES1
1.85633	6.5399e-07	-0.405384	0.893877	-0.383131	0.812005	-1.38488	0.0109559	EPHB3	KEGG_AXON_GUIDANCE	UNC5B,PLXNB2,PPP3R2,PPP3CC,PPP3R1,PAK4,NGEF,SEMA4C,SEMA4A,PLXNC1,ROCK1,ABLIM3,PTK2,ROBO1,SLIT2,ROBO2,PLXNA1,ABL1,PLXNA2,PLXNB3,PLXNB1,SEMA3G,ITGB1,SEMA3F,NRAS,ROBO3,CHP2,NFAT5,SEMA6D,RHOD,PAK6,PLXNA3,NCK1,NFATC4,NTNG1,SEMA6A,NFATC3,KRAS,SRGAP3,L1CAM,CFL2,CFL1,GNAI1,UNC5A,GNAI2,RND1,NCK2,MET,SLIT1,SLIT3,PAK7,NTN1,PAK1,LRRC4C,SEMA3C,GNAI3,CXCL12,SEMA5A,NFATC2,NFATC1,DCC,CDC42,UNC5D,SRGAP2,SEMA6C,SE…
1.85633	6.5399e-07	-0.405384	0.893877	-0.383131	0.812005	-1.38488	0.0109559	EPHB3	PID_EPHB_FWD_PATHWAY	EPHB2,EPHB4,EFNA5,MAPK1,SRC,GRB2,MAP2K1,PXN,CRK,CDC42,HRAS,NCK1,KRAS,EFNB3,RRAS,PAK1,MAPK3,GRB7,PTK2,SYNJ1,EPHB3,EFNB1,DNM1,MAP4K4,PIK3CA,GRIA1,EPHB1,ROCK1,NRAS,ITSN1,RAP1A,RAC1,RAP1B,EFNB2,PIK3R1,SHC1,WASL,TF,KALRN,RASA1
3.34098	1.81187e-23	0.404682	0.860614	0.60911	0.51399	1.14895	0.0104061	ERCC6L	PID_PLK1_PATHWAY	CENPE,ROCK2,PLK1,CDC25C,SPC24,BUB1B,FBXW11,KIF2A,RHOA,PPP2R1A,ERCC6L,CDK1,CLSPN,NUDC,AURKA,ODF2,CDC25B,FBXO5,GOLGA2,CCNB1,NDC80,KIF20A,FZR1,SSPO,PPP1CB,PPP2CA,PLK1S1,INCENP,TUBG1,MLF1IP,ECT2,TPT1,WEE1,NINL,PPP1R12A,SGOL1,PAK1,CDC20,BORA,TPX2,GORASP1,STAG2,PRC1,CDC14B,RAB1A,BUB1
3.34098	1.81187e-23	0.404682	0.860614	0.60911	0.51399	1.14895	0.0104061	ERCC6L	REACTOME_CELL_CYCLE	KIF20A,ACTR1A,AKAP9,CDK2,CDK4,CDK6,PSMD14,CDK7,CDKN1A,CDKN1B,STAG1,CDKN2A,CDKN2B,CDKN2C,CDKN2D,TUBB4A,TUBB4B,SYCP2,ANAPC10,NDC80,TUBGCP3,DCTN2,CENPA,CENPC1,CETN2,POLD3,NUDC,PLK4,STAG3,STAG2,SDCCAG8,TUBGCP2,RUVBL2,DBF4,KIF2C,CNTRL,UBE2C,DIDO1,CHEK1,FGFR1OP,ZWINT,CEP250,CHEK2,PMF1,DCTN3,OIP5,TUBGCP5,CKS1B,NEDD1,HIST4H4,HIST3H2BB,LIN54,PSMA8,CSNK1D,CSNK1E,SPC24,SGOL2,SGOL1,DCTN1,DHFR,DKC1,DNA2,DYNC1…
3.34098	1.81187e-23	0.404682	0.860614	0.60911	0.51399	1.14895	0.0104061	ERCC6L	REACTOME_CELL_CYCLE_MITOTIC	KIF20A,ACTR1A,AKAP9,CDK2,CDK4,CDK6,PSMD14,CDK7,CDKN1A,CDKN1B,STAG1,CDKN2A,CDKN2B,CDKN2C,CDKN2D,TUBB4A,TUBB4B,ANAPC10,NDC80,TUBGCP3,DCTN2,CENPA,CENPC1,CETN2,POLD3,NUDC,PLK4,STAG2,SDCCAG8,TUBGCP2,DBF4,KIF2C,CNTRL,UBE2C,FGFR1OP,ZWINT,CEP250,PMF1,DCTN3,TUBGCP5,CKS1B,NEDD1,LIN54,PSMA8,CSNK1D,CSNK1E,SPC24,SGOL2,SGOL1,DCTN1,DHFR,DNA2,DYNC1H1,DYNC1I2,DYRK1A,E2F1,E2F2,E2F3,E2F4,E2F5,TUBB,SKA1,FEN1,CEP164,…
3.34098	1.81187e-23	0.404682	0.860614	0.60911	0.51399	1.14895	0.0104061	ERCC6L	REACTOME_MITOTIC_M_M_G1_PHASES	KIF20A,CDK2,PSMD14,STAG1,NDC80,CENPA,CENPC1,NUDC,STAG2,DBF4,KIF2C,ZWINT,PMF1,PSMA8,SPC24,SGOL2,SGOL1,E2F1,E2F2,E2F3,SKA1,MAPRE1,PSME4,CLASP1,ITGB3BP,ORC6,ORC3,POLA2,CENPI,AHCTF1,NSL1,FBXO5,RPA4,BIRC5,SKA2,NUP43,INCENP,APITD1,KIF2A,CENPP,MAD2L1,MCM2,MCM3,MCM4,MCM5,MCM6,MCM7,ORC1,ORC2,ORC4,ORC5,PAFAH1B1,GMNN,PLK1,POLA1,POLE,POLE2,ERCC6L,CCDC99,PPP1CC,ZWILCH,CDCA8,PPP2CA,PPP2CB,CENPQ,PPP2R1A,PPP2R1B…
3.34098	1.81187e-23	0.404682	0.860614	0.60911	0.51399	1.14895	0.0104061	ERCC6L	REACTOME_DNA_REPLICATION	KIF20A,CDK2,PSMD14,CDKN1A,CDKN1B,STAG1,NDC80,CENPA,CENPC1,POLD3,NUDC,STAG2,DBF4,KIF2C,ZWINT,PMF1,PSMA8,SPC24,SGOL2,SGOL1,DNA2,E2F1,E2F2,E2F3,SKA1,FEN1,MAPRE1,PSME4,CLASP1,ITGB3BP,ORC6,ORC3,POLA2,CENPI,AHCTF1,NSL1,FBXO5,RPA4,BIRC5,SKA2,NUP43,INCENP,APITD1,KIF2A,LIG1,CENPP,MAD2L1,MCM2,MCM3,MCM4,MCM5,MCM6,MCM7,ORC1,ORC2,ORC4,ORC5,PAFAH1B1,GMNN,PCNA,GINS2,PLK1,POLA1,POLD1,POLD2,POLE,POLE2,ERCC6L,CCDC…
3.34098	1.81187e-23	0.404682	0.860614	0.60911	0.51399	1.14895	0.0104061	ERCC6L	REACTOME_MITOTIC_PROMETAPHASE	STAG1,NDC80,CENPA,CENPC1,NUDC,STAG2,KIF2C,ZWINT,PMF1,SPC24,SGOL2,SGOL1,SKA1,MAPRE1,CLASP1,ITGB3BP,CENPI,AHCTF1,NSL1,BIRC5,SKA2,NUP43,INCENP,APITD1,KIF2A,CENPP,MAD2L1,PAFAH1B1,PLK1,ERCC6L,CCDC99,PPP1CC,ZWILCH,CDCA8,PPP2CA,PPP2CB,CENPQ,PPP2R1A,PPP2R1B,PPP2R5A,PPP2R5B,PPP2R5C,PPP2R5D,PPP2R5E,NUP133,CENPN,RCC2,CASC5,NUP107,SPC25,TAOK1,RAD21,RANBP2,RANGAP1,RPS27,CLIP1,SEC13,CENPK,CENPH,BUB1,BUB1B,SKA2…
4.25307	5.12077e-07	2.10009	0.191079	2.61555	0.034795	4.68078	2.59984e-07	EREG	KEGG_ERBB_SIGNALING_PATHWAY	JUN,SOS2,PAK3,RAF1,PRKCB,BTC,SHC1,PRKCA,ELK1,NRG1,PAK2,MTOR,PAK4,MAP2K4,EIF4EBP1,BAD,PRKCG,NRG3,MAPK9,ERBB4,MAPK10,PTK2,ERBB2,ERBB3,MAP2K2,TGFA,BRAF,MAP2K1,MAP2K7,ABL1,NRG2,AKT1,ABL2,AKT2,SHC4,RPS6KB1,RPS6KB2,AKT3,NRAS,GRB2,AREG,STAT5B,MAPK3,STAT5A,PAK6,SOS1,MYC,MAPK1,NCK1,PIK3R5,NRG4,HRAS,MAPK8,EGFR,GSK3B,CBLB,KRAS,CBL,SHC3,CDKN1B,CDKN1A,EGF,EREG,ARAF,NCK2,PAK7,SRC,PIK3R3,CAMK2A,CAMK2B,CAMK2D,CA…
4.25307	5.12077e-07	2.10009	0.191079	2.61555	0.034795	4.68078	2.59984e-07	EREG	PID_ERBB4_PATHWAY	LRIG1,NEDD4,FYN,STAT5A,ITCH,DLG4,MDM2,TAB2,YAP1,NRG2,PIK3R1,ERBB4,BTC,PIK3R2,EREG,PIK3R3,STAT5B,WWP1,PIK3CA,WWOX,CBFA2T3,MAPK3,HBEGF,JAK2,PRL,MAPK1,PIK3CD,PRLR,NRG1,NCOR1,PIK3CB,GRB2,GRIN2B,ADAM17,SHC1,ERBB2,NRG4,NRG3
4.25307	5.12077e-07	2.10009	0.191079	2.61555	0.034795	4.68078	2.59984e-07	EREG	REACTOME_SIGNALING_BY_ERBB4	AKT3,CDKN1A,CDKN1B,YAP1,WWP1,CHUK,THEM4,CREB1,CSH1,CSN2,NRG4,HBEGF,EGF,EGFR,ERBB3,ERBB4,EREG,AKT1,AKT2,ESR1,FOXO1,FOXO3,TAB2,PHLPP1,NCSTN,MTOR,RICTOR,SH2B1,GFAP,GH1,GH2,GHR,GRB2,GSK3A,NRG1,NR4A1,HRAS,JAK2,KRAS,MDM2,FOXO4,NEDD4,NRAS,APH1A,PDPK1,WWOX,PGR,PIK3CA,PIK3R1,PSENEN,MAPK1,MAPK3,MAP2K1,MAP2K2,PRL,PRLR,PSEN1,PSEN2,BAD,PTEN,TRIB3,RAF1,RPS6KB2,RPS27A,S100B,CXCL12,MLST8,SHC1,SKP1,SOS1,STAT5A,ST…
4.25307	5.12077e-07	2.10009	0.191079	2.61555	0.034795	4.68078	2.59984e-07	EREG	REACTOME_SIGNALING_BY_ERBB2	AKT3,RNF41,CDKN1A,CDKN1B,STUB1,ADCY1,ADCY2,ADCY3,ADCY5,CDC37,ADCY6,ADCY7,ADCY8,CHUK,ADCY9,THEM4,CREB1,NRG4,ADRBK1,HBEGF,EGF,EGFR,ADCY4,ERBB2,ERBB3,ERBB4,EREG,AKT1,AKT2,FOXO1,FOXO3,PHLPP1,MTOR,RICTOR,FYN,GAB1,GRB2,GRB7,GSK3A,NRG1,NR4A1,HRAS,HSP90AA1,ITPR2,ITPR3,KRAS,MATK,MDM2,FOXO4,NRAS,PDE1A,PDE1B,PDPK1,PIK3CA,PIK3R1,PLCG1,PRKACA,PRKACB,PRKACG,PRKAR1A,PRKAR1B,PRKAR2A,PRKAR2B,PRKCA,PRKCD,PRKCE,PRK…
4.25307	5.12077e-07	2.10009	0.191079	2.61555	0.034795	4.68078	2.59984e-07	EREG	REACTOME_GRB2_EVENTS_IN_ERBB2_SIGNALING	NRG4,HBEGF,EGF,EGFR,ERBB2,ERBB4,EREG,GRB2,NRG1,HRAS,KRAS,NRAS,MAPK1,MAPK3,MAP2K1,MAP2K2,RAF1,SOS1,BTC,YWHAB,NRG2,CDK1
4.25307	5.12077e-07	2.10009	0.191079	2.61555	0.034795	4.68078	2.59984e-07	EREG	REACTOME_PI3K_EVENTS_IN_ERBB4_SIGNALING	AKT3,CDKN1A,CDKN1B,CHUK,THEM4,CREB1,NRG4,HBEGF,ERBB4,EREG,AKT1,AKT2,FOXO1,FOXO3,PHLPP1,MTOR,RICTOR,GSK3A,NRG1,NR4A1,MDM2,FOXO4,PDPK1,PIK3CA,PIK3R1,BAD,PTEN,TRIB3,RPS6KB2,MLST8,BTC,TSC2,LOC729120,LOC731292,MAPKAP1,CASP9,AKT1S1,NRG2
4.25307	5.12077e-07	2.10009	0.191079	2.61555	0.034795	4.68078	2.59984e-07	EREG	REACTOME_SHC1_EVENTS_IN_ERBB4_SIGNALING	NRG4,HBEGF,ERBB4,EREG,GRB2,NRG1,HRAS,KRAS,NRAS,MAPK1,MAPK3,MAP2K1,MAP2K2,RAF1,SHC1,SOS1,BTC,YWHAB,NRG2,CDK1
4.25307	5.12077e-07	2.10009	0.191079	2.61555	0.034795	4.68078	2.59984e-07	EREG	REACTOME_PI3K_EVENTS_IN_ERBB2_SIGNALING	AKT3,CDKN1A,CDKN1B,CHUK,THEM4,CREB1,NRG4,HBEGF,EGF,EGFR,ERBB2,ERBB3,ERBB4,EREG,AKT1,AKT2,FOXO1,FOXO3,PHLPP1,MTOR,RICTOR,GAB1,GRB2,GSK3A,NRG1,NR4A1,MDM2,FOXO4,PDPK1,PIK3CA,PIK3R1,BAD,PTEN,TRIB3,RPS6KB2,MLST8,BTC,TSC2,LOC729120,LOC731292,MAPKAP1,CASP9,AKT1S1,NRG2
4.25307	5.12077e-07	2.10009	0.191079	2.61555	0.034795	4.68078	2.59984e-07	EREG	REACTOME_NUCLEAR_SIGNALING_BY_ERBB4	YAP1,CSH1,CSN2,NRG4,HBEGF,ERBB4,EREG,ESR1,TAB2,NCSTN,SH2B1,GFAP,GH1,GH2,GHR,NRG1,JAK2,APH1A,WWOX,PGR,PSENEN,PRL,PRLR,PSEN1,PSEN2,S100B,CXCL12,SKP1,STAT5A,STAT5B,BTC,ADAM17,APH1B,CUL1,BTRC,NRG2,NCOR1,RBX1
4.25307	5.12077e-07	2.10009	0.191079	2.61555	0.034795	4.68078	2.59984e-07	EREG	NABA_SECRETED_FACTORS	AMH,ANGPT1,ANGPT2,ANGPT4,ANGPTL1,ANGPTL2,ANGPTL3,ANGPTL4,ANGPTL5,ANGPTL6,ANGPTL7,AREG,ARTN,BDNF,BMP10,BMP15,BMP2,BMP3,BMP4,BMP5,BMP6,BMP7,BMP8A,BMP8B,BRINP2,BRINP3,BTC,C1QTNF9B,CBLN1,CBLN2,CBLN3,CBLN4,CCBE1,CCL1,CCL11,CCL13,CCL14,CCL15,CCL16,CCL17,CCL18,CCL19,CCL2,CCL20,CCL21,CCL22,CCL23,CCL24,CCL25,CCL26,CCL27,CCL28,CCL3,CCL3L3,CCL4,CCL4L1,CCL4L2,CCL5,CCL7,CCL8,CFC1,CFC1B,CHRD,CHRDL1,CHRDL2,CLCF…
4.25307	5.12077e-07	2.10009	0.191079	2.61555	0.034795	4.68078	2.59984e-07	EREG	NABA_MATRISOME_ASSOCIATED	ANXA1,ANXA10,ANXA11,ANXA13,ANXA2,ANXA3,ANXA4,ANXA5,ANXA6,ANXA7,ANXA8,ANXA8L1,ANXA9,C1QA,C1QB,C1QC,C1QL1,C1QL2,C1QL3,C1QL4,C1QTNF1,C1QTNF2,C1QTNF3,C1QTNF4,C1QTNF5,C1QTNF6,C1QTNF7,C1QTNF8,C1QTNF9,CD209,CLC,CLEC10A,CLEC11A,CLEC12A,CLEC12B,CLEC14A,CLEC17A,CLEC18A,CLEC18B,CLEC18C,CLEC19A,CLEC1A,CLEC1B,CLEC2A,CLEC2B,CLEC2D,CLEC2L,CLEC3A,CLEC3B,CLEC4A,CLEC4C,CLEC4D,CLEC4E,CLEC4F,CLEC4G,CLEC4M,CLEC5A,CLE…
4.25307	5.12077e-07	2.10009	0.191079	2.61555	0.034795	4.68078	2.59984e-07	EREG	NABA_MATRISOME	ABI3BP,ADIPOQ,AEBP1,AGRN,AMBN,AMELX,AMELY,BGLAP,BMPER,BSPH1,CDCP2,CILP,CILP2,COCH,COLQ,COMP,CRELD1,CRELD2,CRIM1,CRISPLD1,CRISPLD2,CTGF,CTHRC1,CYR61,DDX26B,DMBT1,DMP1,DPT,DSPP,ECM1,ECM2,EDIL3,EFEMP1,EFEMP2,EGFLAM,ELN,ELSPBP1,EMID1,EMILIN1,EMILIN2,EMILIN3,EYS,FBLN1,FBLN2,FBLN5,FBLN7,FBN1,FBN2,FBN3,FGA,FGB,FGG,FGL1,FGL2,FN1,FNDC1,FNDC7,FNDC8,FRAS1,GAS6,GLDN,HMCN1,HMCN2,IBSP,IGFALS,IGFBP1,IGFBP2,IGFB…
2.6163	5.58573e-28	0.589669	0.261338	0.497515	0.407249	1.06254	0.000311757	ESPL1	KEGG_CELL_CYCLE	CDC16,CDC7,CDC45,GADD45B,DBF4,ANAPC1,CREBBP,MDM2,ABL1,SMC1B,LOC728622,GADD45G,ATM,ATR,ANAPC7,RBL2,ANAPC5,RBL1,MYC,CDC14B,SMC1A,CDC14A,LOC731751,SKP1,TGFB2,TGFB1,GADD45A,STAG1,LOC650621,PLK1,RBX1,STAG2,TGFB3,MCM4,ORC6,CCND1,MAD1L1,MCM3,MCM6,MCM5,YWHAB,CCNA2,MCM7,BUB1,CHEK1,WEE2,MCM2,PTTG1,CDC27,CDC25B,CDC25C,LOC651610,CDC25A,CDC6,CDC20,BUB3,YWHAZ,CCND2,YWHAH,CCNB1,YWHAG,YWHAE,CCNE1,ORC3,CCND3,PTTG…
2.6163	5.58573e-28	0.589669	0.261338	0.497515	0.407249	1.06254	0.000311757	ESPL1	KEGG_OOCYTE_MEIOSIS	CDC16,CALM2,CALM1,IGF1,RPS6KA6,PPP3R2,PPP3CC,SLK,PPP3R1,IGF1R,ANAPC1,SPDYC,ITPR3,SMC1B,LOC728622,CHP2,ANAPC7,ANAPC5,FBXO43,SMC1A,REC8,MAPK12,BTRC,PRKX,SKP1,FBXW11,CALML5,ADCY3,ADCY2,LOC650621,PLK1,ADCY1,RBX1,STAG3,PGR,YWHAB,CAMK2A,BUB1,CAMK2B,CAMK2D,CAMK2G,PRKACA,PRKACB,PRKACG,FBXO5,SGOL1,PTTG1,CALML3,CDC27,CDC25C,PLCZ1,CDC20,YWHAZ,YWHAH,CALM3,CCNB1,YWHAG,YWHAE,CCNE1,PTTG2,ADCY8,ADCY9,ADCY6,ADCY7…
0.0189499	0.968852	0.567163	0.55918	0.658496	0.306062	1.12668	0.00289856	EXOC6	PID_INSULIN_PATHWAY	PARD6A,EXOC6,GRB10,PRKCI,INPP5D,EXOC5,EXOC3,EXOC1,RASA1,SHC1,EXOC7,SH2B2,CBL,SORBS1,PDPK1,INS,AKT2,EIF4EBP1,NCK2,TRIP10,SOS1,HRAS,RAPGEF1,INSR,NCK1,PTPN1,EXOC2,IRS1,PIK3R1,PTPN11,DOK1,FOXO3,EXOC4,CAV1,GRB2,AKT1,SGK1,GRB14,RPS6KB1,F2RL2,CRK,PRKCZ,RHOQ,PTPRA,PIK3CA
0.0189499	0.968852	0.567163	0.55918	0.658496	0.306062	1.12668	0.00289856	EXOC6	PID_ARF6_TRAFFICKING_PATHWAY	PIP5K1C,SLC2A4,DNM2,ARF6,ITGA2,ITGA1,NME1,EXOC6,MAPK8IP3,IL2RA,ITGB1,ITGA4,VAMP3,SPAG9,EXOC2,ITGA8,CPE,CTNNB1,ASAP2,EXOC4,PLD2,ITGA6,ITGA5,RALA,CTNNA1,ITGAV,PLD1,EXOC3,CTNND1,INS,TSHR,AGTR1,EDNRB,SCAMP2,ADRB2,ITGA3,ACAP1,ITGA9,CLTC,EXOC1,ITGA10,ITGA11,ITGA7,EXOC7,EXOC5,AVPR2,KLC1,CDH1,BIN1
0.0189499	0.968852	0.567163	0.55918	0.658496	0.306062	1.12668	0.00289856	EXOC6	REACTOME_DIABETES_PATHWAYS	CTDSP2,PREB,PDIA6,HYOU1,EXOC5,IGF2BP1,IGF2BP3,IGF2BP2,YIF1A,PDIA5,KDELR3,EXOC3,EXOSC8,KLHDC3,ADD1,EXOSC6,TPP1,CPE,SLC30A7,EXOC8,CTSG,DCTN1,DDIT3,DDX11,DCP2,EIF2S1,ERN1,EXTL3,F2,SEC31A,DIS3,ATF6,EXOSC7,EXOSC2,SEC11A,GCG,GH1,SERP1,SPCS1,GSK3A,ERO1L,HDGF,CXXC1,HSPA5,IGF2,IGFALS,IGFBP1,IGFBP2,IGFBP3,IGFBP4,IGFBP5,IGFBP6,KLK3,IL8,INS,ACADVL,KIF5B,LEP,LMNA,DNAJB9,MMP1,MMP2,ASNS,DDX12P,SULT1A4,MYO5A,ATF…
0.0189499	0.968852	0.567163	0.55918	0.658496	0.306062	1.12668	0.00289856	EXOC6	REACTOME_INSULIN_SYNTHESIS_AND_PROCESSING	EXOC5,EXOC3,CPE,SLC30A7,EXOC8,ERO1L,INS,KIF5B,MYO5A,PCSK1,PCSK2,EXOC6,EXOC1,EXOC2,RAB27A,EXOC4,LOC644556,SLC30A5,SNAP25,STX1A,VAMP2
-3.58564	2.88743e-09	-1.12569	0.38383	-1.62942	0.0584086	-3.02294	3.62254e-06	EXTL1	KEGG_GLYCOSAMINOGLYCAN_BIOSYNTHESIS_HEPARAN_SULFATE	HS3ST5,EXT2,EXT1,NDST3,XYLT1,XYLT2,B3GAT1,NDST1,GLCE,HS3ST3B1,HS2ST1,HS6ST2,B3GAT3,HS3ST1,B3GALT6,HS3ST2,HS6ST1,HS3ST3A1,NDST2,NDST4,HS6ST3,B4GALT7,B3GAT2,EXTL1,EXTL2,EXTL3
2.41899	0.0970417	2.25458	0.99999	2.66919	0.9999	4.01912	0.0096004	F2RL1	KEGG_NEUROACTIVE_LIGAND_RECEPTOR_INTERACTION	PTGFR,PTGER2,PTGER1,PTGER4,PTGER3,CALCRL,TACR3,PTGIR,ADRB3,ADRB2,HRH4,ADRA2C,ADRB1,TACR1,ADRA2A,ADRA2B,TACR2,GPR35,THRB,THRA,PTH2R,PTH1R,PRSS3,PRSS2,NPY5R,PRSS1,CGA,NPY1R,NPY2R,RXFP1,MCHR1,LPAR4,DRD1,DRD2,DRD3,DRD4,DRD5,TRHR,NMUR2,SSTR2,SSTR3,SSTR1,PRLR,PRL,C5AR1,UTS2R,BDKRB1,BDKRB2,NPBWR2,NPBWR1,PRLHR,CSH1,NPFFR2,TAAR6,NTSR2,APLNR,NMUR1,GPR83,GABRQ,PLG,C3AR1,AGTR1,GALR1,AGTR2,SSTR5,SSTR4,ADCYAP1…
2.41899	0.0970417	2.25458	0.99999	2.66919	0.9999	4.01912	0.0096004	F2RL1	REACTOME_GASTRIN_CREB_SIGNALLING_PATHWAY_VIA_PKC_AND_MAPK	RASGRP1,LPAR6,RASGRP2,RGS19,NMUR1,GNB5,CYSLTR1,NMU,NPFFR2,PROKR1,UTS2,CHRM1,CHRM3,CHRM5,MGLL,ARHGEF25,LTB4R,PROKR2,NMS,CREB1,DGKK,ADRA1D,ADRA1B,ADRA1A,ADRBK1,DGKA,DGKB,DGKG,DGKH,DGKQ,AGT,HBEGF,AGTR1,LPAR1,EDN1,EDN2,EDN3,EDNRA,EDNRB,EGFR,F2,F2R,F2RL1,F2RL2,DAGLB,GPRC6A,PLCB1,LPAR3,FPR2,NTSR2,GAST,UTS2D,GCG,GCGR,GHSR,P2RY10,GNA11,GNA15,GNAQ,GNB1,GNB2,GNB3,GNG3,GNG4,GNG5,GNG7,GNG10,GNG11,GNGT1,GNGT2…
2.41899	0.0970417	2.25458	0.99999	2.66919	0.9999	4.01912	0.0096004	F2RL1	REACTOME_SIGNALING_BY_GPCR	AKT3,INSL5,RASGRP1,LPAR6,CDK5,CALCRL,RASGRP2,RAMP2,RAMP1,RAMP3,NET1,RGS19,NMUR1,VAV3,CXCL13,CXCR6,GNA13,GNB5,RRH,ADCY1,OR5I1,ADCY2,CYSLTR1,CCR9,CGA,PDE10A,CCL27,NMU,NPFFR2,PROKR1,ADCY3,UTS2,ADCY5,ADCY6,FZD10,AKAP13,GPR44,HRH3,CHRM1,CHRM2,ADCY7,PTH2,CHRM3,CHRM5,MGLL,ADCY8,ADCY9,ARHGEF25,ADCYAP1,ADCYAP1R1,RLN3,OR52E2,OR52J3,OR51L1,OR51A7,OR51S1,OR51F2,OR52R1,OR4X2,OR4B1,OR52M1,OR52K2,OR5P2,OR5P3,OR…
2.41899	0.0970417	2.25458	0.99999	2.66919	0.9999	4.01912	0.0096004	F2RL1	REACTOME_PEPTIDE_LIGAND_BINDING_RECEPTORS	INSL5,NMUR1,CXCL13,CXCR6,CCR9,CCL27,NMU,NPFFR2,PROKR1,UTS2,RLN3,RXFP2,CCR1,CCR2,CCR3,CCR4,CCR5,CCR6,CCR7,CCR8,CCBP2,PROKR2,NMS,CX3CR1,AGT,AGTR1,AGTR2,APLNR,EDN1,EDN2,EDN3,EDNRA,EDNRB,F2,F2R,F2RL1,F2RL2,FPR1,FPR2,FPR3,NTSR2,GAST,DARC,NPB,UTS2D,GALR1,GHSR,GPR77,CCR10,XCR1,NPBWR1,NPBWR2,CXCR3,PRLHR,UTS2R,NPW,MCHR1,GPER,MLNR,CXCL1,CXCL2,CXCL3,GRP,GRPR,ANXA1,HCRT,HCRTR1,HCRTR2,RXFP4,QRFP,APP,IL8,CXCR1…
2.41899	0.0970417	2.25458	0.99999	2.66919	0.9999	4.01912	0.0096004	F2RL1	REACTOME_CLASS_A1_RHODOPSIN_LIKE_RECEPTORS	INSL5,LPAR6,NMUR1,CXCL13,CXCR6,RRH,CYSLTR1,CCR9,CGA,CCL27,NMU,NPFFR2,PROKR1,UTS2,GPR44,HRH3,CHRM1,CHRM2,CHRM3,CHRM5,RLN3,RXFP2,CCR1,CCR2,CCR3,CCR4,CCR5,CCR6,CCR7,CCR8,CCBP2,LTB4R,CNR1,CNR2,PROKR2,NMS,ADORA1,TAAR1,ADORA2A,ADORA2B,ADORA3,ADRA1D,ADRA1B,ADRA1A,ADRA2A,ADRA2B,GPBAR1,CX3CR1,ADRB1,ADRB2,ADRB3,OXER1,DRD1,DRD2,DRD3,DRD5,AGT,AGTR1,AGTR2,APLNR,S1PR1,LPAR1,S1PR3,EDN1,EDN2,EDN3,EDNRA,EDNRB,F2,…
2.41899	0.0970417	2.25458	0.99999	2.66919	0.9999	4.01912	0.0096004	F2RL1	REACTOME_G_ALPHA_Q_SIGNALLING_EVENTS	RASGRP1,LPAR6,RASGRP2,RGS19,NMUR1,GNB5,CYSLTR1,NMU,NPFFR2,PROKR1,UTS2,CHRM1,CHRM3,CHRM5,MGLL,ARHGEF25,LTB4R,PROKR2,NMS,DGKK,ADRA1D,ADRA1B,ADRA1A,ADRBK1,DGKA,DGKB,DGKG,DGKH,DGKQ,AGT,AGTR1,LPAR1,EDN1,EDN2,EDN3,EDNRA,EDNRB,F2,F2R,F2RL1,F2RL2,DAGLB,GPRC6A,PLCB1,LPAR3,FPR2,NTSR2,GAST,UTS2D,GCG,GCGR,GHSR,P2RY10,GNA11,GNA15,GNAQ,GNB1,GNB2,GNB3,GNG3,GNG4,GNG5,GNG7,GNG10,GNG11,GNGT1,GNGT2,GNRH1,GNRH2,GNRH…
2.41899	0.0970417	2.25458	0.99999	2.66919	0.9999	4.01912	0.0096004	F2RL1	REACTOME_GPCR_DOWNSTREAM_SIGNALING	AKT3,INSL5,RASGRP1,LPAR6,CALCRL,RASGRP2,RAMP2,RAMP1,RAMP3,NET1,RGS19,NMUR1,VAV3,CXCL13,CXCR6,GNA13,GNB5,RRH,ADCY1,OR5I1,ADCY2,CYSLTR1,CCR9,CGA,PDE10A,CCL27,NMU,NPFFR2,PROKR1,ADCY3,UTS2,ADCY5,ADCY6,AKAP13,GPR44,HRH3,CHRM1,CHRM2,ADCY7,PTH2,CHRM3,CHRM5,MGLL,ADCY8,ADCY9,ARHGEF25,ADCYAP1,ADCYAP1R1,RLN3,OR52E2,OR52J3,OR51L1,OR51A7,OR51S1,OR51F2,OR52R1,OR4X2,OR4B1,OR52M1,OR52K2,OR5P2,OR5P3,OR8I2,OR2D3,O…
2.41899	0.0970417	2.25458	0.99999	2.66919	0.9999	4.01912	0.0096004	F2RL1	REACTOME_GPCR_LIGAND_BINDING	INSL5,LPAR6,CALCRL,RAMP2,RAMP1,RAMP3,NMUR1,CXCL13,CXCR6,GNB5,RRH,CYSLTR1,CCR9,CGA,CCL27,NMU,NPFFR2,PROKR1,UTS2,FZD10,GPR44,HRH3,CHRM1,CHRM2,PTH2,CHRM3,CHRM5,ADCYAP1,ADCYAP1R1,RLN3,RXFP2,CCR1,CCR2,CCR3,CCR4,CCR5,CCR6,CCR7,CCR8,CCBP2,LTB4R,CNR1,CNR2,PROKR2,NMS,ADM,ADORA1,TAAR1,ADORA2A,ADORA2B,CRH,CRHR2,ADORA3,ADRA1D,ADRA1B,ADRA1A,ADRA2A,ADRA2B,GPBAR1,CX3CR1,ADRB1,ADRB2,ADRB3,CD55,OXER1,DRD1,DRD2,DR…
1.65158	0.000761234	3.84036	8.49597e-17	4.30056	3.91576e-21	4.80935	2.33026e-27	F2RL2	KEGG_NEUROACTIVE_LIGAND_RECEPTOR_INTERACTION	PTGFR,PTGER2,PTGER1,PTGER4,PTGER3,CALCRL,TACR3,PTGIR,ADRB3,ADRB2,HRH4,ADRA2C,ADRB1,TACR1,ADRA2A,ADRA2B,TACR2,GPR35,THRB,THRA,PTH2R,PTH1R,PRSS3,PRSS2,NPY5R,PRSS1,CGA,NPY1R,NPY2R,RXFP1,MCHR1,LPAR4,DRD1,DRD2,DRD3,DRD4,DRD5,TRHR,NMUR2,SSTR2,SSTR3,SSTR1,PRLR,PRL,C5AR1,UTS2R,BDKRB1,BDKRB2,NPBWR2,NPBWR1,PRLHR,CSH1,NPFFR2,TAAR6,NTSR2,APLNR,NMUR1,GPR83,GABRQ,PLG,C3AR1,AGTR1,GALR1,AGTR2,SSTR5,SSTR4,ADCYAP1…
1.65158	0.000761234	3.84036	8.49597e-17	4.30056	3.91576e-21	4.80935	2.33026e-27	F2RL2	SIG_PIP3_SIGNALING_IN_CARDIAC_MYOCTES	YWHAZ,SLC2A4,CYTH3,RPS6KA3,CREB3,PAK3,MET,PAK6,RPS6KA2,CREB5,YWHAH,IFI27,IRS1,MYC,RPS6KB1,ERBB4,PREX1,PDPK1,GSK3B,AKT2,IGFBP1,CDC42,PTK2,CDK2,GRB2,YWHAQ,NOLC1,IGF1,PIK3CA,CDKN2A,RPS6KA1,BCL2L1,PAK4,PPP1R13B,SOS1,GAB1,PARD3,YWHAE,AKT1,MTOR,SOS2,GADD45A,PTPN1,AKT3,GSK3A,PIK3CD,PAK1,SHC1,FOXO3,TSC1,CDKN1B,EBP,F2RL2,INPPL1,TSC2,IRS4,PAK7,YWHAB,PARD6A,IRS2,PIK3R5,BAD,SFN,CREB1,PAK2,YWHAG,PTEN
1.65158	0.000761234	3.84036	8.49597e-17	4.30056	3.91576e-21	4.80935	2.33026e-27	F2RL2	ST_GA12_PATHWAY	PLD1,RAF1,EPHB2,VAV1,PTK2,F2RL2,MAPK7,BTK,JUN,PLD3,CFB,F2RL3,F2,DLG4,MYEF2,PLD2,RASAL1,NR4A3,SRC,MAPK1,MAP2K5,MAPK8,F2RL1
1.65158	0.000761234	3.84036	8.49597e-17	4.30056	3.91576e-21	4.80935	2.33026e-27	F2RL2	SIG_INSULIN_RECEPTOR_PATHWAY_IN_CARDIAC_MYOCYTES	YWHAZ,LNPEP,SLC2A4,FLOT2,CYTH3,RPS6KA3,RPS6KA2,PIK3R1,PPYR1,YWHAH,IRS1,RPS6KB1,SERPINB6,PDPK1,GSK3B,AKT2,CDC42,IGFBP1,GRB2,SORBS1,YWHAQ,PIK3CA,CDKN2A,RPS6KA1,SOS1,MAPK3,YWHAE,PARD3,AKT1,BRD4,SOS2,PTPN1,AKT3,FLOT1,GSK3A,PIK3CD,SHC1,FOXO1,RAF1,CBL,F2RL2,INPPL1,CAP1,IRS4,YWHAB,PARD6A,IRS2,SFN,MAPK1,PTEN,YWHAG
1.65158	0.000761234	3.84036	8.49597e-17	4.30056	3.91576e-21	4.80935	2.33026e-27	F2RL2	PID_RHOA_PATHWAY	MAP2K6,MKL1,PKN1,PKN2,PIP5K1A,MAP2K4,ROCK2,RHOA,PLD1,SLC9A3,EZR,MAP2K3,CIT,ITGB1,PRKCZ,VCL,PTEN,CDKN1B,F2RL2,FOS,CFL1,SLC9A1,DIAPH1,SCAI,ATF2,MSN,MAPK8,SH3GL2,PIP5K1B,ROCK1,SRF,TLN1,PIP5K1C,PARD6A,CYR61,JUN,RDX,MAPK12,CDC42,PPP1R12A,ACTA1,PLD2,LIMK1,MYL2,LIMK2
1.65158	0.000761234	3.84036	8.49597e-17	4.30056	3.91576e-21	4.80935	2.33026e-27	F2RL2	PID_INSULIN_PATHWAY	PARD6A,EXOC6,GRB10,PRKCI,INPP5D,EXOC5,EXOC3,EXOC1,RASA1,SHC1,EXOC7,SH2B2,CBL,SORBS1,PDPK1,INS,AKT2,EIF4EBP1,NCK2,TRIP10,SOS1,HRAS,RAPGEF1,INSR,NCK1,PTPN1,EXOC2,IRS1,PIK3R1,PTPN11,DOK1,FOXO3,EXOC4,CAV1,GRB2,AKT1,SGK1,GRB14,RPS6KB1,F2RL2,CRK,PRKCZ,RHOQ,PTPRA,PIK3CA
1.65158	0.000761234	3.84036	8.49597e-17	4.30056	3.91576e-21	4.80935	2.33026e-27	F2RL2	PID_MET_PATHWAY	CDH1,NCK1,HRAS,MAPK1,RANBP9,MAP2K1,CBL,PAK4,PLCG1,PTPN1,MUC20,RANBP10,PAK2,GRB2,MAP3K1,PDPK1,DEPTOR,MAP2K4,EGR1,PIK3R1,ARHGEF4,PRKCI,EPS15,PAK1,PTPN11,RAB5A,CRK,CDC42,RHOA,BAD,MLST8,JUN,NUMB,MTOR,HGF,SHC1,AKT2,AKT1,PTK2,KPNB1,SRC,EIF4E,NCK2,INPPL1,MAPK3,ARF6,SH3GL2,RAPGEF1,CTNNB1,MAPK8,CRKL,INPP5D,MAP2K2,RAP1A,GAB2,PIK3CA,RAC1,RAP1B,WASL,APC,PTPN2,PTPRJ,SOS1,PRKCZ,MET,RPTOR,SNAI1,BCAR1,AKT1S1,HGS…
1.65158	0.000761234	3.84036	8.49597e-17	4.30056	3.91576e-21	4.80935	2.33026e-27	F2RL2	PID_CDC42_PATHWAY	ARHGDIA,PLD1,DIAPH3,MAPK8,F2RL2,APC,TNK2,MTOR,MAP2K3,PIK3CA,EPS8,PRKCE,PAK2,TIAM1,CDC42BPA,VAV2,CTNNA1,HES5,RPS6KB1,MAPK1,ENAH,MYL2,SRC,LIMK1,MAPK9,ACTR2,BCAR1,ARHGEF6,IQGAP3,ARHGEF7,MAPK3,ARPC5,PRKCZ,ATF2,PAK4,MAP2K4,ARPC1B,WASL,ARPC3,MAP2K6,PAK1,JUN,RAC1,GSK3B,MAP3K11,CDH1,YES1,BRAF,RASGRF1,MAP3K1,PARD6A,ARPC2,DLG1,ACTR3,CTNNB1,RAF1,PAX6,LIMK2,PIK3R1,ARPC4,MAP2K7,HRAS,CDC42,CFL1,MAPK14,BAIAP2,I…
1.65158	0.000761234	3.84036	8.49597e-17	4.30056	3.91576e-21	4.80935	2.33026e-27	F2RL2	PID_THROMBIN_PAR4_PATHWAY	GNB1,GNA13,GNA14,F2,ROCK2,MYL2,GNG2,PLCB2,F2RL2,GNA15,F2RL3,GNA11,GNAQ,RHOA,ROCK1
1.65158	0.000761234	3.84036	8.49597e-17	4.30056	3.91576e-21	4.80935	2.33026e-27	F2RL2	PID_ERBB1_DOWNSTREAM_PATHWAY	BRK1,RIN1,EPS8,CYFIP2,RALGDS,MAP2K1,PPP2R1A,PLD1,YWHAE,RPS6,ACTR2,IQGAP1,PPP5C,STAT1,ARF4,F2RL2,ARPC4,HRAS,AKT1,CHN2,SRF,MAPK7,PRKCD,YWHAG,ATF1,DUSP6,JUN,RPS6KA4,RPS6KA5,BAIAP2,MAPK8,WASL,SH2D2A,SOS1,PEBP1,DIAPH3,YWHAQ,RPS6KA3,YWHAB,PRKCA,CAPN2,YWHAZ,PIK3R2,NRAS,PIK3CA,GAB1,RALA,BRAF,PPP2R2A,EGFR,MAPK1,SFN,SMAD1,PIK3R1,WASF2,MTOR,MAP2K5,MAPK3,RAB5A,MAPKAP1,PIK3R3,PIK3CB,SRC,KSR1,MAP3K1,BCL2L1,PIK…
1.65158	0.000761234	3.84036	8.49597e-17	4.30056	3.91576e-21	4.80935	2.33026e-27	F2RL2	PID_NEPHRIN_NEPH1_PATHWAY	AKT1,PIK3R1,KIRREL,NCK1,RAC1,TRPC6,PRKCI,NPHS1,PARD6A,PIK3CD,PIK3R3,FYN,NPHS2,MAP2K4,F2RL2,PIK3CB,WASL,GRB2,TJP1,BAD,JUN,NCK2,CD2AP,MAPK8,PIK3CA,ARRB2,PIK3R2,PLCG1,PRKCZ,MAPK10,MAPK9
1.65158	0.000761234	3.84036	8.49597e-17	4.30056	3.91576e-21	4.80935	2.33026e-27	F2RL2	PID_THROMBIN_PAR1_PATHWAY	PLCB2,ADRBK2,F2,PLCB1,GNA11,PRKCA,GNA13,ZYX,GNA14,VASP,PIK3CA,ARHGDIA,DNM2,ARHGEF1,GNAI2,GNA15,GNAQ,SNX2,GNAI1,GNB1,GNAZ,GNG2,NOS3,PRKCB,ROCK1,MYL2,RHOA,ROCK2,GNA12,AKAP13,GNAO1,TRPC6,PKN1,PRKCD,PRKCG,F2RL2,GNAI3,ARRB1,PIK3R1,F2R,DNM1,PLCB3,SNX1
1.65158	0.000761234	3.84036	8.49597e-17	4.30056	3.91576e-21	4.80935	2.33026e-27	F2RL2	REACTOME_GASTRIN_CREB_SIGNALLING_PATHWAY_VIA_PKC_AND_MAPK	RASGRP1,LPAR6,RASGRP2,RGS19,NMUR1,GNB5,CYSLTR1,NMU,NPFFR2,PROKR1,UTS2,CHRM1,CHRM3,CHRM5,MGLL,ARHGEF25,LTB4R,PROKR2,NMS,CREB1,DGKK,ADRA1D,ADRA1B,ADRA1A,ADRBK1,DGKA,DGKB,DGKG,DGKH,DGKQ,AGT,HBEGF,AGTR1,LPAR1,EDN1,EDN2,EDN3,EDNRA,EDNRB,EGFR,F2,F2R,F2RL1,F2RL2,DAGLB,GPRC6A,PLCB1,LPAR3,FPR2,NTSR2,GAST,UTS2D,GCG,GCGR,GHSR,P2RY10,GNA11,GNA15,GNAQ,GNB1,GNB2,GNB3,GNG3,GNG4,GNG5,GNG7,GNG10,GNG11,GNGT1,GNGT2…
1.65158	0.000761234	3.84036	8.49597e-17	4.30056	3.91576e-21	4.80935	2.33026e-27	F2RL2	REACTOME_SIGNALING_BY_GPCR	AKT3,INSL5,RASGRP1,LPAR6,CDK5,CALCRL,RASGRP2,RAMP2,RAMP1,RAMP3,NET1,RGS19,NMUR1,VAV3,CXCL13,CXCR6,GNA13,GNB5,RRH,ADCY1,OR5I1,ADCY2,CYSLTR1,CCR9,CGA,PDE10A,CCL27,NMU,NPFFR2,PROKR1,ADCY3,UTS2,ADCY5,ADCY6,FZD10,AKAP13,GPR44,HRH3,CHRM1,CHRM2,ADCY7,PTH2,CHRM3,CHRM5,MGLL,ADCY8,ADCY9,ARHGEF25,ADCYAP1,ADCYAP1R1,RLN3,OR52E2,OR52J3,OR51L1,OR51A7,OR51S1,OR51F2,OR52R1,OR4X2,OR4B1,OR52M1,OR52K2,OR5P2,OR5P3,OR…
1.65158	0.000761234	3.84036	8.49597e-17	4.30056	3.91576e-21	4.80935	2.33026e-27	F2RL2	REACTOME_PEPTIDE_LIGAND_BINDING_RECEPTORS	INSL5,NMUR1,CXCL13,CXCR6,CCR9,CCL27,NMU,NPFFR2,PROKR1,UTS2,RLN3,RXFP2,CCR1,CCR2,CCR3,CCR4,CCR5,CCR6,CCR7,CCR8,CCBP2,PROKR2,NMS,CX3CR1,AGT,AGTR1,AGTR2,APLNR,EDN1,EDN2,EDN3,EDNRA,EDNRB,F2,F2R,F2RL1,F2RL2,FPR1,FPR2,FPR3,NTSR2,GAST,DARC,NPB,UTS2D,GALR1,GHSR,GPR77,CCR10,XCR1,NPBWR1,NPBWR2,CXCR3,PRLHR,UTS2R,NPW,MCHR1,GPER,MLNR,CXCL1,CXCL2,CXCL3,GRP,GRPR,ANXA1,HCRT,HCRTR1,HCRTR2,RXFP4,QRFP,APP,IL8,CXCR1…
1.65158	0.000761234	3.84036	8.49597e-17	4.30056	3.91576e-21	4.80935	2.33026e-27	F2RL2	REACTOME_CLASS_A1_RHODOPSIN_LIKE_RECEPTORS	INSL5,LPAR6,NMUR1,CXCL13,CXCR6,RRH,CYSLTR1,CCR9,CGA,CCL27,NMU,NPFFR2,PROKR1,UTS2,GPR44,HRH3,CHRM1,CHRM2,CHRM3,CHRM5,RLN3,RXFP2,CCR1,CCR2,CCR3,CCR4,CCR5,CCR6,CCR7,CCR8,CCBP2,LTB4R,CNR1,CNR2,PROKR2,NMS,ADORA1,TAAR1,ADORA2A,ADORA2B,ADORA3,ADRA1D,ADRA1B,ADRA1A,ADRA2A,ADRA2B,GPBAR1,CX3CR1,ADRB1,ADRB2,ADRB3,OXER1,DRD1,DRD2,DRD3,DRD5,AGT,AGTR1,AGTR2,APLNR,S1PR1,LPAR1,S1PR3,EDN1,EDN2,EDN3,EDNRA,EDNRB,F2,…
1.65158	0.000761234	3.84036	8.49597e-17	4.30056	3.91576e-21	4.80935	2.33026e-27	F2RL2	REACTOME_G_ALPHA_Q_SIGNALLING_EVENTS	RASGRP1,LPAR6,RASGRP2,RGS19,NMUR1,GNB5,CYSLTR1,NMU,NPFFR2,PROKR1,UTS2,CHRM1,CHRM3,CHRM5,MGLL,ARHGEF25,LTB4R,PROKR2,NMS,DGKK,ADRA1D,ADRA1B,ADRA1A,ADRBK1,DGKA,DGKB,DGKG,DGKH,DGKQ,AGT,AGTR1,LPAR1,EDN1,EDN2,EDN3,EDNRA,EDNRB,F2,F2R,F2RL1,F2RL2,DAGLB,GPRC6A,PLCB1,LPAR3,FPR2,NTSR2,GAST,UTS2D,GCG,GCGR,GHSR,P2RY10,GNA11,GNA15,GNAQ,GNB1,GNB2,GNB3,GNG3,GNG4,GNG5,GNG7,GNG10,GNG11,GNGT1,GNGT2,GNRH1,GNRH2,GNRH…
1.65158	0.000761234	3.84036	8.49597e-17	4.30056	3.91576e-21	4.80935	2.33026e-27	F2RL2	REACTOME_GPCR_DOWNSTREAM_SIGNALING	AKT3,INSL5,RASGRP1,LPAR6,CALCRL,RASGRP2,RAMP2,RAMP1,RAMP3,NET1,RGS19,NMUR1,VAV3,CXCL13,CXCR6,GNA13,GNB5,RRH,ADCY1,OR5I1,ADCY2,CYSLTR1,CCR9,CGA,PDE10A,CCL27,NMU,NPFFR2,PROKR1,ADCY3,UTS2,ADCY5,ADCY6,AKAP13,GPR44,HRH3,CHRM1,CHRM2,ADCY7,PTH2,CHRM3,CHRM5,MGLL,ADCY8,ADCY9,ARHGEF25,ADCYAP1,ADCYAP1R1,RLN3,OR52E2,OR52J3,OR51L1,OR51A7,OR51S1,OR51F2,OR52R1,OR4X2,OR4B1,OR52M1,OR52K2,OR5P2,OR5P3,OR8I2,OR2D3,O…
1.65158	0.000761234	3.84036	8.49597e-17	4.30056	3.91576e-21	4.80935	2.33026e-27	F2RL2	REACTOME_GPCR_LIGAND_BINDING	INSL5,LPAR6,CALCRL,RAMP2,RAMP1,RAMP3,NMUR1,CXCL13,CXCR6,GNB5,RRH,CYSLTR1,CCR9,CGA,CCL27,NMU,NPFFR2,PROKR1,UTS2,FZD10,GPR44,HRH3,CHRM1,CHRM2,PTH2,CHRM3,CHRM5,ADCYAP1,ADCYAP1R1,RLN3,RXFP2,CCR1,CCR2,CCR3,CCR4,CCR5,CCR6,CCR7,CCR8,CCBP2,LTB4R,CNR1,CNR2,PROKR2,NMS,ADM,ADORA1,TAAR1,ADORA2A,ADORA2B,CRH,CRHR2,ADORA3,ADRA1D,ADRA1B,ADRA1A,ADRA2A,ADRA2B,GPBAR1,CX3CR1,ADRB1,ADRB2,ADRB3,CD55,OXER1,DRD1,DRD2,DR…
1.65158	0.000761234	3.84036	8.49597e-17	4.30056	3.91576e-21	4.80935	2.33026e-27	F2RL2	REACTOME_THROMBIN_SIGNALLING_THROUGH_PROTEINASE_ACTIVATED_RECEPTORS_PARS	GNA13,GNB5,F2,F2R,F2RL2,GNA11,GNA12,GNA15,GNAQ,GNB1,GNB2,GNB3,GNG3,GNG4,GNG5,GNG7,GNG10,GNG11,GNGT1,GNGT2,ARRB1,ARRB2,GNG13,GNG2,MAPK1,MAPK3,GNG12,GNB4,SRC,F2RL3,GNG8,GNA14
1.65158	0.000761234	3.84036	8.49597e-17	4.30056	3.91576e-21	4.80935	2.33026e-27	F2RL2	REACTOME_HEMOSTASIS	AKT3,SH2B3,KIF20A,RASGRP1,CDK2,CDK5,RASGRP2,KCNMB2,ABCC4,MRVI1,HMG20B,RAPGEF3,VAV3,MERTK,CAP1,SH2B2,GNA13,GNB5,CFL1,PDE10A,EHD1,KIF2C,RAPGEF4,SLC7A9,AKAP10,VPS45,MGLL,CLU,AMICA1,HIST2H3C,COL1A1,COL1A2,LOC128192,LOC131691,CREBBP,DGKK,CRK,GATA5,SIRPA,MAPK14,CSK,PIK3R6,KLC3,ADRA2A,ADRA2B,CXADR,DGKA,DGKB,DGKG,DGKH,DGKQ,ZFPM1,CFD,DOCK1,DOCK2,DOCK3,EGF,A2M,EP300,AKT1,AKT2,ALB,F2,F2R,F2RL2,F3,F5,F7,F8,F…
1.65158	0.000761234	3.84036	8.49597e-17	4.30056	3.91576e-21	4.80935	2.33026e-27	F2RL2	REACTOME_PLATELET_ACTIVATION_SIGNALING_AND_AGGREGATION	AKT3,RASGRP1,RASGRP2,ABCC4,RAPGEF3,VAV3,CAP1,GNA13,GNB5,CFL1,RAPGEF4,MGLL,CLU,COL1A1,COL1A2,LOC128192,LOC131691,DGKK,CRK,MAPK14,CSK,PIK3R6,ADRA2A,ADRA2B,DGKA,DGKB,DGKG,DGKH,DGKQ,CFD,EGF,A2M,AKT1,AKT2,ALB,F2,F2R,F2RL2,F5,F8,F13A1,FCER1G,DAGLB,FGA,FGB,ALDOA,FGG,FIGF,MMRN1,HABP4,FN1,PIK3R5,FYN,LAT,BRPF3,GNA11,GNA12,GNA15,GNAI1,GNAI2,GNAI3,GNAQ,GNB1,GNB2,GNB3,GNG3,GNG4,GNG5,GNG7,GNG10,GNG11,GNGT1,GNG…
2.88286	3.43755e-22	0.447821	0.751172	0.499749	0.544965	1.09745	0.00387006	FANCD2	PID_FANCONI_PATHWAY	PALB2,UBE2T,SSPO,HUS1,RPA2,FANCL,FANCM,FBXW11,C17orf70,BRCA1,RAD17,C19orf40,RAD9A,FANCD2,TOPBP1,ATRIP,FANCG,FANCC,CHEK1,APITD1,MRE11A,BRCA2,RFC3,XRCC3,FANCE,FANCI,FANCF,FAN1,TOP3A,FANCA,FANCB,RAD1,ATM,BRIP1,RFC4,H2AFX,RAD50,ATR,RPA1,NBN,BLM,RFC5,RMI1,HES1,USP1,WDR48,RFC2
2.88286	3.43755e-22	0.447821	0.751172	0.499749	0.544965	1.09745	0.00387006	FANCD2	PID_ATR_PATHWAY	HUS1,SSPO,CDC25C,FBXW11,MCM7,PPP2R1A,RPA2,CLSPN,CDC6,ATRIP,RAD17,FANCD2,RFC5,MCM2,MDM2,YWHAZ,SMARCAL1,RAD9A,CDC25A,RPA1,TIMELESS,PLK1,RFC3,YWHAB,TOPBP1,NBN,PPP2R2B,CDK2,RAD51,ATR,RAD1,RFC4,BRCA2,CHEK1,CCNA2,PPP2CA,TIPIN,RFC2,CEP164
2.88286	3.43755e-22	0.447821	0.751172	0.499749	0.544965	1.09745	0.00387006	FANCD2	PID_ATM_PATHWAY	ATM,H2AFX,CDC25A,ABL1,TERF2,TOP3A,CTBP1,MDC1,RFWD2,MDM2,CDC25C,UIMC1,BLM,RAD17,RNF8,BRCA1,KAT5,MRE11A,SMC3,RAD50,UBE2N,RBBP8,FANCD2,BID,XRCC4,YWHAB,NBN,DCLRE1C,SMC1A,TP53BP1,FAM175A,CHEK2,TRIM28,RAD9A
2.88286	3.43755e-22	0.447821	0.751172	0.499749	0.544965	1.09745	0.00387006	FANCD2	PID_BARD1_PATHWAY	NPM1,UBE2L3,TP53,CDK2,ATM,FANCD2,RAD51,FANCA,RBBP8,FANCE,FANCL,RAD50,FANCC,BARD1,EWSR1,BRCA1,ATR,FANCF,PRKDC,XRCC5,MRE11A,FANCG,UBE2D3,PCNA,CSTF1,NBN,TOPBP1,XRCC6,CCNE1
2.88286	3.43755e-22	0.447821	0.751172	0.499749	0.544965	1.09745	0.00387006	FANCD2	REACTOME_REGULATION_OF_THE_FANCONI_ANEMIA_PATHWAY	FANCD2,ZBTB32,ATM,ATR,RPS27A,LOC648152,LOC651610,LOC651921,RPS27AP11,UBA52,USP1
2.88286	3.43755e-22	0.447821	0.751172	0.499749	0.544965	1.09745	0.00387006	FANCD2	REACTOME_FANCONI_ANEMIA_PATHWAY	FANCA,FANCC,FANCD2,FANCE,FANCB,FANCF,FANCG,ZBTB32,UBE2T,ATM,ATR,FANCL,FANCM,RPS27A,LOC648152,LOC651610,LOC651921,BRCA1,BRCA2,RPS27AP11,UBA52,USP1,PALB2,C17orf70,C19orf40
2.88286	3.43755e-22	0.447821	0.751172	0.499749	0.544965	1.09745	0.00387006	FANCD2	REACTOME_DNA_REPAIR	RAD50,CDK7,CCNO,MAD2L2,POLD3,ERCC8,ALKBH2,DDB1,DDB2,ERCC1,ERCC2,ERCC3,ERCC4,ERCC5,ERCC6,FANCA,FANCC,FANCD2,FANCE,FANCB,FANCF,FANCG,ALKBH3,FEN1,SMUG1,XRCC6,ZBTB32,UBE2T,GTF2H1,GTF2H2,GTF2H3,GTF2H4,H2AFX,APEX1,LOC389901,LIG1,LIG3,LIG4,MGMT,MNAT1,MPG,MRE11A,MUTYH,NBN,ATM,NTHL1,OGG1,PCNA,REV1,POLB,POLD1,POLD2,POLE,POLE2,POLH,POLR2A,POLR2B,POLR2C,POLR2D,POLR2E,POLR2F,POLR2G,POLR2H,POLR2I,POLR2J,POLR2K…
0.570889	0.188942	-1.24545	0.0252871	-1.08544	0.0659779	-2.287	1.042e-07	FBLN2	NABA_ECM_GLYCOPROTEINS	ABI3BP,ADIPOQ,AEBP1,AGRN,AMBN,AMELX,AMELY,BGLAP,BMPER,BSPH1,CDCP2,CILP,CILP2,COCH,COLQ,COMP,CRELD1,CRELD2,CRIM1,CRISPLD1,CRISPLD2,CTGF,CTHRC1,CYR61,DDX26B,DMBT1,DMP1,DPT,DSPP,ECM1,ECM2,EDIL3,EFEMP1,EFEMP2,EGFLAM,ELN,ELSPBP1,EMID1,EMILIN1,EMILIN2,EMILIN3,EYS,FBLN1,FBLN2,FBLN5,FBLN7,FBN1,FBN2,FBN3,FGA,FGB,FGG,FGL1,FGL2,FN1,FNDC1,FNDC7,FNDC8,FRAS1,GAS6,GLDN,HMCN1,HMCN2,IBSP,IGFALS,IGFBP1,IGFBP2,IGFB…
0.570889	0.188942	-1.24545	0.0252871	-1.08544	0.0659779	-2.287	1.042e-07	FBLN2	NABA_CORE_MATRISOME	ABI3BP,ADIPOQ,AEBP1,AGRN,AMBN,AMELX,AMELY,BGLAP,BMPER,BSPH1,CDCP2,CILP,CILP2,COCH,COLQ,COMP,CRELD1,CRELD2,CRIM1,CRISPLD1,CRISPLD2,CTGF,CTHRC1,CYR61,DDX26B,DMBT1,DMP1,DPT,DSPP,ECM1,ECM2,EDIL3,EFEMP1,EFEMP2,EGFLAM,ELN,ELSPBP1,EMID1,EMILIN1,EMILIN2,EMILIN3,EYS,FBLN1,FBLN2,FBLN5,FBLN7,FBN1,FBN2,FBN3,FGA,FGB,FGG,FGL1,FGL2,FN1,FNDC1,FNDC7,FNDC8,FRAS1,GAS6,GLDN,HMCN1,HMCN2,IBSP,IGFALS,IGFBP1,IGFBP2,IGFB…
0.570889	0.188942	-1.24545	0.0252871	-1.08544	0.0659779	-2.287	1.042e-07	FBLN2	NABA_MATRISOME	ABI3BP,ADIPOQ,AEBP1,AGRN,AMBN,AMELX,AMELY,BGLAP,BMPER,BSPH1,CDCP2,CILP,CILP2,COCH,COLQ,COMP,CRELD1,CRELD2,CRIM1,CRISPLD1,CRISPLD2,CTGF,CTHRC1,CYR61,DDX26B,DMBT1,DMP1,DPT,DSPP,ECM1,ECM2,EDIL3,EFEMP1,EFEMP2,EGFLAM,ELN,ELSPBP1,EMID1,EMILIN1,EMILIN2,EMILIN3,EYS,FBLN1,FBLN2,FBLN5,FBLN7,FBN1,FBN2,FBN3,FGA,FGB,FGG,FGL1,FGL2,FN1,FNDC1,FNDC7,FNDC8,FRAS1,GAS6,GLDN,HMCN1,HMCN2,IBSP,IGFALS,IGFBP1,IGFBP2,IGFB…
-1.33644	0.409085	2.44317	0.154708	2.77422	0.0575787	3.42461	0.00253106	FBP1	KEGG_GLYCOLYSIS_GLUCONEOGENESIS	ACSS2,GCK,PGK2,PGK1,PDHB,PDHA1,PDHA2,PGM2,TPI1,ACSS1,FBP1,ADH1B,HK2,ADH1C,HK1,HK3,ADH4,PGAM2,ADH5,PGAM1,ADH1A,ALDOC,ALDH7A1,LDHAL6B,PKLR,LDHAL6A,ENO1,PKM2,PFKP,BPGM,PCK2,PCK1,ALDH1B1,ALDH2,ALDH3A1,AKR1A1,FBP2,PFKM,PFKL,LDHC,GAPDH,ENO3,ENO2,PGAM4,ADH7,ADH6,LDHB,ALDH1A3,ALDH3B1,ALDH3B2,ALDH9A1,ALDH3A2,GALM,ALDOA,DLD,DLAT,ALDOB,G6PC2,LDHA,G6PC,PGM1,GPI
-1.33644	0.409085	2.44317	0.154708	2.77422	0.0575787	3.42461	0.00253106	FBP1	KEGG_PENTOSE_PHOSPHATE_PATHWAY	RPE,RPIA,PGM2,PGLS,PRPS2,FBP2,PFKM,PFKL,TALDO1,TKT,FBP1,TKTL2,PGD,RBKS,ALDOA,ALDOC,ALDOB,H6PD,LOC729020,PRPS1L1,PRPS1,DERA,G6PD,PGM1,TKTL1,PFKP,GPI
-1.33644	0.409085	2.44317	0.154708	2.77422	0.0575787	3.42461	0.00253106	FBP1	KEGG_FRUCTOSE_AND_MANNOSE_METABOLISM	MPI,PMM2,PMM1,FBP2,PFKM,GMDS,PFKFB4,PFKL,MTMR6,TPI1,PHPT1,PFKFB3,FUK,PFKFB2,MTMR1,PFKFB1,AKR1B10,FPGT,KHK,FBP1,MTMR2,HK2,HK3,HK1,ALDOA,ALDOC,ALDOB,MTMR7,TSTA3,AKR1B1,SORD,GMPPA,PFKP,GMPPB
-1.33644	0.409085	2.44317	0.154708	2.77422	0.0575787	3.42461	0.00253106	FBP1	KEGG_INSULIN_SIGNALING_PATHWAY	GCK,CALM2,PPARGC1A,ELK1,CALM1,EIF4E,EIF4EBP1,PRKAG2,FBP1,HK2,HK1,RHEB,BRAF,PDPK1,IKBKB,EXOC7,AKT1,SHC4,AKT2,NRAS,AKT3,PYGB,PYGM,ACACB,INPP5K,PYGL,ACACA,PIK3R5,PDE3B,PHKB,PHKA2,PHKA1,FLOT2,KRAS,SHC3,SOCS1,PRKX,PRKAB2,CALML5,PRKAB1,PRKAA2,PRKAA1,PDE3A,SOCS3,FOXO1,PRKACA,PRKACB,G6PC2,PRKACG,IRS2,CBLC,CALML3,FLOT1,CRK,SH2B2,CRKL,RHOQ,PRKAG1,PRKAR1A,PRKAR2A,PRKAR1B,CALM3,PTPN1,SOS2,RAF1,SHC1,PRKAR2B,T…
-1.33644	0.409085	2.44317	0.154708	2.77422	0.0575787	3.42461	0.00253106	FBP1	REACTOME_GLUCONEOGENESIS	SLC25A13,SLC25A10,ENO1,ENO2,ENO3,FBP1,ALDOA,ALDOB,ALDOC,GAPDH,GAPDHS,GOT1,GOT2,GPI,MDH1,MDH2,PC,PCK1,PCK2,PFKFB1,PGAM1,PGAM2,PGK1,PRKACA,PRKACB,PRKACG,LOC642969,SLC25A1,TPI1,TPI1P1,LOC730418,SLC25A11,SLC25A12,FBP2
-1.33644	0.409085	2.44317	0.154708	2.77422	0.0575787	3.42461	0.00253106	FBP1	REACTOME_METABOLISM_OF_CARBOHYDRATES	ABCC5,GPC6,UST,SLC25A13,B3GNT3,ST3GAL6,B3GNT2,NUP50,HPSE,LYVE1,B3GNT1,KERA,NUPL2,TREH,B4GALT7,CHST14,B3GALT6,NUP35,B3GAT2,VCAN,NCAN,CSPG4,SLC25A10,DCN,CHST13,ACAN,AGL,ENO1,ENO2,ENO3,EXT1,EXT2,FBP1,PRPS1L1,GPC2,HS3ST5,GPC4,ALDOA,GPC5,CHSY1,ALDOB,RPIA,ALDOC,NUP205,NUP210,FMOD,NUP188,CHST5,NUP62,G6PC,G6PD,SLC37A4,PGLS,GALE,GALK1,GALT,GAPDH,GLCE,B3GAT3,GBE1,GAPDHS,GCK,GCKR,HS6ST3,B4GALT1,B3GAT1,GPC3,…
-1.33644	0.409085	2.44317	0.154708	2.77422	0.0575787	3.42461	0.00253106	FBP1	REACTOME_GLUCOSE_METABOLISM	SLC25A13,SLC25A10,AGL,ENO1,ENO2,ENO3,FBP1,ALDOA,ALDOB,ALDOC,GAPDH,GBE1,GAPDHS,GOT1,GOT2,GPI,GYG1,GYS1,GYS2,MDH1,MDH2,PC,PCK1,PCK2,PFKFB1,PFKFB2,PFKFB3,PFKFB4,PFKL,PFKM,PFKP,PGAM1,PGAM2,PGK1,PGM1,PHKA1,PHKA2,PHKB,PHKG1,PHKG2,PKLR,PKM2,PPP2CA,PPP2CB,PPP2R1A,PPP2R1B,PGM2,PPP2R5D,PRKACA,PRKACB,PRKACG,PYGB,PYGL,PYGM,LOC642969,PHKA1P1,LOC650556,SLC25A1,TPI1,TPI1P1,LOC730418,UGP2,CALM1,CALM2,CALM3,SLC25…
-1.36702	0.000375731	-1.60048	0.000689154	-1.20685	0.019174	-1.73696	3.73645e-05	FBXO32	PID_FOXO_PATHWAY	CSNK1G1,SGK1,CAT,FBXO32,RALA,CSNK1E,IKBKB,PLK1,SIRT1,FOXO1,BCL2L11,RAN,EP300,CREBBP,CSNK1G2,FOXO4,MAPK8,USP7,CSNK1A1,CTNNB1,CSNK1D,YWHAE,RALB,CHUK,MST1,G6PC,CSNK1G3,CCNB1,FASLG,GADD45A,YWHAB,YWHAH,XPO1,MAPK9,MAPK10,SOD2,SKP2,BCL6,KAT2B,YWHAQ,CDKN1B,CDK2,FOXO3,ZFAND5,RBL2,YWHAG,SFN,AKT1,YWHAZ
-0.319217	0.6673	-0.839734	0.705782	-1.54905	0.0735667	-2.46663	0.000149167	FGF7	KEGG_MAPK_SIGNALING_PATHWAY	JUN,MEF2C,ELK4,ELK1,JUND,GADD45B,ZAK,STMN1,RRAS2,MAP3K5,MAP3K1,MAP3K3,MAP3K4,MAP3K7,MAP3K8,AKT1,AKT2,ARRB2,CD14,ARRB1,NRAS,DUSP16,CHP2,RASGRP3,NFKB2,NFKB1,MYC,NFATC4,MAPK14,FLNC,FLNA,KRAS,FLNB,PRKX,TRAF6,TGFB2,DUSP1,DUSP2,TGFB1,TRAF2,BDNF,TAB2,ECSIT,TGFBR2,DUSP7,TGFBR1,DUSP5,DUSP6,DUSP3,TGFB3,PLA2G4E,DUSP4,CACNG5,CACNG4,NF1,PLA2G12A,NFATC2,RASGRP4,MAP3K2,MAX,DUSP10,FGF9,FGF8,FGF7,FGF6,FGF5,FGF3,F…
-0.319217	0.6673	-0.839734	0.705782	-1.54905	0.0735667	-2.46663	0.000149167	FGF7	KEGG_REGULATION_OF_ACTIN_CYTOSKELETON	LOC100418883,BRK1,FN1,ENAH,DIAPH1,SSH2,RRAS2,ITGA11,ROCK1,PTK2,MYL7,ARHGEF7,ARPC4,CD14,FGD3,ARPC5,MYL12A,NRAS,ARPC1B,ARPC3,TIAM1,SCIN,PAK6,PFN1,PFN2,PIK3R5,IQGAP3,KRAS,CFL2,CFL1,MYL2,MYLK,BDKRB1,MYL5,PIP5K1C,BDKRB2,CSK,MYL10,APC,PIP4K2C,MYH9,ARPC5L,MYH10,ARHGEF4,FGF9,FGF8,FGF7,FGF6,FGF5,WAS,PDGFD,FGF3,FGF4,FGF1,FGF2,FGD1,PPP1R12A,FGF21,ACTN4,ACTN1,MAP2K2,LOC646821,MAP2K1,ARHGEF12,FGFR2,FGFR4,FGFR…
-0.319217	0.6673	-0.839734	0.705782	-1.54905	0.0735667	-2.46663	0.000149167	FGF7	KEGG_PATHWAYS_IN_CANCER	JUN,STAT3,TFG,STAT1,HGF,BIRC5,FN1,BIRC3,IGF1,XIAP,PML,JUP,HHIP,IGF1R,FZD1,FZD4,GSTP1,FZD6,FZD7,FZD8,LEF1,FZD9,MSH6,PGF,CTBP2,CTBP1,WNT9B,PTK2,WNT9A,PTGS2,HIF1A,FLT3,FLT3LG,ABL1,WNT2B,JAK1,WNT11,AKT1,WNT10B,AKT2,LAMC2,SMO,NRAS,LAMB2,ARNT,TPR,LAMB3,AXIN1,LAMC1,AXIN2,STAT5B,STAT5A,LAMA4,LAMA5,NFKB2,LAMB1,NFKB1,CTNNA1,NFKBIA,TPM3,MYC,PIK3R5,CSF1R,SHH,LAMB4,CCDC6,NCOA4,KRAS,CSF2RA,TRAF6,TGFB2,TRAF5,TR…
-0.319217	0.6673	-0.839734	0.705782	-1.54905	0.0735667	-2.46663	0.000149167	FGF7	KEGG_MELANOMA	E2F1,RAF1,FGF9,HGF,FGF8,FGF7,IGF1,FGF6,FGF5,PDGFD,IGF1R,FGF3,FGF4,FGF1,FGF2,FGF21,BAD,PDGFRB,MAP2K2,BRAF,MAP2K1,MDM2,RB1,AKT1,AKT2,FGFR1,FGF14,FGF17,FGF16,AKT3,NRAS,FGF10,FGF11,FGF12,FGF13,MAPK3,FGF19,MAPK1,PIK3R5,FGF20,HRAS,EGFR,PDGFC,CDKN2A,KRAS,CDKN1A,EGF,FGF23,FGF18,ARAF,MET,CCND1,PTEN,PIK3R3,PDGFA,FGF22,PDGFB,PDGFRA,CDK4,TP53,E2F3,E2F2,PIK3CA,PIK3CB,CDK6,PIK3CD,MITF,PIK3CG,PIK3R1,PIK3R2,CDH1
-0.319217	0.6673	-0.839734	0.705782	-1.54905	0.0735667	-2.46663	0.000149167	FGF7	REACTOME_NEGATIVE_REGULATION_OF_FGFR_SIGNALING	SPRY2,FRS2,KLB,FGF1,FGF2,FGF3,FGF4,FGF5,FGF6,FGF7,FGF8,FGF9,FGF10,FGFR1,FGFR3,FGFR2,FGFR4,FGF20,FGF22,GRB2,PPP2CA,PPP2CB,PPP2R1A,MAPK1,MAPK3,RPS27A,SRC,BRAF,RPS27AP11,UBA52,FGF23,MKNK1,CBL,FGF18,FGF17,KL,FGF19
-0.319217	0.6673	-0.839734	0.705782	-1.54905	0.0735667	-2.46663	0.000149167	FGF7	REACTOME_INSULIN_RECEPTOR_SIGNALLING_CASCADE	FRS2,THEM4,CRK,KLB,DOK1,EIF4B,EIF4E,EIF4EBP1,EIF4G1,AKT2,FGF1,FGF2,FGF3,FGF4,FGF5,FGF6,FGF7,FGF8,FGF9,FGF10,FGFR1,FGFR3,FGFR2,FGFR4,MTOR,GAB1,SHC2,FGF20,FGF22,GRB2,GRB10,EEF2K,PIK3R4,HRAS,INS,INSR,IRS1,KRAS,NRAS,PDE3B,PRKAG2,PDPK1,CAB39,PIK3C3,PIK3CA,PIK3CB,PIK3R1,PIK3R2,SHC3,PRKAG3,TLR9,PPM1A,STRADB,PRKAA1,PRKAA2,PRKAB1,PRKAB2,PRKAG1,MAPK1,MAPK3,MAP2K1,MAP2K2,RPTOR,TRIB3,RAF1,RHEB,RPS6,RPS6KB1,M…
-0.319217	0.6673	-0.839734	0.705782	-1.54905	0.0735667	-2.46663	0.000149167	FGF7	REACTOME_SIGNALING_BY_FGFR_IN_DISEASE	AKT3,SPRY2,CDKN1A,CDKN1B,ADCY1,ADCY2,FRS3,FRS2,ADCY3,CPSF6,CNTRL,ADCY5,FGFR1OP,ADCY6,ADCY7,ADCY8,CHUK,ADCY9,THEM4,CREB1,CUX1,KLB,ADRBK1,ADCY4,AKT1,AKT2,FGF1,FGF2,FGF3,FGF4,FGF5,FGF6,FGF7,FGF8,FGF9,FGF10,FGFR1,FGFR3,FGFR2,FGFR4,FOXO1,FOXO3,PHLPP1,MTOR,RICTOR,GAB1,FGFR1OP2,FGF20,FGF22,GRB2,GSK3A,NR4A1,HRAS,ITPR2,ITPR3,KRAS,MYO18A,MDM2,FOXO4,NRAS,PDE1A,PDE1B,PDPK1,PIK3CA,PIK3R1,PLCG1,IL17RD,PPP2CA,P…
-0.319217	0.6673	-0.839734	0.705782	-1.54905	0.0735667	-2.46663	0.000149167	FGF7	REACTOME_ACTIVATED_POINT_MUTANTS_OF_FGFR2	FGF1,FGF2,FGF3,FGF4,FGF5,FGF6,FGF7,FGF8,FGF9,FGF10,FGFR2,FGF20,FGF22,FGF23,FGF18,FGF17
-0.319217	0.6673	-0.839734	0.705782	-1.54905	0.0735667	-2.46663	0.000149167	FGF7	REACTOME_SIGNALING_BY_FGFR_MUTANTS	FRS2,CPSF6,CNTRL,FGFR1OP,CUX1,FGF1,FGF2,FGF3,FGF4,FGF5,FGF6,FGF7,FGF8,FGF9,FGF10,FGFR1,FGFR3,FGFR2,FGFR4,GAB1,FGFR1OP2,FGF20,FGF22,GRB2,HRAS,KRAS,MYO18A,NRAS,PIK3CA,PIK3R1,PLCG1,BCR,SOS1,STAT1,STAT3,STAT5A,STAT5B,LOC732425,ZMYM2,FGF23,TRIM24,FGF18,FGF17,GAB2
-0.319217	0.6673	-0.839734	0.705782	-1.54905	0.0735667	-2.46663	0.000149167	FGF7	REACTOME_FRS2_MEDIATED_CASCADE	FRS3,FRS2,KLB,FGF1,FGF2,FGF3,FGF4,FGF5,FGF6,FGF7,FGF8,FGF9,FGF10,FGFR1,FGFR3,FGFR2,FGFR4,FGF20,FGF22,GRB2,HRAS,KRAS,NRAS,MAPK1,MAPK3,MAP2K1,MAP2K2,RAF1,SOS1,YWHAB,FGF23,FGF18,FGF17,KL,CDK1,FGF19
-0.319217	0.6673	-0.839734	0.705782	-1.54905	0.0735667	-2.46663	0.000149167	FGF7	REACTOME_PI_3K_CASCADE	AKT3,CDKN1A,CDKN1B,FRS2,CHUK,THEM4,CREB1,KLB,AKT1,AKT2,FGF1,FGF2,FGF3,FGF4,FGF5,FGF6,FGF7,FGF8,FGF9,FGF10,FGFR1,FGFR3,FGFR2,FGFR4,FOXO1,FOXO3,PHLPP1,MTOR,RICTOR,GAB1,FGF20,FGF22,GRB2,GSK3A,NR4A1,MDM2,FOXO4,PDPK1,PIK3CA,PIK3R1,BAD,PTEN,TRIB3,RPS6KB2,MLST8,TSC2,LOC729120,LOC731292,MAPKAP1,FGF23,CASP9,AKT1S1,FGF18,FGF17,KL,FGF19
-0.319217	0.6673	-0.839734	0.705782	-1.54905	0.0735667	-2.46663	0.000149167	FGF7	REACTOME_DOWNSTREAM_SIGNALING_OF_ACTIVATED_FGFR	AKT3,CDKN1A,CDKN1B,ADCY1,ADCY2,FRS3,FRS2,ADCY3,ADCY5,ADCY6,ADCY7,ADCY8,CHUK,ADCY9,THEM4,CREB1,KLB,ADRBK1,ADCY4,AKT1,AKT2,FGF1,FGF2,FGF3,FGF4,FGF5,FGF6,FGF7,FGF8,FGF9,FGF10,FGFR1,FGFR3,FGFR2,FGFR4,FOXO1,FOXO3,PHLPP1,MTOR,RICTOR,GAB1,FGF20,FGF22,GRB2,GSK3A,NR4A1,HRAS,ITPR2,ITPR3,KRAS,MDM2,FOXO4,NRAS,PDE1A,PDE1B,PDPK1,PIK3CA,PIK3R1,PLCG1,PRKACA,PRKACB,PRKACG,PRKAR1A,PRKAR1B,PRKAR2A,PRKAR2B,PRKCA,PRK…
-0.319217	0.6673	-0.839734	0.705782	-1.54905	0.0735667	-2.46663	0.000149167	FGF7	REACTOME_PHOSPHOLIPASE_C_MEDIATED_CASCADE	ADCY1,ADCY2,ADCY3,ADCY5,ADCY6,ADCY7,ADCY8,ADCY9,CREB1,KLB,ADRBK1,ADCY4,FGF1,FGF2,FGF3,FGF4,FGF5,FGF6,FGF7,FGF8,FGF9,FGF10,FGFR1,FGFR3,FGFR2,FGFR4,FGF20,FGF22,ITPR2,ITPR3,PDE1A,PDE1B,PLCG1,PRKACA,PRKACB,PRKACG,PRKAR1A,PRKAR1B,PRKAR2A,PRKAR2B,PRKCA,PRKCD,PRKCE,PRKCG,LOC730418,CALM1,CALM2,FGF23,CALM3,CAMK4,FGF18,FGF17,KL,FGF19
-0.319217	0.6673	-0.839734	0.705782	-1.54905	0.0735667	-2.46663	0.000149167	FGF7	REACTOME_SHC_MEDIATED_CASCADE	KLB,FGF1,FGF2,FGF3,FGF4,FGF5,FGF6,FGF7,FGF8,FGF9,FGF10,FGFR1,FGFR3,FGFR2,FGFR4,FGF20,FGF22,GRB2,HRAS,KRAS,NRAS,SHC1,SOS1,FGF23,FGF18,FGF17,KL,FGF19
-0.319217	0.6673	-0.839734	0.705782	-1.54905	0.0735667	-2.46663	0.000149167	FGF7	REACTOME_SIGNALING_BY_INSULIN_RECEPTOR	TCIRG1,FRS2,THEM4,ATP6V1G3,CRK,KLB,DOK1,EIF4B,EIF4E,EIF4EBP1,EIF4G1,AKT2,FGF1,FGF2,FGF3,FGF4,FGF5,FGF6,FGF7,FGF8,FGF9,FGF10,FGFR1,FGFR3,FGFR2,FGFR4,ATP6V0A2,ATP6V0D2,ATP6V1C2,MTOR,GAB1,SHC2,FGF20,FGF22,GRB2,GRB10,EEF2K,PIK3R4,HRAS,INS,INSR,IRS1,KRAS,NRAS,ATP6V0A4,ATP6V1D,PDE3B,PRKAG2,ATP6V1H,PDPK1,CAB39,ATP6V1A,ATP6V1B1,ATP6V1B2,ATP6V0C,ATP6V1C1,PIK3C3,ATP6V1E1,PIK3CA,PIK3CB,PIK3R1,PIK3R2,ATP6V0B…
-0.319217	0.6673	-0.839734	0.705782	-1.54905	0.0735667	-2.46663	0.000149167	FGF7	REACTOME_FGFR_LIGAND_BINDING_AND_ACTIVATION	KLB,FGF1,FGF2,FGF3,FGF4,FGF5,FGF6,FGF7,FGF8,FGF9,FGF10,FGFR1,FGFR3,FGFR2,FGFR4,FGF20,FGF22,FGF23,FGF18,FGF17,KL,FGF19
-0.319217	0.6673	-0.839734	0.705782	-1.54905	0.0735667	-2.46663	0.000149167	FGF7	REACTOME_SIGNALING_BY_FGFR	AKT3,SPRY2,CDKN1A,CDKN1B,ADCY1,ADCY2,FRS3,FRS2,ADCY3,ADCY5,ADCY6,ADCY7,ADCY8,CHUK,ADCY9,THEM4,CREB1,KLB,ADRBK1,ADCY4,AKT1,AKT2,FGF1,FGF2,FGF3,FGF4,FGF5,FGF6,FGF7,FGF8,FGF9,FGF10,FGFR1,FGFR3,FGFR2,FGFR4,FOXO1,FOXO3,PHLPP1,MTOR,RICTOR,GAB1,FGF20,FGF22,GRB2,GSK3A,NR4A1,HRAS,ITPR2,ITPR3,KRAS,MDM2,FOXO4,NRAS,PDE1A,PDE1B,PDPK1,PIK3CA,PIK3R1,PLCG1,IL17RD,PPP2CA,PPP2CB,PPP2R1A,PRKACA,PRKACB,PRKACG,PRKAR1…
-0.319217	0.6673	-0.839734	0.705782	-1.54905	0.0735667	-2.46663	0.000149167	FGF7	REACTOME_PI3K_CASCADE	FRS2,THEM4,KLB,DOK1,EIF4B,EIF4E,EIF4EBP1,EIF4G1,AKT2,FGF1,FGF2,FGF3,FGF4,FGF5,FGF6,FGF7,FGF8,FGF9,FGF10,FGFR1,FGFR3,FGFR2,FGFR4,MTOR,GAB1,FGF20,FGF22,GRB2,EEF2K,PIK3R4,INS,INSR,IRS1,PDE3B,PRKAG2,PDPK1,CAB39,PIK3C3,PIK3CA,PIK3CB,PIK3R1,PIK3R2,PRKAG3,TLR9,PPM1A,STRADB,PRKAA1,PRKAA2,PRKAB1,PRKAB2,PRKAG1,RPTOR,TRIB3,RHEB,RPS6,RPS6KB1,MLST8,LOC644462,STK11,TSC1,TSC2,LOC729120,LOC730244,FGF23,CAB39L,IR…
-0.319217	0.6673	-0.839734	0.705782	-1.54905	0.0735667	-2.46663	0.000149167	FGF7	NABA_SECRETED_FACTORS	AMH,ANGPT1,ANGPT2,ANGPT4,ANGPTL1,ANGPTL2,ANGPTL3,ANGPTL4,ANGPTL5,ANGPTL6,ANGPTL7,AREG,ARTN,BDNF,BMP10,BMP15,BMP2,BMP3,BMP4,BMP5,BMP6,BMP7,BMP8A,BMP8B,BRINP2,BRINP3,BTC,C1QTNF9B,CBLN1,CBLN2,CBLN3,CBLN4,CCBE1,CCL1,CCL11,CCL13,CCL14,CCL15,CCL16,CCL17,CCL18,CCL19,CCL2,CCL20,CCL21,CCL22,CCL23,CCL24,CCL25,CCL26,CCL27,CCL28,CCL3,CCL3L3,CCL4,CCL4L1,CCL4L2,CCL5,CCL7,CCL8,CFC1,CFC1B,CHRD,CHRDL1,CHRDL2,CLCF…
-0.319217	0.6673	-0.839734	0.705782	-1.54905	0.0735667	-2.46663	0.000149167	FGF7	NABA_MATRISOME_ASSOCIATED	ANXA1,ANXA10,ANXA11,ANXA13,ANXA2,ANXA3,ANXA4,ANXA5,ANXA6,ANXA7,ANXA8,ANXA8L1,ANXA9,C1QA,C1QB,C1QC,C1QL1,C1QL2,C1QL3,C1QL4,C1QTNF1,C1QTNF2,C1QTNF3,C1QTNF4,C1QTNF5,C1QTNF6,C1QTNF7,C1QTNF8,C1QTNF9,CD209,CLC,CLEC10A,CLEC11A,CLEC12A,CLEC12B,CLEC14A,CLEC17A,CLEC18A,CLEC18B,CLEC18C,CLEC19A,CLEC1A,CLEC1B,CLEC2A,CLEC2B,CLEC2D,CLEC2L,CLEC3A,CLEC3B,CLEC4A,CLEC4C,CLEC4D,CLEC4E,CLEC4F,CLEC4G,CLEC4M,CLEC5A,CLE…
-0.319217	0.6673	-0.839734	0.705782	-1.54905	0.0735667	-2.46663	0.000149167	FGF7	NABA_MATRISOME	ABI3BP,ADIPOQ,AEBP1,AGRN,AMBN,AMELX,AMELY,BGLAP,BMPER,BSPH1,CDCP2,CILP,CILP2,COCH,COLQ,COMP,CRELD1,CRELD2,CRIM1,CRISPLD1,CRISPLD2,CTGF,CTHRC1,CYR61,DDX26B,DMBT1,DMP1,DPT,DSPP,ECM1,ECM2,EDIL3,EFEMP1,EFEMP2,EGFLAM,ELN,ELSPBP1,EMID1,EMILIN1,EMILIN2,EMILIN3,EYS,FBLN1,FBLN2,FBLN5,FBLN7,FBN1,FBN2,FBN3,FGA,FGB,FGG,FGL1,FGL2,FN1,FNDC1,FNDC7,FNDC8,FRAS1,GAS6,GLDN,HMCN1,HMCN2,IBSP,IGFALS,IGFBP1,IGFBP2,IGFB…
2.17446	1.51185e-05	-2.46123	0.000125515	-2.71041	2.97769e-05	-2.40323	7.41746e-05	FGFR4	KEGG_MAPK_SIGNALING_PATHWAY	JUN,MEF2C,ELK4,ELK1,JUND,GADD45B,ZAK,STMN1,RRAS2,MAP3K5,MAP3K1,MAP3K3,MAP3K4,MAP3K7,MAP3K8,AKT1,AKT2,ARRB2,CD14,ARRB1,NRAS,DUSP16,CHP2,RASGRP3,NFKB2,NFKB1,MYC,NFATC4,MAPK14,FLNC,FLNA,KRAS,FLNB,PRKX,TRAF6,TGFB2,DUSP1,DUSP2,TGFB1,TRAF2,BDNF,TAB2,ECSIT,TGFBR2,DUSP7,TGFBR1,DUSP5,DUSP6,DUSP3,TGFB3,PLA2G4E,DUSP4,CACNG5,CACNG4,NF1,PLA2G12A,NFATC2,RASGRP4,MAP3K2,MAX,DUSP10,FGF9,FGF8,FGF7,FGF6,FGF5,FGF3,F…
2.17446	1.51185e-05	-2.46123	0.000125515	-2.71041	2.97769e-05	-2.40323	7.41746e-05	FGFR4	KEGG_ENDOCYTOSIS	F2R,EPN3,IQSEC1,IQSEC3,ADRBK2,ADRBK1,ADRB3,ADRB2,EPN2,STAMBP,ADRB1,IGF1R,CLTCL1,HGS,VPS37C,FAM125B,PIP4K2B,RUFY1,SMAP2,HLA-G,FLT1,STAM,MDM2,PIKFYVE,VPS37D,PIP5K1A,VPS28,CHMP2B,FAM125A,PIP5K1B,RAB11FIP1,ACAP1,ARRB2,AP2A2,GRK7,ARRB1,AP2B1,AP2A1,EEA1,GRK1,CSF1R,SMURF1,LOC652799,SH3GLB1,VPS4A,ARFGAP3,DNM2,HSPA8,VPS36,PARD6B,RAB31,RAB11A,TRAF6,CHMP4A,PDCD6IP,LDLR,PIP5K1C,NEDD4L,ACAP3,CHMP5,ARAP2,IQSEC…
2.17446	1.51185e-05	-2.46123	0.000125515	-2.71041	2.97769e-05	-2.40323	7.41746e-05	FGFR4	KEGG_REGULATION_OF_ACTIN_CYTOSKELETON	LOC100418883,BRK1,FN1,ENAH,DIAPH1,SSH2,RRAS2,ITGA11,ROCK1,PTK2,MYL7,ARHGEF7,ARPC4,CD14,FGD3,ARPC5,MYL12A,NRAS,ARPC1B,ARPC3,TIAM1,SCIN,PAK6,PFN1,PFN2,PIK3R5,IQGAP3,KRAS,CFL2,CFL1,MYL2,MYLK,BDKRB1,MYL5,PIP5K1C,BDKRB2,CSK,MYL10,APC,PIP4K2C,MYH9,ARPC5L,MYH10,ARHGEF4,FGF9,FGF8,FGF7,FGF6,FGF5,WAS,PDGFD,FGF3,FGF4,FGF1,FGF2,FGD1,PPP1R12A,FGF21,ACTN4,ACTN1,MAP2K2,LOC646821,MAP2K1,ARHGEF12,FGFR2,FGFR4,FGFR…
2.17446	1.51185e-05	-2.46123	0.000125515	-2.71041	2.97769e-05	-2.40323	7.41746e-05	FGFR4	PID_FGF_PATHWAY	STAT1,NCAM1,AKT1,PIK3R1,JUN,FGFR1,FGF23,PLAUR,GAB1,FGF18,PLCG1,FGFR2,FGF2,FGFR3,FGF1,PDPK1,IL17RD,MAPK1,RUNX2,RPS6KA1,PLAU,CTNND1,SSH1,STAT5B,PTK2B,FGF17,CBL,CDH2,CAMK2A,CDH1,KLB,PTPN11,FGF9,MAPK3,FGF4,SRC,FGF8,SPRY2,SPP1,FOS,MET,MMP9,FRS2,SHC1,BGLAP,SDC2,FGF6,GRB2,HGF,CTTN,PIK3CA,SOS1,FGFR4,FGF19,PAK4
2.17446	1.51185e-05	-2.46123	0.000125515	-2.71041	2.97769e-05	-2.40323	7.41746e-05	FGFR4	REACTOME_NEGATIVE_REGULATION_OF_FGFR_SIGNALING	SPRY2,FRS2,KLB,FGF1,FGF2,FGF3,FGF4,FGF5,FGF6,FGF7,FGF8,FGF9,FGF10,FGFR1,FGFR3,FGFR2,FGFR4,FGF20,FGF22,GRB2,PPP2CA,PPP2CB,PPP2R1A,MAPK1,MAPK3,RPS27A,SRC,BRAF,RPS27AP11,UBA52,FGF23,MKNK1,CBL,FGF18,FGF17,KL,FGF19
2.17446	1.51185e-05	-2.46123	0.000125515	-2.71041	2.97769e-05	-2.40323	7.41746e-05	FGFR4	REACTOME_INSULIN_RECEPTOR_SIGNALLING_CASCADE	FRS2,THEM4,CRK,KLB,DOK1,EIF4B,EIF4E,EIF4EBP1,EIF4G1,AKT2,FGF1,FGF2,FGF3,FGF4,FGF5,FGF6,FGF7,FGF8,FGF9,FGF10,FGFR1,FGFR3,FGFR2,FGFR4,MTOR,GAB1,SHC2,FGF20,FGF22,GRB2,GRB10,EEF2K,PIK3R4,HRAS,INS,INSR,IRS1,KRAS,NRAS,PDE3B,PRKAG2,PDPK1,CAB39,PIK3C3,PIK3CA,PIK3CB,PIK3R1,PIK3R2,SHC3,PRKAG3,TLR9,PPM1A,STRADB,PRKAA1,PRKAA2,PRKAB1,PRKAB2,PRKAG1,MAPK1,MAPK3,MAP2K1,MAP2K2,RPTOR,TRIB3,RAF1,RHEB,RPS6,RPS6KB1,M…
2.17446	1.51185e-05	-2.46123	0.000125515	-2.71041	2.97769e-05	-2.40323	7.41746e-05	FGFR4	REACTOME_SIGNALING_BY_FGFR_IN_DISEASE	AKT3,SPRY2,CDKN1A,CDKN1B,ADCY1,ADCY2,FRS3,FRS2,ADCY3,CPSF6,CNTRL,ADCY5,FGFR1OP,ADCY6,ADCY7,ADCY8,CHUK,ADCY9,THEM4,CREB1,CUX1,KLB,ADRBK1,ADCY4,AKT1,AKT2,FGF1,FGF2,FGF3,FGF4,FGF5,FGF6,FGF7,FGF8,FGF9,FGF10,FGFR1,FGFR3,FGFR2,FGFR4,FOXO1,FOXO3,PHLPP1,MTOR,RICTOR,GAB1,FGFR1OP2,FGF20,FGF22,GRB2,GSK3A,NR4A1,HRAS,ITPR2,ITPR3,KRAS,MYO18A,MDM2,FOXO4,NRAS,PDE1A,PDE1B,PDPK1,PIK3CA,PIK3R1,PLCG1,IL17RD,PPP2CA,P…
2.17446	1.51185e-05	-2.46123	0.000125515	-2.71041	2.97769e-05	-2.40323	7.41746e-05	FGFR4	REACTOME_SIGNALING_BY_FGFR_MUTANTS	FRS2,CPSF6,CNTRL,FGFR1OP,CUX1,FGF1,FGF2,FGF3,FGF4,FGF5,FGF6,FGF7,FGF8,FGF9,FGF10,FGFR1,FGFR3,FGFR2,FGFR4,GAB1,FGFR1OP2,FGF20,FGF22,GRB2,HRAS,KRAS,MYO18A,NRAS,PIK3CA,PIK3R1,PLCG1,BCR,SOS1,STAT1,STAT3,STAT5A,STAT5B,LOC732425,ZMYM2,FGF23,TRIM24,FGF18,FGF17,GAB2
2.17446	1.51185e-05	-2.46123	0.000125515	-2.71041	2.97769e-05	-2.40323	7.41746e-05	FGFR4	REACTOME_FRS2_MEDIATED_CASCADE	FRS3,FRS2,KLB,FGF1,FGF2,FGF3,FGF4,FGF5,FGF6,FGF7,FGF8,FGF9,FGF10,FGFR1,FGFR3,FGFR2,FGFR4,FGF20,FGF22,GRB2,HRAS,KRAS,NRAS,MAPK1,MAPK3,MAP2K1,MAP2K2,RAF1,SOS1,YWHAB,FGF23,FGF18,FGF17,KL,CDK1,FGF19
2.17446	1.51185e-05	-2.46123	0.000125515	-2.71041	2.97769e-05	-2.40323	7.41746e-05	FGFR4	REACTOME_PI_3K_CASCADE	AKT3,CDKN1A,CDKN1B,FRS2,CHUK,THEM4,CREB1,KLB,AKT1,AKT2,FGF1,FGF2,FGF3,FGF4,FGF5,FGF6,FGF7,FGF8,FGF9,FGF10,FGFR1,FGFR3,FGFR2,FGFR4,FOXO1,FOXO3,PHLPP1,MTOR,RICTOR,GAB1,FGF20,FGF22,GRB2,GSK3A,NR4A1,MDM2,FOXO4,PDPK1,PIK3CA,PIK3R1,BAD,PTEN,TRIB3,RPS6KB2,MLST8,TSC2,LOC729120,LOC731292,MAPKAP1,FGF23,CASP9,AKT1S1,FGF18,FGF17,KL,FGF19
2.17446	1.51185e-05	-2.46123	0.000125515	-2.71041	2.97769e-05	-2.40323	7.41746e-05	FGFR4	REACTOME_DOWNSTREAM_SIGNALING_OF_ACTIVATED_FGFR	AKT3,CDKN1A,CDKN1B,ADCY1,ADCY2,FRS3,FRS2,ADCY3,ADCY5,ADCY6,ADCY7,ADCY8,CHUK,ADCY9,THEM4,CREB1,KLB,ADRBK1,ADCY4,AKT1,AKT2,FGF1,FGF2,FGF3,FGF4,FGF5,FGF6,FGF7,FGF8,FGF9,FGF10,FGFR1,FGFR3,FGFR2,FGFR4,FOXO1,FOXO3,PHLPP1,MTOR,RICTOR,GAB1,FGF20,FGF22,GRB2,GSK3A,NR4A1,HRAS,ITPR2,ITPR3,KRAS,MDM2,FOXO4,NRAS,PDE1A,PDE1B,PDPK1,PIK3CA,PIK3R1,PLCG1,PRKACA,PRKACB,PRKACG,PRKAR1A,PRKAR1B,PRKAR2A,PRKAR2B,PRKCA,PRK…
2.17446	1.51185e-05	-2.46123	0.000125515	-2.71041	2.97769e-05	-2.40323	7.41746e-05	FGFR4	REACTOME_PHOSPHOLIPASE_C_MEDIATED_CASCADE	ADCY1,ADCY2,ADCY3,ADCY5,ADCY6,ADCY7,ADCY8,ADCY9,CREB1,KLB,ADRBK1,ADCY4,FGF1,FGF2,FGF3,FGF4,FGF5,FGF6,FGF7,FGF8,FGF9,FGF10,FGFR1,FGFR3,FGFR2,FGFR4,FGF20,FGF22,ITPR2,ITPR3,PDE1A,PDE1B,PLCG1,PRKACA,PRKACB,PRKACG,PRKAR1A,PRKAR1B,PRKAR2A,PRKAR2B,PRKCA,PRKCD,PRKCE,PRKCG,LOC730418,CALM1,CALM2,FGF23,CALM3,CAMK4,FGF18,FGF17,KL,FGF19
2.17446	1.51185e-05	-2.46123	0.000125515	-2.71041	2.97769e-05	-2.40323	7.41746e-05	FGFR4	REACTOME_SHC_MEDIATED_CASCADE	KLB,FGF1,FGF2,FGF3,FGF4,FGF5,FGF6,FGF7,FGF8,FGF9,FGF10,FGFR1,FGFR3,FGFR2,FGFR4,FGF20,FGF22,GRB2,HRAS,KRAS,NRAS,SHC1,SOS1,FGF23,FGF18,FGF17,KL,FGF19
2.17446	1.51185e-05	-2.46123	0.000125515	-2.71041	2.97769e-05	-2.40323	7.41746e-05	FGFR4	REACTOME_SIGNALING_BY_INSULIN_RECEPTOR	TCIRG1,FRS2,THEM4,ATP6V1G3,CRK,KLB,DOK1,EIF4B,EIF4E,EIF4EBP1,EIF4G1,AKT2,FGF1,FGF2,FGF3,FGF4,FGF5,FGF6,FGF7,FGF8,FGF9,FGF10,FGFR1,FGFR3,FGFR2,FGFR4,ATP6V0A2,ATP6V0D2,ATP6V1C2,MTOR,GAB1,SHC2,FGF20,FGF22,GRB2,GRB10,EEF2K,PIK3R4,HRAS,INS,INSR,IRS1,KRAS,NRAS,ATP6V0A4,ATP6V1D,PDE3B,PRKAG2,ATP6V1H,PDPK1,CAB39,ATP6V1A,ATP6V1B1,ATP6V1B2,ATP6V0C,ATP6V1C1,PIK3C3,ATP6V1E1,PIK3CA,PIK3CB,PIK3R1,PIK3R2,ATP6V0B…
2.17446	1.51185e-05	-2.46123	0.000125515	-2.71041	2.97769e-05	-2.40323	7.41746e-05	FGFR4	REACTOME_FGFR_LIGAND_BINDING_AND_ACTIVATION	KLB,FGF1,FGF2,FGF3,FGF4,FGF5,FGF6,FGF7,FGF8,FGF9,FGF10,FGFR1,FGFR3,FGFR2,FGFR4,FGF20,FGF22,FGF23,FGF18,FGF17,KL,FGF19
2.17446	1.51185e-05	-2.46123	0.000125515	-2.71041	2.97769e-05	-2.40323	7.41746e-05	FGFR4	REACTOME_FGFR4_LIGAND_BINDING_AND_ACTIVATION	FGF1,FGF2,FGF4,FGF6,FGF8,FGF9,FGFR4,FGF20,FGF23,FGF18,FGF17,FGF19
2.17446	1.51185e-05	-2.46123	0.000125515	-2.71041	2.97769e-05	-2.40323	7.41746e-05	FGFR4	REACTOME_SIGNALING_BY_FGFR	AKT3,SPRY2,CDKN1A,CDKN1B,ADCY1,ADCY2,FRS3,FRS2,ADCY3,ADCY5,ADCY6,ADCY7,ADCY8,CHUK,ADCY9,THEM4,CREB1,KLB,ADRBK1,ADCY4,AKT1,AKT2,FGF1,FGF2,FGF3,FGF4,FGF5,FGF6,FGF7,FGF8,FGF9,FGF10,FGFR1,FGFR3,FGFR2,FGFR4,FOXO1,FOXO3,PHLPP1,MTOR,RICTOR,GAB1,FGF20,FGF22,GRB2,GSK3A,NR4A1,HRAS,ITPR2,ITPR3,KRAS,MDM2,FOXO4,NRAS,PDE1A,PDE1B,PDPK1,PIK3CA,PIK3R1,PLCG1,IL17RD,PPP2CA,PPP2CB,PPP2R1A,PRKACA,PRKACB,PRKACG,PRKAR1…
2.17446	1.51185e-05	-2.46123	0.000125515	-2.71041	2.97769e-05	-2.40323	7.41746e-05	FGFR4	REACTOME_PI3K_CASCADE	FRS2,THEM4,KLB,DOK1,EIF4B,EIF4E,EIF4EBP1,EIF4G1,AKT2,FGF1,FGF2,FGF3,FGF4,FGF5,FGF6,FGF7,FGF8,FGF9,FGF10,FGFR1,FGFR3,FGFR2,FGFR4,MTOR,GAB1,FGF20,FGF22,GRB2,EEF2K,PIK3R4,INS,INSR,IRS1,PDE3B,PRKAG2,PDPK1,CAB39,PIK3C3,PIK3CA,PIK3CB,PIK3R1,PIK3R2,PRKAG3,TLR9,PPM1A,STRADB,PRKAA1,PRKAA2,PRKAB1,PRKAB2,PRKAG1,RPTOR,TRIB3,RHEB,RPS6,RPS6KB1,MLST8,LOC644462,STK11,TSC1,TSC2,LOC729120,LOC730244,FGF23,CAB39L,IR…
-0.201994	0.703951	1.69407	0.000314342	2.60845	7.19615e-11	3.59567	9.88404e-22	FGL2	NABA_ECM_GLYCOPROTEINS	ABI3BP,ADIPOQ,AEBP1,AGRN,AMBN,AMELX,AMELY,BGLAP,BMPER,BSPH1,CDCP2,CILP,CILP2,COCH,COLQ,COMP,CRELD1,CRELD2,CRIM1,CRISPLD1,CRISPLD2,CTGF,CTHRC1,CYR61,DDX26B,DMBT1,DMP1,DPT,DSPP,ECM1,ECM2,EDIL3,EFEMP1,EFEMP2,EGFLAM,ELN,ELSPBP1,EMID1,EMILIN1,EMILIN2,EMILIN3,EYS,FBLN1,FBLN2,FBLN5,FBLN7,FBN1,FBN2,FBN3,FGA,FGB,FGG,FGL1,FGL2,FN1,FNDC1,FNDC7,FNDC8,FRAS1,GAS6,GLDN,HMCN1,HMCN2,IBSP,IGFALS,IGFBP1,IGFBP2,IGFB…
-0.201994	0.703951	1.69407	0.000314342	2.60845	7.19615e-11	3.59567	9.88404e-22	FGL2	NABA_CORE_MATRISOME	ABI3BP,ADIPOQ,AEBP1,AGRN,AMBN,AMELX,AMELY,BGLAP,BMPER,BSPH1,CDCP2,CILP,CILP2,COCH,COLQ,COMP,CRELD1,CRELD2,CRIM1,CRISPLD1,CRISPLD2,CTGF,CTHRC1,CYR61,DDX26B,DMBT1,DMP1,DPT,DSPP,ECM1,ECM2,EDIL3,EFEMP1,EFEMP2,EGFLAM,ELN,ELSPBP1,EMID1,EMILIN1,EMILIN2,EMILIN3,EYS,FBLN1,FBLN2,FBLN5,FBLN7,FBN1,FBN2,FBN3,FGA,FGB,FGG,FGL1,FGL2,FN1,FNDC1,FNDC7,FNDC8,FRAS1,GAS6,GLDN,HMCN1,HMCN2,IBSP,IGFALS,IGFBP1,IGFBP2,IGFB…
-0.201994	0.703951	1.69407	0.000314342	2.60845	7.19615e-11	3.59567	9.88404e-22	FGL2	NABA_MATRISOME	ABI3BP,ADIPOQ,AEBP1,AGRN,AMBN,AMELX,AMELY,BGLAP,BMPER,BSPH1,CDCP2,CILP,CILP2,COCH,COLQ,COMP,CRELD1,CRELD2,CRIM1,CRISPLD1,CRISPLD2,CTGF,CTHRC1,CYR61,DDX26B,DMBT1,DMP1,DPT,DSPP,ECM1,ECM2,EDIL3,EFEMP1,EFEMP2,EGFLAM,ELN,ELSPBP1,EMID1,EMILIN1,EMILIN2,EMILIN3,EYS,FBLN1,FBLN2,FBLN5,FBLN7,FBN1,FBN2,FBN3,FGA,FGB,FGG,FGL1,FGL2,FN1,FNDC1,FNDC7,FNDC8,FRAS1,GAS6,GLDN,HMCN1,HMCN2,IBSP,IGFALS,IGFBP1,IGFBP2,IGFB…
-0.142802	0.763481	1.08656	0.0325912	1.38537	0.000962648	1.69058	6.92825e-06	FLNB	KEGG_MAPK_SIGNALING_PATHWAY	JUN,MEF2C,ELK4,ELK1,JUND,GADD45B,ZAK,STMN1,RRAS2,MAP3K5,MAP3K1,MAP3K3,MAP3K4,MAP3K7,MAP3K8,AKT1,AKT2,ARRB2,CD14,ARRB1,NRAS,DUSP16,CHP2,RASGRP3,NFKB2,NFKB1,MYC,NFATC4,MAPK14,FLNC,FLNA,KRAS,FLNB,PRKX,TRAF6,TGFB2,DUSP1,DUSP2,TGFB1,TRAF2,BDNF,TAB2,ECSIT,TGFBR2,DUSP7,TGFBR1,DUSP5,DUSP6,DUSP3,TGFB3,PLA2G4E,DUSP4,CACNG5,CACNG4,NF1,PLA2G12A,NFATC2,RASGRP4,MAP3K2,MAX,DUSP10,FGF9,FGF8,FGF7,FGF6,FGF5,FGF3,F…
-0.142802	0.763481	1.08656	0.0325912	1.38537	0.000962648	1.69058	6.92825e-06	FLNB	KEGG_FOCAL_ADHESION	JUN,LOC100418883,ELK1,HGF,PARVA,FN1,TNN,IGF1,BIRC3,XIAP,COMP,THBS4,IGF1R,DIAPH1,ITGA11,PGF,PARVG,ROCK1,PTK2,MYL7,FLT1,FLT4,AKT1,RELN,AKT2,LAMC2,MYL12A,LAMB2,LAMB3,LAMC1,LAMA4,LAMA5,LAMB1,PAK6,PIK3R5,CAPN2,LAMB4,FLNC,FLNA,FLNB,MYL2,MYLK,MYL5,PIP5K1C,MET,MYL10,BIRC2,COL11A1,LAMC3,COL11A2,THBS3,THBS2,THBS1,VWF,ZYX,IBSP,VTN,PDGFD,PPP1R12A,BAD,ACTN4,ACTN1,MAPK9,MAPK10,LOC646821,MAP2K1,RASGRF1,ILK,RAPG…
-0.142802	0.763481	1.08656	0.0325912	1.38537	0.000962648	1.69058	6.92825e-06	FLNB	REACTOME_ANTIVIRAL_MECHANISM_BY_IFN_STIMULATED_GENES	NUP50,NUPL2,USP18,NUP35,EIF4A1,EIF4A2,EIF4E,EIF4G1,EIF4G2,NUP205,FLNB,NUP210,NUP188,DDX58,NUP62,ARIH1,EIF4E3,IFIT1,NUP43,IRF3,JAK1,KPNA1,KPNB1,KPNA2,KPNA3,KPNA4,KPNA5,MX1,MX2,NEDD4,NUP88,HERC5,PIN1,PLCG1,NUP54,PPM1B,NUP133,MAPK3,EIF2AK2,NUP107,RANBP2,RPS27A,STAT1,TPR,RPS27AP11,UBA52,UBA7,UBE2E1,UBE2N,TRIM25,NUP37,NUP85,NUP214,AAAS,SEH1L,RAE1,EIF4G3,UBE2L6,EIF4E2,NUP155,ISG15,NUP93,EIF4A3,NUPL1,PO…
-0.142802	0.763481	1.08656	0.0325912	1.38537	0.000962648	1.69058	6.92825e-06	FLNB	REACTOME_INTERFERON_SIGNALING	ADAR,IRF9,IFITM3,IFITM2,NUP50,NUPL2,USP18,GBP4,GBP5,NUP35,LOC144383,GBP6,EGR1,EIF4A1,EIF4A2,EIF4E,EIF4G1,EIF4G2,FCGR1A,FCGR1B,NUP205,FLNB,NUP210,NUP188,DDX58,NUP62,IFI6,ARIH1,GBP1,GBP2,HLA-A,HLA-B,HLA-C,HLA-DPA1,HLA-DPB1,HLA-DQA1,HLA-DQA2,HLA-DRB1,HLA-DRB3,HLA-DRB5,HLA-F,HLA-G,EIF4E3,ICAM1,IRF8,IFI27,IFI35,IFIT2,IFIT1,IFIT3,IFNA1,IFNA2,IFNA4,IFNA5,IFNA6,IFNA7,IFNA8,IFNA10,IFNA14,IFNA16,IFNA17,IFN…
-0.142802	0.763481	1.08656	0.0325912	1.38537	0.000962648	1.69058	6.92825e-06	FLNB	REACTOME_IMMUNE_SYSTEM	AKT3,TANK,AP1M2,UBA2,SAE1,HUWE1,KIF20A,ACTR1B,ACTR1A,RASGRP1,RNF41,PSMD14,CD96,RASGRP2,CDKN1A,CDKN1B,STUB1,LILRB2,ADAR,TLR6,IRF9,NOD1,ANAPC10,IFITM3,RAPGEF3,ARIH2,SEC24B,TAB1,UBE2E3,SEC23A,LRRC41,ATG7,DCTN2,IFITM2,RBCK1,TXNIP,CD226,DCTN6,CNPY3,MASP2,CTSC,NUP50,LILRB1,HCST,CFHR3,MALT1,SEC61B,LILRB5,KIF2C,LILRB4,LILRA1,LILRB3,RIPK3,WWP1,UBE2C,RAPGEF4,NUPL2,CD160,IRAK3,DCTN3,USP18,TRIM9,NLRP3,TIRAP,…
-0.142802	0.763481	1.08656	0.0325912	1.38537	0.000962648	1.69058	6.92825e-06	FLNB	REACTOME_CYTOKINE_SIGNALING_IN_IMMUNE_SYSTEM	ADAR,IRF9,NOD1,IFITM3,TAB1,IFITM2,NUP50,NUPL2,IRAK3,USP18,CHUK,GBP4,GBP5,CISH,NUP35,MAP3K8,CRK,CRKL,CSF2,CSF2RA,CSF2RB,CSH1,LOC144383,GBP6,EGR1,EIF4A1,EIF4A2,EIF4E,EIF4G1,EIF4G2,PTK2B,FCGR1A,FCGR1B,TAB2,NUP205,FLNB,NUP210,NUP188,DDX58,NUP62,PELI3,FYN,IFI6,TAB3,ARIH1,SH2B1,GBP1,GBP2,GH1,GH2,GHR,GRB2,RAPGEF1,BLNK,HCK,HGF,HLA-A,HLA-B,HLA-C,HLA-DPA1,HLA-DPB1,HLA-DQA1,HLA-DQA2,HLA-DRB1,HLA-DRB3,HLA-DR…
1.97149	5.01651e-07	-1.48131	0.0304102	-1.49194	0.0506579	-1.36113	0.0301712	FLT4	KEGG_CYTOKINE_CYTOKINE_RECEPTOR_INTERACTION	CCL26,TNFSF13,HGF,CCL3L1,TNFSF12,TNFRSF8,TNFSF10,CCL2,TNFSF8,TNFSF9,CCL3,TNFSF14,IL21R,CCL5,CCL4,CCL13,IL17RB,CCL11,CCL8,CCL7,TNFRSF17,TNFSF11,IL23A,CTF1,FLT1,CCL14,FLT3,CCL15,FLT3LG,FLT4,IL22,CD27,CCL18,CCL17,CCL20,CCL19,CCL21,CCL23,CCL22,TPO,CCL16,CSF2,CSF1R,TNFRSF13C,IL13RA1,CSF1,PRLR,PRL,TNFRSF14,IFNE,CCL24,CSF2RB,CSF2RA,TGFB2,TGFB1,CX3CL1,IL23R,XCL1,CXCL5,CXCL11,CXCL6,CCR2,CCL25,CSF3,TGFBR2,…
1.97149	5.01651e-07	-1.48131	0.0304102	-1.49194	0.0506579	-1.36113	0.0301712	FLT4	KEGG_FOCAL_ADHESION	JUN,LOC100418883,ELK1,HGF,PARVA,FN1,TNN,IGF1,BIRC3,XIAP,COMP,THBS4,IGF1R,DIAPH1,ITGA11,PGF,PARVG,ROCK1,PTK2,MYL7,FLT1,FLT4,AKT1,RELN,AKT2,LAMC2,MYL12A,LAMB2,LAMB3,LAMC1,LAMA4,LAMA5,LAMB1,PAK6,PIK3R5,CAPN2,LAMB4,FLNC,FLNA,FLNB,MYL2,MYLK,MYL5,PIP5K1C,MET,MYL10,BIRC2,COL11A1,LAMC3,COL11A2,THBS3,THBS2,THBS1,VWF,ZYX,IBSP,VTN,PDGFD,PPP1R12A,BAD,ACTN4,ACTN1,MAPK9,MAPK10,LOC646821,MAP2K1,RASGRF1,ILK,RAPG…
1.97149	5.01651e-07	-1.48131	0.0304102	-1.49194	0.0506579	-1.36113	0.0301712	FLT4	BIOCARTA_NO1_PATHWAY	PDE3B,CALM2,ACTA1,LOC124827,CALM1,PRKAR2B,KNG1,RYR2,CHRM1,VEGFA,HSP90AA1,SLC7A1,PDE3A,PDE2A,BDKRB2,LOC147908,CYCSP35,NOS3,CHRNA1,FLT1,KDR,PRKACB,TNNI1,PRKACG,FLT4,CAV1,AKT1,PRKAR1A,PRKAR2A,PRKAR1B,CALM3,PRKG1,PRKG2
1.97149	5.01651e-07	-1.48131	0.0304102	-1.49194	0.0506579	-1.36113	0.0301712	FLT4	BIOCARTA_VEGF_PATHWAY	HRAS,PRKCB,SHC1,EIF1,PRKCA,VEGFA,EIF2B4,ELAVL1,EIF2B2,EIF2B3,EIF2S2,EIF2B5,PXN,PTK2,NOS3,EIF2B1,EIF2S3,FLT1,HIF1A,VHL,KDR,EIF2S1,EIF1AX,FLT4,PIK3CA,ARNT,PLCG1,PIK3CG,PIK3R1
1.97149	5.01651e-07	-1.48131	0.0304102	-1.49194	0.0506579	-1.36113	0.0301712	FLT4	PID_VEGF_VEGFR_PATHWAY	FLT1,VEGFA,PGF,FIGF,NRP2,KDR,FLT4,VEGFB,NRP1,VEGFC
1.97149	5.01651e-07	-1.48131	0.0304102	-1.49194	0.0506579	-1.36113	0.0301712	FLT4	PID_LYMPH_ANGIOGENESIS_PATHWAY	MAPK1,ITGA5,VEGFC,MAPK3,MAPK11,ITGA1,CRK,PIK3R1,COL1A2,FLT4,COL1A1,SHC1,ITGB1,MAP2K4,PIK3CA,MAPK14,ITGA4,CREB1,ITGA2,SOS1,FIGF,GRB2,AKT1,FN1,RPS6KA1
1.97149	5.01651e-07	-1.48131	0.0304102	-1.49194	0.0506579	-1.36113	0.0301712	FLT4	REACTOME_VEGF_LIGAND_RECEPTOR_INTERACTIONS	FIGF,FLT1,FLT4,KDR,PDGFC,VEGFA,VEGFB,VEGFC,NRP2,NRP1
-0.931944	0.0611937	-0.590309	0.772347	-1.19178	0.14154	-2.26895	6.95387e-05	FMOD	REACTOME_KERATAN_SULFATE_BIOSYNTHESIS	B3GNT3,ST3GAL6,B3GNT2,B3GNT1,KERA,ACAN,FMOD,CHST5,B4GALT1,LUM,CHST6,OMD,OGN,PRELP,ST3GAL1,ST3GAL2,ST3GAL3,B3GNT4,CHST1,B4GALT4,B4GALT3,B4GALT2,B3GNT7,B4GALT6,B4GALT5,CHST2
-0.931944	0.0611937	-0.590309	0.772347	-1.19178	0.14154	-2.26895	6.95387e-05	FMOD	REACTOME_KERATAN_SULFATE_KERATIN_METABOLISM	B3GNT3,ST3GAL6,B3GNT2,B3GNT1,KERA,ACAN,FMOD,CHST5,B4GALT1,GLB1,GNS,HEXA,HEXB,LUM,CHST6,OMD,OGN,PRELP,ST3GAL1,ST3GAL2,ST3GAL3,B3GNT4,CHST1,B4GALT4,B4GALT3,B4GALT2,B3GNT7,B4GALT6,B4GALT5,CHST2
-0.931944	0.0611937	-0.590309	0.772347	-1.19178	0.14154	-2.26895	6.95387e-05	FMOD	REACTOME_KERATAN_SULFATE_DEGRADATION	KERA,ACAN,FMOD,GLB1,GNS,HEXA,HEXB,LUM,OMD,OGN,PRELP
-0.931944	0.0611937	-0.590309	0.772347	-1.19178	0.14154	-2.26895	6.95387e-05	FMOD	REACTOME_GLYCOSAMINOGLYCAN_METABOLISM	ABCC5,GPC6,UST,B3GNT3,ST3GAL6,B3GNT2,HPSE,LYVE1,B3GNT1,KERA,B4GALT7,CHST14,B3GALT6,B3GAT2,VCAN,NCAN,CSPG4,DCN,CHST13,ACAN,EXT1,EXT2,GPC2,HS3ST5,GPC4,GPC5,CHSY1,FMOD,CHST5,GLCE,B3GAT3,HS6ST3,B4GALT1,B3GAT1,GPC3,GLB1,GNS,GPC1,GXYLT1,GUSB,DSE,HAS1,HAS2,HAS3,HEXA,HEXB,HMMR,HSPG2,NDST1,HYAL1,CHSY3,IDS,IDUA,AGRN,LUM,ARSB,CHST6,NAGLU,OMD,OGN,CHST11,CHST15,CHPF2,CSGALNACT2,PRELP,CHST12,STAB2,CSGALNACT1,C…
-0.931944	0.0611937	-0.590309	0.772347	-1.19178	0.14154	-2.26895	6.95387e-05	FMOD	REACTOME_METABOLISM_OF_CARBOHYDRATES	ABCC5,GPC6,UST,SLC25A13,B3GNT3,ST3GAL6,B3GNT2,NUP50,HPSE,LYVE1,B3GNT1,KERA,NUPL2,TREH,B4GALT7,CHST14,B3GALT6,NUP35,B3GAT2,VCAN,NCAN,CSPG4,SLC25A10,DCN,CHST13,ACAN,AGL,ENO1,ENO2,ENO3,EXT1,EXT2,FBP1,PRPS1L1,GPC2,HS3ST5,GPC4,ALDOA,GPC5,CHSY1,ALDOB,RPIA,ALDOC,NUP205,NUP210,FMOD,NUP188,CHST5,NUP62,G6PC,G6PD,SLC37A4,PGLS,GALE,GALK1,GALT,GAPDH,GLCE,B3GAT3,GBE1,GAPDHS,GCK,GCKR,HS6ST3,B4GALT1,B3GAT1,GPC3,…
-0.931944	0.0611937	-0.590309	0.772347	-1.19178	0.14154	-2.26895	6.95387e-05	FMOD	NABA_PROTEOGLYCANS	ACAN,ASPN,BCAN,BGN,CHAD,CHADL,DCN,EPYC,ESM1,FMOD,HAPLN1,HAPLN2,HAPLN3,HAPLN4,HSPG2,IMPG1,IMPG2,KERA,LUM,NCAN,NYX,OGN,OMD,OPTC,PODN,PODNL1,PRELP,PRG2,PRG3,PRG4,SPOCK1,SPOCK2,SPOCK3,SRGN,VCAN
-0.931944	0.0611937	-0.590309	0.772347	-1.19178	0.14154	-2.26895	6.95387e-05	FMOD	NABA_CORE_MATRISOME	ABI3BP,ADIPOQ,AEBP1,AGRN,AMBN,AMELX,AMELY,BGLAP,BMPER,BSPH1,CDCP2,CILP,CILP2,COCH,COLQ,COMP,CRELD1,CRELD2,CRIM1,CRISPLD1,CRISPLD2,CTGF,CTHRC1,CYR61,DDX26B,DMBT1,DMP1,DPT,DSPP,ECM1,ECM2,EDIL3,EFEMP1,EFEMP2,EGFLAM,ELN,ELSPBP1,EMID1,EMILIN1,EMILIN2,EMILIN3,EYS,FBLN1,FBLN2,FBLN5,FBLN7,FBN1,FBN2,FBN3,FGA,FGB,FGG,FGL1,FGL2,FN1,FNDC1,FNDC7,FNDC8,FRAS1,GAS6,GLDN,HMCN1,HMCN2,IBSP,IGFALS,IGFBP1,IGFBP2,IGFB…
-0.931944	0.0611937	-0.590309	0.772347	-1.19178	0.14154	-2.26895	6.95387e-05	FMOD	NABA_MATRISOME	ABI3BP,ADIPOQ,AEBP1,AGRN,AMBN,AMELX,AMELY,BGLAP,BMPER,BSPH1,CDCP2,CILP,CILP2,COCH,COLQ,COMP,CRELD1,CRELD2,CRIM1,CRISPLD1,CRISPLD2,CTGF,CTHRC1,CYR61,DDX26B,DMBT1,DMP1,DPT,DSPP,ECM1,ECM2,EDIL3,EFEMP1,EFEMP2,EGFLAM,ELN,ELSPBP1,EMID1,EMILIN1,EMILIN2,EMILIN3,EYS,FBLN1,FBLN2,FBLN5,FBLN7,FBN1,FBN2,FBN3,FGA,FGB,FGG,FGL1,FGL2,FN1,FNDC1,FNDC7,FNDC8,FRAS1,GAS6,GLDN,HMCN1,HMCN2,IBSP,IGFALS,IGFBP1,IGFBP2,IGFB…
0.101727	0.952994	1.18536	0.889959	2.35178	0.287426	3.83857	0.00457597	FOXG1	PID_SMAD2_3NUCLEAR_PATHWAY	SMAD4,IL5,CREB1,CREBBP,SIN3B,NCOA2,SP1,RBBP4,E2F4,TCF3,DCP1A,SKI,RBL1,MED15,FOXO4,GATA3,SP3,HNF4A,FOXO3,IRF7,CITED1,FOXH1,MEF2C,TGIF1,SMAD7,CBFB,NR3C1,AR,E2F5,CTBP1,RUNX1,EP300,RUNX3,SAP30,FOXO1,ATF3,GSC,ATF2,SMAD3,SERPINE1,ESR1,KAT2A,CDK2,KAT2B,RUNX2,MYC,CDK4,CDKN2B,MAX,PIAS4,SMAD2,SNIP1,SIN3A,TFDP1,NCOR1,NKX2-5,FOS,TFE3,TGIF2,SKIL,IGHA1,LAMC1,COL1A2,DLX1,HDAC1,FOXG1,AKT1,VDR,HDAC2,HSPA8,ZBTB17,…
3.26808	3.97023e-28	0.604428	0.464905	0.660458	0.285924	1.14519	0.00215978	FOXM1	PID_FOXM1_PATHWAY	FOXM1,GAS1,CENPF,SP1,PLK1,MYC,NFATC3,BRCA2,CDK1,CCNE1,EP300,CCND1,LAMA4,CENPA,CREBBP,CCNB2,SKP2,CDKN2A,BIRC5,XRCC1,CDC25B,CKS1B,AURKB,HIST1H2BA,CCNA2,CENPB,CDK4,MMP2,FOS,RB1,CHEK2,CCNB1,ESR1,MAP2K1,ONECUT1,NEK2,CDK2,GSK3A,ETV5,TGFA
-1.95488	0.00177669	-0.548823	0.885873	-1.50272	0.161015	-1.72142	0.0257963	FPR2	KEGG_NEUROACTIVE_LIGAND_RECEPTOR_INTERACTION	PTGFR,PTGER2,PTGER1,PTGER4,PTGER3,CALCRL,TACR3,PTGIR,ADRB3,ADRB2,HRH4,ADRA2C,ADRB1,TACR1,ADRA2A,ADRA2B,TACR2,GPR35,THRB,THRA,PTH2R,PTH1R,PRSS3,PRSS2,NPY5R,PRSS1,CGA,NPY1R,NPY2R,RXFP1,MCHR1,LPAR4,DRD1,DRD2,DRD3,DRD4,DRD5,TRHR,NMUR2,SSTR2,SSTR3,SSTR1,PRLR,PRL,C5AR1,UTS2R,BDKRB1,BDKRB2,NPBWR2,NPBWR1,PRLHR,CSH1,NPFFR2,TAAR6,NTSR2,APLNR,NMUR1,GPR83,GABRQ,PLG,C3AR1,AGTR1,GALR1,AGTR2,SSTR5,SSTR4,ADCYAP1…
-1.95488	0.00177669	-0.548823	0.885873	-1.50272	0.161015	-1.72142	0.0257963	FPR2	REACTOME_GASTRIN_CREB_SIGNALLING_PATHWAY_VIA_PKC_AND_MAPK	RASGRP1,LPAR6,RASGRP2,RGS19,NMUR1,GNB5,CYSLTR1,NMU,NPFFR2,PROKR1,UTS2,CHRM1,CHRM3,CHRM5,MGLL,ARHGEF25,LTB4R,PROKR2,NMS,CREB1,DGKK,ADRA1D,ADRA1B,ADRA1A,ADRBK1,DGKA,DGKB,DGKG,DGKH,DGKQ,AGT,HBEGF,AGTR1,LPAR1,EDN1,EDN2,EDN3,EDNRA,EDNRB,EGFR,F2,F2R,F2RL1,F2RL2,DAGLB,GPRC6A,PLCB1,LPAR3,FPR2,NTSR2,GAST,UTS2D,GCG,GCGR,GHSR,P2RY10,GNA11,GNA15,GNAQ,GNB1,GNB2,GNB3,GNG3,GNG4,GNG5,GNG7,GNG10,GNG11,GNGT1,GNGT2…
-1.95488	0.00177669	-0.548823	0.885873	-1.50272	0.161015	-1.72142	0.0257963	FPR2	REACTOME_SIGNALING_BY_GPCR	AKT3,INSL5,RASGRP1,LPAR6,CDK5,CALCRL,RASGRP2,RAMP2,RAMP1,RAMP3,NET1,RGS19,NMUR1,VAV3,CXCL13,CXCR6,GNA13,GNB5,RRH,ADCY1,OR5I1,ADCY2,CYSLTR1,CCR9,CGA,PDE10A,CCL27,NMU,NPFFR2,PROKR1,ADCY3,UTS2,ADCY5,ADCY6,FZD10,AKAP13,GPR44,HRH3,CHRM1,CHRM2,ADCY7,PTH2,CHRM3,CHRM5,MGLL,ADCY8,ADCY9,ARHGEF25,ADCYAP1,ADCYAP1R1,RLN3,OR52E2,OR52J3,OR51L1,OR51A7,OR51S1,OR51F2,OR52R1,OR4X2,OR4B1,OR52M1,OR52K2,OR5P2,OR5P3,OR…
-1.95488	0.00177669	-0.548823	0.885873	-1.50272	0.161015	-1.72142	0.0257963	FPR2	REACTOME_PEPTIDE_LIGAND_BINDING_RECEPTORS	INSL5,NMUR1,CXCL13,CXCR6,CCR9,CCL27,NMU,NPFFR2,PROKR1,UTS2,RLN3,RXFP2,CCR1,CCR2,CCR3,CCR4,CCR5,CCR6,CCR7,CCR8,CCBP2,PROKR2,NMS,CX3CR1,AGT,AGTR1,AGTR2,APLNR,EDN1,EDN2,EDN3,EDNRA,EDNRB,F2,F2R,F2RL1,F2RL2,FPR1,FPR2,FPR3,NTSR2,GAST,DARC,NPB,UTS2D,GALR1,GHSR,GPR77,CCR10,XCR1,NPBWR1,NPBWR2,CXCR3,PRLHR,UTS2R,NPW,MCHR1,GPER,MLNR,CXCL1,CXCL2,CXCL3,GRP,GRPR,ANXA1,HCRT,HCRTR1,HCRTR2,RXFP4,QRFP,APP,IL8,CXCR1…
-1.95488	0.00177669	-0.548823	0.885873	-1.50272	0.161015	-1.72142	0.0257963	FPR2	REACTOME_CLASS_A1_RHODOPSIN_LIKE_RECEPTORS	INSL5,LPAR6,NMUR1,CXCL13,CXCR6,RRH,CYSLTR1,CCR9,CGA,CCL27,NMU,NPFFR2,PROKR1,UTS2,GPR44,HRH3,CHRM1,CHRM2,CHRM3,CHRM5,RLN3,RXFP2,CCR1,CCR2,CCR3,CCR4,CCR5,CCR6,CCR7,CCR8,CCBP2,LTB4R,CNR1,CNR2,PROKR2,NMS,ADORA1,TAAR1,ADORA2A,ADORA2B,ADORA3,ADRA1D,ADRA1B,ADRA1A,ADRA2A,ADRA2B,GPBAR1,CX3CR1,ADRB1,ADRB2,ADRB3,OXER1,DRD1,DRD2,DRD3,DRD5,AGT,AGTR1,AGTR2,APLNR,S1PR1,LPAR1,S1PR3,EDN1,EDN2,EDN3,EDNRA,EDNRB,F2,…
-1.95488	0.00177669	-0.548823	0.885873	-1.50272	0.161015	-1.72142	0.0257963	FPR2	REACTOME_G_ALPHA_Q_SIGNALLING_EVENTS	RASGRP1,LPAR6,RASGRP2,RGS19,NMUR1,GNB5,CYSLTR1,NMU,NPFFR2,PROKR1,UTS2,CHRM1,CHRM3,CHRM5,MGLL,ARHGEF25,LTB4R,PROKR2,NMS,DGKK,ADRA1D,ADRA1B,ADRA1A,ADRBK1,DGKA,DGKB,DGKG,DGKH,DGKQ,AGT,AGTR1,LPAR1,EDN1,EDN2,EDN3,EDNRA,EDNRB,F2,F2R,F2RL1,F2RL2,DAGLB,GPRC6A,PLCB1,LPAR3,FPR2,NTSR2,GAST,UTS2D,GCG,GCGR,GHSR,P2RY10,GNA11,GNA15,GNAQ,GNB1,GNB2,GNB3,GNG3,GNG4,GNG5,GNG7,GNG10,GNG11,GNGT1,GNGT2,GNRH1,GNRH2,GNRH…
-1.95488	0.00177669	-0.548823	0.885873	-1.50272	0.161015	-1.72142	0.0257963	FPR2	REACTOME_GPCR_DOWNSTREAM_SIGNALING	AKT3,INSL5,RASGRP1,LPAR6,CALCRL,RASGRP2,RAMP2,RAMP1,RAMP3,NET1,RGS19,NMUR1,VAV3,CXCL13,CXCR6,GNA13,GNB5,RRH,ADCY1,OR5I1,ADCY2,CYSLTR1,CCR9,CGA,PDE10A,CCL27,NMU,NPFFR2,PROKR1,ADCY3,UTS2,ADCY5,ADCY6,AKAP13,GPR44,HRH3,CHRM1,CHRM2,ADCY7,PTH2,CHRM3,CHRM5,MGLL,ADCY8,ADCY9,ARHGEF25,ADCYAP1,ADCYAP1R1,RLN3,OR52E2,OR52J3,OR51L1,OR51A7,OR51S1,OR51F2,OR52R1,OR4X2,OR4B1,OR52M1,OR52K2,OR5P2,OR5P3,OR8I2,OR2D3,O…
-1.95488	0.00177669	-0.548823	0.885873	-1.50272	0.161015	-1.72142	0.0257963	FPR2	REACTOME_G_ALPHA_I_SIGNALLING_EVENTS	INSL5,RGS19,NMUR1,CXCL13,CXCR6,GNB5,RRH,ADCY1,ADCY2,CCR9,CCL27,NMU,ADCY3,ADCY5,ADCY6,GPR44,HRH3,CHRM2,ADCY7,ADCY8,ADCY9,RLN3,CCR1,CCR2,CCR3,CCR4,CCR5,CCR6,CCR7,CCR8,CNR1,CNR2,NMS,ADORA1,ADORA3,ADRA2A,ADRA2B,OXER1,DRD2,DRD3,AGT,AGTR2,APLNR,S1PR1,LPAR1,S1PR3,ADCY4,OPN5,LPAR3,FPR1,FPR2,FPR3,OPN3,GABBR1,NPB,GALR1,OPN1MW,GNAI1,GNAI2,GNAI3,GNAS,GNAT1,GNAT2,GNAZ,GNB1,GNB2,GNB3,GNG3,GNG4,GNG5,GNG7,GNG10,…
-1.95488	0.00177669	-0.548823	0.885873	-1.50272	0.161015	-1.72142	0.0257963	FPR2	REACTOME_GPCR_LIGAND_BINDING	INSL5,LPAR6,CALCRL,RAMP2,RAMP1,RAMP3,NMUR1,CXCL13,CXCR6,GNB5,RRH,CYSLTR1,CCR9,CGA,CCL27,NMU,NPFFR2,PROKR1,UTS2,FZD10,GPR44,HRH3,CHRM1,CHRM2,PTH2,CHRM3,CHRM5,ADCYAP1,ADCYAP1R1,RLN3,RXFP2,CCR1,CCR2,CCR3,CCR4,CCR5,CCR6,CCR7,CCR8,CCBP2,LTB4R,CNR1,CNR2,PROKR2,NMS,ADM,ADORA1,TAAR1,ADORA2A,ADORA2B,CRH,CRHR2,ADORA3,ADRA1D,ADRA1B,ADRA1A,ADRA2A,ADRA2B,GPBAR1,CX3CR1,ADRB1,ADRB2,ADRB3,CD55,OXER1,DRD1,DRD2,DR…
-1.67808	0.00116384	-1.7949	0.00765991	-1.92539	0.00330036	-2.55591	9.87296e-06	FRZB	WNT_SIGNALING	AES,APC,AXIN1,BCL9,BTRC,FZD5,CCND1,CCND2,CCND3,CSNK1A1,CSNK1D,CSNK1G1,CSNK2A1,CTBP1,CTBP2,CTNNB1,CTNNBIP1,CXXC4,DAAM1,DIXDC1,DKK1,DVL1,DVL2,EP300,FBXW11,FBXW2,FGF4,FOSL1,FOXN1,FRAT1,FRZB,FSHB,FZD1,FZD2,FZD3,FZD4,FZD6,FZD7,FZD8,GSK3A,GSK3B,JUN,KREMEN1,LEF1,LRP5,LRP6,MYC,NKD1,NLK,PITX2,PORCN,PPP2CA,PPP2R1A,PYGO1,RHOU,SENP2,SFRP1,SFRP4,FBXW4,SLC9A3R1,SOX17,T,TCF7,TCF7L1,TLE1,TLE2,WIF1,WISP1,WNT1,WNT…
-1.67808	0.00116384	-1.7949	0.00765991	-1.92539	0.00330036	-2.55591	9.87296e-06	FRZB	NABA_SECRETED_FACTORS	AMH,ANGPT1,ANGPT2,ANGPT4,ANGPTL1,ANGPTL2,ANGPTL3,ANGPTL4,ANGPTL5,ANGPTL6,ANGPTL7,AREG,ARTN,BDNF,BMP10,BMP15,BMP2,BMP3,BMP4,BMP5,BMP6,BMP7,BMP8A,BMP8B,BRINP2,BRINP3,BTC,C1QTNF9B,CBLN1,CBLN2,CBLN3,CBLN4,CCBE1,CCL1,CCL11,CCL13,CCL14,CCL15,CCL16,CCL17,CCL18,CCL19,CCL2,CCL20,CCL21,CCL22,CCL23,CCL24,CCL25,CCL26,CCL27,CCL28,CCL3,CCL3L3,CCL4,CCL4L1,CCL4L2,CCL5,CCL7,CCL8,CFC1,CFC1B,CHRD,CHRDL1,CHRDL2,CLCF…
-1.67808	0.00116384	-1.7949	0.00765991	-1.92539	0.00330036	-2.55591	9.87296e-06	FRZB	NABA_MATRISOME_ASSOCIATED	ANXA1,ANXA10,ANXA11,ANXA13,ANXA2,ANXA3,ANXA4,ANXA5,ANXA6,ANXA7,ANXA8,ANXA8L1,ANXA9,C1QA,C1QB,C1QC,C1QL1,C1QL2,C1QL3,C1QL4,C1QTNF1,C1QTNF2,C1QTNF3,C1QTNF4,C1QTNF5,C1QTNF6,C1QTNF7,C1QTNF8,C1QTNF9,CD209,CLC,CLEC10A,CLEC11A,CLEC12A,CLEC12B,CLEC14A,CLEC17A,CLEC18A,CLEC18B,CLEC18C,CLEC19A,CLEC1A,CLEC1B,CLEC2A,CLEC2B,CLEC2D,CLEC2L,CLEC3A,CLEC3B,CLEC4A,CLEC4C,CLEC4D,CLEC4E,CLEC4F,CLEC4G,CLEC4M,CLEC5A,CLE…
-1.67808	0.00116384	-1.7949	0.00765991	-1.92539	0.00330036	-2.55591	9.87296e-06	FRZB	NABA_MATRISOME	ABI3BP,ADIPOQ,AEBP1,AGRN,AMBN,AMELX,AMELY,BGLAP,BMPER,BSPH1,CDCP2,CILP,CILP2,COCH,COLQ,COMP,CRELD1,CRELD2,CRIM1,CRISPLD1,CRISPLD2,CTGF,CTHRC1,CYR61,DDX26B,DMBT1,DMP1,DPT,DSPP,ECM1,ECM2,EDIL3,EFEMP1,EFEMP2,EGFLAM,ELN,ELSPBP1,EMID1,EMILIN1,EMILIN2,EMILIN3,EYS,FBLN1,FBLN2,FBLN5,FBLN7,FBN1,FBN2,FBN3,FGA,FGB,FGG,FGL1,FGL2,FN1,FNDC1,FNDC7,FNDC8,FRAS1,GAS6,GLDN,HMCN1,HMCN2,IBSP,IGFALS,IGFBP1,IGFBP2,IGFB…
-0.0629435	0.953716	0.888196	0.810102	1.05672	0.582165	2.16185	0.0133692	GALNT12	KEGG_O_GLYCAN_BIOSYNTHESIS	GALNT4,GALNTL2,GALNTL5,GALNT6,GALNT5,GALNTL1,GALNTL6,GALNT13,GCNT3,GALNT10,ST6GALNAC1,GALNT9,GALNT7,GCNT4,GALNT11,GCNT1,GALNT8,GALNT14,B3GNT6,C1GALT1,GALNTL4,GALNT12,GALNT2,GALNT3,WBSCR17,GALNT1,ST3GAL2,ST3GAL1,B4GALT5,C1GALT1C1
-0.0629435	0.953716	0.888196	0.810102	1.05672	0.582165	2.16185	0.0133692	GALNT12	REACTOME_O_LINKED_GLYCOSYLATION_OF_MUCINS	MUC12,B3GNT3,ST6GALNAC2,B3GNT2,GALNT6,GALNT5,GALNT13,GALNTL2,MUCL1,MUC17,MUC15,B3GNTL1,GALNTL5,B3GNT6,ST6GALNAC3,GALNT1,GALNT2,GALNT3,GALNT8,GCNT1,ST6GALNAC4,C1GALT1C1,GALNTL4,B3GNT8,MUC21,GALNTL6,MUC2,MUC4,MUC5AC,MUC6,MUC7,GALNT9,GCNT4,GALNT7,GALNT10,MUC13,C1GALT1,GALNTL1,MUC3B,GALNT11,WBSCR17,GCNT6,ST6GAL1,ST3GAL1,ST3GAL2,ST3GAL3,LOC652741,MUC5B,MUC19,LOC732162,B3GNT4,GALNT14,GALNT12,B3GNT5,B3G…
-0.0629435	0.953716	0.888196	0.810102	1.05672	0.582165	2.16185	0.0133692	GALNT12	REACTOME_METABOLISM_OF_PROTEINS	PIGK,COX17,MUC12,PREB,SLC25A13,ALG3,TIMM17B,B3GNT3,TUBA1B,TUBB3,TUBB4A,TUBB4B,SEC24B,TIMM23B,TIMM17A,TOMM40,TIMM44,PFDN6,SEC23A,NOP56,ARFGEF2,CCT7,CCT4,CCT2,ST6GALNAC2,MTX2,B3GNT2,CCT8,MAN1A2,SEC61B,RPL35,GALNT6,GALNT5,MAN1B1,MGAT4B,MGAT4A,FKBP9,TUBA3D,GALNT13,TBCB,GALNTL2,MUCL1,EEF1DP1,PIGU,DNAJC19,CHCHD4,GRPEL2,MUC17,CS,MUC15,ALG10B,B3GNTL1,HSCB,RPL7AP27,ARSK,CYC1,DAD1,DDOST,TIMM8A,GALNTL5,DHPS…
-0.0629435	0.953716	0.888196	0.810102	1.05672	0.582165	2.16185	0.0133692	GALNT12	REACTOME_POST_TRANSLATIONAL_PROTEIN_MODIFICATION	PIGK,MUC12,PREB,ALG3,B3GNT3,SEC24B,SEC23A,ST6GALNAC2,B3GNT2,MAN1A2,GALNT6,GALNT5,MAN1B1,MGAT4B,MGAT4A,GALNT13,GALNTL2,MUCL1,PIGU,MUC17,MUC15,ALG10B,B3GNTL1,ARSK,DAD1,DDOST,GALNTL5,DHPS,DPAGT1,B3GNT6,EIF5A,ALG14,F2,F7,F9,F10,DOLK,SEC31A,ARSG,GANAB,PIGN,FUT8,ST6GALNAC3,MGAT4C,SUMF2,GALNT1,GALNT2,GALNT3,GALNT8,GCNT1,GGCX,B4GALT1,ST6GALNAC4,PIGW,SUMF1,LOC285407,C1GALT1C1,PDIA3,ALG5,GMPPB,GMPPA,ALG6,S…
0.767717	0.138648	0.72245	0.658526	1.13497	0.125636	1.96794	7.68571e-05	GALNT6	KEGG_O_GLYCAN_BIOSYNTHESIS	GALNT4,GALNTL2,GALNTL5,GALNT6,GALNT5,GALNTL1,GALNTL6,GALNT13,GCNT3,GALNT10,ST6GALNAC1,GALNT9,GALNT7,GCNT4,GALNT11,GCNT1,GALNT8,GALNT14,B3GNT6,C1GALT1,GALNTL4,GALNT12,GALNT2,GALNT3,WBSCR17,GALNT1,ST3GAL2,ST3GAL1,B4GALT5,C1GALT1C1
0.767717	0.138648	0.72245	0.658526	1.13497	0.125636	1.96794	7.68571e-05	GALNT6	REACTOME_O_LINKED_GLYCOSYLATION_OF_MUCINS	MUC12,B3GNT3,ST6GALNAC2,B3GNT2,GALNT6,GALNT5,GALNT13,GALNTL2,MUCL1,MUC17,MUC15,B3GNTL1,GALNTL5,B3GNT6,ST6GALNAC3,GALNT1,GALNT2,GALNT3,GALNT8,GCNT1,ST6GALNAC4,C1GALT1C1,GALNTL4,B3GNT8,MUC21,GALNTL6,MUC2,MUC4,MUC5AC,MUC6,MUC7,GALNT9,GCNT4,GALNT7,GALNT10,MUC13,C1GALT1,GALNTL1,MUC3B,GALNT11,WBSCR17,GCNT6,ST6GAL1,ST3GAL1,ST3GAL2,ST3GAL3,LOC652741,MUC5B,MUC19,LOC732162,B3GNT4,GALNT14,GALNT12,B3GNT5,B3G…
0.767717	0.138648	0.72245	0.658526	1.13497	0.125636	1.96794	7.68571e-05	GALNT6	REACTOME_METABOLISM_OF_PROTEINS	PIGK,COX17,MUC12,PREB,SLC25A13,ALG3,TIMM17B,B3GNT3,TUBA1B,TUBB3,TUBB4A,TUBB4B,SEC24B,TIMM23B,TIMM17A,TOMM40,TIMM44,PFDN6,SEC23A,NOP56,ARFGEF2,CCT7,CCT4,CCT2,ST6GALNAC2,MTX2,B3GNT2,CCT8,MAN1A2,SEC61B,RPL35,GALNT6,GALNT5,MAN1B1,MGAT4B,MGAT4A,FKBP9,TUBA3D,GALNT13,TBCB,GALNTL2,MUCL1,EEF1DP1,PIGU,DNAJC19,CHCHD4,GRPEL2,MUC17,CS,MUC15,ALG10B,B3GNTL1,HSCB,RPL7AP27,ARSK,CYC1,DAD1,DDOST,TIMM8A,GALNTL5,DHPS…
0.767717	0.138648	0.72245	0.658526	1.13497	0.125636	1.96794	7.68571e-05	GALNT6	REACTOME_POST_TRANSLATIONAL_PROTEIN_MODIFICATION	PIGK,MUC12,PREB,ALG3,B3GNT3,SEC24B,SEC23A,ST6GALNAC2,B3GNT2,MAN1A2,GALNT6,GALNT5,MAN1B1,MGAT4B,MGAT4A,GALNT13,GALNTL2,MUCL1,PIGU,MUC17,MUC15,ALG10B,B3GNTL1,ARSK,DAD1,DDOST,GALNTL5,DHPS,DPAGT1,B3GNT6,EIF5A,ALG14,F2,F7,F9,F10,DOLK,SEC31A,ARSG,GANAB,PIGN,FUT8,ST6GALNAC3,MGAT4C,SUMF2,GALNT1,GALNT2,GALNT3,GALNT8,GCNT1,GGCX,B4GALT1,ST6GALNAC4,PIGW,SUMF1,LOC285407,C1GALT1C1,PDIA3,ALG5,GMPPB,GMPPA,ALG6,S…
0.023069	0.960658	-1.17457	0.00584984	-1.22405	0.00228599	-1.57697	6.56703e-06	GAS1	KEGG_HEDGEHOG_SIGNALING_PATHWAY	CSNK1A1L,HHIP,PTCH2,GAS1,WNT3A,ZIC2,WNT9B,WNT9A,LRP2,CSNK1G1,WNT2B,WNT11,WNT10B,IHH,SMO,WNT10A,WNT4,CSNK1G3,SHH,WNT1,CSNK1D,RAB23,CSNK1A1,CSNK1G2,CSNK1E,BMP8A,GSK3B,WNT7A,BTRC,WNT7B,WNT8A,WNT8B,WNT2,WNT3,PRKX,WNT5A,WNT6,FBXW11,STK36,WNT5B,GLI1,DHH,PRKACA,PRKACB,SUFU,BMP4,PRKACG,BMP2,GLI2,BMP7,GLI3,PTCH1,BMP8B,WNT16,BMP5,BMP6
0.023069	0.960658	-1.17457	0.00584984	-1.22405	0.00228599	-1.57697	6.56703e-06	GAS1	PID_FOXM1_PATHWAY	FOXM1,GAS1,CENPF,SP1,PLK1,MYC,NFATC3,BRCA2,CDK1,CCNE1,EP300,CCND1,LAMA4,CENPA,CREBBP,CCNB2,SKP2,CDKN2A,BIRC5,XRCC1,CDC25B,CKS1B,AURKB,HIST1H2BA,CCNA2,CENPB,CDK4,MMP2,FOS,RB1,CHEK2,CCNB1,ESR1,MAP2K1,ONECUT1,NEK2,CDK2,GSK3A,ETV5,TGFA
0.023069	0.960658	-1.17457	0.00584984	-1.22405	0.00228599	-1.57697	6.56703e-06	GAS1	PID_HEDGEHOG_2PATHWAY	DHH,HHIP,CDON,STIL,PIK3CA,HHAT,AKT1,BOC,PTHLH,GLI2,LRPAP1,PTCH2,IHH,ARRB2,TGFB2,GAS1,SHH,ADRBK1,SMO,LRP2,PTCH1,PIK3R1
1.38735	0.707817	3.22786	0.823223	4.03453	0.561276	7.09996	0.0325586	GDA	KEGG_PURINE_METABOLISM	POLR2G,NT5C2,POLR2H,ENPP3,POLR2E,POLR2F,ENPP1,XDH,POLR2I,POLR2J,POLE3,ADSS,PRPS2,ADSL,NME6,POLR1D,PNPT1,POLR2K,PDE11A,POLD3,POLR2L,AK1,NME1-NME2,AK2,AK4,POLA2,CANT1,AMPD1,AMPD3,AMPD2,NME4,GUCY2D,NME1,ATIC,NME2,DGUOK,POLR3C,NME3,POLR3G,POLR3F,PRUNE,C17orf48,PDE4B,PDE4C,PDE3B,PDE4A,NUDT2,GMPR2,PDE6C,PDE6D,PDE4D,PDE6A,PRIM1,PRIM2,AK5,GMPR,NME5,PDE7B,PDE5A,POLD4,GUCY1A2,FHIT,ADCY3,ADCY2,ADCY1,POLA1,P…
1.38735	0.707817	3.22786	0.823223	4.03453	0.561276	7.09996	0.0325586	GDA	REACTOME_METABOLISM_OF_NUCLEOTIDES	ADA,PAICS,ADSSL1,ADK,CTPS,UPP2,ADSL,ADSS,ADAL,DCK,DCTD,DGUOK,DHODH,DPYD,DPYS,DTYMK,DUT,TYMP,AK1,AK2,NT5C2,GART,AK5,AMPD1,AMPD2,AMPD3,GLRX,GMPR,GPX1,GSR,GUK1,NT5C,HPRT1,APRT,IMPDH1,IMPDH2,ATIC,NME1,NME2,NME4,PNP,NT5E,RRM2B,NT5C3,GMPR2,CMPK1,UPB1,PFAS,PPAT,CTPS2,NT5M,RRM1,RRM2,AGXT2,NME1-NME2,TK1,TK2,TXN,TXNRD1,TYMS,UCK2,UMPS,UPP1,XDH,CAD,UCK1,NT5C1A,CAT,GMPS,NT5C1B,GDA,CDA
3.57443	7.88949e-17	0.638732	0.75548	0.794483	0.46373	1.53849	0.0047998	GINS2	REACTOME_CELL_CYCLE	KIF20A,ACTR1A,AKAP9,CDK2,CDK4,CDK6,PSMD14,CDK7,CDKN1A,CDKN1B,STAG1,CDKN2A,CDKN2B,CDKN2C,CDKN2D,TUBB4A,TUBB4B,SYCP2,ANAPC10,NDC80,TUBGCP3,DCTN2,CENPA,CENPC1,CETN2,POLD3,NUDC,PLK4,STAG3,STAG2,SDCCAG8,TUBGCP2,RUVBL2,DBF4,KIF2C,CNTRL,UBE2C,DIDO1,CHEK1,FGFR1OP,ZWINT,CEP250,CHEK2,PMF1,DCTN3,OIP5,TUBGCP5,CKS1B,NEDD1,HIST4H4,HIST3H2BB,LIN54,PSMA8,CSNK1D,CSNK1E,SPC24,SGOL2,SGOL1,DCTN1,DHFR,DKC1,DNA2,DYNC1…
3.57443	7.88949e-17	0.638732	0.75548	0.794483	0.46373	1.53849	0.0047998	GINS2	REACTOME_CELL_CYCLE_MITOTIC	KIF20A,ACTR1A,AKAP9,CDK2,CDK4,CDK6,PSMD14,CDK7,CDKN1A,CDKN1B,STAG1,CDKN2A,CDKN2B,CDKN2C,CDKN2D,TUBB4A,TUBB4B,ANAPC10,NDC80,TUBGCP3,DCTN2,CENPA,CENPC1,CETN2,POLD3,NUDC,PLK4,STAG2,SDCCAG8,TUBGCP2,DBF4,KIF2C,CNTRL,UBE2C,FGFR1OP,ZWINT,CEP250,PMF1,DCTN3,TUBGCP5,CKS1B,NEDD1,LIN54,PSMA8,CSNK1D,CSNK1E,SPC24,SGOL2,SGOL1,DCTN1,DHFR,DNA2,DYNC1H1,DYNC1I2,DYRK1A,E2F1,E2F2,E2F3,E2F4,E2F5,TUBB,SKA1,FEN1,CEP164,…
3.57443	7.88949e-17	0.638732	0.75548	0.794483	0.46373	1.53849	0.0047998	GINS2	REACTOME_SYNTHESIS_OF_DNA	CDK2,PSMD14,CDKN1A,CDKN1B,POLD3,PSMA8,DNA2,FEN1,PSME4,ORC6,ORC3,POLA2,LIG1,MCM2,MCM3,MCM4,MCM5,MCM6,MCM7,ORC1,ORC2,ORC4,ORC5,PCNA,GINS2,POLA1,POLD1,POLD2,POLE,POLE2,PRIM1,PRIM2,PSMA1,PSMA2,PSMA3,PSMA4,PSMA5,PSMA6,PSMA7,PSMB1,PSMB2,PSMB3,PSMB4,PSMB5,PSMB6,PSMB7,PSMB8,PSMB9,PSMB10,PSMC1,PSMC2,PSMC3,PSMC4,PSMC5,PSMC6,PSMD1,PSMD2,PSMD3,PSMD4,PSMD5,PSMD7,PSMD8,PSMD9,PSMD10,PSMD11,PSMD12,PSMD13,PSME1,P…
3.57443	7.88949e-17	0.638732	0.75548	0.794483	0.46373	1.53849	0.0047998	GINS2	REACTOME_DNA_REPLICATION	KIF20A,CDK2,PSMD14,CDKN1A,CDKN1B,STAG1,NDC80,CENPA,CENPC1,POLD3,NUDC,STAG2,DBF4,KIF2C,ZWINT,PMF1,PSMA8,SPC24,SGOL2,SGOL1,DNA2,E2F1,E2F2,E2F3,SKA1,FEN1,MAPRE1,PSME4,CLASP1,ITGB3BP,ORC6,ORC3,POLA2,CENPI,AHCTF1,NSL1,FBXO5,RPA4,BIRC5,SKA2,NUP43,INCENP,APITD1,KIF2A,LIG1,CENPP,MAD2L1,MCM2,MCM3,MCM4,MCM5,MCM6,MCM7,ORC1,ORC2,ORC4,ORC5,PAFAH1B1,GMNN,PCNA,GINS2,PLK1,POLA1,POLD1,POLD2,POLE,POLE2,ERCC6L,CCDC…
3.57443	7.88949e-17	0.638732	0.75548	0.794483	0.46373	1.53849	0.0047998	GINS2	REACTOME_UNWINDING_OF_DNA	MCM2,MCM3,MCM4,MCM5,MCM6,MCM7,GINS2,CDC45,GINS4,MCM8,GINS1
3.57443	7.88949e-17	0.638732	0.75548	0.794483	0.46373	1.53849	0.0047998	GINS2	REACTOME_S_PHASE	CDK2,CDK4,PSMD14,CDK7,CDKN1A,CDKN1B,POLD3,CKS1B,PSMA8,DNA2,FEN1,PSME4,ORC6,ORC3,POLA2,LIG1,MAX,MCM2,MCM3,MCM4,MCM5,MCM6,MCM7,MNAT1,MYC,ORC1,ORC2,ORC4,ORC5,PCNA,GINS2,POLA1,POLD1,POLD2,POLE,POLE2,PRIM1,PRIM2,PSMA1,PSMA2,PSMA3,PSMA4,PSMA5,PSMA6,PSMA7,PSMB1,PSMB2,PSMB3,PSMB4,PSMB5,PSMB6,PSMB7,PSMB8,PSMB9,PSMB10,PSMC1,PSMC2,PSMC3,PSMC4,PSMC5,PSMC6,PSMD1,PSMD2,PSMD3,PSMD4,PSMD5,PSMD7,PSMD8,PSMD9,PSMD1…
3.57443	7.88949e-17	0.638732	0.75548	0.794483	0.46373	1.53849	0.0047998	GINS2	REACTOME_DNA_STRAND_ELONGATION	POLD3,DNA2,FEN1,POLA2,LIG1,MCM2,MCM3,MCM4,MCM5,MCM6,MCM7,PCNA,GINS2,POLA1,POLD1,POLD2,PRIM1,PRIM2,POLD4,RFC2,RFC3,RFC4,RFC5,RPA1,RPA2,RPA3,CDC45,GINS4,MCM8,GINS1
1.00393	0.754792	2.64083	0.9999	3.79452	0.9999	6.45305	0.0135086	GJB3	REACTOME_MEMBRANE_TRAFFICKING	GJC1,AP1M2,PREB,STAM2,SEC24B,SEC23A,TGOLN2,AP4B1,GJB6,SNF8,COPE,AP2M1,AP1S1,AP3S1,CLTA,CLTB,CLTC,GJB4,CHMP4B,COPA,COPB1,CPD,VPS37A,CTSZ,SH3D19,VPS37D,DAB2,AP1B1,AP1G1,DNM1,DNASE2,DNM2,GJD4,COPZ1,COPG,SEC31A,AP4E1,SNAPIN,FTH1,FTL,GAK,NECAP1,CHMP2B,PLDN,BLOC1S1,GJA1,GJA3,GJA4,GJA5,GJA8,GJB1,GJB2,GJB3,GJB5,SNX5,VPS4A,CHMP2A,GNS,YIPF6,CHMP4A,HSPA8,IGF2R,ARCN1,ARF1,GJB7,BLOC1S3,M6PR,ARRB1,MYO6,OCRL,VP…
1.00393	0.754792	2.64083	0.9999	3.79452	0.9999	6.45305	0.0135086	GJB3	REACTOME_GAP_JUNCTION_TRAFFICKING	GJC1,GJB6,AP2M1,CLTA,CLTB,CLTC,GJB4,DAB2,DNM1,DNM2,GJD4,GJA1,GJA3,GJA4,GJA5,GJA8,GJB1,GJB2,GJB3,GJB5,GJB7,MYO6,GJC2,GJD2,GJA9,CLTCL1,GJA10
1.00393	0.754792	2.64083	0.9999	3.79452	0.9999	6.45305	0.0135086	GJB3	REACTOME_GAP_JUNCTION_ASSEMBLY	GJC1,GJB6,GJB4,GJD4,GJA1,GJA3,GJA4,GJA5,GJA8,GJB1,GJB2,GJB3,GJB5,GJB7,GJC2,GJD2,GJA9,GJA10
-1.1493	0.000183982	1.16593	0.0028961	1.6308	9.45947e-07	2.11711	4.25528e-12	GM2A	KEGG_LYSOSOME	PLA2G15,AP3B2,GGA1,SLC11A1,PPT1,MFSD8,CTSZ,NAGPA,IGF2R,ARSG,ATP6V0A1,CTSW,ATP6V0B,LGMN,CTSS,AP4S1,LAMP2,ATP6AP1,LAPTM5,AP1S3,CLTCL1,AP4B1,AP3B1,LAMP3,ATP6V0A4,CTSL1,ABCB9,AP1B1,CTSK,SLC11A2,GNPTAB,SMPD1,CTSH,AP1G1,CTSG,CTSE,LAPTM4A,GM2A,LAMP1,CTSO,GGA2,CTSL2,AP3M1,CTSC,GBA,AP3D1,CD164,ATP6V1H,HGSNAT,ABCA2,DNASE2B,AGA,AP3M2,ATP6V0D2,ARSA,CTSD,CTSB,ARSB,TCIRG1,GNS,PPT2,DNASE2,SORT1,ASAH1,AP4E1,GALN…
-1.1493	0.000183982	1.16593	0.0028961	1.6308	9.45947e-07	2.11711	4.25528e-12	GM2A	REACTOME_GLYCOSPHINGOLIPID_METABOLISM	NEU3,NEU4,ARSK,ARSG,GALC,SUMF2,GBA,GLA,GLB1,GM2A,SUMF1,HEXA,HEXB,ENPP7,ARSI,ARSH,ARSA,ARSB,STS,ARSE,ARSF,ASAH1,NEU1,NEU2,CTSA,SMPD3,SMPD4,PSAP,ASAH2,GBA2,GBA3,CERK,ASAH2C,SMPD1,SMPD2,UGCG,ARSJ,GAL3ST1
-1.1493	0.000183982	1.16593	0.0028961	1.6308	9.45947e-07	2.11711	4.25528e-12	GM2A	REACTOME_PHOSPHOLIPID_METABOLISM	COL4A3BP,LPCAT3,CEPT1,CDS1,PEMT,CDIPT,AGPAT1,AGPAT2,SPTLC1,NEU3,CHAT,PLA2G16,CHKA,CHKB,MGLL,PLD4,DEGS2,ACER1,SLC44A3,MBOAT2,NEU4,SGPP2,AGPAT6,CSNK1G2,PIK3R6,GPAT2,PPM1L,ARSK,MBOAT1,PHOSPHO1,SGMS2,PIKFYVE,PLD6,CERS3,SLC44A5,ARSG,SACM1L,GPD1L,LPIN1,PIP5K1C,SLC44A1,PIK3R5,PLD3,PITPNB,KDSR,LCLAT1,CERS6,LPCAT4,PLA2G4F,GALC,SUMF2,SGMS1,PLA2G2D,GBA,INPP5J,GLA,GLB1,GM2A,GPD1,PLA2G4D,SUMF1,CERS2,HADHA,HAD…
-1.1493	0.000183982	1.16593	0.0028961	1.6308	9.45947e-07	2.11711	4.25528e-12	GM2A	REACTOME_SPHINGOLIPID_METABOLISM	COL4A3BP,SPTLC1,NEU3,DEGS2,ACER1,NEU4,SGPP2,CSNK1G2,PPM1L,ARSK,SGMS2,CERS3,ARSG,KDSR,CERS6,GALC,SUMF2,SGMS1,GBA,GLA,GLB1,GM2A,SUMF1,CERS2,HEXA,HEXB,ENPP7,ARSI,ACER2,ARSH,ARSA,ARSB,STS,ARSE,ARSF,ASAH1,NEU1,NEU2,OSBP,CTSA,ACER3,SMPD3,SMPD4,PRKD1,PSAP,ASAH2,SPHK2,GBA2,GBA3,CERK,ASAH2C,SMPD1,SMPD2,LOC729155,UGCG,CERS4,ARSJ,SGPP1,DEGS1,PPAP2A,PPAP2C,PPAP2B,SPHK1,SGPL1,CERS5,VAPB,VAPA,GAL3ST1,SPTLC2
-1.1493	0.000183982	1.16593	0.0028961	1.6308	9.45947e-07	2.11711	4.25528e-12	GM2A	REACTOME_METABOLISM_OF_LIPIDS_AND_LIPOPROTEINS	MED6,ACOT8,MED16,COL4A3BP,LPCAT3,CDK8,CEPT1,CDS1,PEMT,YAP1,CDIPT,SLC25A17,NCOA2,AGPAT1,AGPAT2,SPTLC1,SLCO1B1,PMVK,EBP,CETP,CGA,NEU3,CYP46A1,PPARGC1A,SLC27A5,SLC27A2,GLIPR1,CHAT,AKR1C4,PLA2G16,CHKA,CHKB,MED8,MGLL,APOA5,CYP2R1,CLPS,PLD4,PLIN2,DEGS2,ACER1,SLC44A3,MBOAT2,NEU4,SGPP2,PPARGC1B,STARD4,CPT1A,CPT1B,CPT2,AGPAT6,CRAT,CREBBP,CSNK1G2,PIK3R6,STARD6,CTGF,GPAT2,PPM1L,ARSK,MBOAT1,CYP1A1,CYP4A11,CY…
-0.864614	0.180324	-0.700625	0.808807	-1.13915	0.299452	-2.01984	0.00277786	GPR68	REACTOME_GASTRIN_CREB_SIGNALLING_PATHWAY_VIA_PKC_AND_MAPK	RASGRP1,LPAR6,RASGRP2,RGS19,NMUR1,GNB5,CYSLTR1,NMU,NPFFR2,PROKR1,UTS2,CHRM1,CHRM3,CHRM5,MGLL,ARHGEF25,LTB4R,PROKR2,NMS,CREB1,DGKK,ADRA1D,ADRA1B,ADRA1A,ADRBK1,DGKA,DGKB,DGKG,DGKH,DGKQ,AGT,HBEGF,AGTR1,LPAR1,EDN1,EDN2,EDN3,EDNRA,EDNRB,EGFR,F2,F2R,F2RL1,F2RL2,DAGLB,GPRC6A,PLCB1,LPAR3,FPR2,NTSR2,GAST,UTS2D,GCG,GCGR,GHSR,P2RY10,GNA11,GNA15,GNAQ,GNB1,GNB2,GNB3,GNG3,GNG4,GNG5,GNG7,GNG10,GNG11,GNGT1,GNGT2…
-0.864614	0.180324	-0.700625	0.808807	-1.13915	0.299452	-2.01984	0.00277786	GPR68	REACTOME_SIGNALING_BY_GPCR	AKT3,INSL5,RASGRP1,LPAR6,CDK5,CALCRL,RASGRP2,RAMP2,RAMP1,RAMP3,NET1,RGS19,NMUR1,VAV3,CXCL13,CXCR6,GNA13,GNB5,RRH,ADCY1,OR5I1,ADCY2,CYSLTR1,CCR9,CGA,PDE10A,CCL27,NMU,NPFFR2,PROKR1,ADCY3,UTS2,ADCY5,ADCY6,FZD10,AKAP13,GPR44,HRH3,CHRM1,CHRM2,ADCY7,PTH2,CHRM3,CHRM5,MGLL,ADCY8,ADCY9,ARHGEF25,ADCYAP1,ADCYAP1R1,RLN3,OR52E2,OR52J3,OR51L1,OR51A7,OR51S1,OR51F2,OR52R1,OR4X2,OR4B1,OR52M1,OR52K2,OR5P2,OR5P3,OR…
-0.864614	0.180324	-0.700625	0.808807	-1.13915	0.299452	-2.01984	0.00277786	GPR68	REACTOME_CLASS_A1_RHODOPSIN_LIKE_RECEPTORS	INSL5,LPAR6,NMUR1,CXCL13,CXCR6,RRH,CYSLTR1,CCR9,CGA,CCL27,NMU,NPFFR2,PROKR1,UTS2,GPR44,HRH3,CHRM1,CHRM2,CHRM3,CHRM5,RLN3,RXFP2,CCR1,CCR2,CCR3,CCR4,CCR5,CCR6,CCR7,CCR8,CCBP2,LTB4R,CNR1,CNR2,PROKR2,NMS,ADORA1,TAAR1,ADORA2A,ADORA2B,ADORA3,ADRA1D,ADRA1B,ADRA1A,ADRA2A,ADRA2B,GPBAR1,CX3CR1,ADRB1,ADRB2,ADRB3,OXER1,DRD1,DRD2,DRD3,DRD5,AGT,AGTR1,AGTR2,APLNR,S1PR1,LPAR1,S1PR3,EDN1,EDN2,EDN3,EDNRA,EDNRB,F2,…
-0.864614	0.180324	-0.700625	0.808807	-1.13915	0.299452	-2.01984	0.00277786	GPR68	REACTOME_G_ALPHA_Q_SIGNALLING_EVENTS	RASGRP1,LPAR6,RASGRP2,RGS19,NMUR1,GNB5,CYSLTR1,NMU,NPFFR2,PROKR1,UTS2,CHRM1,CHRM3,CHRM5,MGLL,ARHGEF25,LTB4R,PROKR2,NMS,DGKK,ADRA1D,ADRA1B,ADRA1A,ADRBK1,DGKA,DGKB,DGKG,DGKH,DGKQ,AGT,AGTR1,LPAR1,EDN1,EDN2,EDN3,EDNRA,EDNRB,F2,F2R,F2RL1,F2RL2,DAGLB,GPRC6A,PLCB1,LPAR3,FPR2,NTSR2,GAST,UTS2D,GCG,GCGR,GHSR,P2RY10,GNA11,GNA15,GNAQ,GNB1,GNB2,GNB3,GNG3,GNG4,GNG5,GNG7,GNG10,GNG11,GNGT1,GNGT2,GNRH1,GNRH2,GNRH…
-0.864614	0.180324	-0.700625	0.808807	-1.13915	0.299452	-2.01984	0.00277786	GPR68	REACTOME_GPCR_DOWNSTREAM_SIGNALING	AKT3,INSL5,RASGRP1,LPAR6,CALCRL,RASGRP2,RAMP2,RAMP1,RAMP3,NET1,RGS19,NMUR1,VAV3,CXCL13,CXCR6,GNA13,GNB5,RRH,ADCY1,OR5I1,ADCY2,CYSLTR1,CCR9,CGA,PDE10A,CCL27,NMU,NPFFR2,PROKR1,ADCY3,UTS2,ADCY5,ADCY6,AKAP13,GPR44,HRH3,CHRM1,CHRM2,ADCY7,PTH2,CHRM3,CHRM5,MGLL,ADCY8,ADCY9,ARHGEF25,ADCYAP1,ADCYAP1R1,RLN3,OR52E2,OR52J3,OR51L1,OR51A7,OR51S1,OR51F2,OR52R1,OR4X2,OR4B1,OR52M1,OR52K2,OR5P2,OR5P3,OR8I2,OR2D3,O…
-0.864614	0.180324	-0.700625	0.808807	-1.13915	0.299452	-2.01984	0.00277786	GPR68	REACTOME_GPCR_LIGAND_BINDING	INSL5,LPAR6,CALCRL,RAMP2,RAMP1,RAMP3,NMUR1,CXCL13,CXCR6,GNB5,RRH,CYSLTR1,CCR9,CGA,CCL27,NMU,NPFFR2,PROKR1,UTS2,FZD10,GPR44,HRH3,CHRM1,CHRM2,PTH2,CHRM3,CHRM5,ADCYAP1,ADCYAP1R1,RLN3,RXFP2,CCR1,CCR2,CCR3,CCR4,CCR5,CCR6,CCR7,CCR8,CCBP2,LTB4R,CNR1,CNR2,PROKR2,NMS,ADM,ADORA1,TAAR1,ADORA2A,ADORA2B,CRH,CRHR2,ADORA3,ADRA1D,ADRA1B,ADRA1A,ADRA2A,ADRA2B,GPBAR1,CX3CR1,ADRB1,ADRB2,ADRB3,CD55,OXER1,DRD1,DRD2,DR…
2.30679	4.64974e-05	3.22025	1.34501e-07	3.34487	2.40424e-08	3.91462	4.26204e-12	GPX3	KEGG_GLUTATHIONE_METABOLISM	SRM,GGT1,GSTP1,GSTT2,GSTT1,GSTZ1,RRM2B,SMS,PGD,GSTO1,GSTA5,MGST2,LAP3,MGST1,MGST3,GSTA3,GSTM1,GPX7,GSTA4,GPX6,GSTM4,GGCT,GSTM3,GSTM2,GSTM5,GSTA1,GSTA2,GSR,GSS,RRM1,RRM2,GCLC,GSTK1,GPX5,TXNDC12,GPX1,GPX2,GPX3,IDH2,GPX4,IDH1,OPLAH,GCLM,GGT6,ANPEP,GGT7,GSTO2,GGT5,G6PD,ODC1
2.30679	4.64974e-05	3.22025	1.34501e-07	3.34487	2.40424e-08	3.91462	4.26204e-12	GPX3	KEGG_ARACHIDONIC_ACID_METABOLISM	EPHX2,CYP2E1,ALOX5,CYP4A11,CYP2J2,GGT1,PLA2G3,AKR1C3,PTGIS,ALOX12B,CYP4F2,CYP2C18,PTGES2,ALOX15B,ALOX15,JMJD7-PLA2G4B,PLA2G6,PLA2G2E,PLA2G10,PLA2G2A,PLA2G4A,PLA2G5,PTGS2,PLA2G12B,PTGS1,PLA2G4B,PLA2G2F,ALOX12,CYP2C9,GPX7,GPX6,CYP2C19,CYP2C8,CBR1,CYP2B6,CBR3,CYP2U1,PLA2G1B,LTA4H,PTGES,GPX5,GPX1,CYP4A22,GPX2,GPX3,GPX4,CYP4F3,PLA2G4E,LTC4S,GGT6,GGT7,GGT5,HPGDS,PLA2G2C,PTGDS,PLA2G2D,PLA2G12A,TBXAS1
-1.43225	0.000171001	0.624308	0.556139	1.25661	0.00570936	1.80526	1.53734e-06	GRIA1	KEGG_NEUROACTIVE_LIGAND_RECEPTOR_INTERACTION	PTGFR,PTGER2,PTGER1,PTGER4,PTGER3,CALCRL,TACR3,PTGIR,ADRB3,ADRB2,HRH4,ADRA2C,ADRB1,TACR1,ADRA2A,ADRA2B,TACR2,GPR35,THRB,THRA,PTH2R,PTH1R,PRSS3,PRSS2,NPY5R,PRSS1,CGA,NPY1R,NPY2R,RXFP1,MCHR1,LPAR4,DRD1,DRD2,DRD3,DRD4,DRD5,TRHR,NMUR2,SSTR2,SSTR3,SSTR1,PRLR,PRL,C5AR1,UTS2R,BDKRB1,BDKRB2,NPBWR2,NPBWR1,PRLHR,CSH1,NPFFR2,TAAR6,NTSR2,APLNR,NMUR1,GPR83,GABRQ,PLG,C3AR1,AGTR1,GALR1,AGTR2,SSTR5,SSTR4,ADCYAP1…
[truncated: 1,520 more rows]
