# Supplementary material for: Ameliorating the hallmarks of cellular senescence in skeletal muscle myogenic progenitors in vitro and in vivo
Source: Sci Adv. 2021 Sep 3;7(36):eabe5671. doi: 10.1126/sciadv.abe5671 (PMC8442867; doi:10.1126/sciadv.abe5671)
Supplement: Supplementary file 2 — Data files S1 to S8 [file sciadv.abe5671_data_files_s1_to_s8.zip › Supplementary_Material_5_The_Dynamic_of_Pathways_Overtime.xls]

## Sheet: allfinal2
	Y vs. S				SN5 vs. S				SN10 vs. S				SN15 vs. S
NAME	ES	NES	NOM p-val	FDR q-val	ES	NES	NOM p-val	FDR q-val	ES	NES	NOM p-val	FDR q-val	ES	NES	NOM p-val	FDR q-val
BIOCARTA_ACTINY_PATHWAY	-0.134805	-0.731382	0.825558	0.880057	0.440595	2.29898	0	0.00491644	0.386105	2.00468	0.00575816	0.0279701	0.420511	2.17489	0	0.00724345
BIOCARTA_AKT_PATHWAY	-0.310001	-1.60308	0.0422535	0.145798	0.374176	2.01097	0.00408163	0.0226866	0.4189	2.18722	0	0.0114549	0.307478	1.59326	0.0416667	0.0956687
BIOCARTA_ATRBRCA_PATHWAY	0.509514	2.72471	0	0.000120808	0.170327	0.917068	0.550403	0.63408	0.268584	1.46343	0.0795699	0.191535	0.395918	2.02794	0.00204918	0.0161155
BIOCARTA_CASPASE_PATHWAY	0.284273	1.60029	0.0455487	0.0894391	0.250867	1.3499	0.158436	0.240256	0.27901	1.53705	0.062249	0.153971	0.409142	2.20939	0.00195312	0.0059753
BIOCARTA_CDC42RAC_PATHWAY	-0.152679	-0.749153	0.771536	0.876412	0.467579	2.28179	0	0.0053976	0.514446	2.46939	0	0.00252721	0.53803	2.63477	0	0.000344182
BIOCARTA_CHREBP2_PATHWAY	0.117381	0.824347	0.681818	0.773573	0.247275	1.80126	0.0120482	0.0546414	0.249537	1.8358	0.0116505	0.0568895	0.252621	1.8537	0.0100402	0.0358469
BIOCARTA_CREB_PATHWAY	-0.137082	-0.824379	0.703276	0.808941	0.315711	1.8718	0.00996016	0.0408459	0.239242	1.44051	0.0853175	0.203611	0.304217	1.8457	0.0219561	0.0366903
BIOCARTA_CXCR4_PATHWAY	-0.208158	-1.09847	0.306084	0.548126	0.268416	1.40178	0.11501	0.204917	0.326175	1.74179	0.0188285	0.0828889	0.384885	2.0479	0.00198807	0.0144555
BIOCARTA_DEATH_PATHWAY	-0.121155	-0.811798	0.6714	0.822931	0.180347	1.21959	0.212766	0.340602	0.283616	1.94523	0.00842105	0.0373251	0.332914	2.24477	0	0.00493263
BIOCARTA_FAS_PATHWAY	0.244531	1.56571	0.0451866	0.101185	0.312033	1.95425	0.00195695	0.029301	0.351487	2.20505	0	0.0104225	0.372569	2.35107	0	0.00270276
BIOCARTA_G2_PATHWAY	0.463308	2.66829	0	0.00017361	0.361697	2.13526	0	0.0125661	0.340893	1.98591	0.00200401	0.0302393	0.409708	2.36623	0	0.00254203
BIOCARTA_GCR_PATHWAY	-0.126526	-0.593847	0.95102	0.958596	0.44253	2.06757	0.004	0.0170366	0.32196	1.52115	0.0632911	0.16079	0.448788	2.07151	0.00572519	0.0125592
BIOCARTA_HCMV_PATHWAY	-0.189628	-0.906552	0.572985	0.740204	0.26445	1.25041	0.186192	0.313523	0.270313	1.30447	0.139959	0.291591	0.469667	2.26426	0	0.00441412
BIOCARTA_HER2_PATHWAY	-0.277273	-1.48052	0.0840164	0.215415	0.281971	1.52197	0.0572597	0.142118	0.294573	1.55834	0.0645161	0.145065	0.433685	2.32334	0	0.00302913
BIOCARTA_HIVNEF_PATHWAY	0.141002	1.24204	0.194059	0.317257	0.147809	1.28926	0.170778	0.28389	0.178446	1.61648	0.0400802	0.123627	0.256704	2.26381	0.00203666	0.00439731
BIOCARTA_IGF1MTOR_PATHWAY	0.273637	1.42854	0.0826923	0.166875	0.299479	1.52998	0.05625	0.13884	0.304225	1.57715	0.0531496	0.137462	0.406962	2.14277	0.00201613	0.00846757
BIOCARTA_IGF1R_PATHWAY	-0.10429	-0.573956	0.957282	0.96573	0.264542	1.50578	0.0843621	0.149434	0.240955	1.36115	0.122407	0.251029	0.329056	1.82538	0.0171756	0.0397868
BIOCARTA_IL2RB_PATHWAY	-0.163835	-1.05715	0.376543	0.589893	0.266124	1.72235	0.025641	0.0733745	0.189962	1.24244	0.223382	0.33277	0.285869	1.84255	0.0123711	0.0370686
BIOCARTA_MAL_PATHWAY	0.253969	1.26666	0.184426	0.292071	0.421114	2.07495	0.00205339	0.0166439	0.366056	1.80201	0.0116959	0.0651709	0.405139	1.96498	0.00585938	0.0221593
BIOCARTA_MAPK_PATHWAY	-0.0998745	-1.05701	0.371369	0.588406	0.176975	1.91375	0.00389105	0.0357882	0.209395	2.25838	0.002	0.00808689	0.170068	1.87046	0.0160643	0.0334946
BIOCARTA_MCM_PATHWAY	0.631303	3.18215	0	0	0.349474	1.75883	0.00761905	0.0657326	0.398391	2.02229	0.00200401	0.0260773	0.548749	2.87825	0	6.391e-05
BIOCARTA_MPR_PATHWAY	0.156584	1.01974	0.43	0.559798	0.370579	2.37601	0.00199601	0.00329791	0.335386	2.16226	0.00391389	0.0133796	0.414546	2.73496	0	0.000153665
BIOCARTA_NFAT_PATHWAY	-0.104032	-0.78195	0.726358	0.844414	0.246903	1.87715	0.00579151	0.0403408	0.181525	1.3931	0.0981595	0.228203	0.188403	1.46168	0.0722892	0.149832
BIOCARTA_PROTEASOME_PATHWAY	0.462666	2.9101	0	1.49932e-05	0.406152	2.54811	0	0.00108738	0.294531	1.8755	0.0120968	0.050828	0.349119	2.22216	0.00414938	0.0055191
BIOCARTA_PYK2_PATHWAY	-0.127464	-0.785689	0.72479	0.842068	0.283166	1.74938	0.019802	0.0678995	0.219105	1.3444	0.152964	0.264467	0.280365	1.77763	0.0116505	0.0486025
BIOCARTA_RACCYCD_PATHWAY	0.150683	0.899848	0.575203	0.695855	0.265332	1.65396	0.0404858	0.0940134	0.211743	1.29966	0.182731	0.29547	0.320676	1.97478	0.006	0.0213862
BIOCARTA_RAS_PATHWAY	-0.188878	-1.0598	0.36157	0.586982	0.27749	1.55325	0.0680412	0.12793	0.298615	1.69528	0.0298805	0.0953988	0.327603	1.83673	0.00595238	0.0380999
BIOCARTA_RHO_PATHWAY	-0.17587	-1.1478	0.279022	0.50278	0.403971	2.64747	0	0.000549745	0.402168	2.59782	0	0.00121504	0.337711	2.23574	0	0.00526783
BIOCARTA_TID_PATHWAY	-0.350434	-1.61623	0.0441767	0.142119	0.279209	1.30867	0.173737	0.267046	0.289823	1.37777	0.112648	0.239731	0.377633	1.79924	0.0177165	0.0445399
BIOCARTA_TNFR1_PATHWAY	0.226013	1.39787	0.0989691	0.185951	0.182987	1.1579	0.271654	0.391463	0.246556	1.57949	0.055666	0.138706	0.2862	1.81222	0.0140845	0.0422219
KEGG_ALLOGRAFT_REJECTION	-0.562186	-2.62725	0	0.00127942	0.479411	2.2269	0.00408998	0.00703571	0.434689	1.99781	0.00817996	0.0284069	0.48441	2.20498	0.002079	0.00612069
KEGG_ALZHEIMERS_DISEASE	0.0981603	1.35213	0.141473	0.220779	0.161468	2.17606	0.00193798	0.0101527	0.138969	1.85747	0.0140562	0.0534726	0.225918	3.06775	0	0
KEGG_ANTIGEN_PROCESSING_AND_PRESENTATION	-0.243953	-1.95182	0.00199203	0.0413354	0.202091	1.57429	0.0578158	0.120956	0.198123	1.57848	0.0411523	0.137666	0.233596	1.84754	0.00550459	0.0364637
KEGG_AUTOIMMUNE_THYROID_DISEASE	-0.524684	-2.5392	0	0.00178159	0.421678	2.03392	0.0040404	0.0202574	0.334621	1.66105	0.0264228	0.109636	0.384345	1.85767	0.0217391	0.0352277
KEGG_BASE_EXCISION_REPAIR	0.476658	3.34063	0	0	0.240757	1.64876	0.0346232	0.0960273	0.227452	1.54452	0.0577689	0.151401	0.278775	1.95377	0.00381679	0.0232192
KEGG_CELL_ADHESION_MOLECULES_CAMS	-0.176148	-1.85669	0.0104822	0.0595097	0.187694	2.03196	0.00203666	0.0204599	0.168221	1.73362	0.0273438	0.084176	0.173442	1.85296	0.0119284	0.0359286
KEGG_CELL_CYCLE	0.359637	4.58364	0	0	0.234198	3.01418	0	8.41217e-05	0.211968	2.6736	0	0.000744879	0.310999	3.98837	0	0
KEGG_CHEMOKINE_SIGNALING_PATHWAY	-0.164708	-2.11175	0.0019802	0.0203603	0.178739	2.24314	0	0.0065131	0.177029	2.25029	0.00197628	0.00849084	0.174613	2.1896	0.0020284	0.00674004
KEGG_CHRONIC_MYELOID_LEUKEMIA	-0.0722111	-0.693059	0.868472	0.911845	0.207906	2.04335	0.00408998	0.0191371	0.122345	1.19741	0.25	0.364905	0.197153	1.93405	0.0105485	0.025589
KEGG_CITRATE_CYCLE_TCA_CYCLE	0.397707	2.4573	0	0.00074686	0.294453	1.85749	0.010661	0.0433307	0.292807	1.84819	0.0166667	0.0552002	0.422258	2.63761	0	0.000349825
KEGG_DILATED_CARDIOMYOPATHY	-0.114178	-1.04507	0.398833	0.595711	-0.155877	-1.41296	0.0833333	0.392462	-0.243715	-2.19353	0	0.0207786	-0.247282	-2.22221	0	0.017169
KEGG_DNA_REPLICATION	0.772628	5.38425	0	0	0.342782	2.42244	0	0.00254734	0.388959	2.71869	0	0.000542668	0.547772	3.89136	0	0
KEGG_DRUG_METABOLISM_CYTOCHROME_P450	-0.268904	-1.67881	0.0354906	0.118776	-0.192089	-1.16739	0.273486	0.590877	-0.330463	-2.0223	0.00398406	0.0478615	-0.230961	-1.37416	0.128692	0.34642
KEGG_ECM_RECEPTOR_INTERACTION	-0.23831	-2.22567	0	0.0109141	-0.270111	-2.54847	0	0.00193261	-0.266585	-2.4961	0	0.00368287	-0.281582	-2.60299	0	0.00116059
KEGG_ENDOCYTOSIS	-0.146982	-2.08889	0.0019685	0.0216923	0.161085	2.29267	0.00202429	0.00506326	0.152506	2.18897	0	0.0114787	0.135815	1.94246	0.0120724	0.0245243
KEGG_ERBB_SIGNALING_PATHWAY	0.0860501	0.8807	0.635496	0.714159	0.187831	1.92389	0.00813008	0.0343814	0.120161	1.22736	0.21	0.346061	0.134892	1.3849	0.11546	0.19182
KEGG_GAP_JUNCTION	-0.0903594	-0.912609	0.547619	0.734512	0.208209	2.04764	0.00813008	0.0188293	0.181687	1.79553	0.0192678	0.0658751	0.171756	1.72315	0.0220441	0.0594052
KEGG_GLYCEROLIPID_METABOLISM	0.127229	0.89407	0.584034	0.701763	0.268772	1.89927	0.00607287	0.0379673	0.21071	1.53919	0.0508806	0.152944	0.158927	1.11261	0.322917	0.40793
KEGG_GRAFT_VERSUS_HOST_DISEASE	-0.428737	-2.01017	0.00959693	0.0325802	0.546135	2.58697	0	0.000863252	0.501413	2.36792	0	0.00439412	0.455801	2.11408	0	0.00988584
KEGG_HOMOLOGOUS_RECOMBINATION	0.647227	3.92694	0	0	0.207344	1.28447	0.157787	0.287783	0.24388	1.53318	0.0470588	0.15514	0.396224	2.43384	0	0.00153991
KEGG_HUNTINGTONS_DISEASE	0.125801	1.80526	0.0171103	0.0357778	0.163004	2.33155	0	0.00400227	0.167913	2.39827	0	0.00351628	0.288057	4.16731	0	0
KEGG_INSULIN_SIGNALING_PATHWAY	0.0676164	0.861231	0.612	0.732497	0.135642	1.6882	0.0320641	0.0839624	0.118954	1.51515	0.0568421	0.16226	0.149781	1.92716	0.00199601	0.0262765
KEGG_LEUKOCYTE_TRANSENDOTHELIAL_MIGRATION	-0.121274	-1.26035	0.196498	0.376729	0.187919	2.00797	0.00622407	0.0228766	0.210748	2.23231	0	0.00926151	0.162938	1.72479	0.0161616	0.0590482
KEGG_LONG_TERM_DEPRESSION	-0.0989703	-0.804861	0.701863	0.832764	0.23815	1.89595	0.0117878	0.037961	0.0885226	0.70615	0.837838	0.871474	0.138783	1.1036	0.299363	0.417753
KEGG_LONG_TERM_POTENTIATION	0.0986558	0.846077	0.639676	0.747016	0.265004	2.26248	0	0.00600677	0.198719	1.70507	0.0268595	0.0923679	0.194444	1.66754	0.0301811	0.0732807
KEGG_MAPK_SIGNALING_PATHWAY	-0.083225	-1.40133	0.0826613	0.269839	0.144275	2.35456	0	0.00366801	0.126703	2.07402	0.00194932	0.0202392	0.136096	2.25013	0.00203252	0.00477047
KEGG_MISMATCH_REPAIR	0.678126	3.80953	0	0	0.252798	1.42445	0.102767	0.19362	0.273155	1.58884	0.04	0.134942	0.364297	2.09406	0.00201207	0.010996
KEGG_NEUROTROPHIN_SIGNALING_PATHWAY	-0.0836819	-1.06327	0.357006	0.582599	0.202261	2.51508	0.00197239	0.00136467	0.149671	1.88281	0.0122699	0.0487995	0.178023	2.21419	0	0.00573236
KEGG_NUCLEOTIDE_EXCISION_REPAIR	0.306362	2.35478	0.0020202	0.00139556	0.269003	2.05672	0.00598802	0.0179616	0.173641	1.35484	0.129482	0.256734	0.277311	2.13793	0	0.00857286
KEGG_OOCYTE_MEIOSIS	0.224276	2.56875	0	0.000300491	0.293775	3.31963	0	0	0.278338	3.09072	0	0	0.278688	3.16871	0	0
KEGG_OXIDATIVE_PHOSPHORYLATION	0.125517	1.52509	0.0531697	0.11819	0.243987	2.94984	0	7.72265e-05	0.213875	2.51224	0	0.00213902	0.303001	3.62613	0	0
KEGG_PANCREATIC_CANCER	-0.0850374	-0.831519	0.686848	0.804058	0.216336	2.08014	0.00203666	0.0164014	0.185897	1.84302	0.0186335	0.0555327	0.245371	2.38597	0.00192678	0.00216146
KEGG_PARKINSONS_DISEASE	0.180293	2.1452	0	0.00545291	0.23494	2.80174	0	0.000139354	0.238257	2.80662	0	0.000353665	0.344127	4.03293	0	0
KEGG_PATHOGENIC_ESCHERICHIA_COLI_INFECTION	0.0849689	0.67805	0.889583	0.902947	0.354912	2.90469	0	7.36065e-05	0.337047	2.76902	0	0.000409717	0.374035	3.02658	0	1.72998e-05
KEGG_PHOSPHATIDYLINOSITOL_SIGNALING_SYSTEM	-0.138841	-1.33125	0.155242	0.321329	0.201591	1.92	0.00842105	0.0350072	0.170986	1.63622	0.0363289	0.117134	0.163393	1.57116	0.0529412	0.10342
KEGG_PRION_DISEASES	-0.121297	-0.734663	0.812245	0.880828	0.264624	1.57156	0.0649606	0.12163	0.290761	1.72979	0.0230769	0.0847189	0.320853	1.93048	0.00606061	0.0259233
KEGG_PROGESTERONE_MEDIATED_OOCYTE_MATURATION	0.208682	2.12982	0.0063425	0.00590373	0.272737	2.76775	0	0.000246522	0.205946	2.08332	0.00200401	0.0193203	0.230116	2.33074	0	0.00293483
KEGG_PROSTATE_CANCER	0.101767	1.08554	0.335391	0.477495	0.202237	2.15321	0.00190476	0.0113868	0.20389	2.13079	0	0.0158262	0.167339	1.77542	0.0142857	0.0490746
KEGG_PROTEASOME	0.422807	3.10462	0	0	0.438766	3.33694	0	0	0.334132	2.46682	0.00203252	0.00251968	0.402296	3.0443	0	0
KEGG_PYRIMIDINE_METABOLISM	0.228041	2.50131	0	0.000490425	0.108139	1.19928	0.237094	0.356822	0.136211	1.48048	0.0662526	0.183522	0.209	2.3057	0.00204918	0.00346513
KEGG_REGULATION_OF_ACTIN_CYTOSKELETON	0.0484212	0.718115	0.836693	0.870401	0.187793	2.79543	0	0.000137364	0.161905	2.46826	0	0.00248892	0.178042	2.64434	0	0.000298142
KEGG_RIBOSOME	0.726265	7.8367	0	0	-0.503679	-5.45796	0	0	-0.35428	-3.87019	0	0	0.292186	3.23687	0	0
KEGG_SPLICEOSOME	0.522926	6.81781	0	0	0.134676	1.73314	0.0310078	0.0726701	0.1398	1.82251	0.0136719	0.0597077	0.278904	3.54005	0	0
KEGG_SYSTEMIC_LUPUS_ERYTHEMATOSUS	0.617018	6.93422	0	0	0.353118	4.08938	0	0	0.427365	4.73291	0	0	0.503342	5.59782	0	0
KEGG_TYPE_I_DIABETES_MELLITUS	-0.462233	-2.474	0	0.00262705	0.420792	2.24253	0	0.00650036	0.434815	2.34179	0.00200401	0.00498629	0.384434	2.0838	0.004	0.011751
KEGG_UBIQUITIN_MEDIATED_PROTEOLYSIS	0.0492527	0.660198	0.876494	0.920446	0.157294	2.13967	0.0038835	0.0122493	0.111139	1.48566	0.0715706	0.180505	0.160914	2.15507	0	0.00801364
KEGG_VALINE_LEUCINE_AND_ISOLEUCINE_DEGRADATION	0.110199	0.848714	0.633401	0.744763	0.242359	1.8986	0.00784314	0.0377162	0.120572	0.9347	0.53012	0.626563	0.0988277	0.763882	0.743191	0.802252
KEGG_VASCULAR_SMOOTH_MUSCLE_CONTRACTION	-0.12457	-1.2873	0.167715	0.360142	0.208197	2.19543	0.00575816	0.0089103	0.175437	1.79711	0.0148699	0.0660629	0.123845	1.27519	0.181818	0.262647
NABA_BASEMENT_MEMBRANES	-0.267637	-1.8589	0.00392157	0.0592948	-0.260564	-1.76497	0.0221328	0.153744	-0.19783	-1.37401	0.100209	0.494041	-0.300632	-2.05415	0	0.0405783
NABA_COLLAGENS	-0.156391	-1.11427	0.317427	0.536239	-0.356819	-2.51104	0	0.00209029	-0.326922	-2.29527	0.00209205	0.0112033	-0.426179	-3.00704	0	4.79715e-05
NABA_CORE_MATRISOME	-0.153567	-2.42079	0	0.00337817	-0.222057	-3.49415	0	0	-0.212372	-3.29687	0	0	-0.276085	-4.28124	0	0
NABA_ECM_GLYCOPROTEINS	-0.159275	-2.0044	0.00390625	0.0334431	-0.234298	-3.00891	0	3.88186e-05	-0.20313	-2.59317	0	0.00206335	-0.263035	-3.44627	0	0
NABA_ECM_REGULATORS	-0.231631	-3.17879	0	0	-0.141618	-1.98493	0.0090703	0.0506707	-0.169937	-2.40582	0	0.00667582	-0.222762	-3.11772	0	6.3962e-05
NABA_MATRISOME_ASSOCIATED	-0.13779	-3.07703	0	0	-0.0958278	-2.12431	0.00200803	0.0226459	-0.103604	-2.32899	0	0.00966952	-0.13977	-3.20921	0	0
PID_ANGIOPOIETIN_RECEPTOR_PATHWAY	-0.249289	-1.8875	0.0104822	0.0526285	0.22085	1.71652	0.0192678	0.0748866	0.22164	1.70607	0.0276134	0.0927946	0.323522	2.45055	0	0.00142063
PID_ATR_PATHWAY	0.508951	3.66288	0	0	0.30527	2.25412	0	0.00621161	0.320366	2.37012	0	0.00435381	0.440958	3.1385	0	0
PID_AURORA_A_PATHWAY	0.380557	2.44397	0	0.00080521	0.377121	2.45145	0	0.00209343	0.368915	2.38417	0.00205339	0.00379578	0.403854	2.60533	0	0.000443305
PID_AURORA_B_PATHWAY	0.612753	4.38744	0	0	0.288394	2.08208	0.00403226	0.0163081	0.311757	2.24273	0	0.00884816	0.389301	2.76809	0	0.000128862
PID_AVB3_OPN_PATHWAY	-0.125857	-0.819721	0.676892	0.813046	0.247271	1.53807	0.0425101	0.135523	0.259723	1.65104	0.040619	0.111181	0.299476	1.88799	0.00856531	0.0308712
PID_BARD1_PATHWAY	0.61731	3.87044	0	0	0.200544	1.2952	0.16499	0.279596	0.31344	2.04451	0.00385356	0.0239775	0.426789	2.72391	0	0.000181028
PID_BCR_5PATHWAY	-0.0963204	-0.844366	0.669404	0.791028	0.217778	1.91831	0.004158	0.0351491	0.14139	1.26708	0.17451	0.31602	0.201837	1.75182	0.0193798	0.0538295
PID_CASPASE_PATHWAY	0.120966	0.958434	0.495968	0.630177	0.180628	1.44653	0.0813954	0.181453	0.203219	1.62541	0.0409836	0.121306	0.260756	2.10178	0	0.0105151
PID_CD8_TCR_PATHWAY	-0.212889	-1.43507	0.0786749	0.243334	0.393687	2.69623	0	0.000342477	0.213765	1.45836	0.0907217	0.193842	0.273952	1.88516	0.006	0.0311879
PID_CDC42_PATHWAY	0.077237	0.74461	0.801136	0.847569	0.329501	3.16079	0	0	0.304808	2.84059	0	0.000246711	0.340121	3.24425	0	0
PID_CXCR4_PATHWAY	-0.0960396	-0.999063	0.442348	0.649511	0.144663	1.47428	0.08	0.166629	0.118758	1.21948	0.218623	0.353503	0.229934	2.36251	0.00199203	0.00262445
PID_E2F_PATHWAY	0.381399	3.69826	0	0	0.146592	1.44937	0.0737052	0.180776	0.168667	1.61241	0.0495868	0.124971	0.220789	2.12677	0.0019802	0.00919315
PID_ECADHERIN_NASCENT_AJ_PATHWAY	-0.122385	-0.886443	0.604743	0.756766	0.315405	2.34704	0.002	0.00366889	0.307042	2.22136	0.00196464	0.00973609	0.296384	2.17947	0.00190114	0.00715844
PID_EPHB_FWD_PATHWAY	-0.148758	-1.11062	0.309804	0.537015	0.297897	2.22885	0	0.00702748	0.238781	1.75307	0.0216535	0.0799286	0.337971	2.46552	0	0.00134446
PID_ERBB1_DOWNSTREAM_PATHWAY	-0.0938867	-1.12043	0.299807	0.530916	0.196029	2.33041	0	0.00399507	0.171552	2.03435	0	0.0251764	0.241926	2.84898	0	9.47789e-05
PID_ER_NONGENOMIC_PATHWAY	-0.128422	-0.894416	0.567729	0.751305	0.259492	1.86141	0.0121212	0.0426067	0.213772	1.53449	0.0546875	0.1547	0.31161	2.23317	0	0.00530272
PID_FAK_PATHWAY	-0.188394	-1.66634	0.0237624	0.122228	0.22967	2.08924	0.00205761	0.0159862	0.253647	2.23671	0	0.00913411	0.195963	1.71489	0.029106	0.0613856
PID_FANCONI_PATHWAY	0.570785	4.43628	0	0	0.209265	1.64453	0.0504032	0.0955391	0.292615	2.27497	0	0.00748386	0.391916	3.12775	0	0
PID_FOXM1_PATHWAY	0.415146	3.02201	0	0	0.155608	1.16003	0.25969	0.389412	0.221865	1.65411	0.0375235	0.111891	0.320288	2.31918	0	0.00319044
PID_GMCSF_PATHWAY	-0.18895	-1.26904	0.193939	0.370604	0.280838	1.86584	0.0176125	0.0421434	0.194282	1.3053	0.146497	0.291296	0.227176	1.51135	0.0777096	0.12627
PID_HIV_NEF_PATHWAY	0.181059	1.2317	0.212476	0.325643	0.185249	1.26032	0.187377	0.305687	0.27446	1.84568	0.012	0.0555037	0.270297	1.82834	0.0164609	0.0395444
PID_IGF1_PATHWAY	-0.203202	-1.27465	0.179487	0.371636	0.270237	1.68491	0.0331263	0.0839934	0.232219	1.45291	0.0941176	0.197409	0.28757	1.85293	0.0218254	0.035791
PID_IL2_1PATHWAY	-0.143459	-1.15297	0.288306	0.500941	0.239986	1.90875	0.0135659	0.0364532	0.164088	1.30217	0.150826	0.293346	0.237104	1.84388	0.0181087	0.036951
PID_IL6_7_PATHWAY	-0.258393	-1.92691	0.00792079	0.044256	0.21802	1.64836	0.0418251	0.095569	0.220098	1.64701	0.0301318	0.112317	0.239098	1.79792	0.0127389	0.044734
PID_IL8_CXCR2_PATHWAY	-0.188559	-1.10849	0.299803	0.539269	0.317446	1.87286	0.0155945	0.0407878	0.188666	1.12783	0.315574	0.425258	0.233662	1.36345	0.12233	0.203784
PID_ILK_PATHWAY	0.210646	1.60089	0.0400802	0.0896308	0.292996	2.15779	0.00212314	0.0111701	0.298947	2.31277	0.00209644	0.00598394	0.308666	2.38599	0.0018797	0.00217647
PID_INSULIN_PATHWAY	-0.151817	-1.17236	0.264344	0.474981	0.265592	2.06347	0.00386847	0.0173861	0.218773	1.70543	0.0490798	0.0926545	0.228538	1.78447	0.0147992	0.0470405
PID_INTEGRIN1_PATHWAY	-0.226225	-2.03987	0.00192308	0.0280248	-0.282976	-2.54856	0	0.00209366	-0.300235	-2.6918	0	0.00122041	-0.349029	-3.1234	0	7.67544e-05
PID_INTEGRIN3_PATHWAY	-0.170235	-1.24608	0.206963	0.389636	-0.223354	-1.62898	0.0401606	0.229647	-0.278524	-2.04752	0.00382409	0.0436292	-0.313898	-2.25902	0	0.0141011
PID_INTEGRIN5_PATHWAY	-0.252478	-1.19967	0.24502	0.4433	-0.370667	-1.75921	0.0224033	0.151951	-0.374442	-1.76595	0.0208333	0.149482	-0.4494	-2.06442	0.00798403	0.0409464
PID_INTEGRIN_A4B1_PATHWAY	-0.260608	-1.71776	0.0227743	0.101703	0.177729	1.21343	0.217647	0.345056	0.232215	1.54782	0.0591837	0.150829	0.280103	1.8657	0.0177866	0.033852
PID_LIS1_PATHWAY	0.138088	0.800743	0.757874	0.798503	0.355489	2.05091	0.00198807	0.0185111	0.293716	1.6595	0.0360934	0.109996	0.316342	1.79475	0.0189753	0.0453223
PID_LKB1_PATHWAY	-0.0934197	-0.738083	0.778884	0.883245	0.288726	2.27392	0	0.00558898	0.194903	1.53679	0.0584906	0.153642	0.180783	1.40758	0.0959693	0.179716
PID_LYMPH_ANGIOGENESIS_PATHWAY	-0.337731	-2.00299	0.00787402	0.0332036	0.342622	2.01519	0.00389864	0.0223176	0.287233	1.6516	0.0430528	0.111312	0.325301	1.8975	0.0123711	0.029722
PID_MAPK_TRK_PATHWAY	0.126967	0.901458	0.576923	0.697215	0.252639	1.73056	0.0289256	0.0726871	0.213309	1.46704	0.0747475	0.189593	0.308012	2.04602	0.00796813	0.0145516
PID_MET_PATHWAY	-0.0657179	-0.677949	0.882235	0.920411	0.215664	2.24441	0	0.0065538	0.188465	1.92371	0.00767754	0.0411447	0.188615	1.95594	0.00803213	0.0230644
PID_NECTIN_PATHWAY	-0.239886	-1.46428	0.0957854	0.225157	0.292884	1.76777	0.0316206	0.0630666	0.383831	2.33072	0.00191205	0.00536413	0.310167	1.86596	0.00590551	0.0339393
PID_NEPHRIN_NEPH1_PATHWAY	-0.102308	-0.660571	0.873321	0.928933	0.357629	2.26416	0.0019305	0.00593647	0.314542	2.00172	0.00392157	0.0282293	0.294872	1.81769	0.0124481	0.041462
PID_NFAT_3PATHWAY	0.139386	1.11984	0.295635	0.441603	0.276925	2.31171	0	0.0046244	0.317593	2.58075	0	0.00131201	0.210702	1.70784	0.0215686	0.0624926
PID_P38_MK2_PATHWAY	0.373834	2.0255	0.00204082	0.0104287	0.376474	2.02318	0.00627615	0.0214455	0.341308	1.79643	0.00607287	0.0659597	0.349262	1.84821	0.0184805	0.0365035
PID_P53_REGULATION_PATHWAY	0.217223	1.97688	0.00606061	0.0137431	0.128747	1.16735	0.231225	0.383618	0.161407	1.4367	0.0918367	0.205793	0.227775	2.00997	0.00389864	0.0175965
PID_P73PATHWAY	0.170899	1.67231	0.0214844	0.0659678	0.212569	2.03627	0.00988142	0.0200319	0.218454	2.13109	0	0.0159636	0.260683	2.4894	0.00190114	0.00107122
PID_P75_NTR_PATHWAY	-0.141611	-1.28026	0.195072	0.366792	0.232715	2.15549	0.00205339	0.0112926	0.17472	1.62639	0.0434783	0.121128	0.228411	2.08138	0.00643777	0.0118838
PID_PDGFRB_PATHWAY	-0.0821713	-1.0567	0.373518	0.587184	0.206832	2.61875	0	0.000645416	0.157493	2.01159	0	0.0275812	0.198079	2.53676	0	0.000726535
PID_PI3K_PLC_TRK_PATHWAY	-0.183561	-1.24872	0.194332	0.387382	0.306773	2.08549	0	0.0163117	0.289806	1.96956	0.00793651	0.0328738	0.288207	1.93714	0.0116732	0.025217
PID_PLK1_PATHWAY	0.589699	4.50585	0	0	0.392131	3.02481	0	8.72373e-05	0.323773	2.50059	0	0.00212281	0.467249	3.62347	0	0
PID_RAC1_PATHWAY	-0.131712	-1.08558	0.328244	0.558627	0.379139	3.09069	0	6.08974e-05	0.410707	3.32979	0	0	0.32035	2.59694	0	0.000465917
PID_REG_GR_PATHWAY	0.142068	1.30922	0.16632	0.255187	0.189366	1.75391	0.025641	0.0672306	0.164079	1.51972	0.0588235	0.160675	0.234025	2.15879	0.002	0.00784344
PID_RHOA_PATHWAY	0.103698	0.778392	0.726916	0.817893	0.292311	2.23083	0.00204918	0.0070878	0.275964	2.08486	0.00202429	0.0191699	0.248817	1.90549	0.00814664	0.0288494
PID_S1P_S1P2_PATHWAY	0.111751	0.60786	0.937132	0.954621	0.368468	2.06789	0.00639659	0.017209	0.338397	1.82941	0.0119048	0.0581043	0.43558	2.38163	0	0.00224438
PID_SMAD2_3PATHWAY	0.359222	1.74243	0.014553	0.048055	0.350741	1.74434	0.0316456	0.0693052	0.236958	1.17525	0.244939	0.382431	0.445363	2.18933	0.00195695	0.00671116
PID_SYNDECAN_1_PATHWAY	-0.197279	-1.47983	0.077381	0.214783	-0.189869	-1.45515	0.0702811	0.358278	-0.259528	-1.96521	0.00744879	0.0612905	-0.311397	-2.38822	0	0.00570359
PID_TCR_PATHWAY	-0.153669	-1.17471	0.248963	0.472958	0.294302	2.31053	0	0.00462573	0.20632	1.55673	0.0618557	0.145489	0.221658	1.73948	0.0298211	0.0558302
PID_THROMBIN_PAR1_PATHWAY	-0.0864344	-0.596213	0.949187	0.962534	0.334583	2.30809	0	0.00469829	0.367461	2.53176	0	0.00188841	0.353984	2.41897	0.00207469	0.00176251
PID_TRKR_PATHWAY	-0.0844657	-0.73547	0.806883	0.881507	0.247837	2.11732	0.00619835	0.0137155	0.211209	1.87381	0.0112782	0.0509428	0.253967	2.22887	0.00210526	0.00540365
PID_WNT_SIGNALING_PATHWAY	-0.169038	-0.94073	0.51462	0.703761	-0.327736	-1.81324	0.0144628	0.124004	-0.329191	-1.81812	0.0141129	0.120785	-0.480034	-2.64402	0	0.000711536
REACTOME_3_UTR_MEDIATED_TRANSLATIONAL_REGULATION	0.649724	8.20124	0	0	-0.370627	-4.68298	0	0	-0.228429	-2.88958	0	0.000373699	0.284951	3.60486	0	0
REACTOME_ACTIVATED_TLR4_SIGNALLING	-0.0881003	-0.959106	0.495745	0.688501	0.11284	1.21541	0.20625	0.343411	0.128127	1.39862	0.114173	0.226958	0.177119	1.9615	0	0.0224063
REACTOME_ACTIVATION_OF_ATR_IN_RESPONSE_TO_REPLICATION_STRESS	0.65968	4.57313	0	0	0.344607	2.49397	0	0.00154976	0.44961	3.0776	0	0	0.568071	3.89582	0	0
REACTOME_ACTIVATION_OF_NF_KAPPAB_IN_B_CELLS	0.238154	2.15883	0.00428265	0.00507336	0.381982	3.34549	0	0	0.2325	2.10411	0.0019305	0.0176582	0.332614	2.97035	0	3.36253e-05
REACTOME_ACTIVATION_OF_NMDA_RECEPTOR_UPON_GLUTAMATE_BINDING_AND_POSTSYNAPTIC_EVENTS	0.140023	0.874475	0.636008	0.718363	0.325736	1.9915	0.00408163	0.0247303	0.282215	1.74622	0.0218688	0.0823786	0.261813	1.61067	0.055336	0.0899
REACTOME_ACTIVATION_OF_THE_MRNA_UPON_BINDING_OF_THE_CAP_BINDING_COMPLEX_AND_EIFS_AND_SUBSEQUENT_BINDING_TO_43S	0.631164	5.79019	0	0	-0.275494	-2.52609	0	0.00204601	-0.21634	-1.96814	0.00835073	0.0628426	0.307553	2.76615	0	0.00012664
REACTOME_ACTIVATION_OF_THE_PRE_REPLICATIVE_COMPLEX	0.772941	4.9444	0	0	0.457978	2.93886	0	7.59809e-05	0.505705	3.28407	0	0	0.709984	4.56425	0	0
REACTOME_ADAPTIVE_IMMUNE_SYSTEM	-0.102169	-2.39938	0.0019685	0.00398911	0.169519	4.01551	0	0	0.135032	3.17703	0	0	0.15273	3.49075	0	0
REACTOME_ADP_SIGNALLING_THROUGH_P2RY1	-0.206771	-1.06461	0.347059	0.583646	0.238585	1.24797	0.182156	0.314964	0.192834	1.01182	0.397059	0.548242	0.393205	2.07087	0.00750469	0.0125372
REACTOME_AMYLOIDS	0.70707	6.95528	0	0	0.392702	3.80336	0	0	0.492533	4.75911	0	0	0.519112	5.00029	0	0
REACTOME_ANTIGEN_PRESENTATION_FOLDING_ASSEMBLY_AND_PEPTIDE_LOADING_OF_CLASS_I_MHC	-0.615969	-3.3629	0	0	0.305595	1.63765	0.0476191	0.0979427	0.373104	1.99924	0.00616016	0.0284392	0.334376	1.8024	0.0148936	0.0441593
REACTOME_ANTIGEN_PROCESSING_CROSS_PRESENTATION	-0.171815	-1.62616	0.036	0.138966	0.342953	3.2802	0	0	0.191795	1.82294	0.0152381	0.0598207	0.271852	2.64922	0	0.000259112
REACTOME_ANTIGEN_PROCESSING_UBIQUITINATION_PROTEASOME_DEGRADATION	0.109731	1.75175	0.0176817	0.0462031	0.202078	3.21343	0	0	0.159682	2.5472	0	0.00179925	0.197042	3.18006	0	0
REACTOME_ANTIVIRAL_MECHANISM_BY_IFN_STIMULATED_GENES	0.2247	2.09276	0.00221729	0.00733485	0.152609	1.41742	0.0954274	0.196757	0.196458	1.91556	0.0078125	0.0428279	0.306231	2.8244	0	0.000106949
REACTOME_APC_C_CDC20_MEDIATED_DEGRADATION_OF_CYCLIN_B	0.385756	2.01631	0.00589391	0.0108737	0.282037	1.48995	0.0787402	0.157524	0.241426	1.28176	0.176923	0.309653	0.402516	2.10524	0.0020284	0.0103223
REACTOME_APC_C_CDC20_MEDIATED_DEGRADATION_OF_MITOTIC_PROTEINS	0.414795	3.94124	0	0	0.366089	3.46336	0	0	0.261542	2.49564	0	0.00216101	0.373381	3.48042	0	0
REACTOME_APC_C_CDH1_MEDIATED_DEGRADATION_OF_CDC20_AND_OTHER_APC_C_CDH1_TARGETED_PROTEINS_IN_LATE_MITOSIS_EARLY_G1	0.41029	3.85974	0	0	0.37951	3.58453	0	0	0.275218	2.50626	0	0.00216743	0.388046	3.68466	0	0
REACTOME_APC_CDC20_MEDIATED_DEGRADATION_OF_NEK2A	0.413588	2.30163	0	0.00202369	0.254467	1.36999	0.127237	0.228332	0.217886	1.20904	0.247967	0.356838	0.359904	1.98793	0.00598802	0.0198155
REACTOME_APOPTOSIS	0.198024	2.61053	0	0.000241687	0.275213	3.66869	0	0	0.20594	2.69164	0	0.00069226	0.28972	3.81718	0	0
REACTOME_APOPTOTIC_EXECUTION_PHASE	0.193955	1.51982	0.0653465	0.120377	0.318677	2.53675	0	0.00113068	0.281738	2.21166	0.00198413	0.0101805	0.32485	2.55979	0	0.000601906
REACTOME_ARMS_MEDIATED_ACTIVATION	-0.193178	-0.92895	0.529644	0.720316	0.389566	1.87458	0.0115607	0.0407224	0.283249	1.35397	0.151899	0.256895	0.295934	1.44425	0.0670732	0.1585
REACTOME_ASSEMBLY_OF_THE_PRE_REPLICATIVE_COMPLEX	0.425435	3.9102	0	0	0.391925	3.76797	0	0	0.288763	2.60602	0	0.00122804	0.423187	3.90615	0	0
REACTOME_AUTODEGRADATION_OF_CDH1_BY_CDH1_APC_C	0.392207	3.41593	0	0	0.36144	3.1513	0	3.13725e-05	0.270337	2.40212	0	0.00348126	0.379925	3.34283	0	0
REACTOME_AUTODEGRADATION_OF_THE_E3_UBIQUITIN_LIGASE_COP1	0.391201	3.12414	0	0	0.411248	3.23662	0	0	0.249698	2.02461	0.00617284	0.0259907	0.36599	2.9609	0	3.32786e-05
REACTOME_AXON_GUIDANCE	-0.0904995	-1.46819	0.0926641	0.223832	0.120841	1.98869	0.00767754	0.0250355	0.105552	1.73114	0.0170132	0.0844942	0.108798	1.75406	0.0314342	0.0534568
REACTOME_CD28_CO_STIMULATION	-0.162846	-0.965784	0.475634	0.685451	0.195247	1.17344	0.254	0.379136	0.230505	1.42503	0.106157	0.211032	0.286945	1.79432	0.0139165	0.0452654
REACTOME_CDK_MEDIATED_PHOSPHORYLATION_AND_REMOVAL_OF_CDC6	0.406677	3.19594	0	0	0.42963	3.43098	0	0	0.269542	2.08656	0.004	0.0191779	0.384456	3.06555	0	0
REACTOME_CDT1_ASSOCIATION_WITH_THE_CDC6_ORC_ORIGIN_COMPLEX	0.393829	3.47146	0	0	0.377678	3.1982	0	0	0.2642	2.2743	0.00192678	0.00743242	0.378894	3.24378	0	0
REACTOME_CELL_CELL_COMMUNICATION	-0.171769	-1.81358	0.0192308	0.0721217	0.227706	2.4436	0	0.00224462	0.241108	2.58955	0	0.00130805	0.247709	2.63637	0	0.000346981
REACTOME_CELL_CELL_JUNCTION_ORGANIZATION	0.134874	0.869257	0.635815	0.721107	0.269845	1.72704	0.0300601	0.0734231	0.288681	1.88534	0.00383877	0.0489588	0.289691	1.89334	0.0128755	0.0300865
REACTOME_CELL_CYCLE	0.474364	10.6457	0	0	0.250298	5.55628	0	0	0.252688	5.67241	0	0	0.369143	8.38229	0	0
REACTOME_CELL_CYCLE_CHECKPOINTS	0.442785	5.43842	0	0	0.319215	3.9261	0	0	0.269041	3.29251	0	0	0.365977	4.53707	0	0
REACTOME_CELL_CYCLE_MITOTIC	0.446908	8.87448	0	0	0.256521	5.18557	0	0	0.248288	5.06438	0	0	0.358567	7.08794	0	0
REACTOME_CELL_JUNCTION_ORGANIZATION	-0.106411	-0.909077	0.56338	0.737315	0.186336	1.56484	0.064833	0.124825	0.238526	2.02707	0.00614754	0.025764	0.228013	1.86957	0.0198413	0.0333608
REACTOME_CHROMOSOME_MAINTENANCE	0.75204	9.09002	0	0	0.299718	3.69332	0	0	0.316452	3.82066	0	0	0.475	5.7905	0	0
REACTOME_CITRIC_ACID_CYCLE_TCA_CYCLE	0.41043	2.1154	0	0.00644804	0.275897	1.44672	0.08125	0.181799	0.245835	1.29485	0.169772	0.299255	0.415967	2.19917	0.00193798	0.00637756
REACTOME_CLASS_I_MHC_MEDIATED_ANTIGEN_PROCESSING_PRESENTATION	-0.0816012	-1.36727	0.13278	0.297479	0.194164	3.33532	0	0	0.149433	2.56938	0	0.00149314	0.1786	3.05204	0	0
REACTOME_COLLAGEN_FORMATION	-0.209788	-1.73113	0.021322	0.100428	-0.316993	-2.62732	0	0.00121364	-0.28239	-2.35775	0	0.00851042	-0.378609	-3.17271	0	0
REACTOME_COSTIMULATION_BY_THE_CD28_FAMILY	0.133919	1.06662	0.355469	0.502812	0.238473	1.88497	0.00801603	0.0393576	0.244839	1.93302	0.00382409	0.0390494	0.306525	2.40631	0	0.00190743
REACTOME_CREB_PHOSPHORYLATION_THROUGH_THE_ACTIVATION_OF_RAS	-0.110967	-0.585514	0.955078	0.960416	0.383078	2.06765	0.00595238	0.0171276	0.292479	1.56121	0.0545455	0.144764	0.267268	1.45105	0.0797546	0.155783
REACTOME_CROSS_PRESENTATION_OF_SOLUBLE_EXOGENOUS_ANTIGENS_ENDOSOMES	0.369846	2.90082	0	1.47391e-05	0.468955	3.60408	0	0	0.308943	2.35804	0	0.00449516	0.372515	2.85498	0	9.56902e-05
REACTOME_CTLA4_INHIBITORY_SIGNALING	0.191206	0.985462	0.458678	0.598173	0.344284	1.77528	0.0120724	0.0614983	0.288341	1.45172	0.101031	0.197077	0.389483	1.99367	0.00795229	0.0193698
REACTOME_CYCLIN_A_B1_ASSOCIATED_EVENTS_DURING_G2_M_TRANSITION	0.73599	3.40761	0	0	0.448308	2.07547	0.00408163	0.0166913	0.495547	2.34067	0.00202429	0.00498279	0.616756	2.93136	0	3.26063e-05
REACTOME_CYCLIN_E_ASSOCIATED_EVENTS_DURING_G1_S_TRANSITION_	0.405641	3.67467	0	0	0.327176	3.05537	0	8.88833e-05	0.208397	1.94245	0.0102881	0.037826	0.317876	2.91123	0	4.7496e-05
REACTOME_CYTOKINE_SIGNALING_IN_IMMUNE_SYSTEM	-0.159542	-2.67403	0	0.000866179	0.155913	2.61139	0	0.000697991	0.165941	2.78649	0	0.000382669	0.248863	4.13619	0	0
REACTOME_DEPOSITION_OF_NEW_CENPA_CONTAINING_NUCLEOSOMES_AT_THE_CENTROMERE	0.842763	7.68406	0	0	0.397544	3.58597	0	0	0.430841	3.8428	0	0	0.554311	5.09151	0	0
REACTOME_DESTABILIZATION_OF_MRNA_BY_AUF1_HNRNP_D0	0.348556	2.90264	0	1.4865e-05	0.360599	2.96213	0	7.85136e-05	0.259075	2.11947	0.00208768	0.0162847	0.335103	2.78907	0	0.000102217
REACTOME_DEVELOPMENTAL_BIOLOGY	-0.0333365	-0.658847	0.911704	0.925324	0.091248	1.82787	0.0210526	0.048832	0.0740321	1.48045	0.0792079	0.182941	0.091977	1.88076	0.00792079	0.0318945
REACTOME_DNA_REPAIR	0.426916	4.96116	0	0	0.213089	2.53382	0	0.0011542	0.185073	2.21307	0.0041841	0.0102386	0.266904	3.1625	0	0
REACTOME_DNA_REPLICATION	0.535035	8.29664	0	0	0.35705	5.59702	0	0	0.336646	5.32951	0	0	0.464759	7.18928	0	0
REACTOME_DNA_STRAND_ELONGATION	0.856689	5.61438	0	0	0.454576	2.92751	0	7.47748e-05	0.511492	3.34626	0	0	0.678961	4.35024	0	0
REACTOME_DOUBLE_STRAND_BREAK_REPAIR	0.596469	3.27985	0	0	0.313697	1.71451	0.0307102	0.0753369	0.265157	1.48741	0.08125	0.179871	0.366589	2.05667	0	0.0137553
REACTOME_DOWNSTREAM_SIGNALING_EVENTS_OF_B_CELL_RECEPTOR_BCR	0.235044	2.62442	0	0.000223492	0.321146	3.60306	0	0	0.231581	2.57749	0	0.00137409	0.294336	3.31365	0	0
REACTOME_DOWNSTREAM_SIGNALING_OF_ACTIVATED_FGFR	-0.0728873	-0.735698	0.795918	0.882982	0.142004	1.46864	0.0684105	0.168861	0.144251	1.45908	0.0728972	0.193938	0.191615	1.93809	0.00639659	0.0251779
REACTOME_DOWNSTREAM_SIGNAL_TRANSDUCTION	0.106117	1.11148	0.319588	0.447445	0.154487	1.6448	0.0186722	0.0957573	0.155197	1.61653	0.0362595	0.124087	0.202257	2.16493	0.00196078	0.00763959
REACTOME_DOWNSTREAM_TCR_SIGNALING	-0.201029	-1.1243	0.307692	0.5261	0.325408	1.83376	0.011976	0.0474379	0.316338	1.80425	0.0122951	0.0650793	0.371994	2.08957	0.00426439	0.0113107
REACTOME_E2F_MEDIATED_REGULATION_OF_DNA_REPLICATION	0.61725	4.17709	0	0	0.377198	2.57884	0	0.000861343	0.373128	2.60276	0	0.00126566	0.545203	3.73297	0	0
REACTOME_EFFECTS_OF_PIP2_HYDROLYSIS	-0.342565	-1.64412	0.0249042	0.13098	0.3989	1.96419	0.00205339	0.0278671	0.328162	1.60275	0.0472103	0.127355	0.303416	1.46165	0.108163	0.149498
REACTOME_EGFR_DOWNREGULATION	-0.163799	-0.942898	0.513834	0.701697	0.384063	2.18967	0	0.00921457	0.355654	2.02743	0.00189036	0.0259273	0.325718	1.85276	0.00803213	0.035679
REACTOME_ELONGATION_ARREST_AND_RECOVERY	0.187694	1.12824	0.314961	0.434116	0.219531	1.35407	0.159363	0.237418	0.198129	1.19847	0.250478	0.364293	0.311589	1.89392	0.0135135	0.0300893
REACTOME_ER_PHAGOSOME_PATHWAY	0.221553	1.9988	0.006	0.0118602	0.392379	3.45744	0	0	0.2357	2.06039	0.0042735	0.021832	0.35972	3.25793	0	0
REACTOME_EXTENSION_OF_TELOMERES	0.834979	5.03523	0	0	0.390271	2.34761	0.00392927	0.00370522	0.309315	1.88831	0.0083682	0.0488422	0.483055	2.97242	0	3.39792e-05
REACTOME_EXTRACELLULAR_MATRIX_ORGANIZATION	-0.205295	-1.94054	0.00817996	0.0426989	-0.250974	-2.40706	0	0.00398522	-0.227298	-2.1339	0.00186916	0.0286224	-0.31629	-3.02523	0	5.48246e-05
REACTOME_FACTORS_INVOLVED_IN_MEGAKARYOCYTE_DEVELOPMENT_AND_PLATELET_PRODUCTION	0.254788	2.96466	0	7.93867e-06	0.200982	2.28679	0	0.00530589	0.252651	2.90158	0	0.000177851	0.245477	2.83595	0	9.30073e-05
REACTOME_FANCONI_ANEMIA_PATHWAY	0.653337	3.34387	0	0	0.148279	0.766182	0.757874	0.807098	0.220244	1.09813	0.325911	0.45559	0.460417	2.31027	0	0.00339572
REACTOME_FORMATION_OF_THE_TERNARY_COMPLEX_AND_SUBSEQUENTLY_THE_43S_COMPLEX	0.690023	5.94759	0	0	-0.260681	-2.22185	0.00207039	0.0127934	-0.214954	-1.79043	0.0117188	0.135066	0.356275	3.06784	0	0
REACTOME_FORMATION_OF_TUBULIN_FOLDING_INTERMEDIATES_BY_CCT_TRIC	0.601135	3.0423	0	0	0.578352	2.90366	0	7.24741e-05	0.480909	2.40835	0	0.0034282	0.63199	3.30164	0	0
REACTOME_G0_AND_EARLY_G1	0.615467	3.48349	0	0	0.320544	1.85439	0.012024	0.0437984	0.28863	1.65228	0.03	0.111288	0.422465	2.41365	0	0.0017607
REACTOME_G1_PHASE	0.237048	1.67567	0.029106	0.065265	0.242347	1.68736	0.0341556	0.0839499	0.225348	1.57858	0.0587045	0.138166	0.266517	1.89581	0.0106157	0.0298728
REACTOME_G1_S_SPECIFIC_TRANSCRIPTION	0.826046	4.16363	0	0	0.537146	2.73222	0	0.000239859	0.489201	2.54212	0	0.00187429	0.587224	2.9755	0	3.43407e-05
REACTOME_G1_S_TRANSITION	0.476618	5.79542	0	0	0.369355	4.4938	0	0	0.290178	3.45442	0	0	0.425535	5.1372	0	0
REACTOME_G2_M_CHECKPOINTS	0.652925	4.95526	0	0	0.339599	2.58257	0	0.000852594	0.410749	3.07089	0	0	0.541026	4.10326	0	0
REACTOME_GAB1_SIGNALOSOME	0.143834	1.02854	0.415205	0.549013	0.216631	1.55091	0.0538922	0.128803	0.271633	1.94813	0.012605	0.0370254	0.223503	1.56263	0.0355805	0.10647
REACTOME_G_ALPHA1213_SIGNALLING_EVENTS	0.0975248	0.905226	0.571984	0.692838	0.131019	1.23045	0.21165	0.330195	0.144617	1.32306	0.162272	0.278227	0.205069	1.87284	0.00592885	0.0331031
REACTOME_GASTRIN_CREB_SIGNALLING_PATHWAY_VIA_PKC_AND_MAPK	-0.128207	-1.58799	0.0494297	0.151092	0.158128	1.9049	0.0139165	0.0369559	0.120683	1.48409	0.072407	0.181168	0.154691	1.92526	0.011257	0.0263666
REACTOME_GENERIC_TRANSCRIPTION_PATHWAY	0.062981	1.30154	0.163743	0.260948	-0.113843	-2.37252	0	0.00487605	-0.110595	-2.22888	0	0.0173085	-0.0777934	-1.60833	0.0397614	0.212942
REACTOME_GLOBAL_GENOMIC_NER_GG_NER	0.368309	2.46692	0	0.000687195	0.348391	2.39922	0	0.00283126	0.261392	1.78892	0.0212766	0.0680386	0.307717	2.13898	0.00410678	0.00856563
REACTOME_GLUCOSE_TRANSPORT	0.468279	3.09985	0	0	0.204866	1.31552	0.16	0.26337	0.21571	1.37734	0.123984	0.239402	0.3577	2.35944	0.00407332	0.0026505
REACTOME_GPCR_LIGAND_BINDING	-0.120539	-1.63642	0.0321932	0.133036	-0.113444	-1.53072	0.0609756	0.313001	-0.107022	-1.43319	0.0878661	0.444649	-0.160628	-2.16795	0	0.0228538
REACTOME_GRB2_EVENTS_IN_ERBB2_SIGNALING	-0.147054	-0.802164	0.724551	0.829873	0.437493	2.27616	0.00209205	0.0055855	0.294573	1.54364	0.0530612	0.151441	0.260418	1.37772	0.120316	0.195759
REACTOME_HEMOSTASIS	-0.0586237	-1.2203	0.217899	0.419564	0.158053	3.35746	0	0	0.162406	3.35607	0	0	0.177128	3.69849	0	0
REACTOME_HIV_INFECTION	0.257803	3.9704	0	0	0.250802	3.92436	0	0	0.181761	2.82316	0	0.000280919	0.321335	4.91902	0	0
REACTOME_HIV_LIFE_CYCLE	0.32559	3.91777	0	0	0.16696	1.98058	0.00612245	0.0258371	0.146822	1.8	0.00976562	0.065441	0.318156	3.85531	0	0
REACTOME_HOMOLOGOUS_RECOMBINATION_REPAIR_OF_REPLICATION_INDEPENDENT_DOUBLE_STRAND_BREAKS	0.56417	2.81751	0	3.63289e-05	0.256717	1.2374	0.209677	0.324199	0.261473	1.27362	0.179074	0.311423	0.370404	1.773	0.0223124	0.0495436
REACTOME_HOST_INTERACTIONS_OF_HIV_FACTORS	0.283666	3.51634	0	0	0.309205	3.81641	0	0	0.237235	2.97191	0	9.03084e-05	0.358415	4.51279	0	0
REACTOME_IMMUNOREGULATORY_INTERACTIONS_BETWEEN_A_LYMPHOID_AND_A_NON_LYMPHOID_CELL	-0.496624	-3.06929	0	0	0.303711	1.84067	0.0114723	0.0462189	0.309288	1.87221	0.01341	0.0511023	0.259574	1.55156	0.0509165	0.111363
REACTOME_INFLUENZA_LIFE_CYCLE	0.576745	8.2059	0	0	-0.268064	-3.78606	0	0	-0.148578	-2.05251	0.00561798	0.0445048	0.289902	4.02958	0	0
REACTOME_INFLUENZA_VIRAL_RNA_TRANSCRIPTION_AND_REPLICATION	0.621069	7.6923	0	0	-0.401945	-4.93796	0	0	-0.233704	-2.81317	0	0.000467102	0.292075	3.56855	0	0
REACTOME_INHIBITION_OF_THE_PROTEOLYTIC_ACTIVITY_OF_APC_C_REQUIRED_FOR_THE_ONSET_OF_ANAPHASE_BY_MITOTIC_SPINDLE_CHECKPOINT_COMPONENTS	0.421461	2.09379	0.00413223	0.00733121	0.325926	1.67017	0.0344828	0.0883191	0.285317	1.45233	0.0858896	0.197192	0.357895	1.78541	0.0319361	0.0470145
REACTOME_INNATE_IMMUNE_SYSTEM	-0.157035	-2.40206	0	0.00397571	0.061809	0.943303	0.525424	0.603835	0.102798	1.60777	0.0411765	0.125533	0.13966	2.15977	0.0020202	0.00784069
REACTOME_INTERACTIONS_OF_VPR_WITH_HOST_CELLULAR_PROTEINS	0.588865	3.88736	0	0	0.238258	1.56097	0.0553191	0.125812	0.289791	1.89356	0.00819672	0.0478143	0.491266	3.20669	0	0
REACTOME_INTERFERON_ALPHA_BETA_SIGNALING	-0.455274	-3.56699	0	0	0.29523	2.2755	0	0.00555126	0.368567	2.8435	0	0.00021774	0.394061	3.08274	0	0
REACTOME_INTERFERON_GAMMA_SIGNALING	-0.262159	-2.05048	0.00407332	0.0262678	0.15268	1.18879	0.238193	0.366007	0.242202	1.89936	0.00986193	0.0465885	0.296018	2.26428	0.00378072	0.00444104
REACTOME_INTERFERON_SIGNALING	-0.162408	-2.1004	0.00407332	0.0206989	0.143116	1.86469	0.0199203	0.0421249	0.214647	2.84332	0	0.000211692	0.30385	3.82062	0	0
REACTOME_INTRINSIC_PATHWAY_FOR_APOPTOSIS	0.1651	1.02956	0.415058	0.551011	0.30602	1.89914	0.010142	0.0378113	0.240778	1.52558	0.0666667	0.15939	0.282002	1.8254	0.0117647	0.0399282
REACTOME_KINESINS	0.503425	2.59358	0	0.000267043	0.459814	2.416	0	0.00255335	0.448096	2.35388	0	0.00462833	0.460257	2.41411	0	0.00177319
REACTOME_LAGGING_STRAND_SYNTHESIS	0.798182	4.07977	0	0	0.463067	2.42253	0	0.00257473	0.464706	2.43656	0.00191205	0.00300241	0.590264	3.07895	0	0
REACTOME_LATE_PHASE_OF_HIV_LIFE_CYCLE	0.290687	3.26806	0	0	0.149486	1.65448	0.0394477	0.0941058	0.142884	1.60899	0.0311203	0.125311	0.295747	3.34962	0	0
REACTOME_LYSOSOME_VESICLE_BIOGENESIS	-0.274272	-1.53946	0.06639	0.178099	0.313787	1.79231	0.0239521	0.0569282	0.343274	1.8842	0.0125	0.0489281	0.180188	0.989134	0.455645	0.540508
REACTOME_MEIOSIS	0.695712	7.924	0	0	0.295606	3.39638	0	0	0.36141	4.20532	0	0	0.474395	5.48497	0	0
REACTOME_MEIOTIC_RECOMBINATION	0.775678	7.90909	0	0	0.383585	3.96068	0	0	0.457577	4.63825	0	0	0.518703	5.33876	0	0
REACTOME_MEIOTIC_SYNAPSIS	0.721148	6.86669	0	0	0.294126	2.7907	0	0.000135429	0.344643	3.18449	0	0	0.516488	4.86028	0	0
REACTOME_METABOLISM_OF_AMINO_ACIDS_AND_DERIVATIVES	0.177017	2.56904	0	0.000302768	0.203967	2.88797	0	7.1376e-05	0.136704	1.94642	0.00424628	0.0372109	0.200859	2.81753	0	0.000104059
REACTOME_METABOLISM_OF_CARBOHYDRATES	-0.108659	-1.74536	0.0234834	0.0951222	0.0885566	1.40666	0.0950413	0.20163	0.0729145	1.19169	0.226378	0.368192	0.124852	1.97038	0.00423729	0.0216706
REACTOME_METABOLISM_OF_MRNA	0.429388	7.501	0	0	-0.134002	-2.28758	0	0.00852232	-0.0851952	-1.47646	0.077381	0.394371	0.240919	4.13308	0	0
REACTOME_METABOLISM_OF_NON_CODING_RNA	0.584926	4.67906	0	0	0.206997	1.68144	0.0224033	0.0851474	0.266441	2.12771	0.00212766	0.0159655	0.458975	3.74512	0	0
REACTOME_METABOLISM_OF_NUCLEOTIDES	0.22674	2.10944	0.00194175	0.00668151	0.113241	1.06416	0.370902	0.476625	0.167242	1.56416	0.0647619	0.143357	0.248732	2.34531	0.00392927	0.00279
REACTOME_METABOLISM_OF_PROTEINS	0.238993	5.37351	0	0	-0.0675796	-1.53005	0.0637066	0.305455	-0.0365682	-0.837122	0.675835	0.995637	0.137843	3.09687	0	0
REACTOME_METABOLISM_OF_RNA	0.454731	8.42622	0	0	-0.0803368	-1.49867	0.0781893	0.326096	-0.0637289	-1.22236	0.205339	0.627519	0.26701	4.92852	0	0
REACTOME_M_G1_TRANSITION	0.477177	4.95723	0	0	0.428057	4.34274	0	0	0.330744	3.38928	0	0	0.463941	4.5888	0	0
REACTOME_MITOCHONDRIAL_PROTEIN_IMPORT	0.377479	3.12452	0	0	0.262482	2.11993	0	0.0136158	0.188852	1.5434	0.0623742	0.151081	0.362166	2.91775	0	4.7971e-05
REACTOME_MITOTIC_G1_G1_S_PHASES	0.429702	5.76072	0	0	0.318486	4.32437	0	0	0.242764	3.17875	0	0	0.386062	5.20838	0	0
REACTOME_MITOTIC_G2_G2_M_PHASES	0.375326	3.83875	0	0	0.22511	2.33994	0	0.00378927	0.201038	2.09294	0.00407332	0.0187827	0.246294	2.54963	0	0.000648052
REACTOME_MITOTIC_M_M_G1_PHASES	0.523894	7.84673	0	0	0.376141	5.64595	0	0	0.352082	5.19181	0	0	0.478234	7.07905	0	0
REACTOME_MITOTIC_PROMETAPHASE	0.602383	6.25039	0	0	0.345214	3.67094	0	0	0.380213	4.04453	0	0	0.491185	5.13548	0	0
REACTOME_MRNA_PROCESSING	0.49676	7.1668	0	0	0.110165	1.60334	0.0416667	0.111123	0.14401	1.9715	0.00389105	0.0327189	0.240563	3.37864	0	0
REACTOME_MRNA_SPLICING	0.538558	6.43011	0	0	0.110251	1.31111	0.16092	0.265151	0.148573	1.7706	0.0212355	0.0744391	0.214576	2.53996	0	0.000732124
REACTOME_MRNA_SPLICING_MINOR_PATHWAY	0.495584	3.66635	0	0	0.149721	1.1008	0.339431	0.446828	0.216432	1.62367	0.0398406	0.121686	0.257317	1.90317	0.00785855	0.0290612
REACTOME_MYD88_MAL_CASCADE_INITIATED_ON_PLASMA_MEMBRANE	0.0596491	0.597716	0.947573	0.957421	0.113524	1.15594	0.263052	0.393308	0.130901	1.32788	0.147705	0.275386	0.183796	1.917	0.00395257	0.0275355
REACTOME_NEF_MEDIATES_DOWN_MODULATION_OF_CELL_SURFACE_RECEPTORS_BY_RECRUITING_THEM_TO_CLATHRIN_ADAPTERS	-0.505906	-2.58414	0	0.00145427	0.422639	2.07076	0.00190114	0.0170793	0.309046	1.56038	0.0461847	0.14471	0.19747	1.00847	0.417671	0.518455
REACTOME_NEP_NS2_INTERACTS_WITH_THE_CELLULAR_EXPORT_MACHINERY	0.615399	3.57391	0	0	0.264894	1.5842	0.0460922	0.117454	0.291412	1.72312	0.018595	0.0859861	0.47777	2.8776	0	6.32895e-05
REACTOME_NEUROTRANSMITTER_RECEPTOR_BINDING_AND_DOWNSTREAM_TRANSMISSION_IN_THE_POSTSYNAPTIC_CELL	-0.090199	-0.965448	0.454369	0.684267	0.192406	2.10022	0.00596422	0.0151398	0.179389	1.93917	0.0040404	0.0381869	0.174574	1.90652	0.010142	0.0287541
REACTOME_NGF_SIGNALLING_VIA_TRKA_FROM_THE_PLASMA_MEMBRANE	-0.0694282	-0.876362	0.618861	0.758626	0.183382	2.35088	0	0.00369457	0.163331	2.13722	0.00392927	0.015538	0.167588	2.17579	0	0.0072653
REACTOME_NONSENSE_MEDIATED_DECAY_ENHANCED_BY_THE_EXON_JUNCTION_COMPLEX	0.576744	7.21689	0	0	-0.361948	-4.60619	0	0	-0.236784	-3.00298	0	0.000114242	0.263615	3.32432	0	0
REACTOME_NUCLEAR_SIGNALING_BY_ERBB4	-0.216387	-1.33719	0.156313	0.318071	0.307612	1.93166	0.0077821	0.0333704	0.169478	1.0735	0.329268	0.488289	0.177905	1.10671	0.307229	0.414354
REACTOME_NUCLEOTIDE_EXCISION_REPAIR	0.378127	3.0403	0	0	0.28792	2.44999	0	0.00208806	0.18333	1.50963	0.0724346	0.165293	0.257617	2.16669	0	0.0076028
REACTOME_ORC1_REMOVAL_FROM_CHROMATIN	0.430478	4.06827	0	0	0.319626	2.98907	0	8.26459e-05	0.23817	2.22622	0	0.00949995	0.360854	3.37269	0	0
REACTOME_P53_DEPENDENT_G1_DNA_DAMAGE_RESPONSE	0.387983	3.33148	0	0	0.354364	2.98475	0	7.98443e-05	0.236308	2.00586	0.00760456	0.0280446	0.317295	2.65328	0	0.000247015
REACTOME_P53_INDEPENDENT_G1_S_DNA_DAMAGE_CHECKPOINT	0.376382	3.03878	0	0	0.393648	3.21778	0	0	0.231614	1.84245	0.0164948	0.0553469	0.349779	2.82383	0	0.000105968
REACTOME_PACKAGING_OF_TELOMERE_ENDS	0.795023	6.42627	0	0	0.396674	3.16042	0	0	0.433834	3.42201	0	0	0.559672	4.49906	0	0
REACTOME_PEPTIDE_CHAIN_ELONGATION	0.683552	7.77162	0	0	-0.473464	-5.34844	0	0	-0.287866	-3.28195	0	0	0.294225	3.37092	0	0
REACTOME_PHOSPHORYLATION_OF_THE_APC_C	0.407404	2.0348	0.00775194	0.00997745	0.374975	1.88493	0.0136986	0.0391678	0.334369	1.63525	0.035503	0.117109	0.410213	2.03276	0.00744879	0.0157123
REACTOME_PI3K_EVENTS_IN_ERBB2_SIGNALING	-0.103463	-0.783759	0.712302	0.843342	0.22225	1.63576	0.0311203	0.0985845	0.277264	2.12009	0.00194932	0.0164071	0.210203	1.57348	0.0594262	0.102796
REACTOME_PLATELET_ACTIVATION_SIGNALING_AND_AGGREGATION	-0.13718	-1.92945	0.0138889	0.0447328	0.15673	2.22991	0.00190476	0.0070575	0.140315	1.93592	0.00395257	0.0386563	0.178533	2.46817	0	0.00132979
REACTOME_PLATELET_HOMEOSTASIS	-0.0979412	-0.832603	0.707415	0.804045	0.214683	1.82206	0.0159363	0.049425	0.18044	1.53047	0.0634921	0.156408	0.16341	1.39861	0.10099	0.184233
REACTOME_POST_CHAPERONIN_TUBULIN_FOLDING_PATHWAY	0.399543	1.83415	0.00588235	0.0306409	0.494037	2.30108	0.002079	0.00487393	0.521031	2.51161	0	0.00212909	0.409464	1.98867	0.0119522	0.0197958
REACTOME_POST_NMDA_RECEPTOR_ACTIVATION_EVENTS	0.147425	0.8842	0.586338	0.710355	0.333116	1.98267	0	0.0256799	0.277731	1.67388	0.0340909	0.103941	0.257331	1.52577	0.063655	0.121756
REACTOME_PREFOLDIN_MEDIATED_TRANSFER_OF_SUBSTRATE_TO_CCT_TRIC	0.510211	2.9721	0	8.0083e-06	0.568901	3.33633	0	0	0.523983	3.06107	0	4.79167e-05	0.576577	3.31797	0	0
REACTOME_PROCESSING_OF_CAPPED_INTRON_CONTAINING_PRE_MRNA	0.54573	7.35178	0	0	0.109701	1.44369	0.0878243	0.182128	0.15799	2.09123	0.00392157	0.0186675	0.251281	3.3046	0	0
REACTOME_PROCESSIVE_SYNTHESIS_ON_THE_LAGGING_STRAND	0.755855	3.5154	0	0	0.420818	1.99822	0.00203666	0.0242067	0.394362	1.85921	0.00601202	0.0533914	0.505843	2.35484	0.00188679	0.00270948
REACTOME_PROLONGED_ERK_ACTIVATION_EVENTS	-0.200152	-1.03662	0.399194	0.603849	0.375708	1.94663	0.00809717	0.0305024	0.297185	1.525	0.078629	0.159231	0.295968	1.50094	0.0651261	0.130589
REACTOME_PROTEIN_FOLDING	0.255284	2.08259	0.00201613	0.00764161	0.28007	2.2824	0	0.0054169	0.311318	2.60218	0	0.00123983	0.32575	2.61902	0	0.000381075
REACTOME_PURINE_METABOLISM	0.2264	1.47984	0.0722892	0.139702	0.23723	1.55336	0.0613497	0.128255	0.272106	1.75518	0.0168421	0.079545	0.310503	2.00268	0.00201207	0.0184061
REACTOME_RECYCLING_PATHWAY_OF_L1	0.109614	0.629633	0.91423	0.943304	0.237374	1.42212	0.0962343	0.193463	0.337799	2.00824	0.00408998	0.0279895	0.258407	1.46185	0.0781563	0.150086
REACTOME_REGULATION_OF_APOPTOSIS	0.318124	2.69466	0	0.000140188	0.3209	2.7627	0	0.000243145	0.162882	1.39477	0.113095	0.227189	0.265337	2.33109	0	0.00295377
REACTOME_REGULATION_OF_GLUCOKINASE_BY_GLUCOKINASE_REGULATORY_PROTEIN	0.563625	3.27011	0	0	0.263209	1.5458	0.0655738	0.131593	0.282395	1.6541	0.0403226	0.111389	0.474405	2.80587	0	0.00010313
REACTOME_REGULATION_OF_MITOTIC_CELL_CYCLE	0.420041	4.32276	0	0	0.345495	3.55506	0	0	0.244379	2.46379	0	0.00249177	0.346384	3.46834	0	0
REACTOME_REGULATION_OF_MRNA_STABILITY_BY_PROTEINS_THAT_BIND_AU_RICH_ELEMENTS	0.288881	2.98513	0	8.15131e-06	0.246281	2.57873	0	0.000850965	0.239809	2.46558	0	0.00250532	0.293892	3.09944	0	0
REACTOME_REGULATION_OF_ORNITHINE_DECARBOXYLASE_ODC	0.376382	3.06635	0	0	0.436318	3.5167	0	0	0.295619	2.40814	0	0.00338058	0.349779	2.82028	0	0.000105005
REACTOME_RESPIRATORY_ELECTRON_TRANSPORT	0.235873	2.189	0.0021322	0.00425211	0.265952	2.43258	0	0.00232777	0.26913	2.50177	0	0.00215704	0.400624	3.73823	0	0
REACTOME_RESPIRATORY_ELECTRON_TRANSPORT_ATP_SYNTHESIS_BY_CHEMIOSMOTIC_COUPLING_AND_HEAT_PRODUCTION_BY_UNCOUPLING_PROTEINS_	0.229845	2.38648	0	0.0011912	0.269054	2.81852	0	0.000143514	0.255406	2.66787	0	0.000762309	0.399415	4.07728	0	0
REACTOME_RIG_I_MDA5_MEDIATED_INDUCTION_OF_IFN_ALPHA_BETA_PATHWAYS	-0.230068	-2.07724	0	0.0224031	0.176646	1.55962	0.0492813	0.126219	0.154738	1.38656	0.122047	0.233601	0.198713	1.81325	0.0138614	0.042125
REACTOME_RNA_POL_II_PRE_TRANSCRIPTION_EVENTS	0.217096	1.86085	0.0144628	0.0269194	0.175078	1.50643	0.0688259	0.149811	0.117498	1.02566	0.402344	0.538361	0.251826	2.16888	0	0.00753795
REACTOME_RNA_POL_II_TRANSCRIPTION	0.370111	4.20256	0	0	0.136884	1.60178	0.039666	0.111563	0.105435	1.25152	0.195021	0.329635	0.216884	2.4325	0	0.00156416
REACTOME_RNA_POL_II_TRANSCRIPTION_PRE_INITIATION_AND_PROMOTER_OPENING	0.325927	2.39901	0	0.00112766	0.189113	1.39742	0.103659	0.207607	0.120994	0.914327	0.552529	0.641771	0.247323	1.81491	0.0100604	0.0418743
REACTOME_RNA_POL_I_PROMOTER_OPENING	0.813684	7.29708	0	0	0.434404	3.88804	0	0	0.53267	4.84586	0	0	0.582827	5.23631	0	0
REACTOME_RNA_POL_I_RNA_POL_III_AND_MITOCHONDRIAL_TRANSCRIPTION	0.468729	5.78781	0	0	0.241123	3.01806	0	8.56512e-05	0.29065	3.49541	0	0	0.333525	4.17935	0	0
REACTOME_RNA_POL_I_TRANSCRIPTION	0.588823	6.26988	0	0	0.343335	3.64676	0	0	0.39526	4.24914	0	0	0.445704	4.80315	0	0
REACTOME_SCF_BETA_TRCP_MEDIATED_DEGRADATION_OF_EMI1	0.383071	3.12703	0	0	0.418563	3.34353	0	0	0.256076	2.09185	0.0040568	0.0187797	0.376024	3.11852	0	0
REACTOME_SCFSKP2_MEDIATED_DEGRADATION_OF_P27_P21	0.431681	3.68417	0	0	0.339826	2.98637	0	8.1221e-05	0.218852	1.86524	0.00785855	0.0523825	0.341042	2.93411	0	3.29391e-05
REACTOME_SEMA4D_INDUCED_CELL_MIGRATION_AND_GROWTH_CONE_COLLAPSE	-0.197156	-1.11468	0.285429	0.537312	0.362405	1.99736	0.00189036	0.0242131	0.338063	1.92061	0.00616016	0.0417217	0.340736	1.92604	0.00986193	0.0263458
REACTOME_SEMA4D_IN_SEMAPHORIN_SIGNALING	-0.239367	-1.49863	0.0666667	0.202407	0.30181	1.89419	0.0101833	0.0378446	0.274088	1.69351	0.0376238	0.095637	0.276762	1.72931	0.0287474	0.0581828
REACTOME_SHC1_EVENTS_IN_ERBB4_SIGNALING	0.112986	0.574014	0.966736	0.96357	0.421145	2.15209	0	0.011372	0.306509	1.57144	0.0390947	0.140123	0.321563	1.69564	0.0266667	0.0659288
REACTOME_SIGNAL_AMPLIFICATION	-0.180479	-1.05469	0.37475	0.587157	0.256889	1.50271	0.0673913	0.150141	0.211789	1.24875	0.205761	0.331377	0.397711	2.34244	0	0.0028343
REACTOME_SIGNALING_BY_EGFR_IN_CANCER	0.0761439	0.876967	0.633475	0.718303	0.175399	2.00277	0.00601202	0.0236409	0.156929	1.85286	0.0114286	0.0546738	0.196063	2.25204	0	0.00474089
REACTOME_SIGNALING_BY_ERBB2	-0.0865803	-0.952866	0.502174	0.692533	0.156266	1.70027	0.0359281	0.0806178	0.163816	1.80578	0.0184426	0.0648938	0.181454	1.94307	0.0131827	0.024574
REACTOME_SIGNALING_BY_ERBB4	-0.152109	-1.5532	0.052	0.172256	0.184898	1.94943	0.0114504	0.0300493	0.154825	1.59464	0.0517928	0.13181	0.189612	1.93375	0.00616016	0.025507
REACTOME_SIGNALING_BY_FGFR	0.0717626	0.795373	0.701789	0.802721	0.155776	1.69303	0.0309917	0.0829817	0.136752	1.52376	0.0589391	0.159472	0.167368	1.79289	0.0217822	0.045506
REACTOME_SIGNALING_BY_FGFR1_FUSION_MUTANTS	-0.256886	-1.31271	0.164436	0.337885	0.275012	1.41131	0.102913	0.199411	0.284323	1.45524	0.0742972	0.196059	0.385774	1.97436	0.00994036	0.021333
REACTOME_SIGNALING_BY_FGFR1_MUTANTS	-0.292344	-1.66077	0.0355805	0.124862	0.310474	1.75121	0.0189753	0.0676027	0.309674	1.69966	0.0230126	0.0937966	0.402416	2.22458	0	0.00545644
REACTOME_SIGNALING_BY_FGFR_IN_DISEASE	0.0709253	0.845105	0.670455	0.746411	0.155725	1.85182	0.012685	0.0441771	0.131369	1.54166	0.0697211	0.151763	0.19143	2.29018	0	0.00382045
REACTOME_SIGNALING_BY_FGFR_MUTANTS	-0.165942	-1.12638	0.281893	0.524417	0.250885	1.67592	0.0265306	0.0860875	0.207948	1.36573	0.110902	0.247216	0.328649	2.2156	0	0.00571871
REACTOME_SIGNALING_BY_GPCR	-0.0613671	-1.20724	0.236948	0.436312	0.0944548	1.87313	0.01	0.0409415	0.0841121	1.64727	0.026694	0.112622	0.100357	1.9664	0.00416667	0.0220967
REACTOME_SIGNALING_BY_ILS	-0.192106	-2.13602	0	0.0177759	0.15282	1.61293	0.045977	0.107745	0.0915879	1.00849	0.424431	0.549531	0.1823	1.99356	0.0137525	0.0192801
REACTOME_SIGNALING_BY_INSULIN_RECEPTOR	-0.149973	-1.65325	0.0348837	0.127741	0.167875	1.82257	0.008	0.0496861	0.0973699	1.06505	0.365217	0.493868	0.0954852	1.04712	0.380497	0.475672
REACTOME_SIGNALING_BY_PDGF	-0.110581	-1.31627	0.142566	0.334659	0.117946	1.41665	0.106667	0.196851	0.1211	1.44925	0.0851485	0.197909	0.158498	1.90699	0.00829876	0.028813
REACTOME_SIGNALING_BY_RHO_GTPASES	0.0827412	0.949475	0.520958	0.635509	0.128482	1.51416	0.0644531	0.146005	0.1644	1.86231	0.00617284	0.0528165	0.18373	2.10024	0	0.0105838
REACTOME_SIGNALING_BY_TGF_BETA_RECEPTOR_COMPLEX	0.137741	1.27734	0.175097	0.282937	0.20218	1.82249	0.0217391	0.0494742	0.13028	1.20763	0.236515	0.357826	0.2284	2.08148	0	0.0119343
REACTOME_SIGNALING_BY_THE_B_CELL_RECEPTOR_BCR	0.164029	2.02037	0.00201613	0.0107802	0.262162	3.26558	0	0	0.193163	2.36645	0	0.00439678	0.262622	3.24337	0	0
REACTOME_SIGNALING_BY_WNT	0.2867	2.64093	0	0.000213415	0.355815	3.27572	0	0	0.248435	2.27532	0	0.00755432	0.343063	3.14429	0	0
REACTOME_SIGNALLING_BY_NGF	-0.050426	-0.804415	0.706931	0.82974	0.127725	2.09802	0.00416667	0.0152379	0.135458	2.19495	0.00402414	0.0111688	0.143472	2.27717	0.0059761	0.00413778
REACTOME_SIGNALLING_TO_ERKS	-0.222404	-1.54615	0.06	0.176758	0.308405	2.07991	0.00200803	0.0163014	0.247661	1.72871	0.0293501	0.0846827	0.266774	1.87538	0.00580271	0.0327692
REACTOME_SIGNALLING_TO_RAS	-0.181515	-1.0881	0.350598	0.559608	0.312794	1.89048	0.0122699	0.0383993	0.202229	1.20362	0.212245	0.360426	0.296106	1.80067	0.012	0.0444544
REACTOME_SIGNAL_TRANSDUCTION_BY_L1	-0.105793	-0.717237	0.840404	0.892106	0.285945	1.89483	0.012	0.0379486	0.29925	1.96242	0.00618557	0.0341353	0.270169	1.76251	0.0243408	0.0516493
REACTOME_SMOOTH_MUSCLE_CONTRACTION	-0.181625	-0.999238	0.426615	0.650996	0.334318	1.84112	0.00968992	0.0463081	0.283789	1.54675	0.0628571	0.151027	0.218945	1.27377	0.178499	0.263437
REACTOME_S_PHASE	0.47433	5.8165	0	0	0.341608	4.02807	0	0	0.261709	3.12561	0	0	0.397821	4.79295	0	0
REACTOME_SRP_DEPENDENT_COTRANSLATIONAL_PROTEIN_TARGETING_TO_MEMBRANE	0.512078	6.47057	0	0	-0.325357	-4.07616	0	0	-0.205878	-2.59115	0	0.00190207	0.247678	3.16947	0	0
REACTOME_SYNTHESIS_OF_DNA	0.498627	5.63541	0	0	0.363846	4.08163	0	0	0.277644	3.05299	0	4.64193e-05	0.418209	4.67579	0	0
REACTOME_TCA_CYCLE_AND_RESPIRATORY_ELECTRON_TRANSPORT	0.210636	2.58874	0.00196078	0.000265005	0.209611	2.60661	0	0.000709365	0.219726	2.71408	0	0.000673154	0.31738	3.99401	0	0
REACTOME_TCR_SIGNALING	-0.155615	-1.04873	0.382716	0.592583	0.310436	2.15264	0.00203666	0.0113856	0.240638	1.62972	0.0410678	0.119791	0.286198	1.96418	0.00384615	0.0221703
REACTOME_TELOMERE_MAINTENANCE	0.801686	8.04448	0	0	0.322898	3.25605	0	0	0.381128	3.80966	0	0	0.501699	4.8639	0	0
REACTOME_TGF_BETA_RECEPTOR_SIGNALING_ACTIVATES_SMADS	0.166662	0.980513	0.436475	0.604503	0.337331	1.96838	0.0143443	0.0273265	0.226044	1.33283	0.133588	0.272309	0.281605	1.63218	0.0365112	0.0824898
REACTOME_THE_ROLE_OF_NEF_IN_HIV1_REPLICATION_AND_DISEASE_PATHOGENESIS	-0.414627	-2.28095	0.00189036	0.00792575	0.326655	1.83378	0.0116732	0.0476514	0.268662	1.52063	0.0705645	0.160575	0.131776	0.752305	0.815686	0.815341
REACTOME_THROMBIN_SIGNALLING_THROUGH_PROTEINASE_ACTIVATED_RECEPTORS_PARS	0.10272	0.59273	0.951477	0.956167	0.340339	1.95733	0.00390625	0.0290246	0.207607	1.21244	0.212121	0.353419	0.362662	2.1396	0	0.00857605
REACTOME_THROMBOXANE_SIGNALLING_THROUGH_TP_RECEPTOR	-0.171885	-0.842335	0.638604	0.792758	0.230992	1.16743	0.25636	0.384279	0.209453	1.02219	0.433071	0.541687	0.402456	1.94634	0.00426439	0.0241857
REACTOME_TRANSCRIPTION	0.431304	6.9851	0	0	0.172782	2.81135	0	0.000141404	0.155261	2.53889	0	0.00184141	0.260703	4.16462	0	0
REACTOME_TRANSCRIPTION_COUPLED_NER_TC_NER	0.453302	3.55743	0	0	0.295608	2.35994	0	0.00362402	0.189134	1.44582	0.101761	0.199618	0.277941	2.17801	0.0019802	0.00719073
REACTOME_TRANSLATION	0.515191	7.50983	0	0	-0.273124	-3.95744	0	0	-0.175965	-2.59791	0	0.00226171	0.215626	3.16352	0	0
REACTOME_TRANSPORT_OF_MATURE_MRNA_DERIVED_FROM_AN_INTRONLESS_TRANSCRIPT	0.588865	3.88841	0	0	0.170159	1.12798	0.29697	0.419875	0.151253	0.982145	0.46856	0.577361	0.372953	2.45605	0	0.00139551
REACTOME_TRANSPORT_OF_MATURE_TRANSCRIPT_TO_CYTOPLASM	0.57262	4.81231	0	0	0.109193	0.920907	0.522954	0.630896	0.104735	0.881833	0.561303	0.677126	0.299841	2.51003	0	0.000891516
REACTOME_TRANSPORT_OF_RIBONUCLEOPROTEINS_INTO_THE_HOST_NUCLEUS	0.575341	3.36894	0	0	0.264894	1.59929	0.0555556	0.112457	0.291412	1.74577	0.0282258	0.0821219	0.47777	2.84844	0	9.38847e-05
REACTOME_VIF_MEDIATED_DEGRADATION_OF_APOBEC3G	0.341288	2.81263	0	4.34903e-05	0.418563	3.42163	0	0	0.276967	2.25926	0.00207469	0.0080725	0.396916	3.23018	0	0
SIG_CHEMOTAXIS	0.149456	1.10434	0.353414	0.453072	0.262281	1.92819	0.00984252	0.0337016	0.234395	1.70044	0.0184426	0.0938937	0.22012	1.59976	0.042	0.0938823
SIG_INSULIN_RECEPTOR_PATHWAY_IN_CARDIAC_MYOCYTES	0.120816	0.995863	0.426229	0.584434	0.283455	2.25554	0	0.00619651	0.264915	2.12262	0.00399202	0.0163039	0.332365	2.76617	0	0.000127742
SIG_PIP3_SIGNALING_IN_B_LYMPHOCYTES	-0.143448	-0.929705	0.522088	0.72088	0.2371	1.52207	0.0669291	0.142475	0.257833	1.63667	0.0286807	0.117404	0.293113	1.87023	0.019685	0.0334143
SIG_PIP3_SIGNALING_IN_CARDIAC_MYOCTES	0.124101	1.12036	0.32216	0.442428	0.231832	2.08538	0.00384615	0.0161992	0.205621	1.84384	0.0193424	0.055601	0.253356	2.30498	0.0037594	0.00346316
SIG_REGULATION_OF_THE_ACTIN_CYTOSKELETON_BY_RHO_GTPASES	0.305484	2.00006	0.00194175	0.0118316	0.279831	1.88354	0.0112994	0.0392634	0.286052	1.88817	0.0135922	0.0485452	0.245294	1.63483	0.0286976	0.0818106
ST_DIFFERENTIATION_PATHWAY_IN_PC12_CELLS	-0.147699	-1.05474	0.371257	0.5888	0.260477	1.90763	0.0145833	0.036523	0.175036	1.26767	0.180361	0.316144	0.210751	1.50985	0.0704501	0.126841
ST_ERK1_ERK2_MAPK_PATHWAY	-0.173788	-1.13901	0.272349	0.513963	0.304347	1.96915	0.00804829	0.027279	0.222067	1.4644	0.0894309	0.191268	0.276583	1.80924	0.00976562	0.0426388
ST_INTEGRIN_SIGNALING_PATHWAY	0.0806318	0.805059	0.696078	0.798171	0.194894	1.99999	0.00408998	0.0239783	0.170062	1.69048	0.042	0.0967395	0.174167	1.74515	0.00666667	0.0551502
ST_PHOSPHOINOSITIDE_3_KINASE_PATHWAY	-0.150615	-1.03608	0.420952	0.60298	0.266201	1.82771	0.0137255	0.0486898	0.271621	1.8836	0.0159681	0.0488174	0.344316	2.379	0	0.00229497
ST_WNT_BETA_CATENIN_PATHWAY	0.149374	0.942352	0.503953	0.645626	0.285909	1.85037	0.0118577	0.0443511	0.275039	1.73851	0.0288462	0.0834091	0.282015	1.79081	0.0117188	0.0457963
