# Supplementary material for: Ameliorating the hallmarks of cellular senescence in skeletal muscle myogenic progenitors in vitro and in vivo
Source: Sci Adv. 2021 Sep 3;7(36):eabe5671. doi: 10.1126/sciadv.abe5671 (PMC8442867; doi:10.1126/sciadv.abe5671)
Supplement: Supplementary file 2 — Data files S1 to S8 [file sciadv.abe5671_data_files_s1_to_s8.zip › Supplementary_Material_6_ Lists_of_Up_or_ Down_regulated_pathways.xlsx]

## Sheet: gsea_Y.vs.S
NAME	GS<br> follow link to MSigDB	GS DETAILS	SIZE	ES	NES	NOM p-val	FDR q-val	FWER p-val	RANK AT MAX	LEADING EDGE						NAME	GS<br> follow link to MSigDB	GS DETAILS	SIZE	ES	NES	NOM p-val	FDR q-val	FWER p-val	RANK AT MAX	LEADING EDGE
REACTOME_CELL_CYCLE	REACTOME_CELL_CYCLE	Details ...	384	0.474364	10.6457	0	0	0	3046	tags=64%, list=18%, signal=76%						KEGG_LYSOSOME	KEGG_LYSOSOME	Details ...	112	-0.458309	-5.56591	0	0	0	5540	tags=78%, list=32%, signal=114%
REACTOME_CHROMOSOME_MAINTENANCE	REACTOME_CHROMOSOME_MAINTENANCE	Details ...	109	0.75204	9.09002	0	0	0	1350	tags=83%, list=8%, signal=89%						REACTOME_PHOSPHOLIPID_METABOLISM	REACTOME_PHOSPHOLIPID_METABOLISM	Details ...	154	-0.281851	-4.07442	0	0	0	4139	tags=52%, list=24%, signal=68%
REACTOME_CELL_CYCLE_MITOTIC	REACTOME_CELL_CYCLE_MITOTIC	Details ...	301	0.446908	8.87448	0	0	0	4111	tags=68%, list=24%, signal=87%						KEGG_CYTOKINE_CYTOKINE_RECEPTOR_INTERACTION	KEGG_CYTOKINE_CYTOKINE_RECEPTOR_INTERACTION	Details ...	135	-0.282913	-3.89074	0	0	0	3716	tags=50%, list=22%, signal=63%
REACTOME_METABOLISM_OF_RNA	REACTOME_METABOLISM_OF_RNA	Details ...	260	0.454731	8.42622	0	0	0	4476	tags=71%, list=26%, signal=94%						REACTOME_SPHINGOLIPID_METABOLISM	REACTOME_SPHINGOLIPID_METABOLISM	Details ...	52	-0.438361	-3.75576	0	0	0	2080	tags=56%, list=12%, signal=63%
REACTOME_DNA_REPLICATION	REACTOME_DNA_REPLICATION	Details ...	180	0.535035	8.29664	0	0	0	3225	tags=72%, list=19%, signal=87%						REACTOME_POST_TRANSLATIONAL_PROTEIN_MODIFICATION	REACTOME_POST_TRANSLATIONAL_PROTEIN_MODIFICATION	Details ...	149	-0.268728	-3.72896	0	0	0	5356	tags=58%, list=31%, signal=83%
REACTOME_INFLUENZA_LIFE_CYCLE	REACTOME_INFLUENZA_LIFE_CYCLE	Details ...	142	0.576745	8.2059	0	0	0	3855	tags=80%, list=22%, signal=102%						REACTOME_TRANSMEMBRANE_TRANSPORT_OF_SMALL_MOLECULES	REACTOME_TRANSMEMBRANE_TRANSPORT_OF_SMALL_MOLECULES	Details ...	257	-0.205482	-3.69973	0	0	0	3486	tags=40%, list=20%, signal=50%
REACTOME_3_UTR_MEDIATED_TRANSLATIONAL_REGULATION	REACTOME_3_UTR_MEDIATED_TRANSLATIONAL_REGULATION	Details ...	116	0.649724	8.20124	0	0	0	4476	tags=91%, list=26%, signal=121%						REACTOME_INTERFERON_ALPHA_BETA_SIGNALING	REACTOME_INTERFERON_ALPHA_BETA_SIGNALING	Details ...	44	-0.455274	-3.56699	0	0	0	3533	tags=66%, list=21%, signal=83%
REACTOME_TELOMERE_MAINTENANCE	REACTOME_TELOMERE_MAINTENANCE	Details ...	72	0.801686	8.04448	0	0	0	1320	tags=88%, list=8%, signal=94%						REACTOME_GLYCOSPHINGOLIPID_METABOLISM	REACTOME_GLYCOSPHINGOLIPID_METABOLISM	Details ...	30	-0.520417	-3.42614	0	0	0	3111	tags=70%, list=18%, signal=85%
REACTOME_MEIOSIS	REACTOME_MEIOSIS	Details ...	99	0.695712	7.924	0	0	0	1656	tags=79%, list=10%, signal=87%						REACTOME_ANTIGEN_PRESENTATION_FOLDING_ASSEMBLY_AND_PEPTIDE_LOADING_OF_CLASS_I_MHC	REACTOME_ANTIGEN_PRESENTATION_FOLDING_ASSEMBLY_AND_PEPTIDE_LOADING_OF_CLASS_I_MHC	Details ...	20	-0.615969	-3.3629	0	0	0	5769	tags=95%, list=33%, signal=143%
REACTOME_MEIOTIC_RECOMBINATION	REACTOME_MEIOTIC_RECOMBINATION	Details ...	76	0.775678	7.90909	0	0	0	1656	tags=87%, list=10%, signal=96%						REACTOME_TRANSPORT_OF_GLUCOSE_AND_OTHER_SUGARS_BILE_SALTS_AND_ORGANIC_ACIDS_METAL_IONS_AND_AMINE_COMPOUNDS	REACTOME_TRANSPORT_OF_GLUCOSE_AND_OTHER_SUGARS_BILE_SALTS_AND_ORGANIC_ACIDS_METAL_IONS_AND_AMINE_COMPOUNDS	Details ...	45	-0.410966	-3.27769	0	0	0	2128	tags=53%, list=12%, signal=61%
REACTOME_MITOTIC_M_M_G1_PHASES	REACTOME_MITOTIC_M_M_G1_PHASES	Details ...	160	0.523894	7.84673	0	0	0	3225	tags=71%, list=19%, signal=86%						REACTOME_ASPARAGINE_N_LINKED_GLYCOSYLATION	REACTOME_ASPARAGINE_N_LINKED_GLYCOSYLATION	Details ...	76	-0.322223	-3.26296	0	0	0	5356	tags=63%, list=31%, signal=91%
KEGG_RIBOSOME	KEGG_RIBOSOME	Details ...	85	0.726265	7.8367	0	0	0	2953	tags=89%, list=17%, signal=107%						REACTOME_IRON_UPTAKE_AND_TRANSPORT	REACTOME_IRON_UPTAKE_AND_TRANSPORT	Details ...	31	-0.476024	-3.19844	0	0	0	3486	tags=68%, list=20%, signal=85%
REACTOME_PEPTIDE_CHAIN_ELONGATION	REACTOME_PEPTIDE_CHAIN_ELONGATION	Details ...	95	0.683552	7.77162	0	0	0	4247	tags=93%, list=25%, signal=122%						REACTOME_ACTIVATION_OF_CHAPERONE_GENES_BY_XBP1S	REACTOME_ACTIVATION_OF_CHAPERONE_GENES_BY_XBP1S	Details ...	43	-0.411128	-3.18661	0	0	0	3754	tags=63%, list=22%, signal=80%
REACTOME_INFLUENZA_VIRAL_RNA_TRANSCRIPTION_AND_REPLICATION	REACTOME_INFLUENZA_VIRAL_RNA_TRANSCRIPTION_AND_REPLICATION	Details ...	110	0.621069	7.6923	0	0	0	4247	tags=86%, list=25%, signal=114%						NABA_ECM_REGULATORS	NABA_ECM_REGULATORS	Details ...	144	-0.231631	-3.17879	0	0	0	3821	tags=45%, list=22%, signal=58%
REACTOME_DEPOSITION_OF_NEW_CENPA_CONTAINING_NUCLEOSOMES_AT_THE_CENTROMERE	REACTOME_DEPOSITION_OF_NEW_CENPA_CONTAINING_NUCLEOSOMES_AT_THE_CENTROMERE	Details ...	60	0.842763	7.68406	0	0	0	1323	tags=92%, list=8%, signal=99%						REACTOME_PTM_GAMMA_CARBOXYLATION_HYPUSINE_FORMATION_AND_ARYLSULFATASE_ACTIVATION	REACTOME_PTM_GAMMA_CARBOXYLATION_HYPUSINE_FORMATION_AND_ARYLSULFATASE_ACTIVATION	Details ...	19	-0.609657	-3.16849	0	0	0	3111	tags=79%, list=18%, signal=96%
REACTOME_TRANSLATION	REACTOME_TRANSLATION	Details ...	156	0.515191	7.50983	0	0	0	3794	tags=73%, list=22%, signal=93%						NABA_MATRISOME_ASSOCIATED	NABA_MATRISOME_ASSOCIATED	Details ...	381	-0.13779	-3.07703	0	0	0	3242	tags=32%, list=19%, signal=39%
REACTOME_METABOLISM_OF_MRNA	REACTOME_METABOLISM_OF_MRNA	Details ...	217	0.429388	7.501	0	0	0	4366	tags=68%, list=25%, signal=90%						REACTOME_IMMUNOREGULATORY_INTERACTIONS_BETWEEN_A_LYMPHOID_AND_A_NON_LYMPHOID_CELL	REACTOME_IMMUNOREGULATORY_INTERACTIONS_BETWEEN_A_LYMPHOID_AND_A_NON_LYMPHOID_CELL	Details ...	26	-0.496624	-3.06929	0	0	0	2723	tags=65%, list=16%, signal=78%
REACTOME_PROCESSING_OF_CAPPED_INTRON_CONTAINING_PRE_MRNA	REACTOME_PROCESSING_OF_CAPPED_INTRON_CONTAINING_PRE_MRNA	Details ...	130	0.54573	7.35178	0	0	0	3656	tags=75%, list=21%, signal=95%						REACTOME_MEMBRANE_TRAFFICKING	REACTOME_MEMBRANE_TRAFFICKING	Details ...	111	-0.247347	-3.03885	0	0	0	4770	tags=52%, list=28%, signal=72%
REACTOME_RNA_POL_I_PROMOTER_OPENING	REACTOME_RNA_POL_I_PROMOTER_OPENING	Details ...	58	0.813684	7.29708	0	0	0	1177	tags=88%, list=7%, signal=94%						KEGG_GLYCOSAMINOGLYCAN_DEGRADATION	KEGG_GLYCOSAMINOGLYCAN_DEGRADATION	Details ...	19	-0.565404	-3.02335	0	0	0	1152	tags=63%, list=7%, signal=68%
REACTOME_NONSENSE_MEDIATED_DECAY_ENHANCED_BY_THE_EXON_JUNCTION_COMPLEX	REACTOME_NONSENSE_MEDIATED_DECAY_ENHANCED_BY_THE_EXON_JUNCTION_COMPLEX	Details ...	116	0.576744	7.21689	0	0	0	3794	tags=79%, list=22%, signal=101%						REACTOME_METABOLISM_OF_LIPIDS_AND_LIPOPROTEINS	REACTOME_METABOLISM_OF_LIPIDS_AND_LIPOPROTEINS	Details ...	366	-0.133677	-2.9769	0	5.75328e-05	0.001	3961	tags=36%, list=23%, signal=46%
REACTOME_MRNA_PROCESSING	REACTOME_MRNA_PROCESSING	Details ...	149	0.49676	7.1668	0	0	0	3656	tags=70%, list=21%, signal=89%						REACTOME_CHEMOKINE_RECEPTORS_BIND_CHEMOKINES	REACTOME_CHEMOKINE_RECEPTORS_BIND_CHEMOKINES	Details ...	18	-0.582012	-2.95197	0	5.47931e-05	0.001	4342	tags=83%, list=25%, signal=111%
REACTOME_TRANSCRIPTION	REACTOME_TRANSCRIPTION	Details ...	195	0.431304	6.9851	0	0	0	4227	tags=67%, list=25%, signal=88%						REACTOME_TRANS_GOLGI_NETWORK_VESICLE_BUDDING	REACTOME_TRANS_GOLGI_NETWORK_VESICLE_BUDDING	Details ...	56	-0.332208	-2.92414	0	5.23025e-05	0.001	4757	tags=61%, list=28%, signal=84%
REACTOME_AMYLOIDS	REACTOME_AMYLOIDS	Details ...	66	0.70707	6.95528	0	0	0	1177	tags=77%, list=7%, signal=83%						REACTOME_GLYCOSAMINOGLYCAN_METABOLISM	REACTOME_GLYCOSAMINOGLYCAN_METABOLISM	Details ...	86	-0.263439	-2.89375	0	9.95167e-05	0.002	5302	tags=57%, list=31%, signal=82%
KEGG_SYSTEMIC_LUPUS_ERYTHEMATOSUS	KEGG_SYSTEMIC_LUPUS_ERYTHEMATOSUS	Details ...	92	0.617018	6.93422	0	0	0	1598	tags=71%, list=9%, signal=77%						REACTOME_TRANSFERRIN_ENDOCYTOSIS_AND_RECYCLING	REACTOME_TRANSFERRIN_ENDOCYTOSIS_AND_RECYCLING	Details ...	21	-0.528522	-2.85888	0	0.000141404	0.003	3213	tags=71%, list=19%, signal=88%
REACTOME_MEIOTIC_SYNAPSIS	REACTOME_MEIOTIC_SYNAPSIS	Details ...	64	0.721148	6.86669	0	0	0	1350	tags=80%, list=8%, signal=86%						REACTOME_LATENT_INFECTION_OF_HOMO_SAPIENS_WITH_MYCOBACTERIUM_TUBERCULOSIS	REACTOME_LATENT_INFECTION_OF_HOMO_SAPIENS_WITH_MYCOBACTERIUM_TUBERCULOSIS	Details ...	22	-0.496043	-2.80413	0	0.00022479	0.005	3213	tags=68%, list=19%, signal=84%
KEGG_SPLICEOSOME	KEGG_SPLICEOSOME	Details ...	123	0.522926	6.81781	0	0	0	3941	tags=75%, list=23%, signal=96%						PID_ARF_3PATHWAY	PID_ARF_3PATHWAY	Details ...	19	-0.527557	-2.73234	0	0.000389646	0.009	5431	tags=84%, list=32%, signal=123%
REACTOME_SRP_DEPENDENT_COTRANSLATIONAL_PROTEIN_TARGETING_TO_MEMBRANE	REACTOME_SRP_DEPENDENT_COTRANSLATIONAL_PROTEIN_TARGETING_TO_MEMBRANE	Details ...	118	0.512078	6.47057	0	0	0	3794	tags=73%, list=22%, signal=93%						PID_HIF1_TFPATHWAY	PID_HIF1_TFPATHWAY	Details ...	56	-0.305304	-2.7249	0	0.000416832	0.01	4296	tags=55%, list=25%, signal=74%
REACTOME_MRNA_SPLICING	REACTOME_MRNA_SPLICING	Details ...	103	0.538558	6.43011	0	0	0	3656	tags=75%, list=21%, signal=94%						KEGG_ABC_TRANSPORTERS	KEGG_ABC_TRANSPORTERS	Details ...	31	-0.411392	-2.71478	0	0.000483604	0.012	3486	tags=61%, list=20%, signal=77%
REACTOME_PACKAGING_OF_TELOMERE_ENDS	REACTOME_PACKAGING_OF_TELOMERE_ENDS	Details ...	46	0.795023	6.42627	0	0	0	1320	tags=87%, list=8%, signal=94%						REACTOME_SLC_MEDIATED_TRANSMEMBRANE_TRANSPORT	REACTOME_SLC_MEDIATED_TRANSMEMBRANE_TRANSPORT	Details ...	145	-0.186998	-2.68905	0	0.00070182	0.018	2510	tags=33%, list=15%, signal=38%
REACTOME_RNA_POL_I_TRANSCRIPTION	REACTOME_RNA_POL_I_TRANSCRIPTION	Details ...	83	0.588823	6.26988	0	0	0	2358	tags=72%, list=14%, signal=83%						REACTOME_CYTOKINE_SIGNALING_IN_IMMUNE_SYSTEM	REACTOME_CYTOKINE_SIGNALING_IN_IMMUNE_SYSTEM	Details ...	211	-0.159542	-2.67403	0	0.000866179	0.023	4227	tags=40%, list=25%, signal=53%
REACTOME_MITOTIC_PROMETAPHASE	REACTOME_MITOTIC_PROMETAPHASE	Details ...	80	0.602383	6.25039	0	0	0	2160	tags=73%, list=13%, signal=83%						KEGG_ALLOGRAFT_REJECTION	KEGG_ALLOGRAFT_REJECTION	Details ...	15	-0.562186	-2.62725	0	0.00127942	0.035	661	tags=60%, list=4%, signal=62%
REACTOME_FORMATION_OF_THE_TERNARY_COMPLEX_AND_SUBSEQUENTLY_THE_43S_COMPLEX	REACTOME_FORMATION_OF_THE_TERNARY_COMPLEX_AND_SUBSEQUENTLY_THE_43S_COMPLEX	Details ...	52	0.690023	5.94759	0	0	0	4382	tags=94%, list=25%, signal=126%						KEGG_N_GLYCAN_BIOSYNTHESIS	KEGG_N_GLYCAN_BIOSYNTHESIS	Details ...	43	-0.336318	-2.60796	0	0.00137955	0.039	6242	tags=70%, list=36%, signal=109%
REACTOME_S_PHASE	REACTOME_S_PHASE	Details ...	105	0.47433	5.8165	0	0	0	5004	tags=76%, list=29%, signal=107%						REACTOME_DIABETES_PATHWAYS	REACTOME_DIABETES_PATHWAYS	Details ...	113	-0.20954	-2.58917	0	0.0015077	0.044	3276	tags=40%, list=19%, signal=49%
REACTOME_G1_S_TRANSITION	REACTOME_G1_S_TRANSITION	Details ...	106	0.476618	5.79542	0	0	0	5004	tags=76%, list=29%, signal=107%						REACTOME_INSULIN_RECEPTOR_RECYCLING	REACTOME_INSULIN_RECEPTOR_RECYCLING	Details ...	19	-0.498352	-2.58739	0	0.00146335	0.044	3213	tags=68%, list=19%, signal=84%
REACTOME_ACTIVATION_OF_THE_MRNA_UPON_BINDING_OF_THE_CAP_BINDING_COMPLEX_AND_EIFS_AND_SUBSEQUENT_BINDING_TO_43S	REACTOME_ACTIVATION_OF_THE_MRNA_UPON_BINDING_OF_THE_CAP_BINDING_COMPLEX_AND_EIFS_AND_SUBSEQUENT_BINDING_TO_43S	Details ...	60	0.631164	5.79019	0	0	0	4382	tags=88%, list=25%, signal=118%						REACTOME_NEF_MEDIATES_DOWN_MODULATION_OF_CELL_SURFACE_RECEPTORS_BY_RECRUITING_THEM_TO_CLATHRIN_ADAPTERS	REACTOME_NEF_MEDIATES_DOWN_MODULATION_OF_CELL_SURFACE_RECEPTORS_BY_RECRUITING_THEM_TO_CLATHRIN_ADAPTERS	Details ...	18	-0.505906	-2.58414	0	0.00145427	0.044	5652	tags=83%, list=33%, signal=124%
REACTOME_RNA_POL_I_RNA_POL_III_AND_MITOCHONDRIAL_TRANSCRIPTION	REACTOME_RNA_POL_I_RNA_POL_III_AND_MITOCHONDRIAL_TRANSCRIPTION	Details ...	114	0.468729	5.78781	0	0	0	4370	tags=72%, list=25%, signal=96%						KEGG_VIBRIO_CHOLERAE_INFECTION	KEGG_VIBRIO_CHOLERAE_INFECTION	Details ...	44	-0.314395	-2.5639	0	0.00156747	0.049	3213	tags=50%, list=19%, signal=61%
REACTOME_MITOTIC_G1_G1_S_PHASES	REACTOME_MITOTIC_G1_G1_S_PHASES	Details ...	130	0.429702	5.76072	0	0	0	5110	tags=72%, list=30%, signal=102%						KEGG_TOLL_LIKE_RECEPTOR_SIGNALING_PATHWAY	KEGG_TOLL_LIKE_RECEPTOR_SIGNALING_PATHWAY	Details ...	74	-0.253063	-2.56025	0	0.00158548	0.051	3809	tags=47%, list=22%, signal=60%
REACTOME_SYNTHESIS_OF_DNA	REACTOME_SYNTHESIS_OF_DNA	Details ...	89	0.498627	5.63541	0	0	0	5004	tags=79%, list=29%, signal=110%						KEGG_AUTOIMMUNE_THYROID_DISEASE	KEGG_AUTOIMMUNE_THYROID_DISEASE	Details ...	16	-0.524684	-2.5392	0	0.00178159	0.059	661	tags=56%, list=4%, signal=58%
REACTOME_DNA_STRAND_ELONGATION	REACTOME_DNA_STRAND_ELONGATION	Details ...	30	0.856689	5.61438	0	0	0	771	tags=90%, list=4%, signal=94%						REACTOME_G_ALPHA_I_SIGNALLING_EVENTS	REACTOME_G_ALPHA_I_SIGNALLING_EVENTS	Details ...	78	-0.240835	-2.53373	0	0.00176454	0.06	5590	tags=56%, list=32%, signal=83%
REACTOME_CELL_CYCLE_CHECKPOINTS	REACTOME_CELL_CYCLE_CHECKPOINTS	Details ...	110	0.442785	5.43842	0	0	0	5263	tags=75%, list=31%, signal=107%						REACTOME_GOLGI_ASSOCIATED_VESICLE_BIOGENESIS	REACTOME_GOLGI_ASSOCIATED_VESICLE_BIOGENESIS	Details ...	49	-0.316723	-2.51402	0	0.00192049	0.066	4757	tags=59%, list=28%, signal=82%
KEGG_DNA_REPLICATION	KEGG_DNA_REPLICATION	Details ...	35	0.772628	5.38425	0	0	0	990	tags=83%, list=6%, signal=88%						REACTOME_SPHINGOLIPID_DE_NOVO_BIOSYNTHESIS	REACTOME_SPHINGOLIPID_DE_NOVO_BIOSYNTHESIS	Details ...	22	-0.4294	-2.49245	0	0.00230645	0.081	8276	tags=91%, list=48%, signal=175%
REACTOME_METABOLISM_OF_PROTEINS	REACTOME_METABOLISM_OF_PROTEINS	Details ...	398	0.238993	5.37351	0	0	0	4072	tags=47%, list=24%, signal=60%						KEGG_TYPE_I_DIABETES_MELLITUS	KEGG_TYPE_I_DIABETES_MELLITUS	Details ...	20	-0.462233	-2.474	0	0.00262705	0.095	661	tags=50%, list=4%, signal=52%
REACTOME_EXTENSION_OF_TELOMERES	REACTOME_EXTENSION_OF_TELOMERES	Details ...	26	0.834979	5.03523	0	0	0	876	tags=88%, list=5%, signal=93%						REACTOME_ABC_FAMILY_PROTEINS_MEDIATED_TRANSPORT	REACTOME_ABC_FAMILY_PROTEINS_MEDIATED_TRANSPORT	Details ...	22	-0.441408	-2.4352	0	0.00306643	0.111	3370	tags=64%, list=20%, signal=79%
REACTOME_DNA_REPAIR	REACTOME_DNA_REPAIR	Details ...	101	0.426916	4.96116	0	0	0	4287	tags=67%, list=25%, signal=89%						NABA_CORE_MATRISOME	NABA_CORE_MATRISOME	Details ...	179	-0.153567	-2.42079	0	0.00337817	0.125	6046	tags=50%, list=35%, signal=77%
REACTOME_M_G1_TRANSITION	REACTOME_M_G1_TRANSITION	Details ...	76	0.477177	4.95723	0	0	0	4963	tags=76%, list=29%, signal=107%						REACTOME_INNATE_IMMUNE_SYSTEM	REACTOME_INNATE_IMMUNE_SYSTEM	Details ...	179	-0.157035	-2.40206	0	0.00397571	0.145	10800	tags=78%, list=63%, signal=207%
REACTOME_G2_M_CHECKPOINTS	REACTOME_G2_M_CHECKPOINTS	Details ...	41	0.652925	4.95526	0	0	0	963	tags=71%, list=6%, signal=75%						REACTOME_ADAPTIVE_IMMUNE_SYSTEM	REACTOME_ADAPTIVE_IMMUNE_SYSTEM	Details ...	421	-0.102169	-2.39938	0.0019685	0.00398911	0.149	4341	tags=35%, list=25%, signal=46%
REACTOME_ACTIVATION_OF_THE_PRE_REPLICATIVE_COMPLEX	REACTOME_ACTIVATION_OF_THE_PRE_REPLICATIVE_COMPLEX	Details ...	29	0.772941	4.9444	0	0	0	963	tags=83%, list=6%, signal=88%						KEGG_RIG_I_LIKE_RECEPTOR_SIGNALING_PATHWAY	KEGG_RIG_I_LIKE_RECEPTOR_SIGNALING_PATHWAY	Details ...	51	-0.275932	-2.36914	0.00195695	0.00497293	0.19	8775	tags=78%, list=51%, signal=159%
REACTOME_TRANSPORT_OF_MATURE_TRANSCRIPT_TO_CYTOPLASM	REACTOME_TRANSPORT_OF_MATURE_TRANSCRIPT_TO_CYTOPLASM	Details ...	50	0.57262	4.81231	0	0	0	3601	tags=78%, list=21%, signal=98%						REACTOME_GLYCEROPHOSPHOLIPID_BIOSYNTHESIS	REACTOME_GLYCEROPHOSPHOLIPID_BIOSYNTHESIS	Details ...	64	-0.253912	-2.36055	0	0.00533525	0.206	5873	tags=59%, list=34%, signal=90%
REACTOME_METABOLISM_OF_NON_CODING_RNA	REACTOME_METABOLISM_OF_NON_CODING_RNA	Details ...	46	0.584926	4.67906	0	0	0	2683	tags=74%, list=16%, signal=87%						REACTOME_TRANSPORT_TO_THE_GOLGI_AND_SUBSEQUENT_MODIFICATION	REACTOME_TRANSPORT_TO_THE_GOLGI_AND_SUBSEQUENT_MODIFICATION	Details ...	29	-0.369741	-2.34689	0	0.00556588	0.214	4930	tags=66%, list=29%, signal=92%
KEGG_CELL_CYCLE	KEGG_CELL_CYCLE	Details ...	120	0.359637	4.58364	0	0	0	5189	tags=66%, list=30%, signal=94%						KEGG_SPHINGOLIPID_METABOLISM	KEGG_SPHINGOLIPID_METABOLISM	Details ...	29	-0.362714	-2.33094	0	0.00624	0.24	2080	tags=48%, list=12%, signal=55%
REACTOME_ACTIVATION_OF_ATR_IN_RESPONSE_TO_REPLICATION_STRESS	REACTOME_ACTIVATION_OF_ATR_IN_RESPONSE_TO_REPLICATION_STRESS	Details ...	35	0.65968	4.57313	0	0	0	963	tags=71%, list=6%, signal=76%						REACTOME_MHC_CLASS_II_ANTIGEN_PRESENTATION	REACTOME_MHC_CLASS_II_ANTIGEN_PRESENTATION	Details ...	76	-0.22774	-2.3305	0	0.00622686	0.242	3576	tags=43%, list=21%, signal=55%
REACTOME_CLEAVAGE_OF_GROWING_TRANSCRIPT_IN_THE_TERMINATION_REGION_	REACTOME_CLEAVAGE_OF_GROWING_TRANSCRIPT_IN_THE_TERMINATION_REGION_	Details ...	42	0.599261	4.56035	0	0	0	4878	tags=88%, list=28%, signal=123%						REACTOME_NEUROTRANSMITTER_RELEASE_CYCLE	REACTOME_NEUROTRANSMITTER_RELEASE_CYCLE	Details ...	19	-0.45534	-2.32968	0	0.00615101	0.243	6674	tags=84%, list=39%, signal=137%
PID_PLK1_PATHWAY	PID_PLK1_PATHWAY	Details ...	42	0.589699	4.50585	0	0	0	1350	tags=67%, list=8%, signal=72%						BIOCARTA_ARAP_PATHWAY	BIOCARTA_ARAP_PATHWAY	Details ...	16	-0.485347	-2.30951	0	0.00692571	0.275	4569	tags=75%, list=27%, signal=102%
PID_FANCONI_PATHWAY	PID_FANCONI_PATHWAY	Details ...	44	0.570785	4.43628	0	0	0	4287	tags=82%, list=25%, signal=109%						REACTOME_THE_ROLE_OF_NEF_IN_HIV1_REPLICATION_AND_DISEASE_PATHOGENESIS	REACTOME_THE_ROLE_OF_NEF_IN_HIV1_REPLICATION_AND_DISEASE_PATHOGENESIS	Details ...	22	-0.414627	-2.28095	0.00189036	0.00792575	0.314	7747	tags=86%, list=45%, signal=157%
PID_AURORA_B_PATHWAY	PID_AURORA_B_PATHWAY	Details ...	37	0.612753	4.38744	0	0	0	2503	tags=76%, list=15%, signal=88%						PID_UPA_UPAR_PATHWAY	PID_UPA_UPAR_PATHWAY	Details ...	31	-0.343252	-2.27799	0.00192308	0.00798838	0.319	4658	tags=61%, list=27%, signal=84%
REACTOME_REGULATION_OF_MITOTIC_CELL_CYCLE	REACTOME_REGULATION_OF_MITOTIC_CELL_CYCLE	Details ...	76	0.420041	4.32276	0	0	0	5263	tags=72%, list=31%, signal=104%						REACTOME_CHONDROITIN_SULFATE_DERMATAN_SULFATE_METABOLISM	REACTOME_CHONDROITIN_SULFATE_DERMATAN_SULFATE_METABOLISM	Details ...	38	-0.302195	-2.22831	0	0.0109607	0.412	6595	tags=68%, list=38%, signal=111%
REACTOME_RNA_POL_II_TRANSCRIPTION	REACTOME_RNA_POL_II_TRANSCRIPTION	Details ...	96	0.370111	4.20256	0	0	0	4965	tags=66%, list=29%, signal=92%						KEGG_GLYCOSAMINOGLYCAN_BIOSYNTHESIS_CHONDROITIN_SULFATE	KEGG_GLYCOSAMINOGLYCAN_BIOSYNTHESIS_CHONDROITIN_SULFATE	Details ...	18	-0.433587	-2.22798	0	0.010828	0.414	4025	tags=67%, list=23%, signal=87%
REACTOME_E2F_MEDIATED_REGULATION_OF_DNA_REPLICATION	REACTOME_E2F_MEDIATED_REGULATION_OF_DNA_REPLICATION	Details ...	34	0.61725	4.17709	0	0	0	2054	tags=74%, list=12%, signal=83%						KEGG_ECM_RECEPTOR_INTERACTION	KEGG_ECM_RECEPTOR_INTERACTION	Details ...	63	-0.23831	-2.22567	0	0.0109141	0.423	6303	tags=60%, list=37%, signal=95%
REACTOME_G1_S_SPECIFIC_TRANSCRIPTION	REACTOME_G1_S_SPECIFIC_TRANSCRIPTION	Details ...	18	0.826046	4.16363	0	0	0	2054	tags=94%, list=12%, signal=107%						REACTOME_METAL_ION_SLC_TRANSPORTERS	REACTOME_METAL_ION_SLC_TRANSPORTERS	Details ...	16	-0.439468	-2.17008	0	0.0148873	0.535	2128	tags=56%, list=12%, signal=64%
REACTOME_MRNA_3_END_PROCESSING	REACTOME_MRNA_3_END_PROCESSING	Details ...	33	0.596778	4.15626	0	0	0	4878	tags=88%, list=28%, signal=122%						REACTOME_INTEGRIN_CELL_SURFACE_INTERACTIONS	REACTOME_INTEGRIN_CELL_SURFACE_INTERACTIONS	Details ...	62	-0.229969	-2.1584	0	0.0158175	0.565	5224	tags=53%, list=30%, signal=76%
REACTOME_LAGGING_STRAND_SYNTHESIS	REACTOME_LAGGING_STRAND_SYNTHESIS	Details ...	19	0.798182	4.07977	0	0	0	771	tags=84%, list=4%, signal=88%						REACTOME_UNFOLDED_PROTEIN_RESPONSE	REACTOME_UNFOLDED_PROTEIN_RESPONSE	Details ...	75	-0.211247	-2.13694	0.002079	0.0179718	0.626	3499	tags=41%, list=20%, signal=52%
REACTOME_ORC1_REMOVAL_FROM_CHROMATIN	REACTOME_ORC1_REMOVAL_FROM_CHROMATIN	Details ...	64	0.430478	4.06827	0	0	0	5263	tags=73%, list=31%, signal=105%						REACTOME_SIGNALING_BY_ILS	REACTOME_SIGNALING_BY_ILS	Details ...	87	-0.192106	-2.13602	0	0.0177759	0.63	5224	tags=49%, list=30%, signal=71%
REACTOME_HIV_INFECTION	REACTOME_HIV_INFECTION	Details ...	179	0.257803	3.9704	0	0	0	3689	tags=47%, list=21%, signal=59%						PID_IL23_PATHWAY	PID_IL23_PATHWAY	Details ...	24	-0.369796	-2.12548	0.00420168	0.018688	0.655	9433	tags=92%, list=55%, signal=202%
REACTOME_APC_C_CDC20_MEDIATED_DEGRADATION_OF_MITOTIC_PROTEINS	REACTOME_APC_C_CDC20_MEDIATED_DEGRADATION_OF_MITOTIC_PROTEINS	Details ...	64	0.414795	3.94124	0	0	0	5263	tags=72%, list=31%, signal=103%						KEGG_CHEMOKINE_SIGNALING_PATHWAY	KEGG_CHEMOKINE_SIGNALING_PATHWAY	Details ...	120	-0.164708	-2.11175	0.0019802	0.0203603	0.701	5511	tags=48%, list=32%, signal=71%
KEGG_HOMOLOGOUS_RECOMBINATION	KEGG_HOMOLOGOUS_RECOMBINATION	Details ...	27	0.647227	3.92694	0	0	0	2266	tags=78%, list=13%, signal=89%						KEGG_VASOPRESSIN_REGULATED_WATER_REABSORPTION	KEGG_VASOPRESSIN_REGULATED_WATER_REABSORPTION	Details ...	39	-0.281502	-2.10931	0.00413223	0.0204765	0.708	3556	tags=49%, list=21%, signal=61%
REACTOME_HIV_LIFE_CYCLE	REACTOME_HIV_LIFE_CYCLE	Details ...	106	0.32559	3.91777	0	0	0	3689	tags=54%, list=21%, signal=68%						REACTOME_PEPTIDE_LIGAND_BINDING_RECEPTORS	REACTOME_PEPTIDE_LIGAND_BINDING_RECEPTORS	Details ...	56	-0.23851	-2.1065	0.00202429	0.0204046	0.712	3597	tags=45%, list=21%, signal=56%
REACTOME_ASSEMBLY_OF_THE_PRE_REPLICATIVE_COMPLEX	REACTOME_ASSEMBLY_OF_THE_PRE_REPLICATIVE_COMPLEX	Details ...	62	0.425435	3.9102	0	0	0	5479	tags=74%, list=32%, signal=108%						KEGG_EPITHELIAL_CELL_SIGNALING_IN_HELICOBACTER_PYLORI_INFECTION	KEGG_EPITHELIAL_CELL_SIGNALING_IN_HELICOBACTER_PYLORI_INFECTION	Details ...	61	-0.23377	-2.10394	0.00192308	0.0204207	0.716	3614	tags=44%, list=21%, signal=56%
REACTOME_TRANSPORT_OF_MATURE_MRNA_DERIVED_FROM_AN_INTRONLESS_TRANSCRIPT	REACTOME_TRANSPORT_OF_MATURE_MRNA_DERIVED_FROM_AN_INTRONLESS_TRANSCRIPT	Details ...	30	0.588865	3.88841	0	0	0	2506	tags=73%, list=15%, signal=86%						REACTOME_INTERFERON_SIGNALING	REACTOME_INTERFERON_SIGNALING	Details ...	123	-0.162408	-2.1004	0.00407332	0.0206989	0.723	4227	tags=41%, list=25%, signal=53%
REACTOME_INTERACTIONS_OF_VPR_WITH_HOST_CELLULAR_PROTEINS	REACTOME_INTERACTIONS_OF_VPR_WITH_HOST_CELLULAR_PROTEINS	Details ...	30	0.588865	3.88736	0	0	0	2506	tags=73%, list=15%, signal=86%						REACTOME_KERATAN_SULFATE_KERATIN_METABOLISM	REACTOME_KERATAN_SULFATE_KERATIN_METABOLISM	Details ...	24	-0.36127	-2.09922	0.00185185	0.0205458	0.728	4554	tags=63%, list=26%, signal=85%
PID_BARD1_PATHWAY	PID_BARD1_PATHWAY	Details ...	29	0.61731	3.87044	0	0	0	3046	tags=79%, list=18%, signal=96%						KEGG_ENDOCYTOSIS	KEGG_ENDOCYTOSIS	Details ...	152	-0.146982	-2.08889	0.0019685	0.0216923	0.751	6673	tags=53%, list=39%, signal=86%
REACTOME_APC_C_CDH1_MEDIATED_DEGRADATION_OF_CDC20_AND_OTHER_APC_C_CDH1_TARGETED_PROTEINS_IN_LATE_MITOSIS_EARLY_G1	REACTOME_APC_C_CDH1_MEDIATED_DEGRADATION_OF_CDC20_AND_OTHER_APC_C_CDH1_TARGETED_PROTEINS_IN_LATE_MITOSIS_EARLY_G1	Details ...	63	0.41029	3.85974	0	0	0	5263	tags=71%, list=31%, signal=102%						KEGG_NATURAL_KILLER_CELL_MEDIATED_CYTOTOXICITY	KEGG_NATURAL_KILLER_CELL_MEDIATED_CYTOTOXICITY	Details ...	78	-0.205204	-2.08695	0.00194553	0.0216414	0.755	4213	tags=45%, list=24%, signal=59%
REACTOME_MITOTIC_G2_G2_M_PHASES	REACTOME_MITOTIC_G2_G2_M_PHASES	Details ...	78	0.375326	3.83875	0	0	0	5932	tags=72%, list=34%, signal=109%						REACTOME_NEGATIVE_REGULATORS_OF_RIG_I_MDA5_SIGNALING	REACTOME_NEGATIVE_REGULATORS_OF_RIG_I_MDA5_SIGNALING	Details ...	30	-0.318499	-2.0778	0.0040404	0.0226841	0.773	3138	tags=50%, list=18%, signal=61%
KEGG_MISMATCH_REPAIR	KEGG_MISMATCH_REPAIR	Details ...	22	0.678126	3.80953	0	0	0	1644	tags=77%, list=10%, signal=85%						REACTOME_RIG_I_MDA5_MEDIATED_INDUCTION_OF_IFN_ALPHA_BETA_PATHWAYS	REACTOME_RIG_I_MDA5_MEDIATED_INDUCTION_OF_IFN_ALPHA_BETA_PATHWAYS	Details ...	56	-0.230068	-2.07724	0	0.0224031	0.773	3742	tags=45%, list=22%, signal=57%
PID_E2F_PATHWAY	PID_E2F_PATHWAY	Details ...	70	0.381399	3.69826	0	0	0	1577	tags=47%, list=9%, signal=52%						REACTOME_INTERFERON_GAMMA_SIGNALING	REACTOME_INTERFERON_GAMMA_SIGNALING	Details ...	44	-0.262159	-2.05048	0.00407332	0.0262678	0.829	4894	tags=55%, list=28%, signal=76%
REACTOME_SCFSKP2_MEDIATED_DEGRADATION_OF_P27_P21	REACTOME_SCFSKP2_MEDIATED_DEGRADATION_OF_P27_P21	Details ...	53	0.431681	3.68417	0	0	0	5263	tags=74%, list=31%, signal=106%						PID_INTEGRIN1_PATHWAY	PID_INTEGRIN1_PATHWAY	Details ...	59	-0.226225	-2.03987	0.00192308	0.0280248	0.855	6046	tags=58%, list=35%, signal=88%
REACTOME_CYCLIN_E_ASSOCIATED_EVENTS_DURING_G1_S_TRANSITION_	REACTOME_CYCLIN_E_ASSOCIATED_EVENTS_DURING_G1_S_TRANSITION_	Details ...	62	0.405641	3.67467	0	0	0	5263	tags=71%, list=31%, signal=102%						REACTOME_TRANSMISSION_ACROSS_CHEMICAL_SYNAPSES	REACTOME_TRANSMISSION_ACROSS_CHEMICAL_SYNAPSES	Details ...	117	-0.159819	-2.01088	0.00595238	0.0328892	0.896	5955	tags=50%, list=35%, signal=77%
REACTOME_MRNA_SPLICING_MINOR_PATHWAY	REACTOME_MRNA_SPLICING_MINOR_PATHWAY	Details ...	39	0.495584	3.66635	0	0	0	6059	tags=85%, list=35%, signal=130%						KEGG_GRAFT_VERSUS_HOST_DISEASE	KEGG_GRAFT_VERSUS_HOST_DISEASE	Details ...	15	-0.428737	-2.01017	0.00959693	0.0325802	0.896	661	tags=47%, list=4%, signal=48%
PID_ATR_PATHWAY	PID_ATR_PATHWAY	Details ...	38	0.508951	3.66288	0	0	0	771	tags=55%, list=4%, signal=58%						NABA_ECM_GLYCOPROTEINS	NABA_ECM_GLYCOPROTEINS	Details ...	124	-0.159275	-2.0044	0.00390625	0.0334431	0.908	1723	tags=26%, list=10%, signal=28%
REACTOME_PROCESSING_OF_CAPPED_INTRONLESS_PRE_MRNA	REACTOME_PROCESSING_OF_CAPPED_INTRONLESS_PRE_MRNA	Details ...	23	0.630733	3.65464	0	0	0	4878	tags=91%, list=28%, signal=127%						PID_LYMPH_ANGIOGENESIS_PATHWAY	PID_LYMPH_ANGIOGENESIS_PATHWAY	Details ...	24	-0.337731	-2.00299	0.00787402	0.0332036	0.908	5677	tags=67%, list=33%, signal=99%
REACTOME_NEP_NS2_INTERACTS_WITH_THE_CELLULAR_EXPORT_MACHINERY	REACTOME_NEP_NS2_INTERACTS_WITH_THE_CELLULAR_EXPORT_MACHINERY	Details ...	25	0.615399	3.57391	0	0	0	2506	tags=76%, list=15%, signal=89%						REACTOME_RIP_MEDIATED_NFKB_ACTIVATION_VIA_DAI	REACTOME_RIP_MEDIATED_NFKB_ACTIVATION_VIA_DAI	Details ...	16	-0.406353	-1.99799	0.00194553	0.0338965	0.918	3775	tags=63%, list=22%, signal=80%
REACTOME_TRANSCRIPTION_COUPLED_NER_TC_NER	REACTOME_TRANSCRIPTION_COUPLED_NER_TC_NER	Details ...	43	0.453302	3.55743	0	0	0	4630	tags=72%, list=27%, signal=98%						REACTOME_FORMATION_OF_FIBRIN_CLOT_CLOTTING_CASCADE	REACTOME_FORMATION_OF_FIBRIN_CLOT_CLOTTING_CASCADE	Details ...	16	-0.41722	-1.9897	0.00772201	0.0349704	0.933	2511	tags=56%, list=15%, signal=66%
REACTOME_HOST_INTERACTIONS_OF_HIV_FACTORS	REACTOME_HOST_INTERACTIONS_OF_HIV_FACTORS	Details ...	113	0.283666	3.51634	0	0	0	3225	tags=47%, list=19%, signal=57%						KEGG_SNARE_INTERACTIONS_IN_VESICULAR_TRANSPORT	KEGG_SNARE_INTERACTIONS_IN_VESICULAR_TRANSPORT	Details ...	37	-0.273076	-1.98831	0.00994036	0.0348416	0.933	7414	tags=70%, list=43%, signal=123%
REACTOME_PROCESSIVE_SYNTHESIS_ON_THE_LAGGING_STRAND	REACTOME_PROCESSIVE_SYNTHESIS_ON_THE_LAGGING_STRAND	Details ...	15	0.755855	3.5154	0	0	0	771	tags=80%, list=4%, signal=84%						PID_IL27_PATHWAY	PID_IL27_PATHWAY	Details ...	18	-0.383102	-1.97927	0.00811359	0.0363631	0.943	4894	tags=67%, list=28%, signal=93%
REACTOME_G0_AND_EARLY_G1	REACTOME_G0_AND_EARLY_G1	Details ...	23	0.615467	3.48349	0	0	0	2144	tags=74%, list=12%, signal=84%						NABA_ECM_AFFILIATED	NABA_ECM_AFFILIATED	Details ...	77	-0.191662	-1.97892	0.00389864	0.0359723	0.943	12154	tags=90%, list=71%, signal=303%
REACTOME_CDT1_ASSOCIATION_WITH_THE_CDC6_ORC_ORIGIN_COMPLEX	REACTOME_CDT1_ASSOCIATION_WITH_THE_CDC6_ORC_ORIGIN_COMPLEX	Details ...	53	0.393829	3.47146	0	0	0	5263	tags=70%, list=31%, signal=100%						REACTOME_TRANSPORT_OF_VITAMINS_NUCLEOSIDES_AND_RELATED_MOLECULES	REACTOME_TRANSPORT_OF_VITAMINS_NUCLEOSIDES_AND_RELATED_MOLECULES	Details ...	22	-0.351106	-1.95473	0.002	0.0410219	0.962	4924	tags=64%, list=29%, signal=89%
REACTOME_AUTODEGRADATION_OF_CDH1_BY_CDH1_APC_C	REACTOME_AUTODEGRADATION_OF_CDH1_BY_CDH1_APC_C	Details ...	56	0.392207	3.41593	0	0	0	5263	tags=70%, list=31%, signal=100%						KEGG_ANTIGEN_PROCESSING_AND_PRESENTATION	KEGG_ANTIGEN_PROCESSING_AND_PRESENTATION	Details ...	45	-0.243953	-1.95182	0.00199203	0.0413354	0.967	1935	tags=36%, list=11%, signal=40%
REACTOME_TRNA_AMINOACYLATION	REACTOME_TRNA_AMINOACYLATION	Details ...	42	0.44493	3.41032	0	0	0	6300	tags=81%, list=37%, signal=127%						PID_ERBB1_RECEPTOR_PROXIMAL_PATHWAY	PID_ERBB1_RECEPTOR_PROXIMAL_PATHWAY	Details ...	34	-0.285683	-1.94701	0.00394477	0.0419538	0.97	5224	tags=59%, list=30%, signal=84%
REACTOME_CYCLIN_A_B1_ASSOCIATED_EVENTS_DURING_G2_M_TRANSITION	REACTOME_CYCLIN_A_B1_ASSOCIATED_EVENTS_DURING_G2_M_TRANSITION	Details ...	15	0.73599	3.40761	0	0	0	1113	tags=80%, list=6%, signal=85%						KEGG_LEISHMANIA_INFECTION	KEGG_LEISHMANIA_INFECTION	Details ...	46	-0.242416	-1.94622	0.0150943	0.0417187	0.971	4076	tags=48%, list=24%, signal=62%
REACTOME_TRANSPORT_OF_RIBONUCLEOPROTEINS_INTO_THE_HOST_NUCLEUS	REACTOME_TRANSPORT_OF_RIBONUCLEOPROTEINS_INTO_THE_HOST_NUCLEUS	Details ...	25	0.575341	3.36894	0	0	0	2506	tags=72%, list=15%, signal=84%						REACTOME_EXTRACELLULAR_MATRIX_ORGANIZATION	REACTOME_EXTRACELLULAR_MATRIX_ORGANIZATION	Details ...	66	-0.205295	-1.94054	0.00817996	0.0426989	0.978	3004	tags=38%, list=17%, signal=46%
REACTOME_FANCONI_ANEMIA_PATHWAY	REACTOME_FANCONI_ANEMIA_PATHWAY	Details ...	18	0.653337	3.34387	0	0	0	2155	tags=78%, list=13%, signal=89%						REACTOME_NEURONAL_SYSTEM	REACTOME_NEURONAL_SYSTEM	Details ...	163	-0.129673	-1.93319	0.00746269	0.0441084	0.98	4659	tags=40%, list=27%, signal=54%
KEGG_BASE_EXCISION_REPAIR	KEGG_BASE_EXCISION_REPAIR	Details ...	34	0.476658	3.34063	0	0	0	1431	tags=56%, list=8%, signal=61%						REACTOME_PLATELET_ACTIVATION_SIGNALING_AND_AGGREGATION	REACTOME_PLATELET_ACTIVATION_SIGNALING_AND_AGGREGATION	Details ...	147	-0.13718	-1.92945	0.0138889	0.0447328	0.981	5511	tags=46%, list=32%, signal=66%
REACTOME_P53_DEPENDENT_G1_DNA_DAMAGE_RESPONSE	REACTOME_P53_DEPENDENT_G1_DNA_DAMAGE_RESPONSE	Details ...	52	0.387983	3.33148	0	0	0	5263	tags=69%, list=31%, signal=99%						KEGG_PEROXISOME	KEGG_PEROXISOME	Details ...	70	-0.198165	-1.92748	0.00795229	0.0445881	0.981	3985	tags=43%, list=23%, signal=56%
REACTOME_DOUBLE_STRAND_BREAK_REPAIR	REACTOME_DOUBLE_STRAND_BREAK_REPAIR	Details ...	22	0.596469	3.27985	0	0	0	2266	tags=73%, list=13%, signal=84%						PID_IL6_7_PATHWAY	PID_IL6_7_PATHWAY	Details ...	41	-0.258393	-1.92691	0.00792079	0.044256	0.981	7747	tags=71%, list=45%, signal=128%
REACTOME_REGULATION_OF_GLUCOKINASE_BY_GLUCOKINASE_REGULATORY_PROTEIN	REACTOME_REGULATION_OF_GLUCOKINASE_BY_GLUCOKINASE_REGULATORY_PROTEIN	Details ...	24	0.563625	3.27011	0	0	0	2506	tags=71%, list=15%, signal=83%						REACTOME_LIPOPROTEIN_METABOLISM	REACTOME_LIPOPROTEIN_METABOLISM	Details ...	17	-0.377487	-1.91323	0.0120482	0.0477468	0.989	5666	tags=71%, list=33%, signal=105%
REACTOME_LATE_PHASE_OF_HIV_LIFE_CYCLE	REACTOME_LATE_PHASE_OF_HIV_LIFE_CYCLE	Details ...	94	0.290687	3.26806	0	0	0	3633	tags=50%, list=21%, signal=63%						KEGG_HEMATOPOIETIC_CELL_LINEAGE	KEGG_HEMATOPOIETIC_CELL_LINEAGE	Details ...	41	-0.253053	-1.9111	0.0122699	0.0477678	0.99	6578	tags=63%, list=38%, signal=102%
REACTOME_CDK_MEDIATED_PHOSPHORYLATION_AND_REMOVAL_OF_CDC6	REACTOME_CDK_MEDIATED_PHOSPHORYLATION_AND_REMOVAL_OF_CDC6	Details ...	45	0.406677	3.19594	0	0	0	5263	tags=71%, list=31%, signal=102%						PID_IL1_PATHWAY	PID_IL1_PATHWAY	Details ...	32	-0.286407	-1.90613	0.0116505	0.0486077	0.992	5306	tags=59%, list=31%, signal=86%
REACTOME_RECRUITMENT_OF_MITOTIC_CENTROSOME_PROTEINS_AND_COMPLEXES	REACTOME_RECRUITMENT_OF_MITOTIC_CENTROSOME_PROTEINS_AND_COMPLEXES	Details ...	63	0.33946	3.1933	0	0	0	5932	tags=68%, list=34%, signal=104%						REACTOME_IL_RECEPTOR_SHC_SIGNALING	REACTOME_IL_RECEPTOR_SHC_SIGNALING	Details ...	16	-0.384741	-1.89759	0.0101215	0.0507405	0.994	5224	tags=69%, list=30%, signal=99%
REACTOME_LOSS_OF_NLP_FROM_MITOTIC_CENTROSOMES	REACTOME_LOSS_OF_NLP_FROM_MITOTIC_CENTROSOMES	Details ...	56	0.353255	3.19185	0	0	0	5932	tags=70%, list=34%, signal=106%						PID_A6B1_A6B4_INTEGRIN_PATHWAY	PID_A6B1_A6B4_INTEGRIN_PATHWAY	Details ...	41	-0.252921	-1.89502	0.0136986	0.0510036	0.995	6160	tags=61%, list=36%, signal=95%
BIOCARTA_MCM_PATHWAY	BIOCARTA_MCM_PATHWAY	Details ...	18	0.631303	3.18215	0	0	0	1577	tags=72%, list=9%, signal=79%						PID_ANGIOPOIETIN_RECEPTOR_PATHWAY	PID_ANGIOPOIETIN_RECEPTOR_PATHWAY	Details ...	42	-0.249289	-1.8875	0.0104822	0.0526285	0.995	5152	tags=55%, list=30%, signal=78%
REACTOME_SCF_BETA_TRCP_MEDIATED_DEGRADATION_OF_EMI1	REACTOME_SCF_BETA_TRCP_MEDIATED_DEGRADATION_OF_EMI1	Details ...	48	0.383071	3.12703	0	0	0	5263	tags=69%, list=31%, signal=99%						REACTOME_CELL_SURFACE_INTERACTIONS_AT_THE_VASCULAR_WALL	REACTOME_CELL_SURFACE_INTERACTIONS_AT_THE_VASCULAR_WALL	Details ...	61	-0.205809	-1.88313	0.0175781	0.053258	0.995	5224	tags=51%, list=30%, signal=73%
REACTOME_MITOCHONDRIAL_PROTEIN_IMPORT	REACTOME_MITOCHONDRIAL_PROTEIN_IMPORT	Details ...	48	0.377479	3.12452	0	0	0	6795	tags=77%, list=39%, signal=127%						REACTOME_TRAFFICKING_OF_AMPA_RECEPTORS	REACTOME_TRAFFICKING_OF_AMPA_RECEPTORS	Details ...	19	-0.361651	-1.8826	0.008	0.0528757	0.995	4659	tags=63%, list=27%, signal=86%
REACTOME_AUTODEGRADATION_OF_THE_E3_UBIQUITIN_LIGASE_COP1	REACTOME_AUTODEGRADATION_OF_THE_E3_UBIQUITIN_LIGASE_COP1	Details ...	46	0.391201	3.12414	0	0	0	5263	tags=70%, list=31%, signal=100%						KEGG_GALACTOSE_METABOLISM	KEGG_GALACTOSE_METABOLISM	Details ...	20	-0.348062	-1.87857	0.00978474	0.0534077	0.995	2626	tags=50%, list=15%, signal=59%
KEGG_RNA_DEGRADATION	KEGG_RNA_DEGRADATION	Details ...	55	0.36045	3.12041	0	0	0	7906	tags=82%, list=46%, signal=151%						REACTOME_PLATELET_AGGREGATION_PLUG_FORMATION	REACTOME_PLATELET_AGGREGATION_PLUG_FORMATION	Details ...	20	-0.347287	-1.86433	0.0119284	0.0579866	0.998	5224	tags=65%, list=30%, signal=93%
KEGG_PROTEASOME	KEGG_PROTEASOME	Details ...	41	0.422807	3.10462	0	0	0	5339	tags=73%, list=31%, signal=106%						NABA_BASEMENT_MEMBRANES	NABA_BASEMENT_MEMBRANES	Details ...	33	-0.267637	-1.8589	0.00392157	0.0592948	0.998	1664	tags=36%, list=10%, signal=40%
REACTOME_GLUCOSE_TRANSPORT	REACTOME_GLUCOSE_TRANSPORT	Details ...	30	0.468279	3.09985	0	0	0	1134	tags=53%, list=7%, signal=57%						KEGG_CELL_ADHESION_MOLECULES_CAMS	KEGG_CELL_ADHESION_MOLECULES_CAMS	Details ...	82	-0.176148	-1.85669	0.0104822	0.0595097	0.998	6016	tags=52%, list=35%, signal=80%
REACTOME_REGULATION_OF_ORNITHINE_DECARBOXYLASE_ODC	REACTOME_REGULATION_OF_ORNITHINE_DECARBOXYLASE_ODC	Details ...	47	0.376382	3.06635	0	0	0	5263	tags=68%, list=31%, signal=98%						REACTOME_CLASS_A1_RHODOPSIN_LIKE_RECEPTORS	REACTOME_CLASS_A1_RHODOPSIN_LIKE_RECEPTORS	Details ...	93	-0.163927	-1.85596	0.00389864	0.0592253	0.999	7382	tags=59%, list=43%, signal=103%
REACTOME_FORMATION_OF_TUBULIN_FOLDING_INTERMEDIATES_BY_CCT_TRIC	REACTOME_FORMATION_OF_TUBULIN_FOLDING_INTERMEDIATES_BY_CCT_TRIC	Details ...	18	0.601135	3.0423	0	0	0	1139	tags=67%, list=7%, signal=71%						PID_TRAIL_PATHWAY	PID_TRAIL_PATHWAY	Details ...	28	-0.286665	-1.85391	0.00772201	0.0592822	0.999	3685	tags=50%, list=21%, signal=63%
REACTOME_NUCLEOTIDE_EXCISION_REPAIR	REACTOME_NUCLEOTIDE_EXCISION_REPAIR	Details ...	48	0.378127	3.0403	0	0	0	4630	tags=65%, list=27%, signal=88%						REACTOME_GPCR_DOWNSTREAM_SIGNALING	REACTOME_GPCR_DOWNSTREAM_SIGNALING	Details ...	224	-0.104249	-1.8352	0.00647948	0.065457	1	7382	tags=53%, list=43%, signal=92%
REACTOME_P53_INDEPENDENT_G1_S_DNA_DAMAGE_CHECKPOINT	REACTOME_P53_INDEPENDENT_G1_S_DNA_DAMAGE_CHECKPOINT	Details ...	47	0.376382	3.03878	0	0	0	5263	tags=68%, list=31%, signal=98%						PID_IL2_STAT5_PATHWAY	PID_IL2_STAT5_PATHWAY	Details ...	20	-0.347287	-1.82	0.0139165	0.0704111	1	5224	tags=65%, list=30%, signal=93%
PID_FOXM1_PATHWAY	PID_FOXM1_PATHWAY	Details ...	38	0.415146	3.02201	0	0	0	570	tags=45%, list=3%, signal=46%						REACTOME_CELL_CELL_COMMUNICATION	REACTOME_CELL_CELL_COMMUNICATION	Details ...	83	-0.171769	-1.81358	0.0192308	0.0721217	1	5152	tags=47%, list=30%, signal=67%
PID_ATM_PATHWAY	PID_ATM_PATHWAY	Details ...	34	0.435033	3.01156	0	0	0	4174	tags=68%, list=24%, signal=89%						KEGG_AMINO_SUGAR_AND_NUCLEOTIDE_SUGAR_METABOLISM	KEGG_AMINO_SUGAR_AND_NUCLEOTIDE_SUGAR_METABOLISM	Details ...	41	-0.240998	-1.80675	0.0136187	0.0741996	1	1742	tags=34%, list=10%, signal=38%
REACTOME_REGULATION_OF_MRNA_STABILITY_BY_PROTEINS_THAT_BIND_AU_RICH_ELEMENTS	REACTOME_REGULATION_OF_MRNA_STABILITY_BY_PROTEINS_THAT_BIND_AU_RICH_ELEMENTS	Details ...	80	0.288881	2.98513	0	8.15e-06	0.001	5383	tags=60%, list=31%, signal=87%						REACTOME_NEPHRIN_INTERACTIONS	REACTOME_NEPHRIN_INTERACTIONS	Details ...	17	-0.361932	-1.79513	0.0186567	0.0787113	1	2893	tags=53%, list=17%, signal=64%
PID_MYC_ACTIV_PATHWAY	PID_MYC_ACTIV_PATHWAY	Details ...	74	0.294723	2.9828	0	8.08e-06	0.001	6585	tags=68%, list=38%, signal=109%						KEGG_CYTOSOLIC_DNA_SENSING_PATHWAY	KEGG_CYTOSOLIC_DNA_SENSING_PATHWAY	Details ...	37	-0.244369	-1.79478	0.021097	0.0781731	1	8839	tags=76%, list=51%, signal=155%
REACTOME_PREFOLDIN_MEDIATED_TRANSFER_OF_SUBSTRATE_TO_CCT_TRIC	REACTOME_PREFOLDIN_MEDIATED_TRANSFER_OF_SUBSTRATE_TO_CCT_TRIC	Details ...	24	0.510211	2.9721	0	8.01e-06	0.001	4861	tags=79%, list=28%, signal=110%						REACTOME_HS_GAG_DEGRADATION	REACTOME_HS_GAG_DEGRADATION	Details ...	17	-0.364187	-1.79341	0.0241935	0.0781487	1	827	tags=41%, list=5%, signal=43%
REACTOME_FACTORS_INVOLVED_IN_MEGAKARYOCYTE_DEVELOPMENT_AND_PLATELET_PRODUCTION	REACTOME_FACTORS_INVOLVED_IN_MEGAKARYOCYTE_DEVELOPMENT_AND_PLATELET_PRODUCTION	Details ...	98	0.254788	2.96466	0	7.94e-06	0.001	1436	tags=34%, list=8%, signal=37%						PID_IL12_2PATHWAY	PID_IL12_2PATHWAY	Details ...	37	-0.257128	-1.78965	0.02	0.0787343	1	4894	tags=54%, list=28%, signal=75%
BIOCARTA_PROTEASOME_PATHWAY	BIOCARTA_PROTEASOME_PATHWAY	Details ...	28	0.462666	2.9101	0	1.5e-05	0.002	4963	tags=75%, list=29%, signal=105%						BIOCARTA_NFKB_PATHWAY	BIOCARTA_NFKB_PATHWAY	Details ...	21	-0.323439	-1.78625	0.0205339	0.0793278	1	7563	tags=76%, list=44%, signal=136%
REACTOME_DESTABILIZATION_OF_MRNA_BY_AUF1_HNRNP_D0	REACTOME_DESTABILIZATION_OF_MRNA_BY_AUF1_HNRNP_D0	Details ...	49	0.348556	2.90264	0	1.49e-05	0.002	5263	tags=65%, list=31%, signal=94%						REACTOME_G_ALPHA_Q_SIGNALLING_EVENTS	REACTOME_G_ALPHA_Q_SIGNALLING_EVENTS	Details ...	89	-0.15916	-1.77111	0.0183299	0.0850356	1	12374	tags=88%, list=72%, signal=309%
REACTOME_CROSS_PRESENTATION_OF_SOLUBLE_EXOGENOUS_ANTIGENS_ENDOSOMES	REACTOME_CROSS_PRESENTATION_OF_SOLUBLE_EXOGENOUS_ANTIGENS_ENDOSOMES	Details ...	43	0.369846	2.90082	0	1.47e-05	0.002	5263	tags=67%, list=31%, signal=97%						KEGG_JAK_STAT_SIGNALING_PATHWAY	KEGG_JAK_STAT_SIGNALING_PATHWAY	Details ...	93	-0.157501	-1.76951	0.02	0.0849831	1	6751	tags=55%, list=39%, signal=90%
KEGG_AMINOACYL_TRNA_BIOSYNTHESIS	KEGG_AMINOACYL_TRNA_BIOSYNTHESIS	Details ...	41	0.368132	2.81976	0	3.66e-05	0.005	9641	tags=93%, list=56%, signal=210%						REACTOME_METABOLISM_OF_CARBOHYDRATES	REACTOME_METABOLISM_OF_CARBOHYDRATES	Details ...	187	-0.108659	-1.74536	0.0234834	0.0951222	1	5797	tags=44%, list=34%, signal=66%
REACTOME_HOMOLOGOUS_RECOMBINATION_REPAIR_OF_REPLICATION_INDEPENDENT_DOUBLE_STRAND_BREAKS	REACTOME_HOMOLOGOUS_RECOMBINATION_REPAIR_OF_REPLICATION_INDEPENDENT_DOUBLE_STRAND_BREAKS	Details ...	16	0.56417	2.81751	0	3.63e-05	0.005	4287	tags=81%, list=25%, signal=108%						KEGG_GLYCEROPHOSPHOLIPID_METABOLISM	KEGG_GLYCEROPHOSPHOLIPID_METABOLISM	Details ...	56	-0.195477	-1.73198	0.0175439	0.100834	1	3413	tags=39%, list=20%, signal=49%
REACTOME_VIF_MEDIATED_DEGRADATION_OF_APOBEC3G	REACTOME_VIF_MEDIATED_DEGRADATION_OF_APOBEC3G	Details ...	48	0.341288	2.81263	0	4.35e-05	0.006	5263	tags=65%, list=31%, signal=93%						REACTOME_COLLAGEN_FORMATION	REACTOME_COLLAGEN_FORMATION	Details ...	50	-0.209788	-1.73113	0.021322	0.100428	1	6046	tags=56%, list=35%, signal=86%
REACTOME_CYTOSOLIC_TRNA_AMINOACYLATION	REACTOME_CYTOSOLIC_TRNA_AMINOACYLATION	Details ...	24	0.479814	2.77376	0	7.87e-05	0.011	6102	tags=83%, list=35%, signal=129%						REACTOME_INTEGRIN_ALPHAIIB_BETA3_SIGNALING	REACTOME_INTEGRIN_ALPHAIIB_BETA3_SIGNALING	Details ...	19	-0.328825	-1.73022	0.0265306	0.100091	1	5224	tags=63%, list=30%, signal=91%
BIOCARTA_ATRBRCA_PATHWAY	BIOCARTA_ATRBRCA_PATHWAY	Details ...	20	0.509514	2.72471	0	0.000121	0.017	4153	tags=75%, list=24%, signal=99%						BIOCARTA_BIOPEPTIDES_PATHWAY	BIOCARTA_BIOPEPTIDES_PATHWAY	Details ...	37	-0.237935	-1.72986	0.0181818	0.0994694	1	5224	tags=54%, list=30%, signal=77%
REACTOME_REGULATION_OF_APOPTOSIS	REACTOME_REGULATION_OF_APOPTOSIS	Details ...	53	0.318124	2.69466	0	0.00014	0.02	5263	tags=62%, list=31%, signal=89%						PID_CXCR3_PATHWAY	PID_CXCR3_PATHWAY	Details ...	38	-0.242511	-1.72819	0.0176471	0.0994467	1	4447	tags=50%, list=26%, signal=67%
BIOCARTA_G2_PATHWAY	BIOCARTA_G2_PATHWAY	Details ...	23	0.463308	2.66829	0	0.000174	0.025	3264	tags=65%, list=19%, signal=80%						BIOCARTA_PTEN_PATHWAY	BIOCARTA_PTEN_PATHWAY	Details ...	17	-0.344282	-1.72439	0.0181087	0.100544	1	5224	tags=65%, list=30%, signal=93%
REACTOME_SIGNALING_BY_WNT	REACTOME_SIGNALING_BY_WNT	Details ...	61	0.2867	2.64093	0	0.000213	0.031	4963	tags=57%, list=29%, signal=80%						KEGG_PRIMARY_IMMUNODEFICIENCY	KEGG_PRIMARY_IMMUNODEFICIENCY	Details ...	17	-0.343376	-1.72377	0.0213592	0.100132	1	4226	tags=59%, list=25%, signal=78%
REACTOME_BASE_EXCISION_REPAIR	REACTOME_BASE_EXCISION_REPAIR	Details ...	19	0.503737	2.6306	0	0.000219	0.032	5839	tags=84%, list=34%, signal=127%						KEGG_GLYCOSAMINOGLYCAN_BIOSYNTHESIS_HEPARAN_SULFATE	KEGG_GLYCOSAMINOGLYCAN_BIOSYNTHESIS_HEPARAN_SULFATE	Details ...	21	-0.311001	-1.72284	0.0257937	0.0998677	1	6136	tags=67%, list=36%, signal=103%
REACTOME_DOWNSTREAM_SIGNALING_EVENTS_OF_B_CELL_RECEPTOR_BCR	REACTOME_DOWNSTREAM_SIGNALING_EVENTS_OF_B_CELL_RECEPTOR_BCR	Details ...	89	0.235044	2.62442	0	0.000223	0.033	5263	tags=54%, list=31%, signal=77%						PID_INTEGRIN_A4B1_PATHWAY	PID_INTEGRIN_A4B1_PATHWAY	Details ...	31	-0.260608	-1.71776	0.0227743	0.101703	1	7747	tags=71%, list=45%, signal=129%
REACTOME_APOPTOSIS	REACTOME_APOPTOSIS	Details ...	130	0.198024	2.61053	0	0.000242	0.036	4963	tags=48%, list=29%, signal=68%						BIOCARTA_ECM_PATHWAY	BIOCARTA_ECM_PATHWAY	Details ...	22	-0.311095	-1.71302	0.0307102	0.103376	1	7179	tags=73%, list=42%, signal=125%
REACTOME_KINESINS	REACTOME_KINESINS	Details ...	19	0.503425	2.59358	0	0.000267	0.04	403	tags=53%, list=2%, signal=54%						NABA_PROTEOGLYCANS	NABA_PROTEOGLYCANS	Details ...	19	-0.323957	-1.7064	0.0235756	0.106185	1	3494	tags=53%, list=20%, signal=66%
REACTOME_TCA_CYCLE_AND_RESPIRATORY_ELECTRON_TRANSPORT	REACTOME_TCA_CYCLE_AND_RESPIRATORY_ELECTRON_TRANSPORT	Details ...	113	0.210636	2.58874	0.00196078	0.000265	0.04	6000	tags=56%, list=35%, signal=85%						REACTOME_IL_2_SIGNALING	REACTOME_IL_2_SIGNALING	Details ...	28	-0.268749	-1.69764	0.024	0.11058	1	5224	tags=57%, list=30%, signal=82%
REACTOME_METABOLISM_OF_AMINO_ACIDS_AND_DERIVATIVES	REACTOME_METABOLISM_OF_AMINO_ACIDS_AND_DERIVATIVES	Details ...	150	0.177017	2.56904	0	0.000303	0.046	5476	tags=49%, list=32%, signal=72%						REACTOME_TRAF6_MEDIATED_IRF7_ACTIVATION	REACTOME_TRAF6_MEDIATED_IRF7_ACTIVATION	Details ...	17	-0.339747	-1.69471	0.0158103	0.111383	1	10370	tags=94%, list=60%, signal=236%
KEGG_OOCYTE_MEIOSIS	KEGG_OOCYTE_MEIOSIS	Details ...	94	0.224276	2.56875	0	0.0003	0.046	5321	tags=53%, list=31%, signal=77%						PID_GLYPICAN_1PATHWAY	PID_GLYPICAN_1PATHWAY	Details ...	20	-0.315171	-1.68126	0.0281125	0.118404	1	1469	tags=40%, list=9%, signal=44%
REACTOME_DEADENYLATION_DEPENDENT_MRNA_DECAY	REACTOME_DEADENYLATION_DEPENDENT_MRNA_DECAY	Details ...	42	0.327631	2.51706	0	0.000449	0.067	7906	tags=79%, list=46%, signal=145%						KEGG_DRUG_METABOLISM_CYTOCHROME_P450	KEGG_DRUG_METABOLISM_CYTOCHROME_P450	Details ...	26	-0.268904	-1.67881	0.0354906	0.118776	1	3990	tags=50%, list=23%, signal=65%
KEGG_PYRIMIDINE_METABOLISM	KEGG_PYRIMIDINE_METABOLISM	Details ...	87	0.228041	2.50131	0	0.00049	0.073	4804	tags=51%, list=28%, signal=70%						BIOCARTA_EDG1_PATHWAY	BIOCARTA_EDG1_PATHWAY	Details ...	23	-0.285737	-1.67713	0.0260521	0.118808	1	7820	tags=74%, list=45%, signal=135%
REACTOME_GLOBAL_GENOMIC_NER_GG_NER	REACTOME_GLOBAL_GENOMIC_NER_GG_NER	Details ...	33	0.368309	2.46692	0	0.000687	0.102	4630	tags=64%, list=27%, signal=87%						PID_AVB3_INTEGRIN_PATHWAY	PID_AVB3_INTEGRIN_PATHWAY	Details ...	68	-0.172214	-1.67618	0.022541	0.118608	1	5154	tags=47%, list=30%, signal=67%
KEGG_CITRATE_CYCLE_TCA_CYCLE	KEGG_CITRATE_CYCLE_TCA_CYCLE	Details ...	27	0.397707	2.4573	0	0.000747	0.111	4006	tags=63%, list=23%, signal=82%						REACTOME_HEPARAN_SULFATE_HEPARIN_HS_GAG_METABOLISM	REACTOME_HEPARAN_SULFATE_HEPARIN_HS_GAG_METABOLISM	Details ...	40	-0.221135	-1.6679	0.0214425	0.122935	1	938	tags=28%, list=5%, signal=29%
PID_AURORA_A_PATHWAY	PID_AURORA_A_PATHWAY	Details ...	30	0.380557	2.44397	0	0.000805	0.12	4366	tags=63%, list=25%, signal=85%						REACTOME_NCAM_SIGNALING_FOR_NEURITE_OUT_GROWTH	REACTOME_NCAM_SIGNALING_FOR_NEURITE_OUT_GROWTH	Details ...	52	-0.197479	-1.66729	0.0231579	0.122484	1	5224	tags=50%, list=30%, signal=72%
REACTOME_RNA_POL_I_TRANSCRIPTION_TERMINATION	REACTOME_RNA_POL_I_TRANSCRIPTION_TERMINATION	Details ...	21	0.439329	2.44115	0	0.000812	0.122	4746	tags=71%, list=28%, signal=98%						PID_FAK_PATHWAY	PID_FAK_PATHWAY	Details ...	55	-0.188394	-1.66634	0.0237624	0.122228	1	5224	tags=49%, list=30%, signal=70%
REACTOME_CHOLESTEROL_BIOSYNTHESIS	REACTOME_CHOLESTEROL_BIOSYNTHESIS	Details ...	20	0.465188	2.43899	0	0.000831	0.125	6639	tags=85%, list=39%, signal=138%						REACTOME_SIGNALING_BY_FGFR1_MUTANTS	REACTOME_SIGNALING_BY_FGFR1_MUTANTS	Details ...	22	-0.292344	-1.66077	0.0355805	0.124862	1	5152	tags=59%, list=30%, signal=84%
REACTOME_RNA_POL_II_TRANSCRIPTION_PRE_INITIATION_AND_PROMOTER_OPENING	REACTOME_RNA_POL_II_TRANSCRIPTION_PRE_INITIATION_AND_PROMOTER_OPENING	Details ...	39	0.325927	2.39901	0	0.00112766	0.165	5883	tags=67%, list=34%, signal=101%						REACTOME_ACTIVATED_NOTCH1_TRANSMITS_SIGNAL_TO_THE_NUCLEUS	REACTOME_ACTIVATED_NOTCH1_TRANSMITS_SIGNAL_TO_THE_NUCLEUS	Details ...	21	-0.304956	-1.66036	0.030426	0.12425	1	4599	tags=57%, list=27%, signal=78%
REACTOME_RESOLUTION_OF_AP_SITES_VIA_THE_MULTIPLE_NUCLEOTIDE_PATCH_REPLACEMENT_PATHWAY	REACTOME_RESOLUTION_OF_AP_SITES_VIA_THE_MULTIPLE_NUCLEOTIDE_PATCH_REPLACEMENT_PATHWAY	Details ...	17	0.485084	2.39255	0	0.00116927	0.173	5839	tags=82%, list=34%, signal=124%						REACTOME_SIGNALING_BY_INSULIN_RECEPTOR	REACTOME_SIGNALING_BY_INSULIN_RECEPTOR	Details ...	86	-0.149973	-1.65325	0.0348837	0.127741	1	2038	tags=27%, list=12%, signal=30%
REACTOME_RESPIRATORY_ELECTRON_TRANSPORT_ATP_SYNTHESIS_BY_CHEMIOSMOTIC_COUPLING_AND_HEAT_PRODUCTION_BY_UNCOUPLING_PROTEINS_	REACTOME_RESPIRATORY_ELECTRON_TRANSPORT_ATP_SYNTHESIS_BY_CHEMIOSMOTIC_COUPLING_AND_HEAT_PRODUCTION_BY_UNCOUPLING_PROTEINS_	Details ...	78	0.229845	2.38648	0	0.0011912	0.177	11962	tags=92%, list=69%, signal=301%						NABA_SECRETED_FACTORS	NABA_SECRETED_FACTORS	Details ...	160	-0.111112	-1.64723	0.0282828	0.130799	1	5212	tags=41%, list=30%, signal=59%
KEGG_NUCLEOTIDE_EXCISION_REPAIR	KEGG_NUCLEOTIDE_EXCISION_REPAIR	Details ...	43	0.306362	2.35478	0.0020202	0.00139557	0.201	5152	tags=60%, list=30%, signal=86%						PID_TAP63_PATHWAY	PID_TAP63_PATHWAY	Details ...	48	-0.200974	-1.6464	0.0409357	0.130431	1	8035	tags=67%, list=47%, signal=125%
REACTOME_APC_CDC20_MEDIATED_DEGRADATION_OF_NEK2A	REACTOME_APC_CDC20_MEDIATED_DEGRADATION_OF_NEK2A	Details ...	21	0.413588	2.30163	0	0.00202369	0.285	5189	tags=71%, list=30%, signal=102%						REACTOME_EFFECTS_OF_PIP2_HYDROLYSIS	REACTOME_EFFECTS_OF_PIP2_HYDROLYSIS	Details ...	16	-0.342565	-1.64412	0.0249042	0.13098	1	7027	tags=75%, list=41%, signal=127%
REACTOME_RNA_POL_I_TRANSCRIPTION_INITIATION	REACTOME_RNA_POL_I_TRANSCRIPTION_INITIATION	Details ...	24	0.39172	2.27592	0	0.00247265	0.342	4746	tags=67%, list=28%, signal=92%						REACTOME_TRAF6_MEDIATED_NFKB_ACTIVATION	REACTOME_TRAF6_MEDIATED_NFKB_ACTIVATION	Details ...	19	-0.320202	-1.6435	0.045098	0.13044	1	9000	tags=84%, list=52%, signal=176%
REACTOME_REGULATORY_RNA_PATHWAYS	REACTOME_REGULATORY_RNA_PATHWAYS	Details ...	20	0.414807	2.27231	0.00201613	0.00253782	0.352	5783	tags=75%, list=34%, signal=113%						REACTOME_PRE_NOTCH_PROCESSING_IN_GOLGI	REACTOME_PRE_NOTCH_PROCESSING_IN_GOLGI	Details ...	15	-0.355243	-1.63802	0.0496032	0.132988	1	3075	tags=53%, list=18%, signal=65%
BIOCARTA_CELLCYCLE_PATHWAY	BIOCARTA_CELLCYCLE_PATHWAY	Details ...	23	0.387199	2.23864	0	0.00315757	0.424	1577	tags=48%, list=9%, signal=53%						REACTOME_GPCR_LIGAND_BINDING	REACTOME_GPCR_LIGAND_BINDING	Details ...	136	-0.120539	-1.63642	0.0321932	0.133036	1	13651	tags=91%, list=79%, signal=435%
KEGG_CYSTEINE_AND_METHIONINE_METABOLISM	KEGG_CYSTEINE_AND_METHIONINE_METABOLISM	Details ...	27	0.349404	2.22435	0.00408163	0.00343415	0.455	4837	tags=63%, list=28%, signal=87%						REACTOME_ANTIGEN_PROCESSING_CROSS_PRESENTATION	REACTOME_ANTIGEN_PROCESSING_CROSS_PRESENTATION	Details ...	66	-0.171815	-1.62616	0.036	0.138966	1	1229	tags=24%, list=7%, signal=26%
KEGG_ONE_CARBON_POOL_BY_FOLATE	KEGG_ONE_CARBON_POOL_BY_FOLATE	Details ...	15	0.462469	2.2122	0	0.00366764	0.474	1227	tags=53%, list=7%, signal=57%						PID_TNF_PATHWAY	PID_TNF_PATHWAY	Details ...	44	-0.20717	-1.62333	0.0315582	0.139946	1	8972	tags=73%, list=52%, signal=151%
PID_TELOMERASE_PATHWAY	PID_TELOMERASE_PATHWAY	Details ...	64	0.230828	2.19817	0.0019685	0.004031	0.508	2498	tags=38%, list=14%, signal=44%						PID_P38_MKK3_6PATHWAY	PID_P38_MKK3_6PATHWAY	Details ...	26	-0.265207	-1.62045	0.04	0.140949	1	8030	tags=73%, list=47%, signal=137%
REACTOME_RESPIRATORY_ELECTRON_TRANSPORT	REACTOME_RESPIRATORY_ELECTRON_TRANSPORT	Details ...	63	0.235873	2.189	0.0021322	0.00425211	0.53	11813	tags=92%, list=69%, signal=292%						REACTOME_IL_3_5_AND_GM_CSF_SIGNALING	REACTOME_IL_3_5_AND_GM_CSF_SIGNALING	Details ...	28	-0.254692	-1.61646	0.0395257	0.142892	1	7312	tags=68%, list=42%, signal=118%
REACTOME_FORMATION_OF_TRANSCRIPTION_COUPLED_NER_TC_NER_REPAIR_COMPLEX	REACTOME_FORMATION_OF_TRANSCRIPTION_COUPLED_NER_TC_NER_REPAIR_COMPLEX	Details ...	28	0.343804	2.18192	0	0.00446669	0.553	5777	tags=68%, list=34%, signal=102%						BIOCARTA_TID_PATHWAY	BIOCARTA_TID_PATHWAY	Details ...	15	-0.350434	-1.61623	0.0441767	0.142119	1	6604	tags=73%, list=38%, signal=119%
REACTOME_MICRORNA_MIRNA_BIOGENESIS	REACTOME_MICRORNA_MIRNA_BIOGENESIS	Details ...	17	0.429456	2.17985	0.00408998	0.00449478	0.558	5783	tags=76%, list=34%, signal=115%						REACTOME_BIOLOGICAL_OXIDATIONS	REACTOME_BIOLOGICAL_OXIDATIONS	Details ...	65	-0.166876	-1.61452	0.0341365	0.14244	1	7475	tags=60%, list=43%, signal=106%
REACTOME_MITOCHONDRIAL_TRNA_AMINOACYLATION	REACTOME_MITOCHONDRIAL_TRNA_AMINOACYLATION	Details ...	21	0.39671	2.1737	0.00195695	0.0046561	0.573	6300	tags=76%, list=37%, signal=120%						KEGG_GNRH_SIGNALING_PATHWAY	KEGG_GNRH_SIGNALING_PATHWAY	Details ...	76	-0.158175	-1.61431	0.0376238	0.141639	1	12478	tags=88%, list=72%, signal=318%
REACTOME_ACTIVATION_OF_NF_KAPPAB_IN_B_CELLS	REACTOME_ACTIVATION_OF_NF_KAPPAB_IN_B_CELLS	Details ...	59	0.238154	2.15883	0.00428265	0.00507336	0.606	4963	tags=53%, list=29%, signal=74%						KEGG_STEROID_HORMONE_BIOSYNTHESIS	KEGG_STEROID_HORMONE_BIOSYNTHESIS	Details ...	17	-0.32151	-1.60885	0.0390144	0.144313	1	5616	tags=65%, list=33%, signal=96%
REACTOME_RNA_POL_III_TRANSCRIPTION_INITIATION_FROM_TYPE_2_PROMOTER	REACTOME_RNA_POL_III_TRANSCRIPTION_INITIATION_FROM_TYPE_2_PROMOTER	Details ...	22	0.383182	2.15352	0.00199203	0.00521439	0.619	4370	tags=64%, list=25%, signal=85%						KEGG_NICOTINATE_AND_NICOTINAMIDE_METABOLISM	KEGG_NICOTINATE_AND_NICOTINAMIDE_METABOLISM	Details ...	18	-0.314004	-1.60858	0.0541586	0.143615	1	1297	tags=39%, list=8%, signal=42%
KEGG_PARKINSONS_DISEASE	KEGG_PARKINSONS_DISEASE	Details ...	101	0.180293	2.1452	0	0.00545291	0.632	6635	tags=56%, list=39%, signal=91%						PID_SYNDECAN_4_PATHWAY	PID_SYNDECAN_4_PATHWAY	Details ...	26	-0.268699	-1.60315	0.0423387	0.146643	1	5319	tags=58%, list=31%, signal=83%
PID_AR_PATHWAY	PID_AR_PATHWAY	Details ...	56	0.241816	2.14074	0.003861	0.00561502	0.647	4769	tags=52%, list=28%, signal=71%						BIOCARTA_AKT_PATHWAY	BIOCARTA_AKT_PATHWAY	Details ...	19	-0.310001	-1.60308	0.0422535	0.145798	1	5548	tags=63%, list=32%, signal=93%
REACTOME_ACTIVATION_OF_GENES_BY_ATF4	REACTOME_ACTIVATION_OF_GENES_BY_ATF4	Details ...	24	0.362721	2.13278	0.00193424	0.00583674	0.663	5245	tags=67%, list=30%, signal=96%						KEGG_VIRAL_MYOCARDITIS	KEGG_VIRAL_MYOCARDITIS	Details ...	49	-0.192627	-1.60195	0.0513834	0.145579	1	4076	tags=43%, list=24%, signal=56%
KEGG_PROGESTERONE_MEDIATED_OOCYTE_MATURATION	KEGG_PROGESTERONE_MEDIATED_OOCYTE_MATURATION	Details ...	74	0.208682	2.12982	0.0063425	0.00590373	0.669	5267	tags=51%, list=31%, signal=74%						BIOCARTA_ERK_PATHWAY	BIOCARTA_ERK_PATHWAY	Details ...	27	-0.260904	-1.60114	0.0492126	0.145183	1	4447	tags=52%, list=26%, signal=70%
REACTOME_CITRIC_ACID_CYCLE_TCA_CYCLE	REACTOME_CITRIC_ACID_CYCLE_TCA_CYCLE	Details ...	19	0.41043	2.1154	0	0.00644804	0.707	7445	tags=84%, list=43%, signal=148%						REACTOME_PHASE1_FUNCTIONALIZATION_OF_COMPOUNDS	REACTOME_PHASE1_FUNCTIONALIZATION_OF_COMPOUNDS	Details ...	26	-0.255078	-1.60085	0.0569106	0.144488	1	8867	tags=77%, list=51%, signal=158%
REACTOME_METABOLISM_OF_NUCLEOTIDES	REACTOME_METABOLISM_OF_NUCLEOTIDES	Details ...	63	0.22674	2.10944	0.00194175	0.00668151	0.721	1850	tags=33%, list=11%, signal=37%						KEGG_DORSO_VENTRAL_AXIS_FORMATION	KEGG_DORSO_VENTRAL_AXIS_FORMATION	Details ...	22	-0.288628	-1.60056	0.0518962	0.143746	1	12265	tags=100%, list=71%, signal=347%
REACTOME_INHIBITION_OF_THE_PROTEOLYTIC_ACTIVITY_OF_APC_C_REQUIRED_FOR_THE_ONSET_OF_ANAPHASE_BY_MITOTIC_SPINDLE_CHECKPOINT_COMPONENTS	REACTOME_INHIBITION_OF_THE_PROTEOLYTIC_ACTIVITY_OF_APC_C_REQUIRED_FOR_THE_ONSET_OF_ANAPHASE_BY_MITOTIC_SPINDLE_CHECKPOINT_COMPONENTS	Details ...	18	0.421461	2.09379	0.00413223	0.00733121	0.747	5189	tags=72%, list=30%, signal=103%						REACTOME_SYNTHESIS_OF_PIPS_AT_THE_GOLGI_MEMBRANE	REACTOME_SYNTHESIS_OF_PIPS_AT_THE_GOLGI_MEMBRANE	Details ...	15	-0.335723	-1.59704	0.0502901	0.145357	1	8006	tags=80%, list=46%, signal=149%
REACTOME_ANTIVIRAL_MECHANISM_BY_IFN_STIMULATED_GENES	REACTOME_ANTIVIRAL_MECHANISM_BY_IFN_STIMULATED_GENES	Details ...	63	0.2247	2.09276	0.0022173	0.00733485	0.749	1338	tags=30%, list=8%, signal=33%						REACTOME_GASTRIN_CREB_SIGNALLING_PATHWAY_VIA_PKC_AND_MAPK	REACTOME_GASTRIN_CREB_SIGNALLING_PATHWAY_VIA_PKC_AND_MAPK	Details ...	110	-0.128207	-1.58799	0.0494297	0.151092	1	12374	tags=85%, list=72%, signal=298%
REACTOME_PROTEIN_FOLDING	REACTOME_PROTEIN_FOLDING	Details ...	48	0.255284	2.08259	0.00201613	0.00764161	0.767	3510	tags=46%, list=20%, signal=57%						KEGG_STARCH_AND_SUCROSE_METABOLISM	KEGG_STARCH_AND_SUCROSE_METABOLISM	Details ...	21	-0.28831	-1.58001	0.0386179	0.15561	1	5706	tags=62%, list=33%, signal=92%
REACTOME_PHOSPHORYLATION_OF_THE_APC_C	REACTOME_PHOSPHORYLATION_OF_THE_APC_C	Details ...	17	0.407404	2.0348	0.00775194	0.00997745	0.855	5149	tags=71%, list=30%, signal=101%						PID_TOLL_ENDOGENOUS_PATHWAY	PID_TOLL_ENDOGENOUS_PATHWAY	Details ...	22	-0.281335	-1.57856	0.055336	0.155826	1	3775	tags=50%, list=22%, signal=64%
REACTOME_PERK_REGULATED_GENE_EXPRESSION	REACTOME_PERK_REGULATED_GENE_EXPRESSION	Details ...	27	0.329097	2.02926	0.00388349	0.010262	0.863	3910	tags=56%, list=23%, signal=72%						KEGG_COMPLEMENT_AND_COAGULATION_CASCADES	KEGG_COMPLEMENT_AND_COAGULATION_CASCADES	Details ...	40	-0.214548	-1.56964	0.0642023	0.16138	1	1482	tags=30%, list=9%, signal=33%
PID_P38_MK2_PATHWAY	PID_P38_MK2_PATHWAY	Details ...	20	0.373834	2.0255	0.00204082	0.0104287	0.873	3042	tags=55%, list=18%, signal=67%						REACTOME_KERATAN_SULFATE_BIOSYNTHESIS	REACTOME_KERATAN_SULFATE_BIOSYNTHESIS	Details ...	20	-0.286099	-1.56752	0.041502	0.161894	1	4554	tags=55%, list=26%, signal=75%
REACTOME_SIGNALING_BY_THE_B_CELL_RECEPTOR_BCR	REACTOME_SIGNALING_BY_THE_B_CELL_RECEPTOR_BCR	Details ...	111	0.164029	2.02037	0.00201613	0.0107802	0.882	5263	tags=47%, list=31%, signal=67%						REACTOME_SIGNALING_BY_ERBB4	REACTOME_SIGNALING_BY_ERBB4	Details ...	77	-0.152109	-1.5532	0.052	0.172256	1	5224	tags=45%, list=30%, signal=65%
PID_RB_1PATHWAY	PID_RB_1PATHWAY	Details ...	61	0.216666	2.01686	0	0.0109065	0.885	5883	tags=56%, list=34%, signal=84%						REACTOME_SIGNALLING_TO_ERKS	REACTOME_SIGNALLING_TO_ERKS	Details ...	34	-0.222404	-1.54615	0.06	0.176758	1	6819	tags=62%, list=40%, signal=102%
REACTOME_APC_C_CDC20_MEDIATED_DEGRADATION_OF_CYCLIN_B	REACTOME_APC_C_CDC20_MEDIATED_DEGRADATION_OF_CYCLIN_B	Details ...	19	0.385756	2.01631	0.00589391	0.0108737	0.887	5149	tags=68%, list=30%, signal=97%						REACTOME_SIGNALING_BY_NOTCH	REACTOME_SIGNALING_BY_NOTCH	Details ...	88	-0.1405	-1.54592	0.0440252	0.175926	1	3075	tags=32%, list=18%, signal=39%
SIG_REGULATION_OF_THE_ACTIN_CYTOSKELETON_BY_RHO_GTPASES	SIG_REGULATION_OF_THE_ACTIN_CYTOSKELETON_BY_RHO_GTPASES	Details ...	31	0.305484	2.00006	0.00194175	0.0118316	0.915	10864	tags=94%, list=63%, signal=253%						PID_RET_PATHWAY	PID_RET_PATHWAY	Details ...	38	-0.215479	-1.54039	0.0745968	0.179387	1	7179	tags=63%, list=42%, signal=108%
REACTOME_ER_PHAGOSOME_PATHWAY	REACTOME_ER_PHAGOSOME_PATHWAY	Details ...	57	0.221553	1.9988	0.006	0.0118602	0.915	5263	tags=53%, list=31%, signal=76%						REACTOME_ION_TRANSPORT_BY_P_TYPE_ATPASES	REACTOME_ION_TRANSPORT_BY_P_TYPE_ATPASES	Details ...	23	-0.260574	-1.5401	0.0507812	0.178582	1	8253	tags=74%, list=48%, signal=142%
PID_P53_REGULATION_PATHWAY	PID_P53_REGULATION_PATHWAY	Details ...	56	0.217223	1.97688	0.00606061	0.0137431	0.936	4576	tags=48%, list=27%, signal=65%						REACTOME_LYSOSOME_VESICLE_BIOGENESIS	REACTOME_LYSOSOME_VESICLE_BIOGENESIS	Details ...	22	-0.274272	-1.53946	0.06639	0.178099	1	5463	tags=59%, list=32%, signal=86%
BIOCARTA_VEGF_PATHWAY	BIOCARTA_VEGF_PATHWAY	Details ...	25	0.31632	1.90496	0.00996016	0.0212351	0.988	4895	tags=60%, list=28%, signal=84%						PID_PTP1B_PATHWAY	PID_PTP1B_PATHWAY	Details ...	42	-0.201553	-1.5354	0.0494071	0.180407	1	5152	tags=50%, list=30%, signal=71%
KEGG_BASAL_TRANSCRIPTION_FACTORS	KEGG_BASAL_TRANSCRIPTION_FACTORS	Details ...	32	0.282155	1.87079	0.0039604	0.0257666	0.995	7531	tags=72%, list=44%, signal=127%						PID_NOTCH_PATHWAY	PID_NOTCH_PATHWAY	Details ...	50	-0.182129	-1.52983	0.0695825	0.18382	1	3075	tags=36%, list=18%, signal=44%
KEGG_RNA_POLYMERASE	KEGG_RNA_POLYMERASE	Details ...	28	0.296418	1.86269	0.0213675	0.0268352	0.997	4746	tags=57%, list=28%, signal=79%						PID_AMB2_NEUTROPHILS_PATHWAY	PID_AMB2_NEUTROPHILS_PATHWAY	Details ...	32	-0.229043	-1.52269	0.0475207	0.18878	1	7908	tags=69%, list=46%, signal=127%
REACTOME_RNA_POL_II_PRE_TRANSCRIPTION_EVENTS	REACTOME_RNA_POL_II_PRE_TRANSCRIPTION_EVENTS	Details ...	54	0.217096	1.86085	0.0144628	0.0269194	0.997	6800	tags=61%, list=39%, signal=101%						PID_SHP2_PATHWAY	PID_SHP2_PATHWAY	Details ...	47	-0.186755	-1.51856	0.0604839	0.191157	1	5224	tags=49%, list=30%, signal=70%
REACTOME_RNA_POL_III_TRANSCRIPTION	REACTOME_RNA_POL_III_TRANSCRIPTION	Details ...	32	0.278096	1.84935	0.0123203	0.0284566	0.997	4370	tags=53%, list=25%, signal=71%						REACTOME_CYTOCHROME_P450_ARRANGED_BY_SUBSTRATE_TYPE	REACTOME_CYTOCHROME_P450_ARRANGED_BY_SUBSTRATE_TYPE	Details ...	16	-0.316541	-1.51559	0.0737705	0.192461	1	7475	tags=75%, list=43%, signal=132%
REACTOME_ASSOCIATION_OF_TRIC_CCT_WITH_TARGET_PROTEINS_DURING_BIOSYNTHESIS	REACTOME_ASSOCIATION_OF_TRIC_CCT_WITH_TARGET_PROTEINS_DURING_BIOSYNTHESIS	Details ...	26	0.300148	1.83827	0.0160643	0.0301175	0.997	2125	tags=42%, list=12%, signal=48%						BIOCARTA_TOLL_PATHWAY	BIOCARTA_TOLL_PATHWAY	Details ...	33	-0.220274	-1.50889	0.0652174	0.19728	1	4045	tags=45%, list=23%, signal=59%
REACTOME_POST_CHAPERONIN_TUBULIN_FOLDING_PATHWAY	REACTOME_POST_CHAPERONIN_TUBULIN_FOLDING_PATHWAY	Details ...	15	0.399543	1.83415	0.00588235	0.0306409	0.997	8054	tags=87%, list=47%, signal=163%						PID_VEGFR1_2_PATHWAY	PID_VEGFR1_2_PATHWAY	Details ...	62	-0.164663	-1.50805	0.088	0.196945	1	7179	tags=58%, list=42%, signal=99%
KEGG_HUNTINGTONS_DISEASE	KEGG_HUNTINGTONS_DISEASE	Details ...	153	0.125801	1.80526	0.0171103	0.0357778	0.998	6635	tags=51%, list=39%, signal=82%						BIOCARTA_EGF_PATHWAY	BIOCARTA_EGF_PATHWAY	Details ...	30	-0.230618	-1.50729	0.0583658	0.196521	1	5224	tags=53%, list=30%, signal=76%
KEGG_GLYCINE_SERINE_AND_THREONINE_METABOLISM	KEGG_GLYCINE_SERINE_AND_THREONINE_METABOLISM	Details ...	22	0.323348	1.80505	0.020284	0.0356213	0.999	3050	tags=50%, list=18%, signal=61%						REACTOME_N_GLYCAN_ANTENNAE_ELONGATION_IN_THE_MEDIAL_TRANS_GOLGI	REACTOME_N_GLYCAN_ANTENNAE_ELONGATION_IN_THE_MEDIAL_TRANS_GOLGI	Details ...	15	-0.318111	-1.50093	0.0732218	0.201357	1	4863	tags=60%, list=28%, signal=84%
REACTOME_DESTABILIZATION_OF_MRNA_BY_KSRP	REACTOME_DESTABILIZATION_OF_MRNA_BY_KSRP	Details ...	17	0.365007	1.78028	0.019802	0.0399599	1	7906	tags=82%, list=46%, signal=152%						REACTOME_SEMA4D_IN_SEMAPHORIN_SIGNALING	REACTOME_SEMA4D_IN_SEMAPHORIN_SIGNALING	Details ...	27	-0.239367	-1.49863	0.0666667	0.202407	1	9923	tags=81%, list=58%, signal=192%
REACTOME_ANTIGEN_PROCESSING_UBIQUITINATION_PROTEASOME_DEGRADATION	REACTOME_ANTIGEN_PROCESSING_UBIQUITINATION_PROTEASOME_DEGRADATION	Details ...	189	0.109731	1.75175	0.0176817	0.0462031	1	5149	tags=41%, list=30%, signal=57%						REACTOME_ENERGY_DEPENDENT_REGULATION_OF_MTOR_BY_LKB1_AMPK	REACTOME_ENERGY_DEPENDENT_REGULATION_OF_MTOR_BY_LKB1_AMPK	Details ...	17	-0.303382	-1.49101	0.0701403	0.207933	1	10996	tags=94%, list=64%, signal=260%
PID_SMAD2_3PATHWAY	PID_SMAD2_3PATHWAY	Details ...	17	0.359222	1.74243	0.014553	0.048055	1	6992	tags=76%, list=41%, signal=129%						REACTOME_COMPLEMENT_CASCADE	REACTOME_COMPLEMENT_CASCADE	Details ...	15	-0.318847	-1.48824	0.0787402	0.209153	1	10594	tags=93%, list=61%, signal=242%
BIOCARTA_EIF_PATHWAY	BIOCARTA_EIF_PATHWAY	Details ...	16	0.368883	1.74151	0.0146444	0.0480249	1	5495	tags=69%, list=32%, signal=101%						BIOCARTA_HER2_PATHWAY	BIOCARTA_HER2_PATHWAY	Details ...	20	-0.277273	-1.48052	0.0840164	0.215415	1	6429	tags=65%, list=37%, signal=104%
REACTOME_PYRIMIDINE_METABOLISM	REACTOME_PYRIMIDINE_METABOLISM	Details ...	18	0.337374	1.73634	0.0242424	0.0490506	1	1850	tags=44%, list=11%, signal=50%						PID_SYNDECAN_1_PATHWAY	PID_SYNDECAN_1_PATHWAY	Details ...	42	-0.197279	-1.47983	0.077381	0.214783	1	6046	tags=55%, list=35%, signal=84%
PID_AR_TF_PATHWAY	PID_AR_TF_PATHWAY	Details ...	45	0.215104	1.71023	0.0402299	0.0558006	1	5875	tags=56%, list=34%, signal=84%						REACTOME_DEGRADATION_OF_THE_EXTRACELLULAR_MATRIX	REACTOME_DEGRADATION_OF_THE_EXTRACELLULAR_MATRIX	Details ...	16	-0.305813	-1.47396	0.0866935	0.219464	1	2275	tags=44%, list=13%, signal=50%
KEGG_PURINE_METABOLISM	KEGG_PURINE_METABOLISM	Details ...	129	0.127575	1.70678	0.0142276	0.0563027	1	1958	tags=24%, list=11%, signal=27%						REACTOME_AXON_GUIDANCE	REACTOME_AXON_GUIDANCE	Details ...	199	-0.0904995	-1.46819	0.0926641	0.223832	1	5733	tags=42%, list=33%, signal=63%
REACTOME_MRNA_CAPPING	REACTOME_MRNA_CAPPING	Details ...	28	0.267389	1.70044	0.0184426	0.0579502	1	4630	tags=54%, list=27%, signal=73%						KEGG_INOSITOL_PHOSPHATE_METABOLISM	KEGG_INOSITOL_PHOSPHATE_METABOLISM	Details ...	48	-0.176523	-1.46815	0.0865191	0.222719	1	10968	tags=81%, list=64%, signal=223%
REACTOME_G1_PHASE	REACTOME_G1_PHASE	Details ...	35	0.237048	1.67567	0.029106	0.065265	1	5769	tags=57%, list=33%, signal=86%						PID_NECTIN_PATHWAY	PID_NECTIN_PATHWAY	Details ...	26	-0.239886	-1.46428	0.0957854	0.225157	1	5152	tags=54%, list=30%, signal=77%
PID_P73PATHWAY	PID_P73PATHWAY	Details ...	68	0.170899	1.67231	0.0214844	0.0659678	1	2894	tags=34%, list=17%, signal=40%						PID_TXA2PATHWAY	PID_TXA2PATHWAY	Details ...	40	-0.196002	-1.46325	0.0802348	0.225159	1	9124	tags=73%, list=53%, signal=154%
BIOCARTA_G1_PATHWAY	BIOCARTA_G1_PATHWAY	Details ...	28	0.270283	1.65332	0.025641	0.0719145	1	5811	tags=61%, list=34%, signal=91%						BIOCARTA_RELA_PATHWAY	BIOCARTA_RELA_PATHWAY	Details ...	15	-0.308624	-1.46034	0.0788382	0.226729	1	10770	tags=93%, list=63%, signal=249%
REACTOME_RNA_POL_III_CHAIN_ELONGATION	REACTOME_RNA_POL_III_CHAIN_ELONGATION	Details ...	16	0.339998	1.65089	0.0308008	0.0723847	1	10300	tags=94%, list=60%, signal=233%						KEGG_AMYOTROPHIC_LATERAL_SCLEROSIS_ALS	KEGG_AMYOTROPHIC_LATERAL_SCLEROSIS_ALS	Details ...	42	-0.189719	-1.45677	0.0778689	0.228891	1	7817	tags=64%, list=45%, signal=117%
REACTOME_RNA_POL_III_TRANSCRIPTION_TERMINATION	REACTOME_RNA_POL_III_TRANSCRIPTION_TERMINATION	Details ...	18	0.323418	1.6383	0.0339321	0.076836	1	11663	tags=100%, list=68%, signal=309%						PID_ALPHA_SYNUCLEIN_PATHWAY	PID_ALPHA_SYNUCLEIN_PATHWAY	Details ...	24	-0.246549	-1.45619	0.0838323	0.228322	1	6528	tags=63%, list=38%, signal=100%
PID_DNA_PK_PATHWAY	PID_DNA_PK_PATHWAY	Details ...	15	0.349954	1.63381	0.0368852	0.0781307	1	7759	tags=80%, list=45%, signal=145%						REACTOME_PI_METABOLISM	REACTOME_PI_METABOLISM	Details ...	39	-0.192956	-1.45233	0.10124	0.23074	1	3311	tags=38%, list=19%, signal=48%
REACTOME_PYRUVATE_METABOLISM_AND_CITRIC_ACID_TCA_CYCLE	REACTOME_PYRUVATE_METABOLISM_AND_CITRIC_ACID_TCA_CYCLE	Details ...	39	0.222754	1.6238	0.0441177	0.0815291	1	4564	tags=49%, list=26%, signal=66%						BIOCARTA_GLEEVEC_PATHWAY	BIOCARTA_GLEEVEC_PATHWAY	Details ...	22	-0.257899	-1.44441	0.0818363	0.237525	1	6528	tags=64%, list=38%, signal=102%
REACTOME_MYOGENESIS	REACTOME_MYOGENESIS	Details ...	25	0.27084	1.61553	0.0365112	0.0841904	1	7056	tags=68%, list=41%, signal=115%						REACTOME_HS_GAG_BIOSYNTHESIS	REACTOME_HS_GAG_BIOSYNTHESIS	Details ...	24	-0.242656	-1.43996	0.0927022	0.240667	1	6595	tags=63%, list=38%, signal=101%
PID_SMAD2_3NUCLEAR_PATHWAY	PID_SMAD2_3NUCLEAR_PATHWAY	Details ...	72	0.160022	1.60733	0.0299625	0.0874358	1	6108	tags=51%, list=35%, signal=79%						BIOCARTA_INTEGRIN_PATHWAY	BIOCARTA_INTEGRIN_PATHWAY	Details ...	36	-0.197296	-1.4378	0.0795229	0.241798	1	5224	tags=50%, list=30%, signal=72%
PID_ILK_PATHWAY	PID_ILK_PATHWAY	Details ...	43	0.210646	1.60089	0.0400802	0.0896308	1	5595	tags=53%, list=32%, signal=79%						PID_CD8_TCR_PATHWAY	PID_CD8_TCR_PATHWAY	Details ...	33	-0.212889	-1.43507	0.0786749	0.243334	1	4172	tags=45%, list=24%, signal=60%
BIOCARTA_CASPASE_PATHWAY	BIOCARTA_CASPASE_PATHWAY	Details ...	21	0.284273	1.60029	0.0455487	0.0894391	1	6594	tags=67%, list=38%, signal=108%						REACTOME_INTEGRATION_OF_ENERGY_METABOLISM	REACTOME_INTEGRATION_OF_ENERGY_METABOLISM	Details ...	82	-0.132519	-1.43238	0.102767	0.24508	1	8025	tags=60%, list=47%, signal=111%
PID_HNF3B_PATHWAY	PID_HNF3B_PATHWAY	Details ...	23	0.27111	1.59571	0.034	0.0909834	1	5073	tags=57%, list=29%, signal=80%						PID_ANTHRAX_PATHWAY	PID_ANTHRAX_PATHWAY	Details ...	15	-0.310874	-1.42389	0.107071	0.252986	1	11880	tags=100%, list=69%, signal=322%
PID_ERA_GENOMIC_PATHWAY	PID_ERA_GENOMIC_PATHWAY	Details ...	56	0.176058	1.58916	0.0524194	0.0933743	1	5283	tags=48%, list=31%, signal=69%						BIOCARTA_TFF_PATHWAY	BIOCARTA_TFF_PATHWAY	Details ...	19	-0.267931	-1.41899	0.095723	0.256999	1	7179	tags=68%, list=42%, signal=117%
PID_CIRCADIAN_PATHWAY	PID_CIRCADIAN_PATHWAY	Details ...	15	0.337659	1.58768	0.0450098	0.0935122	1	2227	tags=47%, list=13%, signal=54%						REACTOME_GLYCOLYSIS	REACTOME_GLYCOLYSIS	Details ...	22	-0.248802	-1.40869	0.103175	0.267039	1	8251	tags=73%, list=48%, signal=139%
PID_HES_HEY_PATHWAY	PID_HES_HEY_PATHWAY	Details ...	41	0.205463	1.57896	0.0419847	0.0970567	1	5713	tags=54%, list=33%, signal=80%						PID_ERBB4_PATHWAY	PID_ERBB4_PATHWAY	Details ...	32	-0.211139	-1.4068	0.115234	0.267788	1	7139	tags=63%, list=41%, signal=107%
REACTOME_NOTCH1_INTRACELLULAR_DOMAIN_REGULATES_TRANSCRIPTION	REACTOME_NOTCH1_INTRACELLULAR_DOMAIN_REGULATES_TRANSCRIPTION	Details ...	42	0.20388	1.57564	0.046	0.0979155	1	5110	tags=50%, list=30%, signal=71%						KEGG_GLYCOSYLPHOSPHATIDYLINOSITOL_GPI_ANCHOR_BIOSYNTHESIS	KEGG_GLYCOSYLPHOSPHATIDYLINOSITOL_GPI_ANCHOR_BIOSYNTHESIS	Details ...	24	-0.253041	-1.4042	0.103175	0.269334	1	11442	tags=92%, list=66%, signal=272%
REACTOME_STRIATED_MUSCLE_CONTRACTION	REACTOME_STRIATED_MUSCLE_CONTRACTION	Details ...	18	0.309976	1.56723	0.0604396	0.101518	1	7108	tags=72%, list=41%, signal=123%						SIG_CD40PATHWAYMAP	SIG_CD40PATHWAYMAP	Details ...	34	-0.201294	-1.40195	0.0934959	0.270375	1	9716	tags=76%, list=56%, signal=175%
REACTOME_CONVERSION_FROM_APC_C_CDC20_TO_APC_C_CDH1_IN_LATE_ANAPHASE	REACTOME_CONVERSION_FROM_APC_C_CDC20_TO_APC_C_CDH1_IN_LATE_ANAPHASE	Details ...	16	0.326423	1.56687	0.0434783	0.10118	1	5149	tags=63%, list=30%, signal=89%						KEGG_MAPK_SIGNALING_PATHWAY	KEGG_MAPK_SIGNALING_PATHWAY	Details ...	202	-0.083225	-1.40133	0.0826613	0.269839	1	8820	tags=59%, list=51%, signal=120%
BIOCARTA_FAS_PATHWAY	BIOCARTA_FAS_PATHWAY	Details ...	29	0.244531	1.56571	0.0451866	0.101185	1	4111	tags=48%, list=24%, signal=63%						PID_LYSOPHOSPHOLIPID_PATHWAY	PID_LYSOPHOSPHOLIPID_PATHWAY	Details ...	59	-0.154436	-1.39693	0.116601	0.273627	1	8739	tags=66%, list=51%, signal=134%
KEGG_PYRUVATE_METABOLISM	KEGG_PYRUVATE_METABOLISM	Details ...	33	0.224868	1.56073	0.0550098	0.103004	1	3964	tags=45%, list=23%, signal=59%						BIOCARTA_IL6_PATHWAY	BIOCARTA_IL6_PATHWAY	Details ...	22	-0.242648	-1.39231	0.11609	0.277226	1	5224	tags=55%, list=30%, signal=78%
REACTOME_NRAGE_SIGNALS_DEATH_THROUGH_JNK	REACTOME_NRAGE_SIGNALS_DEATH_THROUGH_JNK	Details ...	37	0.211093	1.55394	0.0537849	0.105722	1	3355	tags=41%, list=19%, signal=50%						PID_FCER1_PATHWAY	PID_FCER1_PATHWAY	Details ...	48	-0.169844	-1.39226	0.115312	0.275982	1	6775	tags=56%, list=39%, signal=92%
BIOCARTA_P53_PATHWAY	BIOCARTA_P53_PATHWAY	Details ...	16	0.324161	1.54782	0.056962	0.108321	1	4111	tags=56%, list=24%, signal=74%						ST_INTERLEUKIN_4_PATHWAY	ST_INTERLEUKIN_4_PATHWAY	Details ...	22	-0.242648	-1.39195	0.115234	0.275073	1	5224	tags=55%, list=30%, signal=78%
PID_ATF2_PATHWAY	PID_ATF2_PATHWAY	Details ...	49	0.186865	1.54622	0.0626223	0.108624	1	4173	tags=43%, list=24%, signal=56%						REACTOME_NCAM1_INTERACTIONS	REACTOME_NCAM1_INTERACTIONS	Details ...	28	-0.220165	-1.38876	0.121622	0.277469	1	4829	tags=50%, list=28%, signal=69%
REACTOME_DESTABILIZATION_OF_MRNA_BY_BRF1	REACTOME_DESTABILIZATION_OF_MRNA_BY_BRF1	Details ...	17	0.306126	1.54264	0.0439122	0.110105	1	7906	tags=76%, list=46%, signal=141%						PID_ARF6_TRAFFICKING_PATHWAY	PID_ARF6_TRAFFICKING_PATHWAY	Details ...	42	-0.179195	-1.38407	0.111801	0.281865	1	3485	tags=38%, list=20%, signal=48%
BIOCARTA_NO1_PATHWAY	BIOCARTA_NO1_PATHWAY	Details ...	24	0.261178	1.53156	0.0733753	0.115305	1	11300	tags=92%, list=66%, signal=266%						ST_WNT_CA2_CYCLIC_GMP_PATHWAY	ST_WNT_CA2_CYCLIC_GMP_PATHWAY	Details ...	15	-0.299102	-1.38374	0.124272	0.280864	1	6339	tags=67%, list=37%, signal=105%
KEGG_OXIDATIVE_PHOSPHORYLATION	KEGG_OXIDATIVE_PHOSPHORYLATION	Details ...	104	0.125517	1.52509	0.0531697	0.11819	1	5305	tags=43%, list=31%, signal=62%						KEGG_TASTE_TRANSDUCTION	KEGG_TASTE_TRANSDUCTION	Details ...	19	-0.253318	-1.36802	0.130604	0.297975	1	11965	tags=95%, list=69%, signal=310%
REACTOME_APOPTOTIC_EXECUTION_PHASE	REACTOME_APOPTOTIC_EXECUTION_PHASE	Details ...	45	0.193955	1.51982	0.0653465	0.120377	1	3941	tags=42%, list=23%, signal=55%						REACTOME_CLASS_I_MHC_MEDIATED_ANTIGEN_PROCESSING_PRESENTATION	REACTOME_CLASS_I_MHC_MEDIATED_ANTIGEN_PROCESSING_PRESENTATION	Details ...	221	-0.0816012	-1.36727	0.13278	0.297479	1	3447	tags=28%, list=20%, signal=35%
PID_WNT_NONCANONICAL_PATHWAY	PID_WNT_NONCANONICAL_PATHWAY	Details ...	30	0.228601	1.50145	0.0750507	0.129725	1	10426	tags=83%, list=61%, signal=211%						ST_GAQ_PATHWAY	ST_GAQ_PATHWAY	Details ...	27	-0.220931	-1.35675	0.148893	0.309079	1	9602	tags=78%, list=56%, signal=175%
PID_MYC_REPRESS_PATHWAY	PID_MYC_REPRESS_PATHWAY	Details ...	56	0.168419	1.50022	0.0543933	0.129815	1	6645	tags=55%, list=39%, signal=90%						REACTOME_RESPONSE_TO_ELEVATED_PLATELET_CYTOSOLIC_CA2_	REACTOME_RESPONSE_TO_ELEVATED_PLATELET_CYTOSOLIC_CA2_	Details ...	62	-0.145177	-1.35457	0.128257	0.310512	1	2511	tags=29%, list=15%, signal=34%
REACTOME_TRANSCRIPTIONAL_REGULATION_OF_WHITE_ADIPOCYTE_DIFFERENTIATION	REACTOME_TRANSCRIPTIONAL_REGULATION_OF_WHITE_ADIPOCYTE_DIFFERENTIATION	Details ...	64	0.154829	1.48357	0.0693069	0.138754	1	11072	tags=80%, list=64%, signal=222%						ST_ADRENERGIC	ST_ADRENERGIC	Details ...	27	-0.2189	-1.35456	0.144269	0.309144	1	6446	tags=59%, list=37%, signal=95%
KEGG_ARGININE_AND_PROLINE_METABOLISM	KEGG_ARGININE_AND_PROLINE_METABOLISM	Details ...	39	0.196951	1.48278	0.0738397	0.138589	1	8984	tags=72%, list=52%, signal=150%						PID_CD40_PATHWAY	PID_CD40_PATHWAY	Details ...	27	-0.221516	-1.35258	0.131417	0.310256	1	6401	tags=59%, list=37%, signal=94%
REACTOME_PURINE_METABOLISM	REACTOME_PURINE_METABOLISM	Details ...	30	0.2264	1.47984	0.0722892	0.139702	1	1274	tags=30%, list=7%, signal=32%						KEGG_SMALL_CELL_LUNG_CANCER	KEGG_SMALL_CELL_LUNG_CANCER	Details ...	77	-0.129924	-1.35181	0.121272	0.30983	1	5157	tags=43%, list=30%, signal=61%
REACTOME_CELL_DEATH_SIGNALLING_VIA_NRAGE_NRIF_AND_NADE	REACTOME_CELL_DEATH_SIGNALLING_VIA_NRAGE_NRIF_AND_NADE	Details ...	51	0.178312	1.47933	0.0715746	0.139432	1	3355	tags=37%, list=19%, signal=46%						KEGG_NEUROACTIVE_LIGAND_RECEPTOR_INTERACTION	KEGG_NEUROACTIVE_LIGAND_RECEPTOR_INTERACTION	Details ...	101	-0.115409	-1.34949	0.129363	0.311307	1	13549	tags=90%, list=79%, signal=419%
KEGG_BASAL_CELL_CARCINOMA	KEGG_BASAL_CELL_CARCINOMA	Details ...	42	0.19433	1.47621	0.0885827	0.140723	1	8146	tags=67%, list=47%, signal=126%						BIOCARTA_PTDINS_PATHWAY	BIOCARTA_PTDINS_PATHWAY	Details ...	22	-0.242003	-1.34779	0.119835	0.312096	1	8368	tags=73%, list=49%, signal=141%
PID_CDC42_REG_PATHWAY	PID_CDC42_REG_PATHWAY	Details ...	30	0.230101	1.47284	0.0914634	0.142179	1	6954	tags=63%, list=40%, signal=106%						BIOCARTA_TPO_PATHWAY	BIOCARTA_TPO_PATHWAY	Details ...	20	-0.24717	-1.34577	0.117764	0.312994	1	5224	tags=55%, list=30%, signal=79%
KEGG_SELENOAMINO_ACID_METABOLISM	KEGG_SELENOAMINO_ACID_METABOLISM	Details ...	24	0.250392	1.46137	0.0873016	0.148607	1	4306	tags=50%, list=25%, signal=67%						KEGG_PROTEIN_EXPORT	KEGG_PROTEIN_EXPORT	Details ...	23	-0.237986	-1.34538	0.146535	0.312157	1	5645	tags=57%, list=33%, signal=84%
REACTOME_FORMATION_OF_THE_HIV1_EARLY_ELONGATION_COMPLEX	REACTOME_FORMATION_OF_THE_HIV1_EARLY_ELONGATION_COMPLEX	Details ...	28	0.231617	1.45833	0.0803213	0.149866	1	4630	tags=50%, list=27%, signal=68%						REACTOME_POST_TRANSLATIONAL_MODIFICATION_SYNTHESIS_OF_GPI_ANCHORED_PROTEINS	REACTOME_POST_TRANSLATIONAL_MODIFICATION_SYNTHESIS_OF_GPI_ANCHORED_PROTEINS	Details ...	26	-0.220971	-1.34478	0.131931	0.311446	1	11442	tags=88%, list=66%, signal=263%
KEGG_LYSINE_DEGRADATION	KEGG_LYSINE_DEGRADATION	Details ...	39	0.192815	1.44798	0.0893536	0.156012	1	6846	tags=59%, list=40%, signal=98%						REACTOME_REGULATION_OF_INSULIN_SECRETION	REACTOME_REGULATION_OF_INSULIN_SECRETION	Details ...	60	-0.147741	-1.33939	0.151515	0.31683	1	6654	tags=53%, list=39%, signal=87%
BIOCARTA_TEL_PATHWAY	BIOCARTA_TEL_PATHWAY	Details ...	17	0.289815	1.44464	0.0912698	0.157609	1	5146	tags=59%, list=30%, signal=84%						REACTOME_NUCLEAR_SIGNALING_BY_ERBB4	REACTOME_NUCLEAR_SIGNALING_BY_ERBB4	Details ...	28	-0.216387	-1.33719	0.156313	0.318071	1	4894	tags=50%, list=28%, signal=70%
REACTOME_RNA_POL_III_TRANSCRIPTION_INITIATION_FROM_TYPE_3_PROMOTER	REACTOME_RNA_POL_III_TRANSCRIPTION_INITIATION_FROM_TYPE_3_PROMOTER	Details ...	25	0.242534	1.44081	0.0910891	0.159459	1	10300	tags=84%, list=60%, signal=209%						REACTOME_INHIBITION_OF_INSULIN_SECRETION_BY_ADRENALINE_NORADRENALINE	REACTOME_INHIBITION_OF_INSULIN_SECRETION_BY_ADRENALINE_NORADRENALINE	Details ...	17	-0.268728	-1.3369	0.131579	0.316969	1	5511	tags=59%, list=32%, signal=86%
BIOCARTA_MITOCHONDRIA_PATHWAY	BIOCARTA_MITOCHONDRIA_PATHWAY	Details ...	20	0.266931	1.4354	0.0900196	0.162632	1	6605	tags=65%, list=38%, signal=105%						BIOCARTA_PDGF_PATHWAY	BIOCARTA_PDGF_PATHWAY	Details ...	30	-0.201893	-1.33377	0.149225	0.319522	1	3995	tags=43%, list=23%, signal=56%
BIOCARTA_IGF1MTOR_PATHWAY	BIOCARTA_IGF1MTOR_PATHWAY	Details ...	19	0.273637	1.42854	0.0826923	0.166875	1	5265	tags=58%, list=31%, signal=83%						KEGG_PHOSPHATIDYLINOSITOL_SIGNALING_SYSTEM	KEGG_PHOSPHATIDYLINOSITOL_SIGNALING_SYSTEM	Details ...	65	-0.138841	-1.33125	0.155242	0.321329	1	10077	tags=72%, list=58%, signal=174%
REACTOME_DEADENYLATION_OF_MRNA	REACTOME_DEADENYLATION_OF_MRNA	Details ...	17	0.287232	1.42746	0.105051	0.166863	1	11272	tags=94%, list=65%, signal=272%						REACTOME_TRANSPORT_OF_INORGANIC_CATIONS_ANIONS_AND_AMINO_ACIDS_OLIGOPEPTIDES	REACTOME_TRANSPORT_OF_INORGANIC_CATIONS_ANIONS_AND_AMINO_ACIDS_OLIGOPEPTIDES	Details ...	52	-0.156674	-1.33015	0.151515	0.321392	1	5925	tags=50%, list=34%, signal=76%
PID_TCR_CALCIUM_PATHWAY	PID_TCR_CALCIUM_PATHWAY	Details ...	20	0.262812	1.42477	0.0933063	0.168158	1	8399	tags=75%, list=49%, signal=146%						REACTOME_PRE_NOTCH_EXPRESSION_AND_PROCESSING	REACTOME_PRE_NOTCH_EXPRESSION_AND_PROCESSING	Details ...	37	-0.187149	-1.32472	0.159596	0.326995	1	3303	tags=38%, list=19%, signal=47%
KEGG_WNT_SIGNALING_PATHWAY	KEGG_WNT_SIGNALING_PATHWAY	Details ...	122	0.109935	1.42401	0.0920245	0.167926	1	8146	tags=58%, list=47%, signal=110%						KEGG_ETHER_LIPID_METABOLISM	KEGG_ETHER_LIPID_METABOLISM	Details ...	17	-0.261114	-1.31907	0.133733	0.33274	1	10710	tags=88%, list=62%, signal=233%
BIOCARTA_CARM_ER_PATHWAY	BIOCARTA_CARM_ER_PATHWAY	Details ...	34	0.197389	1.40195	0.103113	0.183656	1	5220	tags=50%, list=30%, signal=72%						REACTOME_SIGNALING_BY_PDGF	REACTOME_SIGNALING_BY_PDGF	Details ...	106	-0.110581	-1.31627	0.142566	0.334659	1	4447	tags=37%, list=26%, signal=49%
BIOCARTA_TNFR1_PATHWAY	BIOCARTA_TNFR1_PATHWAY	Details ...	28	0.226013	1.39787	0.0989691	0.185951	1	4111	tags=46%, list=24%, signal=61%						REACTOME_SIGNALING_BY_FGFR1_FUSION_MUTANTS	REACTOME_SIGNALING_BY_FGFR1_FUSION_MUTANTS	Details ...	18	-0.256886	-1.31271	0.164436	0.337885	1	5152	tags=56%, list=30%, signal=79%
BIOCARTA_ARF_PATHWAY	BIOCARTA_ARF_PATHWAY	Details ...	16	0.287275	1.38082	0.11553	0.198387	1	4746	tags=56%, list=28%, signal=78%						PID_P53_DOWNSTREAM_PATHWAY	PID_P53_DOWNSTREAM_PATHWAY	Details ...	121	-0.100853	-1.31238	0.147303	0.336857	1	4114	tags=34%, list=24%, signal=44%
REACTOME_PIP3_ACTIVATES_AKT_SIGNALING	REACTOME_PIP3_ACTIVATES_AKT_SIGNALING	Details ...	27	0.217949	1.36483	0.127835	0.210989	1	5184	tags=52%, list=30%, signal=74%						PID_TCPTP_PATHWAY	PID_TCPTP_PATHWAY	Details ...	42	-0.172101	-1.30936	0.148855	0.33937	1	5248	tags=48%, list=30%, signal=68%
KEGG_ALZHEIMERS_DISEASE	KEGG_ALZHEIMERS_DISEASE	Details ...	134	0.0981603	1.35213	0.141473	0.220779	1	5136	tags=40%, list=30%, signal=56%						PID_FAS_PATHWAY	PID_FAS_PATHWAY	Details ...	34	-0.183515	-1.30758	0.161702	0.340376	1	4447	tags=44%, list=26%, signal=59%
PID_CMYB_PATHWAY	PID_CMYB_PATHWAY	Details ...	74	0.13458	1.34423	0.14557	0.227092	1	3977	tags=36%, list=23%, signal=47%						KEGG_REGULATION_OF_AUTOPHAGY	KEGG_REGULATION_OF_AUTOPHAGY	Details ...	19	-0.244676	-1.3064	0.14741	0.3404	1	1231	tags=32%, list=7%, signal=34%
BIOCARTA_MEF2D_PATHWAY	BIOCARTA_MEF2D_PATHWAY	Details ...	15	0.284971	1.33664	0.148077	0.233234	1	7729	tags=73%, list=45%, signal=133%						REACTOME_SEMAPHORIN_INTERACTIONS	REACTOME_SEMAPHORIN_INTERACTIONS	Details ...	59	-0.148264	-1.3058	0.165085	0.339783	1	8845	tags=66%, list=51%, signal=135%
REACTOME_DARPP_32_EVENTS	REACTOME_DARPP_32_EVENTS	Details ...	22	0.242727	1.33173	0.1417	0.236866	1	9920	tags=82%, list=58%, signal=193%						REACTOME_SYNTHESIS_OF_PIPS_AT_THE_PLASMA_MEMBRANE	REACTOME_SYNTHESIS_OF_PIPS_AT_THE_PLASMA_MEMBRANE	Details ...	24	-0.224884	-1.30013	0.172277	0.345801	1	3311	tags=42%, list=19%, signal=52%
REACTOME_PKB_MEDIATED_EVENTS	REACTOME_PKB_MEDIATED_EVENTS	Details ...	28	0.208128	1.32323	0.146586	0.243535	1	11188	tags=86%, list=65%, signal=244%						BIOCARTA_GSK3_PATHWAY	BIOCARTA_GSK3_PATHWAY	Details ...	25	-0.21768	-1.29694	0.145418	0.348586	1	3148	tags=40%, list=18%, signal=49%
REACTOME_FORMATION_OF_RNA_POL_II_ELONGATION_COMPLEX_	REACTOME_FORMATION_OF_RNA_POL_II_ELONGATION_COMPLEX_	Details ...	38	0.179003	1.30952	0.153242	0.255916	1	4630	tags=45%, list=27%, signal=61%						KEGG_VASCULAR_SMOOTH_MUSCLE_CONTRACTION	KEGG_VASCULAR_SMOOTH_MUSCLE_CONTRACTION	Details ...	79	-0.12457	-1.2873	0.167715	0.360142	1	12478	tags=85%, list=72%, signal=306%
PID_REG_GR_PATHWAY	PID_REG_GR_PATHWAY	Details ...	61	0.142068	1.30922	0.16632	0.255187	1	5469	tags=46%, list=32%, signal=67%						KEGG_O_GLYCAN_BIOSYNTHESIS	KEGG_O_GLYCAN_BIOSYNTHESIS	Details ...	21	-0.229587	-1.28191	0.187368	0.366085	1	2614	tags=38%, list=15%, signal=45%
REACTOME_SYNTHESIS_AND_INTERCONVERSION_OF_NUCLEOTIDE_DI_AND_TRIPHOSPHATES	REACTOME_SYNTHESIS_AND_INTERCONVERSION_OF_NUCLEOTIDE_DI_AND_TRIPHOSPHATES	Details ...	18	0.259087	1.30457	0.154902	0.258795	1	1283	tags=33%, list=7%, signal=36%						PID_P75_NTR_PATHWAY	PID_P75_NTR_PATHWAY	Details ...	60	-0.141611	-1.28026	0.195072	0.366792	1	7908	tags=60%, list=46%, signal=111%
REACTOME_GENERIC_TRANSCRIPTION_PATHWAY	REACTOME_GENERIC_TRANSCRIPTION_PATHWAY	Details ...	315	0.062981	1.30154	0.163743	0.260948	1	15727	tags=97%, list=91%, signal=1096%						BIOCARTA_MET_PATHWAY	BIOCARTA_MET_PATHWAY	Details ...	35	-0.181574	-1.2758	0.162791	0.371493	1	5248	tags=49%, list=30%, signal=70%
REACTOME_AMINO_ACID_TRANSPORT_ACROSS_THE_PLASMA_MEMBRANE	REACTOME_AMINO_ACID_TRANSPORT_ACROSS_THE_PLASMA_MEMBRANE	Details ...	19	0.244838	1.29582	0.170782	0.265624	1	3040	tags=42%, list=18%, signal=51%						PID_IGF1_PATHWAY	PID_IGF1_PATHWAY	Details ...	28	-0.203202	-1.27465	0.179487	0.371636	1	6967	tags=61%, list=40%, signal=102%
REACTOME_SMAD2_SMAD3_SMAD4_HETEROTRIMER_REGULATES_TRANSCRIPTION	REACTOME_SMAD2_SMAD3_SMAD4_HETEROTRIMER_REGULATES_TRANSCRIPTION	Details ...	25	0.218649	1.29214	0.176113	0.268245	1	7954	tags=68%, list=46%, signal=126%						KEGG_ALDOSTERONE_REGULATED_SODIUM_REABSORPTION	KEGG_ALDOSTERONE_REGULATED_SODIUM_REABSORPTION	Details ...	25	-0.213798	-1.27277	0.154455	0.372922	1	6661	tags=60%, list=39%, signal=98%
REACTOME_SIGNALING_BY_TGF_BETA_RECEPTOR_COMPLEX	REACTOME_SIGNALING_BY_TGF_BETA_RECEPTOR_COMPLEX	Details ...	59	0.137741	1.27734	0.175097	0.282937	1	10776	tags=76%, list=63%, signal=203%						BIOCARTA_NTHI_PATHWAY	BIOCARTA_NTHI_PATHWAY	Details ...	22	-0.223374	-1.27221	0.181263	0.372176	1	3206	tags=41%, list=19%, signal=50%
KEGG_BUTANOATE_METABOLISM	KEGG_BUTANOATE_METABOLISM	Details ...	27	0.205351	1.26837	0.182952	0.291408	1	2848	tags=37%, list=17%, signal=44%						BIOCARTA_TNFR2_PATHWAY	BIOCARTA_TNFR2_PATHWAY	Details ...	17	-0.254598	-1.27159	0.181087	0.371481	1	8795	tags=76%, list=51%, signal=156%
BIOCARTA_MAL_PATHWAY	BIOCARTA_MAL_PATHWAY	Details ...	17	0.253969	1.26666	0.184426	0.292071	1	10831	tags=88%, list=63%, signal=237%						ST_MYOCYTE_AD_PATHWAY	ST_MYOCYTE_AD_PATHWAY	Details ...	19	-0.238977	-1.26959	0.189723	0.372722	1	2236	tags=37%, list=13%, signal=42%
REACTOME_P75_NTR_RECEPTOR_MEDIATED_SIGNALLING	REACTOME_P75_NTR_RECEPTOR_MEDIATED_SIGNALLING	Details ...	69	0.127472	1.25447	0.188755	0.304517	1	3555	tags=33%, list=21%, signal=42%						REACTOME_ION_CHANNEL_TRANSPORT	REACTOME_ION_CHANNEL_TRANSPORT	Details ...	28	-0.200634	-1.26932	0.177264	0.371683	1	5165	tags=50%, list=30%, signal=71%
BIOCARTA_HIVNEF_PATHWAY	BIOCARTA_HIVNEF_PATHWAY	Details ...	56	0.141002	1.24204	0.194059	0.317257	1	4962	tags=43%, list=29%, signal=60%						PID_GMCSF_PATHWAY	PID_GMCSF_PATHWAY	Details ...	31	-0.18895	-1.26904	0.193939	0.370604	1	7312	tags=61%, list=42%, signal=106%
KEGG_COLORECTAL_CANCER	KEGG_COLORECTAL_CANCER	Details ...	59	0.136169	1.2416	0.188492	0.316591	1	10803	tags=76%, list=63%, signal=204%						REACTOME_TOLL_RECEPTOR_CASCADES	REACTOME_TOLL_RECEPTOR_CASCADES	Details ...	102	-0.109221	-1.26897	0.179487	0.369286	1	10800	tags=74%, list=63%, signal=196%
PID_MYC_PATHWAY	PID_MYC_PATHWAY	Details ...	25	0.205459	1.23814	0.206612	0.319509	1	5424	tags=52%, list=31%, signal=76%						PID_NETRIN_PATHWAY	PID_NETRIN_PATHWAY	Details ...	28	-0.201389	-1.26843	0.19596	0.368557	1	5152	tags=50%, list=30%, signal=71%
PID_HIV_NEF_PATHWAY	PID_HIV_NEF_PATHWAY	Details ...	32	0.181059	1.2317	0.212476	0.325643	1	4962	tags=47%, list=29%, signal=66%						PID_IFNG_PATHWAY	PID_IFNG_PATHWAY	Details ...	39	-0.167715	-1.26405	0.180894	0.37312	1	13465	tags=95%, list=78%, signal=433%
REACTOME_SIGNALING_BY_NOTCH1	REACTOME_SIGNALING_BY_NOTCH1	Details ...	61	0.130073	1.21594	0.192547	0.343212	1	5110	tags=43%, list=30%, signal=60%						KEGG_LEUKOCYTE_TRANSENDOTHELIAL_MIGRATION	KEGG_LEUKOCYTE_TRANSENDOTHELIAL_MIGRATION	Details ...	82	-0.121274	-1.26035	0.196498	0.376729	1	14732	tags=98%, list=85%, signal=669%
REACTOME_DESTABILIZATION_OF_MRNA_BY_TRISTETRAPROLIN_TTP	REACTOME_DESTABILIZATION_OF_MRNA_BY_TRISTETRAPROLIN_TTP	Details ...	17	0.247244	1.21541	0.227459	0.342545	1	7906	tags=71%, list=46%, signal=130%						ST_JNK_MAPK_PATHWAY	ST_JNK_MAPK_PATHWAY	Details ...	38	-0.172645	-1.25927	0.188377	0.376844	1	7462	tags=61%, list=43%, signal=107%
REACTOME_MUSCLE_CONTRACTION	REACTOME_MUSCLE_CONTRACTION	Details ...	36	0.17083	1.21394	0.226721	0.342918	1	7113	tags=58%, list=41%, signal=99%						PID_IL2_PI3K_PATHWAY	PID_IL2_PI3K_PATHWAY	Details ...	28	-0.197204	-1.24973	0.198039	0.388749	1	5224	tags=50%, list=30%, signal=72%
PID_PI3KCI_AKT_PATHWAY	PID_PI3KCI_AKT_PATHWAY	Details ...	33	0.179464	1.20136	0.231499	0.357071	1	5267	tags=48%, list=31%, signal=70%						KEGG_FOCAL_ADHESION	KEGG_FOCAL_ADHESION	Details ...	168	-0.0811886	-1.24933	0.189135	0.38789	1	5385	tags=39%, list=31%, signal=57%
BIOCARTA_CALCINEURIN_PATHWAY	BIOCARTA_CALCINEURIN_PATHWAY	Details ...	16	0.244747	1.1953	0.237094	0.36353	1	7632	tags=69%, list=44%, signal=123%						PID_PI3K_PLC_TRK_PATHWAY	PID_PI3K_PLC_TRK_PATHWAY	Details ...	33	-0.183561	-1.24872	0.194332	0.387382	1	6765	tags=58%, list=39%, signal=95%
REACTOME_OPIOID_SIGNALLING	REACTOME_OPIOID_SIGNALLING	Details ...	58	0.137522	1.18422	0.236	0.37616	1	6847	tags=53%, list=40%, signal=88%						PID_INTEGRIN3_PATHWAY	PID_INTEGRIN3_PATHWAY	Details ...	37	-0.170235	-1.24608	0.206963	0.389636	1	1731	tags=27%, list=10%, signal=30%
REACTOME_ACTIVATION_OF_BH3_ONLY_PROTEINS	REACTOME_ACTIVATION_OF_BH3_ONLY_PROTEINS	Details ...	16	0.246791	1.1829	0.252505	0.376475	1	4366	tags=50%, list=25%, signal=67%						PID_TGFBR_PATHWAY	PID_TGFBR_PATHWAY	Details ...	54	-0.141519	-1.23366	0.20911	0.406163	1	7462	tags=57%, list=43%, signal=101%
BIOCARTA_MTOR_PATHWAY	BIOCARTA_MTOR_PATHWAY	Details ...	23	0.20305	1.17272	0.267782	0.388596	1	5495	tags=52%, list=32%, signal=77%						PID_P38_ALPHA_BETA_PATHWAY	PID_P38_ALPHA_BETA_PATHWAY	Details ...	28	-0.191352	-1.23309	0.201161	0.405406	1	12094	tags=89%, list=70%, signal=299%
REACTOME_PPARA_ACTIVATES_GENE_EXPRESSION	REACTOME_PPARA_ACTIVATES_GENE_EXPRESSION	Details ...	92	0.104086	1.16979	0.267207	0.391012	1	3272	tags=29%, list=19%, signal=36%						REACTOME_IL1_SIGNALING	REACTOME_IL1_SIGNALING	Details ...	36	-0.17214	-1.22385	0.200426	0.417322	1	3742	tags=39%, list=22%, signal=50%
REACTOME_CA_DEPENDENT_EVENTS	REACTOME_CA_DEPENDENT_EVENTS	Details ...	22	0.208725	1.16855	0.253493	0.391195	1	6589	tags=59%, list=38%, signal=96%						PID_PDGFRA_PATHWAY	PID_PDGFRA_PATHWAY	Details ...	21	-0.220962	-1.22212	0.242126	0.418372	1	5224	tags=52%, list=30%, signal=75%
KEGG_TIGHT_JUNCTION	KEGG_TIGHT_JUNCTION	Details ...	96	0.103275	1.16757	0.276553	0.390955	1	4691	tags=38%, list=27%, signal=51%						REACTOME_HEMOSTASIS	REACTOME_HEMOSTASIS	Details ...	331	-0.0586237	-1.2203	0.217899	0.419564	1	4216	tags=30%, list=24%, signal=39%
KEGG_TGF_BETA_SIGNALING_PATHWAY	KEGG_TGF_BETA_SIGNALING_PATHWAY	Details ...	73	0.116006	1.16622	0.259843	0.391247	1	11935	tags=81%, list=69%, signal=262%						REACTOME_TRIGLYCERIDE_BIOSYNTHESIS	REACTOME_TRIGLYCERIDE_BIOSYNTHESIS	Details ...	34	-0.176488	-1.21521	0.214286	0.425678	1	9129	tags=71%, list=53%, signal=150%
REACTOME_FORMATION_OF_INCISION_COMPLEX_IN_GG_NER	REACTOME_FORMATION_OF_INCISION_COMPLEX_IN_GG_NER	Details ...	21	0.207684	1.16077	0.262834	0.397003	1	4630	tags=48%, list=27%, signal=65%						REACTOME_SIGNALING_BY_GPCR	REACTOME_SIGNALING_BY_GPCR	Details ...	288	-0.0613671	-1.20724	0.236948	0.436312	1	14876	tags=92%, list=86%, signal=664%
PID_EPHRINB_REV_PATHWAY	PID_EPHRINB_REV_PATHWAY	Details ...	22	0.205931	1.16035	0.241597	0.396093	1	9770	tags=77%, list=57%, signal=178%						REACTOME_ANTIGEN_ACTIVATES_B_CELL_RECEPTOR_LEADING_TO_GENERATION_OF_SECOND_MESSENGERS	REACTOME_ANTIGEN_ACTIVATES_B_CELL_RECEPTOR_LEADING_TO_GENERATION_OF_SECOND_MESSENGERS	Details ...	22	-0.211739	-1.20361	0.22824	0.440387	1	2623	tags=36%, list=15%, signal=43%
KEGG_PORPHYRIN_AND_CHLOROPHYLL_METABOLISM	KEGG_PORPHYRIN_AND_CHLOROPHYLL_METABOLISM	Details ...	20	0.214238	1.14934	0.267574	0.40945	1	9235	tags=75%, list=54%, signal=161%						REACTOME_LIPID_DIGESTION_MOBILIZATION_AND_TRANSPORT	REACTOME_LIPID_DIGESTION_MOBILIZATION_AND_TRANSPORT	Details ...	27	-0.190048	-1.20153	0.221311	0.442001	1	5666	tags=52%, list=33%, signal=77%
REACTOME_ABORTIVE_ELONGATION_OF_HIV1_TRANSCRIPT_IN_THE_ABSENCE_OF_TAT	REACTOME_ABORTIVE_ELONGATION_OF_HIV1_TRANSCRIPT_IN_THE_ABSENCE_OF_TAT	Details ...	18	0.220892	1.13195	0.288	0.432033	1	3855	tags=44%, list=22%, signal=57%						PID_INTEGRIN5_PATHWAY	PID_INTEGRIN5_PATHWAY	Details ...	15	-0.252478	-1.19967	0.24502	0.4433	1	1398	tags=33%, list=8%, signal=36%
PID_HDAC_CLASSII_PATHWAY	PID_HDAC_CLASSII_PATHWAY	Details ...	32	0.167771	1.13124	0.286837	0.431401	1	5729	tags=50%, list=33%, signal=75%						REACTOME_BIOSYNTHESIS_OF_THE_N_GLYCAN_PRECURSOR_DOLICHOL_LIPID_LINKED_OLIGOSACCHARIDE_LLO_AND_TRANSFER_TO_A_NASCENT_PROTEIN	REACTOME_BIOSYNTHESIS_OF_THE_N_GLYCAN_PRECURSOR_DOLICHOL_LIPID_LINKED_OLIGOSACCHARIDE_LLO_AND_TRANSFER_TO_A_NASCENT_PROTEIN	Details ...	28	-0.194003	-1.19303	0.223124	0.452079	1	11433	tags=86%, list=66%, signal=254%
REACTOME_ELONGATION_ARREST_AND_RECOVERY	REACTOME_ELONGATION_ARREST_AND_RECOVERY	Details ...	26	0.187694	1.12824	0.314961	0.434116	1	13338	tags=96%, list=77%, signal=425%						BIOCARTA_TGFB_PATHWAY	BIOCARTA_TGFB_PATHWAY	Details ...	18	-0.231046	-1.19178	0.25	0.45236	1	13255	tags=100%, list=77%, signal=433%
KEGG_HEDGEHOG_SIGNALING_PATHWAY	KEGG_HEDGEHOG_SIGNALING_PATHWAY	Details ...	34	0.163243	1.1229	0.295082	0.440276	1	6314	tags=53%, list=37%, signal=83%						REACTOME_SYNTHESIS_OF_GLYCOSYLPHOSPHATIDYLINOSITOL_GPI	REACTOME_SYNTHESIS_OF_GLYCOSYLPHOSPHATIDYLINOSITOL_GPI	Details ...	17	-0.238018	-1.18616	0.254697	0.459592	1	10094	tags=82%, list=59%, signal=199%
SIG_PIP3_SIGNALING_IN_CARDIAC_MYOCTES	SIG_PIP3_SIGNALING_IN_CARDIAC_MYOCTES	Details ...	59	0.124101	1.12036	0.32216	0.442428	1	4001	tags=36%, list=23%, signal=46%						PID_IL8_CXCR1_PATHWAY	PID_IL8_CXCR1_PATHWAY	Details ...	18	-0.239515	-1.18481	0.238806	0.460181	1	5451	tags=56%, list=32%, signal=81%
PID_NFAT_3PATHWAY	PID_NFAT_3PATHWAY	Details ...	48	0.139386	1.11984	0.295635	0.441603	1	13758	tags=94%, list=80%, signal=464%						KEGG_RETINOL_METABOLISM	KEGG_RETINOL_METABOLISM	Details ...	18	-0.229132	-1.18235	0.256917	0.462452	1	6587	tags=61%, list=38%, signal=99%
REACTOME_TRANSCRIPTIONAL_ACTIVITY_OF_SMAD2_SMAD3_SMAD4_HETEROTRIMER	REACTOME_TRANSCRIPTIONAL_ACTIVITY_OF_SMAD2_SMAD3_SMAD4_HETEROTRIMER	Details ...	36	0.15653	1.11795	0.317073	0.442865	1	11188	tags=81%, list=65%, signal=229%						PID_TCR_PATHWAY	PID_TCR_PATHWAY	Details ...	43	-0.153669	-1.17471	0.248963	0.472958	1	4172	tags=40%, list=24%, signal=52%
BIOCARTA_ATM_PATHWAY	BIOCARTA_ATM_PATHWAY	Details ...	20	0.210793	1.11712	0.307377	0.442476	1	4125	tags=45%, list=24%, signal=59%						PID_INSULIN_PATHWAY	PID_INSULIN_PATHWAY	Details ...	44	-0.151817	-1.17236	0.264344	0.474981	1	5224	tags=45%, list=30%, signal=65%
KEGG_P53_SIGNALING_PATHWAY	KEGG_P53_SIGNALING_PATHWAY	Details ...	61	0.124012	1.11614	0.291188	0.442431	1	412	tags=15%, list=2%, signal=15%						KEGG_T_CELL_RECEPTOR_SIGNALING_PATHWAY	KEGG_T_CELL_RECEPTOR_SIGNALING_PATHWAY	Details ...	75	-0.114791	-1.17159	0.26078	0.474643	1	7681	tags=56%, list=45%, signal=101%
REACTOME_DOWNSTREAM_SIGNAL_TRANSDUCTION	REACTOME_DOWNSTREAM_SIGNAL_TRANSDUCTION	Details ...	83	0.106117	1.11148	0.319588	0.447445	1	6691	tags=49%, list=39%, signal=80%						REACTOME_PHASE_II_CONJUGATION	REACTOME_PHASE_II_CONJUGATION	Details ...	39	-0.155302	-1.15678	0.27307	0.497775	1	4842	tags=44%, list=28%, signal=60%
REACTOME_DOWNREGULATION_OF_TGF_BETA_RECEPTOR_SIGNALING	REACTOME_DOWNREGULATION_OF_TGF_BETA_RECEPTOR_SIGNALING	Details ...	21	0.206547	1.10782	0.327381	0.451022	1	2188	tags=33%, list=13%, signal=38%						ST_G_ALPHA_I_PATHWAY	ST_G_ALPHA_I_PATHWAY	Details ...	32	-0.171082	-1.15673	0.277228	0.496097	1	6751	tags=56%, list=39%, signal=92%
KEGG_STEROID_BIOSYNTHESIS	KEGG_STEROID_BIOSYNTHESIS	Details ...	15	0.233159	1.10725	0.324649	0.450349	1	8621	tags=73%, list=50%, signal=147%						PID_IL2_1PATHWAY	PID_IL2_1PATHWAY	Details ...	45	-0.143459	-1.15297	0.288306	0.500941	1	4045	tags=38%, list=23%, signal=49%
SIG_CHEMOTAXIS	SIG_CHEMOTAXIS	Details ...	38	0.149456	1.10434	0.353414	0.453072	1	5138	tags=45%, list=30%, signal=64%						KEGG_METABOLISM_OF_XENOBIOTICS_BY_CYTOCHROME_P450	KEGG_METABOLISM_OF_XENOBIOTICS_BY_CYTOCHROME_P450	Details ...	26	-0.191865	-1.15283	0.276507	0.49937	1	3990	tags=42%, list=23%, signal=55%
PID_HDAC_CLASSI_PATHWAY	PID_HDAC_CLASSI_PATHWAY	Details ...	62	0.118855	1.10355	0.333333	0.452628	1	2683	tags=27%, list=16%, signal=32%						REACTOME_REGULATION_OF_INSULIN_SECRETION_BY_GLUCAGON_LIKE_PEPTIDE1	REACTOME_REGULATION_OF_INSULIN_SECRETION_BY_GLUCAGON_LIKE_PEPTIDE1	Details ...	30	-0.174872	-1.15054	0.286008	0.501753	1	7906	tags=63%, list=46%, signal=117%
KEGG_PROSTATE_CANCER	KEGG_PROSTATE_CANCER	Details ...	80	0.101767	1.08554	0.335391	0.477495	1	5146	tags=40%, list=30%, signal=57%						KEGG_ALANINE_ASPARTATE_AND_GLUTAMATE_METABOLISM	KEGG_ALANINE_ASPARTATE_AND_GLUTAMATE_METABOLISM	Details ...	26	-0.190501	-1.15041	0.2846	0.500316	1	2688	tags=35%, list=16%, signal=41%
REACTOME_SIGNALING_BY_SCF_KIT	REACTOME_SIGNALING_BY_SCF_KIT	Details ...	68	0.111293	1.07453	0.353877	0.4925	1	5184	tags=41%, list=30%, signal=59%						BIOCARTA_RHO_PATHWAY	BIOCARTA_RHO_PATHWAY	Details ...	30	-0.17587	-1.1478	0.279022	0.50278	1	5017	tags=47%, list=29%, signal=66%
REACTOME_COSTIMULATION_BY_THE_CD28_FAMILY	REACTOME_COSTIMULATION_BY_THE_CD28_FAMILY	Details ...	44	0.133919	1.06662	0.355469	0.502812	1	5138	tags=43%, list=30%, signal=61%						PID_ENDOTHELIN_PATHWAY	PID_ENDOTHELIN_PATHWAY	Details ...	51	-0.135412	-1.14272	0.27593	0.509442	1	11527	tags=80%, list=67%, signal=242%
REACTOME_PI3K_AKT_ACTIVATION	REACTOME_PI3K_AKT_ACTIVATION	Details ...	35	0.15655	1.06376	0.374741	0.50547	1	5184	tags=46%, list=30%, signal=65%						ST_ERK1_ERK2_MAPK_PATHWAY	ST_ERK1_ERK2_MAPK_PATHWAY	Details ...	30	-0.173788	-1.13901	0.272349	0.513963	1	8499	tags=67%, list=49%, signal=131%
REACTOME_MAP_KINASE_ACTIVATION_IN_TLR_CASCADE	REACTOME_MAP_KINASE_ACTIVATION_IN_TLR_CASCADE	Details ...	49	0.127054	1.05759	0.376494	0.513179	1	13992	tags=94%, list=81%, signal=498%						KEGG_CALCIUM_SIGNALING_PATHWAY	KEGG_CALCIUM_SIGNALING_PATHWAY	Details ...	112	-0.0918403	-1.13341	0.276892	0.521504	1	14429	tags=93%, list=84%, signal=567%
PID_INSULIN_GLUCOSE_PATHWAY	PID_INSULIN_GLUCOSE_PATHWAY	Details ...	21	0.18816	1.04179	0.386694	0.536122	1	4966	tags=48%, list=29%, signal=67%						BIOCARTA_AGR_PATHWAY	BIOCARTA_AGR_PATHWAY	Details ...	32	-0.166718	-1.13252	0.29666	0.521318	1	7903	tags=63%, list=46%, signal=115%
BIOCARTA_ETS_PATHWAY	BIOCARTA_ETS_PATHWAY	Details ...	18	0.202418	1.03763	0.403194	0.54111	1	4173	tags=44%, list=24%, signal=59%						REACTOME_GROWTH_HORMONE_RECEPTOR_SIGNALING	REACTOME_GROWTH_HORMONE_RECEPTOR_SIGNALING	Details ...	19	-0.217565	-1.13113	0.288931	0.521875	1	7139	tags=63%, list=41%, signal=108%
PID_HEDGEHOG_GLI_PATHWAY	PID_HEDGEHOG_GLI_PATHWAY	Details ...	44	0.133993	1.03216	0.396484	0.548571	1	12969	tags=89%, list=75%, signal=357%						KEGG_NOD_LIKE_RECEPTOR_SIGNALING_PATHWAY	KEGG_NOD_LIKE_RECEPTOR_SIGNALING_PATHWAY	Details ...	49	-0.137461	-1.12896	0.315589	0.523798	1	9947	tags=71%, list=58%, signal=168%
REACTOME_INTRINSIC_PATHWAY_FOR_APOPTOSIS	REACTOME_INTRINSIC_PATHWAY_FOR_APOPTOSIS	Details ...	28	0.1651	1.02956	0.415058	0.551011	1	13159	tags=93%, list=76%, signal=392%						SIG_IL4RECEPTOR_IN_B_LYPHOCYTES	SIG_IL4RECEPTOR_IN_B_LYPHOCYTES	Details ...	26	-0.185467	-1.12837	0.31028	0.523073	1	6751	tags=58%, list=39%, signal=95%
REACTOME_AMINO_ACID_AND_OLIGOPEPTIDE_SLC_TRANSPORTERS	REACTOME_AMINO_ACID_AND_OLIGOPEPTIDE_SLC_TRANSPORTERS	Details ...	26	0.169926	1.0288	0.40856	0.550422	1	3040	tags=35%, list=18%, signal=42%						REACTOME_SIGNALING_BY_FGFR_MUTANTS	REACTOME_SIGNALING_BY_FGFR_MUTANTS	Details ...	32	-0.165942	-1.12638	0.281893	0.524417	1	5224	tags=47%, list=30%, signal=67%
REACTOME_GAB1_SIGNALOSOME	REACTOME_GAB1_SIGNALOSOME	Details ...	36	0.143834	1.02854	0.415205	0.549013	1	5184	tags=44%, list=30%, signal=63%						REACTOME_DOWNSTREAM_TCR_SIGNALING	REACTOME_DOWNSTREAM_TCR_SIGNALING	Details ...	22	-0.201029	-1.1243	0.307692	0.5261	1	5157	tags=50%, list=30%, signal=71%
REACTOME_DOWNREGULATION_OF_SMAD2_3_SMAD4_TRANSCRIPTIONAL_ACTIVITY	REACTOME_DOWNREGULATION_OF_SMAD2_3_SMAD4_TRANSCRIPTIONAL_ACTIVITY		19	0.192965	1.02572	0.396825	0.551806	1	11188	tags=84%, list=65%, signal=240%						PID_ERBB1_DOWNSTREAM_PATHWAY	PID_ERBB1_DOWNSTREAM_PATHWAY		102	-0.0938867	-1.12043	0.299807	0.530916	1	5319	tags=40%, list=31%, signal=58%
BIOCARTA_MPR_PATHWAY	BIOCARTA_MPR_PATHWAY		30	0.156584	1.01974	0.43	0.559798	1	4198	tags=40%, list=24%, signal=53%						REACTOME_BOTULINUM_NEUROTOXICITY	REACTOME_BOTULINUM_NEUROTOXICITY		17	-0.222404	-1.11637	0.310621	0.536209	1	7322	tags=65%, list=42%, signal=112%
REACTOME_YAP1_AND_WWTR1_TAZ_STIMULATED_GENE_EXPRESSION	REACTOME_YAP1_AND_WWTR1_TAZ_STIMULATED_GENE_EXPRESSION		21	0.185482	1.01729	0.424797	0.56201	1	1730	tags=29%, list=10%, signal=32%						REACTOME_SEMA4D_INDUCED_CELL_MIGRATION_AND_GROWTH_CONE_COLLAPSE	REACTOME_SEMA4D_INDUCED_CELL_MIGRATION_AND_GROWTH_CONE_COLLAPSE		22	-0.197156	-1.11468	0.285429	0.537312	1	9923	tags=77%, list=58%, signal=182%
KEGG_GLUTATHIONE_METABOLISM	KEGG_GLUTATHIONE_METABOLISM		41	0.135879	1.01191	0.427146	0.569064	1	3547	tags=34%, list=21%, signal=43%						NABA_COLLAGENS	NABA_COLLAGENS		36	-0.156391	-1.11427	0.317427	0.536239	1	6406	tags=53%, list=37%, signal=84%
REACTOME_BMAL1_CLOCK_NPAS2_ACTIVATES_CIRCADIAN_EXPRESSION	REACTOME_BMAL1_CLOCK_NPAS2_ACTIVATES_CIRCADIAN_EXPRESSION		32	0.15101	1.01096	0.436992	0.56866	1	2248	tags=28%, list=13%, signal=32%						KEGG_FC_GAMMA_R_MEDIATED_PHAGOCYTOSIS	KEGG_FC_GAMMA_R_MEDIATED_PHAGOCYTOSIS		74	-0.110302	-1.11297	0.301556	0.536581	1	14641	tags=96%, list=85%, signal=636%
REACTOME_MAPK_TARGETS_NUCLEAR_EVENTS_MEDIATED_BY_MAP_KINASES	REACTOME_MAPK_TARGETS_NUCLEAR_EVENTS_MEDIATED_BY_MAP_KINASES		30	0.157146	1.0101	0.405769	0.568203	1	9932	tags=73%, list=58%, signal=173%						REACTOME_METABOLISM_OF_VITAMINS_AND_COFACTORS	REACTOME_METABOLISM_OF_VITAMINS_AND_COFACTORS		48	-0.134592	-1.11213	0.324627	0.536167	1	3073	tags=31%, list=18%, signal=38%
PID_BETA_CATENIN_NUC_PATHWAY	PID_BETA_CATENIN_NUC_PATHWAY		61	0.108904	1.00851	0.427975	0.568879	1	5191	tags=41%, list=30%, signal=58%						PID_EPHB_FWD_PATHWAY	PID_EPHB_FWD_PATHWAY		38	-0.148758	-1.11062	0.309804	0.537015	1	5152	tags=45%, list=30%, signal=64%
REACTOME_PLC_BETA_MEDIATED_EVENTS	REACTOME_PLC_BETA_MEDIATED_EVENTS		32	0.149077	1.00433	0.433054	0.574105	1	6589	tags=53%, list=38%, signal=86%						PID_IL8_CXCR2_PATHWAY	PID_IL8_CXCR2_PATHWAY		24	-0.188559	-1.10849	0.299803	0.539269	1	4654	tags=46%, list=27%, signal=63%
KEGG_GLIOMA	KEGG_GLIOMA		58	0.108339	0.998807	0.421907	0.581361	1	6754	tags=50%, list=39%, signal=82%						PID_PI3KCI_PATHWAY	PID_PI3KCI_PATHWAY		38	-0.148758	-1.10823	0.336864	0.538061	1	5152	tags=45%, list=30%, signal=64%
SIG_INSULIN_RECEPTOR_PATHWAY_IN_CARDIAC_MYOCYTES	SIG_INSULIN_RECEPTOR_PATHWAY_IN_CARDIAC_MYOCYTES		47	0.120816	0.995863	0.426229	0.584434	1	4522	tags=38%, list=26%, signal=52%						REACTOME_G_ALPHA_S_SIGNALLING_EVENTS	REACTOME_G_ALPHA_S_SIGNALLING_EVENTS		54	-0.126967	-1.10657	0.321862	0.539042	1	14732	tags=98%, list=85%, signal=675%
BIOCARTA_HDAC_PATHWAY	BIOCARTA_HDAC_PATHWAY		23	0.172223	0.99198	0.469345	0.589289	1	8273	tags=65%, list=48%, signal=125%						REACTOME_NITRIC_OXIDE_STIMULATES_GUANYLATE_CYCLASE	REACTOME_NITRIC_OXIDE_STIMULATES_GUANYLATE_CYCLASE		16	-0.232069	-1.10605	0.327161	0.538238	1	12160	tags=94%, list=71%, signal=318%
REACTOME_CTLA4_INHIBITORY_SIGNALING	REACTOME_CTLA4_INHIBITORY_SIGNALING		18	0.191206	0.985462	0.458678	0.598173	1	4366	tags=44%, list=25%, signal=59%						REACTOME_SHC1_EVENTS_IN_EGFR_SIGNALING	REACTOME_SHC1_EVENTS_IN_EGFR_SIGNALING		15	-0.230417	-1.10155	0.323711	0.544497	1	5224	tags=53%, list=30%, signal=76%
REACTOME_TGF_BETA_RECEPTOR_SIGNALING_ACTIVATES_SMADS	REACTOME_TGF_BETA_RECEPTOR_SIGNALING_ACTIVATES_SMADS		24	0.166662	0.980513	0.436475	0.604503	1	1439	tags=25%, list=8%, signal=27%						BIOCARTA_CXCR4_PATHWAY	BIOCARTA_CXCR4_PATHWAY		20	-0.208158	-1.09847	0.306084	0.548126	1	6757	tags=60%, list=39%, signal=99%
ST_FAS_SIGNALING_PATHWAY	ST_FAS_SIGNALING_PATHWAY		59	0.109773	0.978655	0.45509	0.605878	1	3955	tags=34%, list=23%, signal=44%						BIOCARTA_IL1R_PATHWAY	BIOCARTA_IL1R_PATHWAY		28	-0.172194	-1.09784	0.334702	0.54755	1	9962	tags=75%, list=58%, signal=177%
REACTOME_PI3K_EVENTS_IN_ERBB4_SIGNALING	REACTOME_PI3K_EVENTS_IN_ERBB4_SIGNALING		34	0.140543	0.968556	0.482422	0.620962	1	5184	tags=44%, list=30%, signal=63%						REACTOME_ACTIVATED_AMPK_STIMULATES_FATTY_ACID_OXIDATION_IN_MUSCLE	REACTOME_ACTIVATED_AMPK_STIMULATES_FATTY_ACID_OXIDATION_IN_MUSCLE		18	-0.214324	-1.09527	0.329435	0.550415	1	10671	tags=83%, list=62%, signal=219%
PID_INTEGRIN_CS_PATHWAY	PID_INTEGRIN_CS_PATHWAY		20	0.184336	0.968318	0.502857	0.619325	1	7165	tags=60%, list=42%, signal=103%						PID_HDAC_CLASSIII_PATHWAY	PID_HDAC_CLASSIII_PATHWAY		25	-0.180916	-1.08991	0.351779	0.558222	1	7916	tags=64%, list=46%, signal=118%
REACTOME_GLYCOGEN_BREAKDOWN_GLYCOGENOLYSIS	REACTOME_GLYCOGEN_BREAKDOWN_GLYCOGENOLYSIS		16	0.203674	0.965585	0.48728	0.622246	1	9416	tags=75%, list=55%, signal=165%						REACTOME_SIGNALLING_TO_RAS	REACTOME_SIGNALLING_TO_RAS		26	-0.181515	-1.0881	0.350598	0.559608	1	6819	tags=58%, list=40%, signal=95%
BIOCARTA_WNT_PATHWAY	BIOCARTA_WNT_PATHWAY		25	0.162243	0.962233	0.470363	0.625833	1	10303	tags=76%, list=60%, signal=189%						PID_SYNDECAN_2_PATHWAY	PID_SYNDECAN_2_PATHWAY		29	-0.16737	-1.08737	0.337187	0.559069	1	7817	tags=62%, list=45%, signal=113%
PID_CASPASE_PATHWAY	PID_CASPASE_PATHWAY		46	0.120966	0.958434	0.495968	0.630177	1	3539	tags=33%, list=21%, signal=41%						KEGG_GLYCOSPHINGOLIPID_BIOSYNTHESIS_GANGLIO_SERIES	KEGG_GLYCOSPHINGOLIPID_BIOSYNTHESIS_GANGLIO_SERIES		15	-0.228373	-1.08704	0.351562	0.55789	1	1813	tags=33%, list=11%, signal=37%
PID_FGF_PATHWAY	PID_FGF_PATHWAY		43	0.123566	0.957744	0.50478	0.629379	1	6691	tags=51%, list=39%, signal=83%						PID_RAC1_PATHWAY	PID_RAC1_PATHWAY		47	-0.131712	-1.08558	0.328244	0.558627	1	5070	tags=43%, list=29%, signal=60%
PID_FOXO_PATHWAY	PID_FOXO_PATHWAY		46	0.120418	0.955388	0.480315	0.631433	1	3923	tags=35%, list=23%, signal=45%						PID_REELIN_PATHWAY	PID_REELIN_PATHWAY		25	-0.181325	-1.08447	0.352713	0.558866	1	5152	tags=48%, list=30%, signal=68%
KEGG_PROPANOATE_METABOLISM	KEGG_PROPANOATE_METABOLISM		30	0.147145	0.952195	0.519669	0.634922	1	3786	tags=37%, list=22%, signal=47%						ST_GA12_PATHWAY	ST_GA12_PATHWAY		18	-0.209522	-1.08059	0.344488	0.563872	1	5010	tags=50%, list=29%, signal=70%
REACTOME_NUCLEAR_EVENTS_KINASE_AND_TRANSCRIPTION_FACTOR_ACTIVATION	REACTOME_NUCLEAR_EVENTS_KINASE_AND_TRANSCRIPTION_FACTOR_ACTIVATION		24	0.164855	0.951511	0.512658	0.63405	1	2906	tags=33%, list=17%, signal=40%						PID_ECADHERIN_STABILIZATION_PATHWAY	PID_ECADHERIN_STABILIZATION_PATHWAY		35	-0.156337	-1.08025	0.354776	0.562744	1	13559	tags=94%, list=79%, signal=442%
REACTOME_SIGNALING_BY_RHO_GTPASES	REACTOME_SIGNALING_BY_RHO_GTPASES		95	0.0827412	0.949475	0.520958	0.635509	1	3297	tags=27%, list=19%, signal=34%						PID_ERBB1_INTERNALIZATION_PATHWAY	PID_ERBB1_INTERNALIZATION_PATHWAY		40	-0.140987	-1.07281	0.360784	0.57417	1	9639	tags=70%, list=56%, signal=159%
ST_WNT_BETA_CATENIN_PATHWAY	ST_WNT_BETA_CATENIN_PATHWAY		28	0.149374	0.942352	0.503953	0.645626	1	7891	tags=61%, list=46%, signal=112%						PID_NFKAPPAB_CANONICAL_PATHWAY	PID_NFKAPPAB_CANONICAL_PATHWAY		21	-0.192836	-1.06878	0.355556	0.579547	1	4067	tags=43%, list=24%, signal=56%
KEGG_ARRHYTHMOGENIC_RIGHT_VENTRICULAR_CARDIOMYOPATHY_ARVC	KEGG_ARRHYTHMOGENIC_RIGHT_VENTRICULAR_CARDIOMYOPATHY_ARVC		53	0.110202	0.938913	0.481876	0.649567	1	6884	tags=51%, list=40%, signal=85%						PID_ECADHERIN_KERATINOCYTE_PATHWAY	PID_ECADHERIN_KERATINOCYTE_PATHWAY		18	-0.212339	-1.06487	0.361963	0.584946	1	13577	tags=100%, list=79%, signal=471%
PID_RAC1_REG_PATHWAY	PID_RAC1_REG_PATHWAY		32	0.138549	0.929743	0.538462	0.663273	1	7847	tags=59%, list=46%, signal=109%						REACTOME_ADP_SIGNALLING_THROUGH_P2RY1	REACTOME_ADP_SIGNALLING_THROUGH_P2RY1		19	-0.206771	-1.06461	0.347059	0.583646	1	5511	tags=53%, list=32%, signal=77%
REACTOME_CIRCADIAN_CLOCK	REACTOME_CIRCADIAN_CLOCK		48	0.111898	0.925684	0.537109	0.667995	1	2384	tags=25%, list=14%, signal=29%						REACTOME_O_LINKED_GLYCOSYLATION_OF_MUCINS	REACTOME_O_LINKED_GLYCOSYLATION_OF_MUCINS		33	-0.153254	-1.0641	0.380671	0.582834	1	3109	tags=33%, list=18%, signal=41%
KEGG_ACUTE_MYELOID_LEUKEMIA	KEGG_ACUTE_MYELOID_LEUKEMIA		53	0.10982	0.92049	0.561265	0.674947	1	5265	tags=42%, list=31%, signal=60%						KEGG_NEUROTROPHIN_SIGNALING_PATHWAY	KEGG_NEUROTROPHIN_SIGNALING_PATHWAY		116	-0.0836819	-1.06327	0.357006	0.582599	1	7927	tags=54%, list=46%, signal=100%
REACTOME_JNK_C_JUN_KINASES_PHOSPHORYLATION_AND_ACTIVATION_MEDIATED_BY_ACTIVATED_HUMAN_TAK1	REACTOME_JNK_C_JUN_KINASES_PHOSPHORYLATION_AND_ACTIVATION_MEDIATED_BY_ACTIVATED_HUMAN_TAK1		16	0.188092	0.915402	0.577735	0.68178	1	13992	tags=100%, list=81%, signal=531%						BIOCARTA_RAS_PATHWAY	BIOCARTA_RAS_PATHWAY		22	-0.188878	-1.0598	0.36157	0.586982	1	8499	tags=68%, list=49%, signal=134%
KEGG_DRUG_METABOLISM_OTHER_ENZYMES	KEGG_DRUG_METABOLISM_OTHER_ENZYMES		22	0.165516	0.914046	0.532787	0.682026	1	1850	tags=27%, list=11%, signal=31%						BIOCARTA_IL2RB_PATHWAY	BIOCARTA_IL2RB_PATHWAY		30	-0.163835	-1.05715	0.376543	0.589893	1	5224	tags=47%, list=30%, signal=67%
KEGG_HISTIDINE_METABOLISM	KEGG_HISTIDINE_METABOLISM		19	0.17252	0.906049	0.556405	0.693488	1	10633	tags=79%, list=62%, signal=206%						BIOCARTA_MAPK_PATHWAY	BIOCARTA_MAPK_PATHWAY		84	-0.0998745	-1.05701	0.371369	0.588406	1	8545	tags=60%, list=50%, signal=118%
REACTOME_G_ALPHA1213_SIGNALLING_EVENTS	REACTOME_G_ALPHA1213_SIGNALLING_EVENTS		62	0.0975248	0.905226	0.571984	0.692838	1	14166	tags=92%, list=82%, signal=515%						PID_PDGFRB_PATHWAY	PID_PDGFRB_PATHWAY		121	-0.0821713	-1.0567	0.373518	0.587184	1	14402	tags=92%, list=84%, signal=555%
PID_MAPK_TRK_PATHWAY	PID_MAPK_TRK_PATHWAY		33	0.126967	0.901458	0.576923	0.697215	1	6692	tags=52%, list=39%, signal=84%						ST_DIFFERENTIATION_PATHWAY_IN_PC12_CELLS	ST_DIFFERENTIATION_PATHWAY_IN_PC12_CELLS		37	-0.147699	-1.05474	0.371257	0.5888	1	4447	tags=41%, list=26%, signal=55%
PID_DELTA_NP63_PATHWAY	PID_DELTA_NP63_PATHWAY		38	0.121517	0.901279	0.574297	0.695458	1	177	tags=13%, list=1%, signal=13%						REACTOME_SIGNAL_AMPLIFICATION	REACTOME_SIGNAL_AMPLIFICATION		24	-0.180479	-1.05469	0.37475	0.587157	1	5511	tags=50%, list=32%, signal=73%
BIOCARTA_RACCYCD_PATHWAY	BIOCARTA_RACCYCD_PATHWAY		26	0.150683	0.899848	0.575203	0.695855	1	6022	tags=50%, list=35%, signal=77%						PID_P38_ALPHA_BETA_DOWNSTREAM_PATHWAY	PID_P38_ALPHA_BETA_DOWNSTREAM_PATHWAY		37	-0.143994	-1.05441	0.387967	0.585894	1	4045	tags=38%, list=23%, signal=49%
PID_HEDGEHOG_2PATHWAY	PID_HEDGEHOG_2PATHWAY		16	0.184232	0.89452	0.584521	0.703011	1	4366	tags=44%, list=25%, signal=59%						REACTOME_A_TETRASACCHARIDE_LINKER_SEQUENCE_IS_REQUIRED_FOR_GAG_SYNTHESIS	REACTOME_A_TETRASACCHARIDE_LINKER_SEQUENCE_IS_REQUIRED_FOR_GAG_SYNTHESIS		19	-0.196482	-1.04955	0.384921	0.592796	1	6595	tags=58%, list=38%, signal=94%
KEGG_GLYCEROLIPID_METABOLISM	KEGG_GLYCEROLIPID_METABOLISM		36	0.127229	0.89407	0.584034	0.701763	1	8820	tags=64%, list=51%, signal=131%						REACTOME_TCR_SIGNALING	REACTOME_TCR_SIGNALING		33	-0.155615	-1.04873	0.382716	0.592583	1	5157	tags=45%, list=30%, signal=65%
SA_PTEN_PATHWAY	SA_PTEN_PATHWAY		16	0.184232	0.892723	0.576998	0.701969	1	4366	tags=44%, list=25%, signal=59%						BIOCARTA_P53HYPOXIA_PATHWAY	BIOCARTA_P53HYPOXIA_PATHWAY		22	-0.187901	-1.04796	0.382114	0.592225	1	2250	tags=32%, list=13%, signal=37%
PID_NFAT_TFPATHWAY	PID_NFAT_TFPATHWAY		29	0.137598	0.886331	0.579681	0.71094	1	11298	tags=79%, list=66%, signal=230%						KEGG_DILATED_CARDIOMYOPATHY	KEGG_DILATED_CARDIOMYOPATHY		59	-0.114178	-1.04507	0.398833	0.595711	1	1837	tags=22%, list=11%, signal=25%
PID_CD8_TCR_DOWNSTREAM_PATHWAY	PID_CD8_TCR_DOWNSTREAM_PATHWAY		31	0.131808	0.884548	0.591716	0.711854	1	7737	tags=58%, list=45%, signal=105%						KEGG_APOPTOSIS	KEGG_APOPTOSIS		74	-0.101176	-1.0437	0.4	0.596352	1	3155	tags=28%, list=18%, signal=35%
REACTOME_POST_NMDA_RECEPTOR_ACTIVATION_EVENTS	REACTOME_POST_NMDA_RECEPTOR_ACTIVATION_EVENTS		25	0.147425	0.8842	0.586338	0.710355	1	7801	tags=60%, list=45%, signal=109%						KEGG_PPAR_SIGNALING_PATHWAY	KEGG_PPAR_SIGNALING_PATHWAY		46	-0.129903	-1.04097	0.390533	0.59951	1	3762	tags=35%, list=22%, signal=44%
KEGG_ERBB_SIGNALING_PATHWAY	KEGG_ERBB_SIGNALING_PATHWAY		77	0.0860501	0.8807	0.635496	0.714159	1	14635	tags=94%, list=85%, signal=618%						REACTOME_ADHERENS_JUNCTIONS_INTERACTIONS	REACTOME_ADHERENS_JUNCTIONS_INTERACTIONS		17	-0.212327	-1.03958	0.399582	0.600155	1	13577	tags=100%, list=79%, signal=471%
REACTOME_SIGNALING_BY_EGFR_IN_CANCER	REACTOME_SIGNALING_BY_EGFR_IN_CANCER		97	0.0761439	0.876967	0.633475	0.718303	1	5267	tags=38%, list=31%, signal=55%						REACTOME_PROLONGED_ERK_ACTIVATION_EVENTS	REACTOME_PROLONGED_ERK_ACTIVATION_EVENTS		18	-0.200152	-1.03662	0.399194	0.603849	1	4214	tags=44%, list=24%, signal=59%
BIOCARTA_CTCF_PATHWAY	BIOCARTA_CTCF_PATHWAY		20	0.16289	0.875459	0.638	0.718754	1	5811	tags=50%, list=34%, signal=75%						ST_PHOSPHOINOSITIDE_3_KINASE_PATHWAY	ST_PHOSPHOINOSITIDE_3_KINASE_PATHWAY		35	-0.150615	-1.03608	0.420952	0.60298	1	6765	tags=54%, list=39%, signal=89%
REACTOME_ACTIVATION_OF_NMDA_RECEPTOR_UPON_GLUTAMATE_BINDING_AND_POSTSYNAPTIC_EVENTS	REACTOME_ACTIVATION_OF_NMDA_RECEPTOR_UPON_GLUTAMATE_BINDING_AND_POSTSYNAPTIC_EVENTS		27	0.140023	0.874475	0.636008	0.718363	1	7801	tags=59%, list=45%, signal=108%						REACTOME_CD28_DEPENDENT_PI3K_AKT_SIGNALING	REACTOME_CD28_DEPENDENT_PI3K_AKT_SIGNALING		18	-0.201272	-1.03543	0.402672	0.602381	1	5152	tags=50%, list=30%, signal=71%
REACTOME_FATTY_ACID_TRIACYLGLYCEROL_AND_KETONE_BODY_METABOLISM	REACTOME_FATTY_ACID_TRIACYLGLYCEROL_AND_KETONE_BODY_METABOLISM		152	0.0620923	0.873324	0.620332	0.718436	1	3473	tags=26%, list=20%, signal=33%						PID_ARF6_PATHWAY	PID_ARF6_PATHWAY		29	-0.160094	-1.03153	0.406504	0.607553	1	7348	tags=59%, list=43%, signal=102%
PID_S1P_S1P1_PATHWAY	PID_S1P_S1P1_PATHWAY		20	0.161818	0.870082	0.640535	0.721802	1	6691	tags=55%, list=39%, signal=90%						PID_INTEGRIN2_PATHWAY	PID_INTEGRIN2_PATHWAY		18	-0.204042	-1.03127	0.387476	0.606249	1	10848	tags=83%, list=63%, signal=225%
REACTOME_CELL_CELL_JUNCTION_ORGANIZATION	REACTOME_CELL_CELL_JUNCTION_ORGANIZATION		30	0.134874	0.869257	0.635815	0.721107	1	8592	tags=63%, list=50%, signal=126%						REACTOME_G_ALPHA_Z_SIGNALLING_EVENTS	REACTOME_G_ALPHA_Z_SIGNALLING_EVENTS		32	-0.154747	-1.03121	0.42607	0.604609	1	5955	tags=50%, list=35%, signal=76%
KEGG_INSULIN_SIGNALING_PATHWAY	KEGG_INSULIN_SIGNALING_PATHWAY		118	0.0676164	0.861231	0.612	0.732497	1	5267	tags=37%, list=31%, signal=53%						KEGG_ADIPOCYTOKINE_SIGNALING_PATHWAY	KEGG_ADIPOCYTOKINE_SIGNALING_PATHWAY		54	-0.117162	-1.02995	0.394175	0.605083	1	6604	tags=50%, list=38%, signal=81%
SA_CASPASE_CASCADE	SA_CASPASE_CASCADE		16	0.179927	0.86033	0.626506	0.731884	1	6594	tags=56%, list=38%, signal=91%						PID_KIT_PATHWAY	PID_KIT_PATHWAY		45	-0.1294	-1.0192	0.415205	0.622139	1	6967	tags=53%, list=40%, signal=89%
BIOCARTA_PGC1A_PATHWAY	BIOCARTA_PGC1A_PATHWAY		20	0.159474	0.852966	0.623967	0.742038	1	9316	tags=70%, list=54%, signal=152%						KEGG_BIOSYNTHESIS_OF_UNSATURATED_FATTY_ACIDS	KEGG_BIOSYNTHESIS_OF_UNSATURATED_FATTY_ACIDS		18	-0.198574	-1.01745	0.40535	0.623631	1	7113	tags=61%, list=41%, signal=104%
REACTOME_G_BETA_GAMMA_SIGNALLING_THROUGH_PLC_BETA	REACTOME_G_BETA_GAMMA_SIGNALLING_THROUGH_PLC_BETA		15	0.18082	0.849869	0.661417	0.744988	1	14117	tags=100%, list=82%, signal=553%						REACTOME_TAK1_ACTIVATES_NFKB_BY_PHOSPHORYLATION_AND_ACTIVATION_OF_IKKS_COMPLEX	REACTOME_TAK1_ACTIVATES_NFKB_BY_PHOSPHORYLATION_AND_ACTIVATION_OF_IKKS_COMPLEX		21	-0.184915	-1.01431	0.439516	0.627408	1	9947	tags=76%, list=58%, signal=180%
KEGG_VALINE_LEUCINE_AND_ISOLEUCINE_DEGRADATION	KEGG_VALINE_LEUCINE_AND_ISOLEUCINE_DEGRADATION		43	0.110199	0.848714	0.633401	0.744763	1	3715	tags=33%, list=22%, signal=41%						REACTOME_INTERACTION_BETWEEN_L1_AND_ANKYRINS	REACTOME_INTERACTION_BETWEEN_L1_AND_ANKYRINS		16	-0.20863	-1.01147	0.415709	0.630642	1	3948	tags=44%, list=23%, signal=57%
KEGG_LONG_TERM_POTENTIATION	KEGG_LONG_TERM_POTENTIATION		52	0.0986558	0.846077	0.639676	0.747016	1	13547	tags=88%, list=79%, signal=413%						REACTOME_SMOOTH_MUSCLE_CONTRACTION	REACTOME_SMOOTH_MUSCLE_CONTRACTION		22	-0.181625	-0.999238	0.426615	0.650996	1	2358	tags=32%, list=14%, signal=37%
REACTOME_SIGNALING_BY_FGFR_IN_DISEASE	REACTOME_SIGNALING_BY_FGFR_IN_DISEASE		101	0.0709253	0.845105	0.670455	0.746411	1	5267	tags=38%, list=31%, signal=54%						PID_CXCR4_PATHWAY	PID_CXCR4_PATHWAY		80	-0.0960396	-0.999063	0.442348	0.649511	1	5677	tags=43%, list=33%, signal=63%
PID_AP1_PATHWAY	PID_AP1_PATHWAY		58	0.0925651	0.832866	0.661972	0.764475	1	10887	tags=72%, list=63%, signal=196%						BIOCARTA_FCER1_PATHWAY	BIOCARTA_FCER1_PATHWAY		31	-0.150242	-0.992585	0.439331	0.659762	1	14092	tags=97%, list=82%, signal=530%
REACTOME_G_PROTEIN_BETA_GAMMA_SIGNALLING	REACTOME_G_PROTEIN_BETA_GAMMA_SIGNALLING		20	0.152754	0.829198	0.688755	0.768237	1	6847	tags=55%, list=40%, signal=91%						REACTOME_GAP_JUNCTION_TRAFFICKING	REACTOME_GAP_JUNCTION_TRAFFICKING		16	-0.205646	-0.991751	0.463035	0.659424	1	10461	tags=81%, list=61%, signal=207%
BIOCARTA_CHREBP2_PATHWAY	BIOCARTA_CHREBP2_PATHWAY		37	0.117381	0.824347	0.681818	0.773573	1	5432	tags=43%, list=32%, signal=63%						PID_CERAMIDE_PATHWAY	PID_CERAMIDE_PATHWAY		46	-0.12153	-0.98865	0.439922	0.66325	1	6528	tags=50%, list=38%, signal=80%
PID_BETA_CATENIN_DEG_PATHWAY	PID_BETA_CATENIN_DEG_PATHWAY		16	0.167143	0.815733	0.702869	0.785253	1	7891	tags=63%, list=46%, signal=115%						PID_S1P_META_PATHWAY	PID_S1P_META_PATHWAY		17	-0.20075	-0.986368	0.434783	0.665529	1	4654	tags=47%, list=27%, signal=64%
PID_HNF3A_PATHWAY	PID_HNF3A_PATHWAY		26	0.132812	0.806681	0.676647	0.797724	1	5004	tags=42%, list=29%, signal=60%						BIOCARTA_IL2_PATHWAY	BIOCARTA_IL2_PATHWAY		16	-0.2059	-0.985229	0.452906	0.665855	1	3995	tags=44%, list=23%, signal=57%
ST_INTEGRIN_SIGNALING_PATHWAY	ST_INTEGRIN_SIGNALING_PATHWAY		73	0.0806318	0.805059	0.696078	0.798171	1	7113	tags=49%, list=41%, signal=84%						KEGG_ARACHIDONIC_ACID_METABOLISM	KEGG_ARACHIDONIC_ACID_METABOLISM		28	-0.156038	-0.981513	0.471483	0.671131	1	4086	tags=39%, list=24%, signal=51%
KEGG_MTOR_SIGNALING_PATHWAY	KEGG_MTOR_SIGNALING_PATHWAY		46	0.100089	0.804908	0.707754	0.796179	1	9142	tags=63%, list=53%, signal=134%						PID_AJDISS_2PATHWAY	PID_AJDISS_2PATHWAY		43	-0.124152	-0.981396	0.473361	0.669499	1	2275	tags=26%, list=13%, signal=29%
REACTOME_CIRCADIAN_REPRESSION_OF_EXPRESSION_BY_REV_ERBA	REACTOME_CIRCADIAN_REPRESSION_OF_EXPRESSION_BY_REV_ERBA		22	0.142389	0.801062	0.721414	0.800199	1	2248	tags=27%, list=13%, signal=31%						KEGG_INTESTINAL_IMMUNE_NETWORK_FOR_IGA_PRODUCTION	KEGG_INTESTINAL_IMMUNE_NETWORK_FOR_IGA_PRODUCTION		21	-0.17849	-0.980055	0.461078	0.670244	1	7596	tags=62%, list=44%, signal=111%
PID_LIS1_PATHWAY	PID_LIS1_PATHWAY		23	0.138088	0.800743	0.757874	0.798503	1	2867	tags=30%, list=17%, signal=36%						PID_IL3_PATHWAY	PID_IL3_PATHWAY		21	-0.177469	-0.979967	0.474409	0.668567	1	5152	tags=48%, list=30%, signal=68%
PID_AR_NONGENOMIC_PATHWAY	PID_AR_NONGENOMIC_PATHWAY		29	0.124113	0.800353	0.724951	0.796938	1	15095	tags=100%, list=88%, signal=805%						REACTOME_CLASS_B_2_SECRETIN_FAMILY_RECEPTORS	REACTOME_CLASS_B_2_SECRETIN_FAMILY_RECEPTORS		41	-0.124417	-0.979393	0.463158	0.667867	1	14673	tags=98%, list=85%, signal=656%
REACTOME_SIGNALING_BY_FGFR	REACTOME_SIGNALING_BY_FGFR		87	0.0717626	0.795373	0.701789	0.802721	1	6691	tags=46%, list=39%, signal=75%						KEGG_MELANOMA	KEGG_MELANOMA		53	-0.111922	-0.972815	0.46371	0.678256	1	5556	tags=43%, list=32%, signal=64%
REACTOME_CTNNB1_PHOSPHORYLATION_CASCADE	REACTOME_CTNNB1_PHOSPHORYLATION_CASCADE		15	0.168568	0.79296	0.702381	0.804259	1	9733	tags=73%, list=56%, signal=168%						REACTOME_INSULIN_SYNTHESIS_AND_PROCESSING	REACTOME_INSULIN_SYNTHESIS_AND_PROCESSING		17	-0.193912	-0.972184	0.481633	0.677604	1	13894	tags=100%, list=81%, signal=516%
KEGG_FATTY_ACID_METABOLISM	KEGG_FATTY_ACID_METABOLISM		34	0.113505	0.785854	0.737673	0.813082	1	3115	tags=29%, list=18%, signal=36%						KEGG_B_CELL_RECEPTOR_SIGNALING_PATHWAY	KEGG_B_CELL_RECEPTOR_SIGNALING_PATHWAY		57	-0.108618	-0.971734	0.46507	0.676531	1	14762	tags=96%, list=86%, signal=671%
REACTOME_SULFUR_AMINO_ACID_METABOLISM	REACTOME_SULFUR_AMINO_ACID_METABOLISM		22	0.141298	0.783808	0.754864	0.814121	1	3050	tags=32%, list=18%, signal=39%						REACTOME_CD28_CO_STIMULATION	REACTOME_CD28_CO_STIMULATION		26	-0.162846	-0.965784	0.475634	0.685451	1	5152	tags=46%, list=30%, signal=66%
REACTOME_RORA_ACTIVATES_CIRCADIAN_EXPRESSION	REACTOME_RORA_ACTIVATES_CIRCADIAN_EXPRESSION		23	0.135958	0.78023	0.726923	0.817347	1	4402	tags=39%, list=26%, signal=52%						REACTOME_NEUROTRANSMITTER_RECEPTOR_BINDING_AND_DOWNSTREAM_TRANSMISSION_IN_THE_POSTSYNAPTIC_CELL	REACTOME_NEUROTRANSMITTER_RECEPTOR_BINDING_AND_DOWNSTREAM_TRANSMISSION_IN_THE_POSTSYNAPTIC_CELL		85	-0.090199	-0.965448	0.454369	0.684267	1	5955	tags=44%, list=35%, signal=66%
PID_RHOA_PATHWAY	PID_RHOA_PATHWAY		41	0.103698	0.778392	0.726916	0.817893	1	5361	tags=41%, list=31%, signal=60%						BIOCARTA_VIP_PATHWAY	BIOCARTA_VIP_PATHWAY		21	-0.175421	-0.964888	0.466395	0.683461	1	14213	tags=100%, list=82%, signal=570%
PID_VEGFR1_PATHWAY	PID_VEGFR1_PATHWAY		23	0.133548	0.769693	0.752456	0.829017	1	6691	tags=52%, list=39%, signal=85%						PID_ERBB2_ERBB3_PATHWAY	PID_ERBB2_ERBB3_PATHWAY		44	-0.12223	-0.961075	0.525391	0.688606	1	14348	tags=95%, list=83%, signal=569%
BIOCARTA_CHEMICAL_PATHWAY	BIOCARTA_CHEMICAL_PATHWAY		21	0.141241	0.765069	0.779141	0.833711	1	6594	tags=52%, list=38%, signal=85%						REACTOME_L1CAM_INTERACTIONS	REACTOME_L1CAM_INTERACTIONS		69	-0.0992114	-0.960174	0.51417	0.688424	1	4042	tags=33%, list=23%, signal=43%
REACTOME_GLUCONEOGENESIS	REACTOME_GLUCONEOGENESIS		25	0.13008	0.764908	0.745059	0.831697	1	3964	tags=36%, list=23%, signal=47%						REACTOME_ACTIVATED_TLR4_SIGNALLING	REACTOME_ACTIVATED_TLR4_SIGNALLING		87	-0.0881003	-0.959106	0.495745	0.688501	1	10176	tags=68%, list=59%, signal=165%
KEGG_TYPE_II_DIABETES_MELLITUS	KEGG_TYPE_II_DIABETES_MELLITUS		29	0.117825	0.762498	0.767782	0.833067	1	14609	tags=97%, list=85%, signal=633%						REACTOME_PROTEOLYTIC_CLEAVAGE_OF_SNARE_COMPLEX_PROTEINS	REACTOME_PROTEOLYTIC_CLEAVAGE_OF_SNARE_COMPLEX_PROTEINS		16	-0.200312	-0.956349	0.500982	0.691636	1	7322	tags=63%, list=42%, signal=109%
BIOCARTA_EIF4_PATHWAY	BIOCARTA_EIF4_PATHWAY		23	0.128888	0.758631	0.789683	0.836493	1	6022	tags=48%, list=35%, signal=73%						PID_IL12_STAT4_PATHWAY	PID_IL12_STAT4_PATHWAY		19	-0.182431	-0.955821	0.490605	0.6908	1	14092	tags=100%, list=82%, signal=548%
ST_T_CELL_SIGNAL_TRANSDUCTION	ST_T_CELL_SIGNAL_TRANSDUCTION		33	0.111519	0.75363	0.794	0.841397	1	1214	tags=18%, list=7%, signal=20%						REACTOME_FATTY_ACYL_COA_BIOSYNTHESIS	REACTOME_FATTY_ACYL_COA_BIOSYNTHESIS		16	-0.195622	-0.954092	0.479846	0.692051	1	3095	tags=38%, list=18%, signal=46%
REACTOME_OXYGEN_DEPENDENT_PROLINE_HYDROXYLATION_OF_HYPOXIA_INDUCIBLE_FACTOR_ALPHA	REACTOME_OXYGEN_DEPENDENT_PROLINE_HYDROXYLATION_OF_HYPOXIA_INDUCIBLE_FACTOR_ALPHA		16	0.155751	0.751506	0.771154	0.842265	1	10241	tags=75%, list=59%, signal=185%						REACTOME_SIGNALING_BY_ERBB2	REACTOME_SIGNALING_BY_ERBB2		86	-0.0865803	-0.952866	0.502174	0.692533	1	6531	tags=47%, list=38%, signal=75%
PID_BMP_PATHWAY	PID_BMP_PATHWAY		35	0.106369	0.747884	0.80837	0.845239	1	12447	tags=83%, list=72%, signal=298%						REACTOME_BASIGIN_INTERACTIONS	REACTOME_BASIGIN_INTERACTIONS		19	-0.179737	-0.952359	0.498016	0.691665	1	8697	tags=68%, list=50%, signal=138%
PID_CDC42_PATHWAY	PID_CDC42_PATHWAY		66	0.077237	0.74461	0.801136	0.847569	1	15121	tags=95%, list=88%, signal=777%						PID_WNT_CANONICAL_PATHWAY	PID_WNT_CANONICAL_PATHWAY		17	-0.19314	-0.9508	0.49501	0.692509	1	4785	tags=47%, list=28%, signal=65%
BIOCARTA_BAD_PATHWAY	BIOCARTA_BAD_PATHWAY		20	0.135437	0.741924	0.80943	0.84918	1	14899	tags=100%, list=86%, signal=738%						REACTOME_GLUTATHIONE_CONJUGATION	REACTOME_GLUTATHIONE_CONJUGATION		19	-0.178728	-0.949122	0.504799	0.693751	1	3273	tags=37%, list=19%, signal=45%
REACTOME_PYRUVATE_METABOLISM	REACTOME_PYRUVATE_METABOLISM		17	0.148815	0.741697	0.794872	0.847272	1	5546	tags=47%, list=32%, signal=69%						REACTOME_PEROXISOMAL_LIPID_METABOLISM	REACTOME_PEROXISOMAL_LIPID_METABOLISM		19	-0.186048	-0.946777	0.511156	0.696291	1	3147	tags=37%, list=18%, signal=45%
REACTOME_TRAF6_MEDIATED_INDUCTION_OF_NFKB_AND_MAP_KINASES_UPON_TLR7_8_OR_9_ACTIVATION	REACTOME_TRAF6_MEDIATED_INDUCTION_OF_NFKB_AND_MAP_KINASES_UPON_TLR7_8_OR_9_ACTIVATION		69	0.0765029	0.741355	0.783939	0.845544	1	4180	tags=32%, list=24%, signal=42%						REACTOME_EGFR_DOWNREGULATION	REACTOME_EGFR_DOWNREGULATION		23	-0.163799	-0.942898	0.513834	0.701697	1	12915	tags=91%, list=75%, signal=364%
SA_TRKA_RECEPTOR	SA_TRKA_RECEPTOR		16	0.151122	0.72927	0.77551	0.860123	1	4936	tags=44%, list=29%, signal=61%						PID_WNT_SIGNALING_PATHWAY	PID_WNT_SIGNALING_PATHWAY		21	-0.169038	-0.94073	0.51462	0.703761	1	2015	tags=29%, list=12%, signal=32%
REACTOME_ERK_MAPK_TARGETS	REACTOME_ERK_MAPK_TARGETS		21	0.13182	0.72385	0.810484	0.864907	1	1833	tags=24%, list=11%, signal=27%						PID_IL4_2PATHWAY	PID_IL4_2PATHWAY		42	-0.119549	-0.932838	0.545455	0.716694	1	4100	tags=36%, list=24%, signal=47%
KEGG_REGULATION_OF_ACTIN_CYTOSKELETON	KEGG_REGULATION_OF_ACTIN_CYTOSKELETON		166	0.0484212	0.718115	0.836693	0.870401	1	8411	tags=54%, list=49%, signal=104%						SIG_PIP3_SIGNALING_IN_B_LYMPHOCYTES	SIG_PIP3_SIGNALING_IN_B_LYMPHOCYTES		29	-0.143448	-0.929705	0.522088	0.72088	1	6446	tags=52%, list=37%, signal=82%
BIOCARTA_INSULIN_PATHWAY	BIOCARTA_INSULIN_PATHWAY		19	0.134683	0.706363	0.824458	0.883015	1	4936	tags=42%, list=29%, signal=59%						REACTOME_ARMS_MEDIATED_ACTIVATION	REACTOME_ARMS_MEDIATED_ACTIVATION		16	-0.193178	-0.92895	0.529644	0.720316	1	4214	tags=44%, list=24%, signal=58%
KEGG_AXON_GUIDANCE	KEGG_AXON_GUIDANCE		106	0.0564633	0.69827	0.852883	0.890682	1	6022	tags=41%, list=35%, signal=62%						KEGG_HYPERTROPHIC_CARDIOMYOPATHY_HCM	KEGG_HYPERTROPHIC_CARDIOMYOPATHY_HCM		57	-0.104319	-0.928923	0.515686	0.718507	1	1837	tags=21%, list=11%, signal=23%
PID_S1P_S1P3_PATHWAY	PID_S1P_S1P3_PATHWAY		25	0.115592	0.695599	0.870406	0.891621	1	6281	tags=48%, list=36%, signal=75%						SA_B_CELL_RECEPTOR_COMPLEXES	SA_B_CELL_RECEPTOR_COMPLEXES		21	-0.169716	-0.924156	0.533755	0.725622	1	7747	tags=62%, list=45%, signal=112%
BIOCARTA_IGF1_PATHWAY	BIOCARTA_IGF1_PATHWAY		19	0.134683	0.694529	0.845691	0.890654	1	4936	tags=42%, list=29%, signal=59%						PID_INTEGRIN_A9B1_PATHWAY	PID_INTEGRIN_A9B1_PATHWAY		20	-0.17092	-0.923481	0.536539	0.725129	1	9121	tags=70%, list=53%, signal=149%
REACTOME_SIGNALING_BY_ROBO_RECEPTOR	REACTOME_SIGNALING_BY_ROBO_RECEPTOR		26	0.11299	0.68794	0.851774	0.896218	1	15286	tags=100%, list=89%, signal=885%						REACTOME_GLUCAGON_SIGNALING_IN_METABOLIC_REGULATION	REACTOME_GLUCAGON_SIGNALING_IN_METABOLIC_REGULATION		23	-0.15914	-0.921139	0.537143	0.727699	1	12246	tags=87%, list=71%, signal=300%
REACTOME_PRE_NOTCH_TRANSCRIPTION_AND_TRANSLATION	REACTOME_PRE_NOTCH_TRANSCRIPTION_AND_TRANSLATION		23	0.118582	0.679262	0.869048	0.903911	1	4701	tags=39%, list=27%, signal=54%						KEGG_TRYPTOPHAN_METABOLISM	KEGG_TRYPTOPHAN_METABOLISM		29	-0.143718	-0.920874	0.559921	0.726407	1	5253	tags=45%, list=30%, signal=64%
KEGG_PATHOGENIC_ESCHERICHIA_COLI_INFECTION	KEGG_PATHOGENIC_ESCHERICHIA_COLI_INFECTION		47	0.0849689	0.67805	0.889583	0.902947	1	5138	tags=38%, list=30%, signal=54%						PID_MTOR_4PATHWAY	PID_MTOR_4PATHWAY		67	-0.0986436	-0.919728	0.540434	0.726676	1	4223	tags=34%, list=25%, signal=45%
KEGG_UBIQUITIN_MEDIATED_PROTEOLYSIS	KEGG_UBIQUITIN_MEDIATED_PROTEOLYSIS		130	0.0492527	0.660198	0.876494	0.920446	1	15725	tags=96%, list=91%, signal=1092%						REACTOME_NUCLEOTIDE_BINDING_DOMAIN_LEUCINE_RICH_REPEAT_CONTAINING_RECEPTOR_NLR_SIGNALING_PATHWAYS	REACTOME_NUCLEOTIDE_BINDING_DOMAIN_LEUCINE_RICH_REPEAT_CONTAINING_RECEPTOR_NLR_SIGNALING_PATHWAYS		40	-0.12377	-0.918947	0.545455	0.72607	1	6058	tags=48%, list=35%, signal=73%
PID_EPHA_FWDPATHWAY	PID_EPHA_FWDPATHWAY		23	0.114161	0.644077	0.900563	0.934484	1	13018	tags=87%, list=76%, signal=355%						KEGG_ENDOMETRIAL_CANCER	KEGG_ENDOMETRIAL_CANCER		48	-0.113978	-0.918278	0.532	0.72548	1	7017	tags=52%, list=41%, signal=88%
REACTOME_AQUAPORIN_MEDIATED_TRANSPORT	REACTOME_AQUAPORIN_MEDIATED_TRANSPORT		33	0.0932737	0.630351	0.923077	0.945009	1	5705	tags=42%, list=33%, signal=63%						KEGG_GAP_JUNCTION	KEGG_GAP_JUNCTION		70	-0.0903594	-0.912609	0.547619	0.734512	1	7312	tags=51%, list=42%, signal=89%
REACTOME_RECYCLING_PATHWAY_OF_L1	REACTOME_RECYCLING_PATHWAY_OF_L1		24	0.109614	0.629633	0.91423	0.943304	1	13190	tags=88%, list=77%, signal=373%						BIOCARTA_GPCR_PATHWAY	BIOCARTA_GPCR_PATHWAY		30	-0.138597	-0.912457	0.554878	0.732943	1	14848	tags=100%, list=86%, signal=722%
BIOCARTA_MTA3_PATHWAY	BIOCARTA_MTA3_PATHWAY		16	0.125574	0.615419	0.925253	0.953541	1	2145	tags=25%, list=12%, signal=29%						REACTOME_CELL_JUNCTION_ORGANIZATION	REACTOME_CELL_JUNCTION_ORGANIZATION		51	-0.106411	-0.909077	0.56338	0.737315	1	15066	tags=98%, list=87%, signal=778%
KEGG_CARDIAC_MUSCLE_CONTRACTION	KEGG_CARDIAC_MUSCLE_CONTRACTION		44	0.0789127	0.610034	0.915709	0.955309	1	6475	tags=45%, list=38%, signal=73%						BIOCARTA_HCMV_PATHWAY	BIOCARTA_HCMV_PATHWAY		16	-0.189628	-0.906552	0.572985	0.740204	1	6429	tags=56%, list=37%, signal=90%
PID_S1P_S1P2_PATHWAY	PID_S1P_S1P2_PATHWAY		21	0.111751	0.60786	0.937132	0.954621	1	6281	tags=48%, list=36%, signal=75%						BIOCARTA_PAR1_PATHWAY	BIOCARTA_PAR1_PATHWAY		30	-0.136969	-0.904893	0.591195	0.741441	1	14876	tags=100%, list=86%, signal=730%
BIOCARTA_ALK_PATHWAY	BIOCARTA_ALK_PATHWAY		27	0.0976388	0.601376	0.945205	0.957189	1	7892	tags=56%, list=46%, signal=102%						BIOCARTA_SPPA_PATHWAY	BIOCARTA_SPPA_PATHWAY		17	-0.180069	-0.898023	0.570858	0.752081	1	5010	tags=47%, list=29%, signal=66%
REACTOME_MYD88_MAL_CASCADE_INITIATED_ON_PLASMA_MEMBRANE	REACTOME_MYD88_MAL_CASCADE_INITIATED_ON_PLASMA_MEMBRANE		77	0.0596491	0.597716	0.947573	0.957421	1	15983	tags=99%, list=93%, signal=1357%						KEGG_FC_EPSILON_RI_SIGNALING_PATHWAY	KEGG_FC_EPSILON_RI_SIGNALING_PATHWAY		53	-0.105936	-0.897555	0.574689	0.751135	1	14762	tags=96%, list=86%, signal=669%
REACTOME_REGULATION_OF_WATER_BALANCE_BY_RENAL_AQUAPORINS	REACTOME_REGULATION_OF_WATER_BALANCE_BY_RENAL_AQUAPORINS		31	0.0883664	0.595285	0.962076	0.956773	1	5705	tags=42%, list=33%, signal=63%						KEGG_GLYCOLYSIS_GLUCONEOGENESIS	KEGG_GLYCOLYSIS_GLUCONEOGENESIS		42	-0.115953	-0.89601	0.566288	0.752177	1	10726	tags=74%, list=62%, signal=195%
REACTOME_THROMBIN_SIGNALLING_THROUGH_PROTEINASE_ACTIVATED_RECEPTORS_PARS	REACTOME_THROMBIN_SIGNALLING_THROUGH_PROTEINASE_ACTIVATED_RECEPTORS_PARS		24	0.10272	0.59273	0.951477	0.956167	1	6847	tags=50%, list=40%, signal=83%						BIOCARTA_STRESS_PATHWAY	BIOCARTA_STRESS_PATHWAY		23	-0.15682	-0.895717	0.594697	0.750893	1	4045	tags=39%, list=23%, signal=51%
REACTOME_ACTIVATION_OF_KAINATE_RECEPTORS_UPON_GLUTAMATE_BINDING	REACTOME_ACTIVATION_OF_KAINATE_RECEPTORS_UPON_GLUTAMATE_BINDING		22	0.102708	0.582676	0.966	0.960526	1	6847	tags=50%, list=40%, signal=83%						PID_ER_NONGENOMIC_PATHWAY	PID_ER_NONGENOMIC_PATHWAY		36	-0.128422	-0.894416	0.567729	0.751305	1	5451	tags=44%, list=32%, signal=65%
REACTOME_SHC1_EVENTS_IN_ERBB4_SIGNALING	REACTOME_SHC1_EVENTS_IN_ERBB4_SIGNALING		18	0.112986	0.574014	0.966736	0.96357	1	926	tags=17%, list=5%, signal=18%						REACTOME_SIGNALING_BY_CONSTITUTIVELY_ACTIVE_EGFR	REACTOME_SIGNALING_BY_CONSTITUTIVELY_ACTIVE_EGFR		17	-0.177954	-0.892675	0.557576	0.75265	1	6060	tags=53%, list=35%, signal=82%
BIOCARTA_CERAMIDE_PATHWAY	BIOCARTA_CERAMIDE_PATHWAY		22	0.0987644	0.558681	0.960894	0.969756	1	10831	tags=73%, list=63%, signal=196%						PID_ALK1_PATHWAY	PID_ALK1_PATHWAY		24	-0.151542	-0.892452	0.579882	0.751224	1	4573	tags=42%, list=27%, signal=57%
PID_FRA_PATHWAY	PID_FRA_PATHWAY		32	0.0803662	0.549676	0.96994	0.971652	1	3463	tags=28%, list=20%, signal=35%						BIOCARTA_SPRY_PATHWAY	BIOCARTA_SPRY_PATHWAY		18	-0.178341	-0.891889	0.586826	0.750401	1	6504	tags=56%, list=38%, signal=89%
																SIG_BCR_SIGNALING_PATHWAY	SIG_BCR_SIGNALING_PATHWAY		37	-0.12204	-0.888577	0.589041	0.754697	1	6751	tags=51%, list=39%, signal=84%
																PID_ECADHERIN_NASCENT_AJ_PATHWAY	PID_ECADHERIN_NASCENT_AJ_PATHWAY		38	-0.122385	-0.886443	0.604743	0.756766	1	5152	tags=42%, list=30%, signal=60%
																KEGG_BETA_ALANINE_METABOLISM	KEGG_BETA_ALANINE_METABOLISM		18	-0.173128	-0.886361	0.591171	0.755069	1	7551	tags=61%, list=44%, signal=109%
																BIOCARTA_UCALPAIN_PATHWAY	BIOCARTA_UCALPAIN_PATHWAY		16	-0.185768	-0.886246	0.587426	0.753475	1	14034	tags=100%, list=81%, signal=538%
																REACTOME_NETRIN1_SIGNALING	REACTOME_NETRIN1_SIGNALING		28	-0.138099	-0.883041	0.599265	0.757548	1	5010	tags=43%, list=29%, signal=60%
																REACTOME_NUCLEAR_RECEPTOR_TRANSCRIPTION_PATHWAY	REACTOME_NUCLEAR_RECEPTOR_TRANSCRIPTION_PATHWAY		34	-0.12436	-0.882307	0.573413	0.756937	1	13573	tags=91%, list=79%, signal=429%
																KEGG_OLFACTORY_TRANSDUCTION	KEGG_OLFACTORY_TRANSDUCTION		21	-0.159257	-0.880401	0.616896	0.758443	1	7927	tags=62%, list=46%, signal=115%
																ST_TUMOR_NECROSIS_FACTOR_PATHWAY	ST_TUMOR_NECROSIS_FACTOR_PATHWAY		28	-0.138059	-0.878629	0.581967	0.759747	1	11780	tags=82%, list=68%, signal=259%
																PID_RAS_PATHWAY	PID_RAS_PATHWAY		23	-0.154577	-0.876834	0.614433	0.761358	1	10077	tags=74%, list=58%, signal=178%
																BIOCARTA_BCR_PATHWAY	BIOCARTA_BCR_PATHWAY		26	-0.143985	-0.876692	0.63253	0.759797	1	14092	tags=96%, list=82%, signal=527%
																REACTOME_NGF_SIGNALLING_VIA_TRKA_FROM_THE_PLASMA_MEMBRANE	REACTOME_NGF_SIGNALLING_VIA_TRKA_FROM_THE_PLASMA_MEMBRANE		121	-0.0694282	-0.876362	0.618861	0.758626	1	7927	tags=53%, list=46%, signal=97%
																REACTOME_GLUCAGON_TYPE_LIGAND_RECEPTORS	REACTOME_GLUCAGON_TYPE_LIGAND_RECEPTORS		16	-0.178471	-0.875262	0.625743	0.758774	1	7698	tags=63%, list=45%, signal=113%
																WNT_SIGNALING	WNT_SIGNALING		71	-0.0866328	-0.871605	0.620833	0.763664	1	15260	tags=97%, list=89%, signal=846%
																KEGG_MELANOGENESIS	KEGG_MELANOGENESIS		75	-0.0853936	-0.870704	0.621242	0.763483	1	14848	tags=95%, list=86%, signal=682%
																REACTOME_GABA_B_RECEPTOR_ACTIVATION	REACTOME_GABA_B_RECEPTOR_ACTIVATION		24	-0.14861	-0.870603	0.602062	0.761851	1	12521	tags=88%, list=73%, signal=320%
																REACTOME_GPVI_MEDIATED_ACTIVATION_CASCADE	REACTOME_GPVI_MEDIATED_ACTIVATION_CASCADE		23	-0.150569	-0.86297	0.620553	0.77333	1	14641	tags=100%, list=85%, signal=664%
																REACTOME_NEGATIVE_REGULATION_OF_FGFR_SIGNALING	REACTOME_NEGATIVE_REGULATION_OF_FGFR_SIGNALING		22	-0.154219	-0.861629	0.595436	0.773849	1	7529	tags=59%, list=44%, signal=105%
																PID_HIF1A_PATHWAY	PID_HIF1A_PATHWAY		18	-0.169213	-0.852396	0.649225	0.78783	1	2832	tags=33%, list=16%, signal=40%
																PID_HIF2PATHWAY	PID_HIF2PATHWAY		30	-0.13131	-0.851352	0.648598	0.787887	1	3486	tags=33%, list=20%, signal=42%
																PID_RHOA_REG_PATHWAY	PID_RHOA_REG_PATHWAY		39	-0.116538	-0.848218	0.625523	0.791738	1	9043	tags=64%, list=52%, signal=135%
																BIOCARTA_EPO_PATHWAY	BIOCARTA_EPO_PATHWAY		17	-0.167637	-0.847516	0.622449	0.79104	1	5224	tags=47%, list=30%, signal=67%
																REACTOME_ENDOSOMAL_SORTING_COMPLEX_REQUIRED_FOR_TRANSPORT_ESCRT	REACTOME_ENDOSOMAL_SORTING_COMPLEX_REQUIRED_FOR_TRANSPORT_ESCRT		25	-0.142832	-0.846711	0.639676	0.790663	1	10639	tags=76%, list=62%, signal=198%
																REACTOME_APOPTOTIC_CLEAVAGE_OF_CELLULAR_PROTEINS	REACTOME_APOPTOTIC_CLEAVAGE_OF_CELLULAR_PROTEINS		31	-0.128588	-0.844823	0.636727	0.792092	1	2236	tags=26%, list=13%, signal=30%
																PID_BCR_5PATHWAY	PID_BCR_5PATHWAY		56	-0.0963204	-0.844366	0.669404	0.791028	1	15270	tags=98%, list=89%, signal=860%
																REACTOME_THROMBOXANE_SIGNALLING_THROUGH_TP_RECEPTOR	REACTOME_THROMBOXANE_SIGNALLING_THROUGH_TP_RECEPTOR		17	-0.171885	-0.842335	0.638604	0.792758	1	12246	tags=88%, list=71%, signal=305%
																BIOCARTA_TCR_PATHWAY	BIOCARTA_TCR_PATHWAY		33	-0.121857	-0.84213	0.664137	0.791324	1	14092	tags=94%, list=82%, signal=515%
																PID_RETINOIC_ACID_PATHWAY	PID_RETINOIC_ACID_PATHWAY		28	-0.130025	-0.833855	0.664671	0.803746	1	13149	tags=89%, list=76%, signal=376%
																REACTOME_PLATELET_HOMEOSTASIS	REACTOME_PLATELET_HOMEOSTASIS		53	-0.0979412	-0.832603	0.707415	0.804045	1	13924	tags=91%, list=81%, signal=470%
																KEGG_PANCREATIC_CANCER	KEGG_PANCREATIC_CANCER		67	-0.0850374	-0.831519	0.686848	0.804058	1	3685	tags=30%, list=21%, signal=38%
																ST_B_CELL_ANTIGEN_RECEPTOR	ST_B_CELL_ANTIGEN_RECEPTOR		34	-0.119513	-0.829435	0.686235	0.805764	1	9602	tags=68%, list=56%, signal=152%
																PID_PS1_PATHWAY	PID_PS1_PATHWAY		40	-0.110245	-0.82934	0.683652	0.804089	1	14906	tags=98%, list=87%, signal=721%
																BIOCARTA_MYOSIN_PATHWAY	BIOCARTA_MYOSIN_PATHWAY		25	-0.136929	-0.82648	0.666667	0.807196	1	14876	tags=100%, list=86%, signal=731%
																BIOCARTA_CREB_PATHWAY	BIOCARTA_CREB_PATHWAY		25	-0.137082	-0.824379	0.703276	0.808941	1	5224	tags=44%, list=30%, signal=63%
																BIOCARTA_KERATINOCYTE_PATHWAY	BIOCARTA_KERATINOCYTE_PATHWAY		41	-0.10485	-0.822708	0.660643	0.809894	1	6604	tags=49%, list=38%, signal=79%
																PID_AVB3_OPN_PATHWAY	PID_AVB3_OPN_PATHWAY		29	-0.125857	-0.819721	0.676892	0.813046	1	15067	tags=100%, list=87%, signal=795%
																REACTOME_DAG_AND_IP3_SIGNALING	REACTOME_DAG_AND_IP3_SIGNALING		24	-0.138548	-0.815467	0.671488	0.818402	1	14848	tags=100%, list=86%, signal=722%
																BIOCARTA_DEATH_PATHWAY	BIOCARTA_DEATH_PATHWAY		32	-0.121155	-0.811798	0.6714	0.822931	1	2225	tags=25%, list=13%, signal=29%
																KEGG_LONG_TERM_DEPRESSION	KEGG_LONG_TERM_DEPRESSION		46	-0.0989703	-0.804861	0.701863	0.832764	1	3919	tags=33%, list=23%, signal=42%
																BIOCARTA_AT1R_PATHWAY	BIOCARTA_AT1R_PATHWAY		31	-0.120878	-0.804722	0.714575	0.831133	1	7927	tags=58%, list=46%, signal=107%
																REACTOME_SIGNALLING_BY_NGF	REACTOME_SIGNALLING_BY_NGF		189	-0.050426	-0.804415	0.706931	0.82974	1	5797	tags=39%, list=34%, signal=58%
																KEGG_PATHWAYS_IN_CANCER	KEGG_PATHWAYS_IN_CANCER		273	-0.0419655	-0.80404	0.734568	0.828509	1	7179	tags=46%, list=42%, signal=77%
																REACTOME_GRB2_EVENTS_IN_ERBB2_SIGNALING	REACTOME_GRB2_EVENTS_IN_ERBB2_SIGNALING		20	-0.147054	-0.802164	0.724551	0.829873	1	5224	tags=45%, list=30%, signal=65%
																KEGG_THYROID_CANCER	KEGG_THYROID_CANCER		26	-0.136602	-0.801804	0.703407	0.828727	1	6929	tags=54%, list=40%, signal=90%
																KEGG_VEGF_SIGNALING_PATHWAY	KEGG_VEGF_SIGNALING_PATHWAY		55	-0.0899924	-0.800805	0.721344	0.828423	1	15373	tags=98%, list=89%, signal=908%
																KEGG_NON_SMALL_CELL_LUNG_CANCER	KEGG_NON_SMALL_CELL_LUNG_CANCER		49	-0.0943619	-0.796401	0.682692	0.833902	1	7171	tags=51%, list=42%, signal=87%
																REACTOME_INWARDLY_RECTIFYING_K_CHANNELS	REACTOME_INWARDLY_RECTIFYING_K_CHANNELS		17	-0.162973	-0.793866	0.702703	0.836266	1	13413	tags=94%, list=78%, signal=424%
																BIOCARTA_NGF_PATHWAY	BIOCARTA_NGF_PATHWAY		17	-0.15582	-0.793133	0.70217	0.835678	1	6441	tags=53%, list=37%, signal=84%
																BIOCARTA_MCALPAIN_PATHWAY	BIOCARTA_MCALPAIN_PATHWAY		21	-0.143521	-0.790011	0.724138	0.838844	1	14762	tags=100%, list=86%, signal=697%
																REACTOME_POTASSIUM_CHANNELS	REACTOME_POTASSIUM_CHANNELS		43	-0.101896	-0.786859	0.742268	0.84205	1	13477	tags=88%, list=78%, signal=405%
																BIOCARTA_PYK2_PATHWAY	BIOCARTA_PYK2_PATHWAY		27	-0.127464	-0.785689	0.72479	0.842068	1	11210	tags=78%, list=65%, signal=222%
																REACTOME_PI3K_EVENTS_IN_ERBB2_SIGNALING	REACTOME_PI3K_EVENTS_IN_ERBB2_SIGNALING		40	-0.103463	-0.783759	0.712302	0.843342	1	4684	tags=38%, list=27%, signal=51%
																BIOCARTA_NFAT_PATHWAY	BIOCARTA_NFAT_PATHWAY		42	-0.104032	-0.78195	0.726358	0.844414	1	14213	tags=93%, list=82%, signal=529%
																BIOCARTA_NDKDYNAMIN_PATHWAY	BIOCARTA_NDKDYNAMIN_PATHWAY		18	-0.15415	-0.780887	0.710821	0.844248	1	2134	tags=28%, list=12%, signal=32%
																REACTOME_SIGNALING_BY_BMP	REACTOME_SIGNALING_BY_BMP		21	-0.142409	-0.778378	0.735922	0.846502	1	9858	tags=71%, list=57%, signal=167%
																REACTOME_PI_3K_CASCADE	REACTOME_PI_3K_CASCADE		40	-0.10332	-0.773921	0.792017	0.851437	1	5548	tags=43%, list=32%, signal=63%
																REACTOME_PHOSPHOLIPASE_C_MEDIATED_CASCADE	REACTOME_PHOSPHOLIPASE_C_MEDIATED_CASCADE		32	-0.112917	-0.762235	0.759834	0.867651	1	14213	tags=94%, list=82%, signal=534%
																REACTOME_NOD1_2_SIGNALING_PATHWAY	REACTOME_NOD1_2_SIGNALING_PATHWAY		29	-0.12079	-0.757806	0.77381	0.872626	1	14560	tags=97%, list=84%, signal=622%
																PID_RXR_VDR_PATHWAY	PID_RXR_VDR_PATHWAY		23	-0.131948	-0.756237	0.763779	0.87312	1	4473	tags=39%, list=26%, signal=53%
																REACTOME_G_BETA_GAMMA_SIGNALLING_THROUGH_PI3KGAMMA	REACTOME_G_BETA_GAMMA_SIGNALLING_THROUGH_PI3KGAMMA		17	-0.150517	-0.755436	0.766129	0.872501	1	14641	tags=100%, list=85%, signal=665%
																BIOCARTA_FMLP_PATHWAY	BIOCARTA_FMLP_PATHWAY		30	-0.115286	-0.754105	0.777108	0.872699	1	4336	tags=37%, list=25%, signal=49%
																REACTOME_GLUCOSE_METABOLISM	REACTOME_GLUCOSE_METABOLISM		55	-0.0851198	-0.753255	0.805343	0.872013	1	8251	tags=56%, list=48%, signal=108%
																BIOCARTA_CDC42RAC_PATHWAY	BIOCARTA_CDC42RAC_PATHWAY		16	-0.152679	-0.749153	0.771536	0.876412	1	8142	tags=63%, list=47%, signal=118%
																BIOCARTA_BCELLSURVIVAL_PATHWAY	BIOCARTA_BCELLSURVIVAL_PATHWAY		15	-0.158639	-0.743814	0.786693	0.882335	1	5311	tags=47%, list=31%, signal=67%
																PID_NCADHERIN_PATHWAY	PID_NCADHERIN_PATHWAY		31	-0.114544	-0.740012	0.784553	0.88601	1	14706	tags=97%, list=85%, signal=659%
																KEGG_PENTOSE_PHOSPHATE_PATHWAY	KEGG_PENTOSE_PHOSPHATE_PATHWAY		21	-0.132517	-0.739853	0.772201	0.884373	1	1823	tags=24%, list=11%, signal=27%
																PID_EPHA2_FWD_PATHWAY	PID_EPHA2_FWD_PATHWAY		18	-0.145659	-0.738797	0.784431	0.884022	1	5152	tags=44%, list=30%, signal=63%
																PID_LKB1_PATHWAY	PID_LKB1_PATHWAY		45	-0.0934197	-0.738083	0.778884	0.883245	1	9117	tags=62%, list=53%, signal=132%
																REACTOME_GABA_RECEPTOR_ACTIVATION	REACTOME_GABA_RECEPTOR_ACTIVATION		28	-0.114679	-0.737302	0.796371	0.882606	1	13413	tags=89%, list=78%, signal=402%
																REACTOME_DOWNSTREAM_SIGNALING_OF_ACTIVATED_FGFR	REACTOME_DOWNSTREAM_SIGNALING_OF_ACTIVATED_FGFR		76	-0.0728873	-0.735698	0.795918	0.882982	1	14848	tags=93%, list=86%, signal=673%
																PID_TRKR_PATHWAY	PID_TRKR_PATHWAY		55	-0.0844657	-0.73547	0.806883	0.881507	1	2623	tags=24%, list=15%, signal=28%
																KEGG_PRION_DISEASES	KEGG_PRION_DISEASES		25	-0.121297	-0.734663	0.812245	0.880828	1	12388	tags=84%, list=72%, signal=298%
																KEGG_GLYCOSPHINGOLIPID_BIOSYNTHESIS_LACTO_AND_NEOLACTO_SERIES	KEGG_GLYCOSPHINGOLIPID_BIOSYNTHESIS_LACTO_AND_NEOLACTO_SERIES		17	-0.147677	-0.732422	0.796875	0.882193	1	4554	tags=41%, list=26%, signal=56%
																KEGG_TYROSINE_METABOLISM	KEGG_TYROSINE_METABOLISM		27	-0.117576	-0.732108	0.811024	0.880833	1	7551	tags=56%, list=44%, signal=99%
																BIOCARTA_ACTINY_PATHWAY	BIOCARTA_ACTINY_PATHWAY		19	-0.134805	-0.731382	0.825558	0.880057	1	4029	tags=37%, list=23%, signal=48%
																REACTOME_BRANCHED_CHAIN_AMINO_ACID_CATABOLISM	REACTOME_BRANCHED_CHAIN_AMINO_ACID_CATABOLISM		17	-0.147148	-0.719456	0.809129	0.894827	1	14699	tags=100%, list=85%, signal=680%
																ST_GA13_PATHWAY	ST_GA13_PATHWAY		35	-0.100153	-0.718983	0.838966	0.893563	1	9602	tags=66%, list=56%, signal=148%
																BIOCARTA_CCR3_PATHWAY	BIOCARTA_CCR3_PATHWAY		16	-0.144296	-0.718861	0.830443	0.89189	1	13671	tags=94%, list=79%, signal=453%
																REACTOME_SIGNAL_TRANSDUCTION_BY_L1	REACTOME_SIGNAL_TRANSDUCTION_BY_L1		31	-0.105793	-0.717237	0.840404	0.892106	1	13189	tags=87%, list=77%, signal=371%
																REACTOME_SYNTHESIS_OF_PA	REACTOME_SYNTHESIS_OF_PA		17	-0.145825	-0.712981	0.84507	0.895949	1	11681	tags=82%, list=68%, signal=255%
																REACTOME_G_PROTEIN_ACTIVATION	REACTOME_G_PROTEIN_ACTIVATION		16	-0.145222	-0.707261	0.835907	0.901477	1	14732	tags=100%, list=85%, signal=689%
																KEGG_NOTCH_SIGNALING_PATHWAY	KEGG_NOTCH_SIGNALING_PATHWAY		42	-0.0928889	-0.701699	0.839604	0.906762	1	4148	tags=33%, list=24%, signal=44%
																REACTOME_ACTIVATED_TAK1_MEDIATES_P38_MAPK_ACTIVATION	REACTOME_ACTIVATED_TAK1_MEDIATES_P38_MAPK_ACTIVATION		17	-0.141157	-0.700748	0.839216	0.906025	1	7707	tags=59%, list=45%, signal=106%
																KEGG_ADHERENS_JUNCTION	KEGG_ADHERENS_JUNCTION		64	-0.0738026	-0.696167	0.864271	0.909864	1	7888	tags=53%, list=46%, signal=98%
																KEGG_CHRONIC_MYELOID_LEUKEMIA	KEGG_CHRONIC_MYELOID_LEUKEMIA		70	-0.0722111	-0.693059	0.868472	0.911845	1	14762	tags=93%, list=86%, signal=645%
																BIOCARTA_ERK5_PATHWAY	BIOCARTA_ERK5_PATHWAY		15	-0.149462	-0.691525	0.822938	0.911982	1	5469	tags=47%, list=32%, signal=68%
																REACTOME_ENOS_ACTIVATION_AND_REGULATION	REACTOME_ENOS_ACTIVATION_AND_REGULATION		19	-0.129622	-0.690693	0.822811	0.911194	1	5932	tags=47%, list=34%, signal=72%
																BIOCARTA_PPARA_PATHWAY	BIOCARTA_PPARA_PATHWAY		46	-0.0843569	-0.682556	0.883475	0.918873	1	7916	tags=54%, list=46%, signal=100%
																BIOCARTA_GH_PATHWAY	BIOCARTA_GH_PATHWAY		21	-0.125608	-0.678434	0.876596	0.921719	1	5224	tags=43%, list=30%, signal=61%
																PID_MET_PATHWAY	PID_MET_PATHWAY		77	-0.0657179	-0.677949	0.882235	0.920411	1	14762	tags=92%, list=86%, signal=641%
																REACTOME_ADP_SIGNALLING_THROUGH_P2RY12	REACTOME_ADP_SIGNALLING_THROUGH_P2RY12		15	-0.147022	-0.674946	0.856589	0.922034	1	5511	tags=47%, list=32%, signal=69%
																KEGG_BLADDER_CANCER	KEGG_BLADDER_CANCER		38	-0.0941831	-0.673963	0.876	0.921427	1	8811	tags=61%, list=51%, signal=124%
																REACTOME_SIGNALING_BY_HIPPO	REACTOME_SIGNALING_BY_HIPPO		20	-0.124037	-0.672919	0.887064	0.920753	1	11651	tags=80%, list=68%, signal=247%
																ST_GRANULE_CELL_SURVIVAL_PATHWAY	ST_GRANULE_CELL_SURVIVAL_PATHWAY		25	-0.111584	-0.668241	0.86037	0.924308	1	3595	tags=32%, list=21%, signal=40%
																REACTOME_TRIF_MEDIATED_TLR3_SIGNALING	REACTOME_TRIF_MEDIATED_TLR3_SIGNALING		70	-0.0669092	-0.662148	0.887776	0.929105	1	10176	tags=66%, list=59%, signal=160%
																PID_NEPHRIN_NEPH1_PATHWAY	PID_NEPHRIN_NEPH1_PATHWAY		28	-0.102308	-0.660571	0.873321	0.928933	1	15472	tags=100%, list=90%, signal=978%
																BIOCARTA_P38MAPK_PATHWAY	BIOCARTA_P38MAPK_PATHWAY		39	-0.0891246	-0.660444	0.897486	0.92723	1	7747	tags=54%, list=45%, signal=98%
																REACTOME_REGULATION_OF_HYPOXIA_INDUCIBLE_FACTOR_HIF_BY_OXYGEN	REACTOME_REGULATION_OF_HYPOXIA_INDUCIBLE_FACTOR_HIF_BY_OXYGEN		22	-0.116366	-0.659775	0.897384	0.926159	1	13663	tags=91%, list=79%, signal=438%
																REACTOME_DEVELOPMENTAL_BIOLOGY	REACTOME_DEVELOPMENTAL_BIOLOGY		303	-0.0333365	-0.658847	0.911704	0.925324	1	16099	tags=97%, list=93%, signal=1446%
																KEGG_RENAL_CELL_CARCINOMA	KEGG_RENAL_CELL_CARCINOMA		65	-0.0689252	-0.65456	0.886831	0.92805	1	13663	tags=86%, list=79%, signal=414%
																ST_P38_MAPK_PATHWAY	ST_P38_MAPK_PATHWAY		37	-0.0898239	-0.654391	0.89336	0.926355	1	4045	tags=32%, list=23%, signal=42%
																PID_PRL_SIGNALING_EVENTS_PATHWAY	PID_PRL_SIGNALING_EVENTS_PATHWAY		23	-0.115833	-0.65187	0.903093	0.927069	1	7747	tags=57%, list=45%, signal=103%
																PID_EPO_PATHWAY	PID_EPO_PATHWAY		30	-0.100546	-0.64541	0.890756	0.931813	1	6887	tags=50%, list=40%, signal=83%
																REACTOME_PI3K_CASCADE	REACTOME_PI3K_CASCADE		52	-0.0743148	-0.644619	0.911469	0.930788	1	2038	tags=19%, list=12%, signal=22%
																KEGG_FRUCTOSE_AND_MANNOSE_METABOLISM	KEGG_FRUCTOSE_AND_MANNOSE_METABOLISM		29	-0.097613	-0.634721	0.897275	0.938728	1	12582	tags=83%, list=73%, signal=306%
																BIOCARTA_RARRXR_PATHWAY	BIOCARTA_RARRXR_PATHWAY		15	-0.135974	-0.625076	0.920502	0.945345	1	2255	tags=27%, list=13%, signal=31%
																REACTOME_FRS2_MEDIATED_CASCADE	REACTOME_FRS2_MEDIATED_CASCADE		22	-0.109195	-0.619467	0.928	0.948241	1	2038	tags=23%, list=12%, signal=26%
																BIOCARTA_CARDIACEGF_PATHWAY	BIOCARTA_CARDIACEGF_PATHWAY		17	-0.119427	-0.606432	0.948473	0.956895	1	13149	tags=88%, list=76%, signal=372%
																PID_THROMBIN_PAR1_PATHWAY	PID_THROMBIN_PAR1_PATHWAY		34	-0.0864344	-0.596213	0.949187	0.962534	1	14732	tags=94%, list=85%, signal=648%
																BIOCARTA_RAC1_PATHWAY	BIOCARTA_RAC1_PATHWAY		20	-0.110827	-0.594916	0.933761	0.961552	1	14463	tags=95%, list=84%, signal=591%
																REACTOME_INSULIN_RECEPTOR_SIGNALLING_CASCADE	REACTOME_INSULIN_RECEPTOR_SIGNALLING_CASCADE		68	-0.060006	-0.593853	0.949612	0.960439	1	9107	tags=59%, list=53%, signal=124%
																BIOCARTA_GCR_PATHWAY	BIOCARTA_GCR_PATHWAY		15	-0.126526	-0.593847	0.95102	0.958596	1	13905	tags=93%, list=81%, signal=483%
																REACTOME_NFKB_AND_MAP_KINASES_ACTIVATION_MEDIATED_BY_TLR4_SIGNALING_REPERTOIRE	REACTOME_NFKB_AND_MAP_KINASES_ACTIVATION_MEDIATED_BY_TLR4_SIGNALING_REPERTOIRE		68	-0.0596598	-0.590395	0.960784	0.959033	1	4045	tags=29%, list=23%, signal=38%
																REACTOME_CREB_PHOSPHORYLATION_THROUGH_THE_ACTIVATION_OF_RAS	REACTOME_CREB_PHOSPHORYLATION_THROUGH_THE_ACTIVATION_OF_RAS		20	-0.110967	-0.585514	0.955078	0.960416	1	4122	tags=35%, list=24%, signal=46%
																BIOCARTA_IGF1R_PATHWAY	BIOCARTA_IGF1R_PATHWAY		22	-0.10429	-0.573956	0.957282	0.96573	1	7605	tags=55%, list=44%, signal=98%
																REACTOME_VOLTAGE_GATED_POTASSIUM_CHANNELS	REACTOME_VOLTAGE_GATED_POTASSIUM_CHANNELS		17	-0.11736	-0.569386	0.976699	0.966621	1	12171	tags=82%, list=71%, signal=280%
																PID_ARF6_DOWNSTREAM_PATHWAY	PID_ARF6_DOWNSTREAM_PATHWAY		15	-0.119637	-0.561895	0.963035	0.968827	1	3685	tags=33%, list=21%, signal=42%
																REACTOME_SHC_RELATED_EVENTS	REACTOME_SHC_RELATED_EVENTS		16	-0.111251	-0.53828	0.977505	0.978174	1	12086	tags=81%, list=70%, signal=272%
																REACTOME_SHC_MEDIATED_SIGNALLING	REACTOME_SHC_MEDIATED_SIGNALLING		15	-0.112434	-0.526819	0.97166	0.980827	1	3809	tags=33%, list=22%, signal=43%

## Sheet: gsea_SN5.vs.S
NAME	GS<br> follow link to MSigDB	GS DETAILS	SIZE	ES	NES	NOM p-val	FDR q-val	FWER p-val	RANK AT MAX	LEADING EDGE						NAME	GS<br> follow link to MSigDB	GS DETAILS	SIZE	ES	NES	NOM p-val	FDR q-val	FWER p-val	RANK AT MAX	LEADING EDGE
REACTOME_MITOTIC_M_M_G1_PHASES	REACTOME_MITOTIC_M_M_G1_PHASES	Details ...	160	0.376141	5.64595	0	0	0	7255	tags=79%, list=42%, signal=136%						KEGG_RIBOSOME	KEGG_RIBOSOME	Details ...	85	-0.503679	-5.45796	0	0	0	4947	tags=79%, list=29%, signal=110%
REACTOME_DNA_REPLICATION	REACTOME_DNA_REPLICATION	Details ...	180	0.35705	5.59702	0	0	0	6547	tags=73%, list=38%, signal=117%						REACTOME_PEPTIDE_CHAIN_ELONGATION	REACTOME_PEPTIDE_CHAIN_ELONGATION	Details ...	95	-0.473464	-5.34844	0	0	0	4947	tags=76%, list=29%, signal=106%
REACTOME_CELL_CYCLE	REACTOME_CELL_CYCLE	Details ...	384	0.250298	5.55628	0	0	0	6058	tags=60%, list=35%, signal=90%						REACTOME_INFLUENZA_VIRAL_RNA_TRANSCRIPTION_AND_REPLICATION	REACTOME_INFLUENZA_VIRAL_RNA_TRANSCRIPTION_AND_REPLICATION	Details ...	110	-0.401945	-4.93796	0	0	0	5181	tags=70%, list=30%, signal=99%
REACTOME_CELL_CYCLE_MITOTIC	REACTOME_CELL_CYCLE_MITOTIC	Details ...	301	0.256521	5.18557	0	0	0	7277	tags=67%, list=42%, signal=115%						REACTOME_3_UTR_MEDIATED_TRANSLATIONAL_REGULATION	REACTOME_3_UTR_MEDIATED_TRANSLATIONAL_REGULATION	Details ...	116	-0.370627	-4.68298	0	0	0	4947	tags=66%, list=29%, signal=91%
REACTOME_G1_S_TRANSITION	REACTOME_G1_S_TRANSITION	Details ...	106	0.369355	4.4938	0	0	0	7166	tags=78%, list=42%, signal=133%						REACTOME_NONSENSE_MEDIATED_DECAY_ENHANCED_BY_THE_EXON_JUNCTION_COMPLEX	REACTOME_NONSENSE_MEDIATED_DECAY_ENHANCED_BY_THE_EXON_JUNCTION_COMPLEX	Details ...	116	-0.361948	-4.60619	0	0	0	4947	tags=65%, list=29%, signal=90%
REACTOME_M_G1_TRANSITION	REACTOME_M_G1_TRANSITION	Details ...	76	0.428057	4.34274	0	0	0	7166	tags=84%, list=42%, signal=144%						REACTOME_SRP_DEPENDENT_COTRANSLATIONAL_PROTEIN_TARGETING_TO_MEMBRANE	REACTOME_SRP_DEPENDENT_COTRANSLATIONAL_PROTEIN_TARGETING_TO_MEMBRANE	Details ...	118	-0.325357	-4.07616	0	0	0	4947	tags=61%, list=29%, signal=85%
REACTOME_MITOTIC_G1_G1_S_PHASES	REACTOME_MITOTIC_G1_G1_S_PHASES	Details ...	130	0.318486	4.32437	0	0	0	7277	tags=74%, list=42%, signal=127%						REACTOME_TRANSLATION	REACTOME_TRANSLATION	Details ...	156	-0.273124	-3.95743	0	0	0	4947	tags=56%, list=29%, signal=78%
KEGG_SYSTEMIC_LUPUS_ERYTHEMATOSUS	KEGG_SYSTEMIC_LUPUS_ERYTHEMATOSUS	Details ...	92	0.353118	4.08938	0	0	0	2937	tags=52%, list=17%, signal=63%						REACTOME_INFLUENZA_LIFE_CYCLE	REACTOME_INFLUENZA_LIFE_CYCLE	Details ...	142	-0.268064	-3.78606	0	0	0	5249	tags=57%, list=30%, signal=81%
REACTOME_SYNTHESIS_OF_DNA	REACTOME_SYNTHESIS_OF_DNA	Details ...	89	0.363846	4.08163	0	0	0	6540	tags=74%, list=38%, signal=119%						NABA_CORE_MATRISOME	NABA_CORE_MATRISOME	Details ...	179	-0.222057	-3.49415	0	0	0	5937	tags=56%, list=34%, signal=85%
REACTOME_S_PHASE	REACTOME_S_PHASE	Details ...	105	0.341608	4.02807	0	0	0	7277	tags=76%, list=42%, signal=131%						NABA_ECM_GLYCOPROTEINS	NABA_ECM_GLYCOPROTEINS	Details ...	124	-0.234298	-3.00891	0	3.88186e-05	0.001	5859	tags=57%, list=34%, signal=86%
REACTOME_ADAPTIVE_IMMUNE_SYSTEM	REACTOME_ADAPTIVE_IMMUNE_SYSTEM	Details ...	421	0.169519	4.01551	0	0	0	6563	tags=55%, list=38%, signal=86%						REACTOME_COLLAGEN_FORMATION	REACTOME_COLLAGEN_FORMATION	Details ...	50	-0.316993	-2.62732	0	0.00121364	0.034	2481	tags=46%, list=14%, signal=54%
REACTOME_MEIOTIC_RECOMBINATION	REACTOME_MEIOTIC_RECOMBINATION	Details ...	76	0.383585	3.96068	0	0	0	2941	tags=55%, list=17%, signal=66%						PID_INTEGRIN1_PATHWAY	PID_INTEGRIN1_PATHWAY	Details ...	59	-0.282976	-2.54856	0	0.00209366	0.064	2443	tags=42%, list=14%, signal=49%
REACTOME_CELL_CYCLE_CHECKPOINTS	REACTOME_CELL_CYCLE_CHECKPOINTS	Details ...	110	0.319215	3.9261	0	0	0	7222	tags=74%, list=42%, signal=126%						KEGG_ECM_RECEPTOR_INTERACTION	KEGG_ECM_RECEPTOR_INTERACTION	Details ...	63	-0.270111	-2.54847	0	0.00193261	0.064	4663	tags=54%, list=27%, signal=74%
REACTOME_HIV_INFECTION	REACTOME_HIV_INFECTION	Details ...	179	0.250802	3.92436	0	0	0	6600	tags=63%, list=38%, signal=101%						REACTOME_ACTIVATION_OF_THE_MRNA_UPON_BINDING_OF_THE_CAP_BINDING_COMPLEX_AND_EIFS_AND_SUBSEQUENT_BINDING_TO_43S	REACTOME_ACTIVATION_OF_THE_MRNA_UPON_BINDING_OF_THE_CAP_BINDING_COMPLEX_AND_EIFS_AND_SUBSEQUENT_BINDING_TO_43S	Details ...	60	-0.275494	-2.52609	0	0.00204601	0.072	3886	tags=50%, list=23%, signal=64%
REACTOME_RNA_POL_I_PROMOTER_OPENING	REACTOME_RNA_POL_I_PROMOTER_OPENING	Details ...	58	0.434404	3.88804	0	0	0	2937	tags=60%, list=17%, signal=72%						NABA_COLLAGENS	NABA_COLLAGENS	Details ...	36	-0.356819	-2.51104	0	0.00209029	0.079	2481	tags=50%, list=14%, signal=58%
REACTOME_HOST_INTERACTIONS_OF_HIV_FACTORS	REACTOME_HOST_INTERACTIONS_OF_HIV_FACTORS	Details ...	113	0.309205	3.81641	0	0	0	6600	tags=69%, list=38%, signal=111%						REACTOME_EXTRACELLULAR_MATRIX_ORGANIZATION	REACTOME_EXTRACELLULAR_MATRIX_ORGANIZATION	Details ...	66	-0.250974	-2.40706	0	0.00398522	0.152	2481	tags=39%, list=14%, signal=46%
REACTOME_AMYLOIDS	REACTOME_AMYLOIDS	Details ...	66	0.392702	3.80336	0	0	0	2657	tags=55%, list=15%, signal=64%						REACTOME_GENERIC_TRANSCRIPTION_PATHWAY	REACTOME_GENERIC_TRANSCRIPTION_PATHWAY	Details ...	315	-0.113843	-2.37252	0	0.00487605	0.194	10766	tags=74%, list=62%, signal=193%
REACTOME_ASSEMBLY_OF_THE_PRE_REPLICATIVE_COMPLEX	REACTOME_ASSEMBLY_OF_THE_PRE_REPLICATIVE_COMPLEX	Details ...	62	0.391925	3.76797	0	0	0	7166	tags=81%, list=42%, signal=138%						REACTOME_METABOLISM_OF_MRNA	REACTOME_METABOLISM_OF_MRNA	Details ...	217	-0.134002	-2.28758	0	0.00852232	0.33	4947	tags=42%, list=29%, signal=58%
REACTOME_CHROMOSOME_MAINTENANCE	REACTOME_CHROMOSOME_MAINTENANCE	Details ...	109	0.299718	3.69332	0	0	0	5933	tags=64%, list=34%, signal=97%						REACTOME_FORMATION_OF_THE_TERNARY_COMPLEX_AND_SUBSEQUENTLY_THE_43S_COMPLEX	REACTOME_FORMATION_OF_THE_TERNARY_COMPLEX_AND_SUBSEQUENTLY_THE_43S_COMPLEX	Details ...	52	-0.260681	-2.22185	0.00207039	0.0127934	0.473	4801	tags=54%, list=28%, signal=74%
REACTOME_MITOTIC_PROMETAPHASE	REACTOME_MITOTIC_PROMETAPHASE	Details ...	80	0.345214	3.67094	0	0	0	5063	tags=64%, list=29%, signal=90%						NABA_MATRISOME_ASSOCIATED	NABA_MATRISOME_ASSOCIATED	Details ...	381	-0.0958278	-2.12431	0.00200803	0.0226459	0.677	4537	tags=36%, list=26%, signal=47%
REACTOME_APOPTOSIS	REACTOME_APOPTOSIS	Details ...	130	0.275213	3.66869	0	0	0	6559	tags=65%, list=38%, signal=105%						NABA_ECM_REGULATORS	NABA_ECM_REGULATORS	Details ...	144	-0.141618	-1.98493	0.0090703	0.0506707	0.935	6436	tags=51%, list=37%, signal=81%
REACTOME_RNA_POL_I_TRANSCRIPTION	REACTOME_RNA_POL_I_TRANSCRIPTION	Details ...	83	0.343335	3.64676	0	0	0	3246	tags=53%, list=19%, signal=65%						PID_WNT_SIGNALING_PATHWAY	PID_WNT_SIGNALING_PATHWAY	Details ...	21	-0.327736	-1.81324	0.0144628	0.124004	0.999	5848	tags=67%, list=34%, signal=101%
REACTOME_CROSS_PRESENTATION_OF_SOLUBLE_EXOGENOUS_ANTIGENS_ENDOSOMES	REACTOME_CROSS_PRESENTATION_OF_SOLUBLE_EXOGENOUS_ANTIGENS_ENDOSOMES	Details ...	43	0.468955	3.60408	0	0	0	7166	tags=88%, list=42%, signal=151%						NABA_BASEMENT_MEMBRANES	NABA_BASEMENT_MEMBRANES	Details ...	33	-0.260564	-1.76497	0.0221328	0.153744	1	6485	tags=64%, list=38%, signal=102%
REACTOME_DOWNSTREAM_SIGNALING_EVENTS_OF_B_CELL_RECEPTOR_BCR	REACTOME_DOWNSTREAM_SIGNALING_EVENTS_OF_B_CELL_RECEPTOR_BCR	Details ...	89	0.321146	3.60306	0	0	0	8240	tags=80%, list=48%, signal=152%						PID_INTEGRIN5_PATHWAY	PID_INTEGRIN5_PATHWAY	Details ...	15	-0.370667	-1.75921	0.0224033	0.151951	1	512	tags=40%, list=3%, signal=41%
REACTOME_DEPOSITION_OF_NEW_CENPA_CONTAINING_NUCLEOSOMES_AT_THE_CENTROMERE	REACTOME_DEPOSITION_OF_NEW_CENPA_CONTAINING_NUCLEOSOMES_AT_THE_CENTROMERE	Details ...	60	0.397544	3.58597	0	0	0	2937	tags=57%, list=17%, signal=68%						REACTOME_POTASSIUM_CHANNELS	REACTOME_POTASSIUM_CHANNELS	Details ...	43	-0.224972	-1.75864	0.0311891	0.14639	1	2145	tags=35%, list=12%, signal=40%
REACTOME_APC_C_CDH1_MEDIATED_DEGRADATION_OF_CDC20_AND_OTHER_APC_C_CDH1_TARGETED_PROTEINS_IN_LATE_MITOSIS_EARLY_G1	REACTOME_APC_C_CDH1_MEDIATED_DEGRADATION_OF_CDC20_AND_OTHER_APC_C_CDH1_TARGETED_PROTEINS_IN_LATE_MITOSIS_EARLY_G1	Details ...	63	0.37951	3.58453	0	0	0	8253	tags=86%, list=48%, signal=164%						PID_AVB3_INTEGRIN_PATHWAY	PID_AVB3_INTEGRIN_PATHWAY	Details ...	68	-0.180314	-1.75108	0.024948	0.146891	1	2481	tags=32%, list=14%, signal=38%
REACTOME_REGULATION_OF_MITOTIC_CELL_CYCLE	REACTOME_REGULATION_OF_MITOTIC_CELL_CYCLE	Details ...	76	0.345495	3.55506	0	0	0	7222	tags=76%, list=42%, signal=131%						PID_FRA_PATHWAY	PID_FRA_PATHWAY	Details ...	32	-0.259014	-1.73964	0.030888	0.150553	1	7931	tags=72%, list=46%, signal=133%
REACTOME_REGULATION_OF_ORNITHINE_DECARBOXYLASE_ODC	REACTOME_REGULATION_OF_ORNITHINE_DECARBOXYLASE_ODC	Details ...	47	0.436318	3.5167	0	0	0	7166	tags=85%, list=42%, signal=145%						KEGG_NICOTINATE_AND_NICOTINAMIDE_METABOLISM	KEGG_NICOTINATE_AND_NICOTINAMIDE_METABOLISM	Details ...	18	-0.342619	-1.72979	0.0138067	0.153072	1	2719	tags=50%, list=16%, signal=59%
REACTOME_APC_C_CDC20_MEDIATED_DEGRADATION_OF_MITOTIC_PROTEINS	REACTOME_APC_C_CDC20_MEDIATED_DEGRADATION_OF_MITOTIC_PROTEINS	Details ...	64	0.366089	3.46336	0	0	0	8253	tags=84%, list=48%, signal=161%						KEGG_TYROSINE_METABOLISM	KEGG_TYROSINE_METABOLISM	Details ...	27	-0.282047	-1.71039	0.0349515	0.163941	1	6636	tags=67%, list=39%, signal=108%
REACTOME_ER_PHAGOSOME_PATHWAY	REACTOME_ER_PHAGOSOME_PATHWAY	Details ...	57	0.392379	3.45744	0	0	0	7166	tags=81%, list=42%, signal=138%						REACTOME_NOTCH1_INTRACELLULAR_DOMAIN_REGULATES_TRANSCRIPTION	REACTOME_NOTCH1_INTRACELLULAR_DOMAIN_REGULATES_TRANSCRIPTION	Details ...	42	-0.212701	-1.65231	0.0342742	0.211345	1	9063	tags=74%, list=53%, signal=155%
REACTOME_CDK_MEDIATED_PHOSPHORYLATION_AND_REMOVAL_OF_CDC6	REACTOME_CDK_MEDIATED_PHOSPHORYLATION_AND_REMOVAL_OF_CDC6	Details ...	45	0.42963	3.43098	0	0	0	7166	tags=84%, list=42%, signal=144%						PID_INTEGRIN3_PATHWAY	PID_INTEGRIN3_PATHWAY	Details ...	37	-0.223354	-1.62898	0.0401606	0.229647	1	5009	tags=51%, list=29%, signal=72%
REACTOME_VIF_MEDIATED_DEGRADATION_OF_APOBEC3G	REACTOME_VIF_MEDIATED_DEGRADATION_OF_APOBEC3G	Details ...	48	0.418563	3.42163	0	0	0	7166	tags=83%, list=42%, signal=142%						KEGG_GALACTOSE_METABOLISM	KEGG_GALACTOSE_METABOLISM	Details ...	20	-0.302586	-1.61045	0.0513308	0.242711	1	8578	tags=80%, list=50%, signal=159%
REACTOME_MEIOSIS	REACTOME_MEIOSIS	Details ...	99	0.295606	3.39638	0	0	0	2941	tags=46%, list=17%, signal=56%						KEGG_COMPLEMENT_AND_COAGULATION_CASCADES	KEGG_COMPLEMENT_AND_COAGULATION_CASCADES	Details ...	40	-0.208458	-1.55769	0.056338	0.302056	1	6756	tags=60%, list=39%, signal=98%
REACTOME_HEMOSTASIS	REACTOME_HEMOSTASIS	Details ...	331	0.158053	3.35746	0	0	0	4668	tags=43%, list=27%, signal=57%						PID_ALK1_PATHWAY	PID_ALK1_PATHWAY	Details ...	24	-0.265042	-1.55603	0.0510204	0.29516	1	2620	tags=42%, list=15%, signal=49%
REACTOME_ACTIVATION_OF_NF_KAPPAB_IN_B_CELLS	REACTOME_ACTIVATION_OF_NF_KAPPAB_IN_B_CELLS	Details ...	59	0.381982	3.34549	0	0	0	7166	tags=80%, list=42%, signal=136%						PID_INTEGRIN_A9B1_PATHWAY	PID_INTEGRIN_A9B1_PATHWAY	Details ...	20	-0.275077	-1.54268	0.0590551	0.30514	1	9913	tags=85%, list=58%, signal=200%
REACTOME_SCF_BETA_TRCP_MEDIATED_DEGRADATION_OF_EMI1	REACTOME_SCF_BETA_TRCP_MEDIATED_DEGRADATION_OF_EMI1	Details ...	48	0.418563	3.34353	0	0	0	7166	tags=83%, list=42%, signal=142%						REACTOME_GPCR_LIGAND_BINDING	REACTOME_GPCR_LIGAND_BINDING	Details ...	136	-0.113444	-1.53072	0.0609756	0.313001	1	4650	tags=38%, list=27%, signal=52%
KEGG_PROTEASOME	KEGG_PROTEASOME	Details ...	41	0.438766	3.33694	0	0	0	7166	tags=85%, list=42%, signal=146%						REACTOME_METABOLISM_OF_PROTEINS	REACTOME_METABOLISM_OF_PROTEINS	Details ...	398	-0.0675796	-1.53005	0.0637066	0.305455	1	4838	tags=35%, list=28%, signal=47%
REACTOME_PREFOLDIN_MEDIATED_TRANSFER_OF_SUBSTRATE_TO_CCT_TRIC	REACTOME_PREFOLDIN_MEDIATED_TRANSFER_OF_SUBSTRATE_TO_CCT_TRIC	Details ...	24	0.568901	3.33633	0	0	0	6005	tags=92%, list=35%, signal=141%						REACTOME_LIPOPROTEIN_METABOLISM	REACTOME_LIPOPROTEIN_METABOLISM	Details ...	17	-0.306126	-1.50987	0.0693642	0.326078	1	7908	tags=76%, list=46%, signal=141%
REACTOME_CLASS_I_MHC_MEDIATED_ANTIGEN_PROCESSING_PRESENTATION	REACTOME_CLASS_I_MHC_MEDIATED_ANTIGEN_PROCESSING_PRESENTATION	Details ...	221	0.194164	3.33532	0	0	0	7222	tags=61%, list=42%, signal=104%						KEGG_BASAL_CELL_CARCINOMA	KEGG_BASAL_CELL_CARCINOMA	Details ...	42	-0.196991	-1.5053	0.0714286	0.324207	1	7692	tags=64%, list=45%, signal=116%
KEGG_OOCYTE_MEIOSIS	KEGG_OOCYTE_MEIOSIS	Details ...	94	0.293775	3.31963	0	0	0	4130	tags=53%, list=24%, signal=70%						REACTOME_METABOLISM_OF_RNA	REACTOME_METABOLISM_OF_RNA	Details ...	260	-0.0803368	-1.49867	0.0781893	0.326096	1	4801	tags=36%, list=28%, signal=49%
REACTOME_ANTIGEN_PROCESSING_CROSS_PRESENTATION	REACTOME_ANTIGEN_PROCESSING_CROSS_PRESENTATION	Details ...	66	0.342953	3.2802	0	0	0	7166	tags=76%, list=42%, signal=129%						KEGG_TGF_BETA_SIGNALING_PATHWAY	KEGG_TGF_BETA_SIGNALING_PATHWAY	Details ...	73	-0.147722	-1.49289	0.0881764	0.32679	1	1007	tags=21%, list=6%, signal=22%
REACTOME_SIGNALING_BY_WNT	REACTOME_SIGNALING_BY_WNT	Details ...	61	0.355815	3.27572	0	0	0	7166	tags=77%, list=42%, signal=131%						KEGG_RNA_DEGRADATION	KEGG_RNA_DEGRADATION	Details ...	55	-0.16903	-1.4764	0.063655	0.342796	1	12449	tags=89%, list=72%, signal=320%
REACTOME_SIGNALING_BY_THE_B_CELL_RECEPTOR_BCR	REACTOME_SIGNALING_BY_THE_B_CELL_RECEPTOR_BCR	Details ...	111	0.262162	3.26558	0	0	0	8240	tags=74%, list=48%, signal=141%						REACTOME_DEADENYLATION_DEPENDENT_MRNA_DECAY	REACTOME_DEADENYLATION_DEPENDENT_MRNA_DECAY	Details ...	42	-0.191733	-1.45662	0.0737052	0.364225	1	11885	tags=88%, list=69%, signal=283%
REACTOME_TELOMERE_MAINTENANCE	REACTOME_TELOMERE_MAINTENANCE	Details ...	72	0.322898	3.25605	0	0	0	6903	tags=72%, list=40%, signal=120%						PID_SYNDECAN_1_PATHWAY	PID_SYNDECAN_1_PATHWAY	Details ...	42	-0.189869	-1.45515	0.0702811	0.358278	1	2481	tags=33%, list=14%, signal=39%
REACTOME_AUTODEGRADATION_OF_THE_E3_UBIQUITIN_LIGASE_COP1	REACTOME_AUTODEGRADATION_OF_THE_E3_UBIQUITIN_LIGASE_COP1	Details ...	46	0.411248	3.23662	0	0	0	7166	tags=83%, list=42%, signal=141%						REACTOME_FORMATION_OF_FIBRIN_CLOT_CLOTTING_CASCADE	REACTOME_FORMATION_OF_FIBRIN_CLOT_CLOTTING_CASCADE	Details ...	16	-0.295749	-1.42284	0.107216	0.401518	1	6756	tags=69%, list=39%, signal=113%
REACTOME_P53_INDEPENDENT_G1_S_DNA_DAMAGE_CHECKPOINT	REACTOME_P53_INDEPENDENT_G1_S_DNA_DAMAGE_CHECKPOINT	Details ...	47	0.393648	3.21778	0	0	0	7166	tags=81%, list=42%, signal=138%						REACTOME_CLASS_A1_RHODOPSIN_LIKE_RECEPTORS	REACTOME_CLASS_A1_RHODOPSIN_LIKE_RECEPTORS	Details ...	93	-0.123724	-1.41911	0.105788	0.399057	1	3439	tags=32%, list=20%, signal=40%
REACTOME_ANTIGEN_PROCESSING_UBIQUITINATION_PROTEASOME_DEGRADATION	REACTOME_ANTIGEN_PROCESSING_UBIQUITINATION_PROTEASOME_DEGRADATION	Details ...	189	0.202078	3.21343	0	0	0	7222	tags=62%, list=42%, signal=105%						BIOCARTA_ETS_PATHWAY	BIOCARTA_ETS_PATHWAY	Details ...	18	-0.273046	-1.41904	0.113095	0.390701	1	2002	tags=39%, list=12%, signal=44%
REACTOME_CDT1_ASSOCIATION_WITH_THE_CDC6_ORC_ORIGIN_COMPLEX	REACTOME_CDT1_ASSOCIATION_WITH_THE_CDC6_ORC_ORIGIN_COMPLEX	Details ...	53	0.377678	3.1982	0	0	0	7166	tags=79%, list=42%, signal=135%						KEGG_DILATED_CARDIOMYOPATHY	KEGG_DILATED_CARDIOMYOPATHY	Details ...	59	-0.155877	-1.41296	0.0833333	0.392462	1	1413	tags=24%, list=8%, signal=26%
PID_CDC42_PATHWAY	PID_CDC42_PATHWAY	Details ...	66	0.329501	3.16079	0	0	0	4264	tags=58%, list=25%, signal=76%						PID_TCPTP_PATHWAY	PID_TCPTP_PATHWAY	Details ...	42	-0.184321	-1.40721	0.10664	0.393707	1	6679	tags=57%, list=39%, signal=93%
REACTOME_PACKAGING_OF_TELOMERE_ENDS	REACTOME_PACKAGING_OF_TELOMERE_ENDS	Details ...	46	0.396674	3.16042	0	0	0	3296	tags=59%, list=19%, signal=72%						REACTOME_CELL_DEATH_SIGNALLING_VIA_NRAGE_NRIF_AND_NADE	REACTOME_CELL_DEATH_SIGNALLING_VIA_NRAGE_NRIF_AND_NADE	Details ...	51	-0.167379	-1.40427	0.115152	0.39046	1	5572	tags=49%, list=32%, signal=72%
REACTOME_AUTODEGRADATION_OF_CDH1_BY_CDH1_APC_C	REACTOME_AUTODEGRADATION_OF_CDH1_BY_CDH1_APC_C	Details ...	56	0.36144	3.1513	0	3.13725e-05	0.001	8253	tags=84%, list=48%, signal=161%						BIOCARTA_ALK_PATHWAY	BIOCARTA_ALK_PATHWAY	Details ...	27	-0.21872	-1.4016	0.0946746	0.386993	1	2620	tags=37%, list=15%, signal=44%
PID_RAC1_PATHWAY	PID_RAC1_PATHWAY	Details ...	47	0.379139	3.09069	0	6.08974e-05	0.002	4849	tags=66%, list=28%, signal=92%						REACTOME_NRAGE_SIGNALS_DEATH_THROUGH_JNK	REACTOME_NRAGE_SIGNALS_DEATH_THROUGH_JNK	Details ...	37	-0.197344	-1.40011	0.103896	0.381984	1	2662	tags=35%, list=15%, signal=41%
REACTOME_CYCLIN_E_ASSOCIATED_EVENTS_DURING_G1_S_TRANSITION_	REACTOME_CYCLIN_E_ASSOCIATED_EVENTS_DURING_G1_S_TRANSITION_	Details ...	62	0.327176	3.05537	0	8.88833e-05	0.003	7166	tags=74%, list=42%, signal=127%						PID_HES_HEY_PATHWAY	PID_HES_HEY_PATHWAY	Details ...	41	-0.181837	-1.39124	0.0864662	0.388377	1	9063	tags=71%, list=53%, signal=149%
PID_PLK1_PATHWAY	PID_PLK1_PATHWAY	Details ...	42	0.392131	3.02481	0	8.72373e-05	0.003	4746	tags=67%, list=28%, signal=92%						PID_RHOA_REG_PATHWAY	PID_RHOA_REG_PATHWAY	Details ...	39	-0.184543	-1.37393	0.117063	0.409553	1	2572	tags=33%, list=15%, signal=39%
REACTOME_RNA_POL_I_RNA_POL_III_AND_MITOCHONDRIAL_TRANSCRIPTION	REACTOME_RNA_POL_I_RNA_POL_III_AND_MITOCHONDRIAL_TRANSCRIPTION	Details ...	114	0.241123	3.01806	0	8.56512e-05	0.003	3278	tags=43%, list=19%, signal=53%						KEGG_TASTE_TRANSDUCTION	KEGG_TASTE_TRANSDUCTION	Details ...	19	-0.254954	-1.34021	0.131417	0.460889	1	1961	tags=37%, list=11%, signal=42%
KEGG_CELL_CYCLE	KEGG_CELL_CYCLE	Details ...	120	0.234198	3.01418	0	8.41217e-05	0.003	3602	tags=44%, list=21%, signal=55%						REACTOME_METAL_ION_SLC_TRANSPORTERS	REACTOME_METAL_ION_SLC_TRANSPORTERS	Details ...	16	-0.280115	-1.3268	0.134454	0.476204	1	9179	tags=81%, list=53%, signal=174%
REACTOME_ORC1_REMOVAL_FROM_CHROMATIN	REACTOME_ORC1_REMOVAL_FROM_CHROMATIN	Details ...	64	0.319626	2.98907	0	8.26459e-05	0.003	7166	tags=73%, list=42%, signal=125%						NABA_PROTEOGLYCANS	NABA_PROTEOGLYCANS	Details ...	19	-0.257996	-1.3195	0.153689	0.481556	1	7350	tags=68%, list=43%, signal=119%
REACTOME_SCFSKP2_MEDIATED_DEGRADATION_OF_P27_P21	REACTOME_SCFSKP2_MEDIATED_DEGRADATION_OF_P27_P21	Details ...	53	0.339826	2.98637	0	8.12209e-05	0.003	7166	tags=75%, list=42%, signal=129%						REACTOME_NCAM1_INTERACTIONS	REACTOME_NCAM1_INTERACTIONS	Details ...	28	-0.202608	-1.30566	0.152	0.499492	1	8208	tags=68%, list=48%, signal=129%
REACTOME_P53_DEPENDENT_G1_DNA_DAMAGE_RESPONSE	REACTOME_P53_DEPENDENT_G1_DNA_DAMAGE_RESPONSE	Details ...	52	0.354364	2.98475	0	7.98443e-05	0.003	7166	tags=77%, list=42%, signal=131%						REACTOME_COMPLEMENT_CASCADE	REACTOME_COMPLEMENT_CASCADE	Details ...	15	-0.27488	-1.29438	0.143737	0.513059	1	6756	tags=67%, list=39%, signal=110%
REACTOME_DESTABILIZATION_OF_MRNA_BY_AUF1_HNRNP_D0	REACTOME_DESTABILIZATION_OF_MRNA_BY_AUF1_HNRNP_D0	Details ...	49	0.360599	2.96213	0	7.85136e-05	0.003	7166	tags=78%, list=42%, signal=132%						REACTOME_VOLTAGE_GATED_POTASSIUM_CHANNELS	REACTOME_VOLTAGE_GATED_POTASSIUM_CHANNELS	Details ...	17	-0.255312	-1.28629	0.161736	0.520295	1	674	tags=29%, list=4%, signal=31%
KEGG_OXIDATIVE_PHOSPHORYLATION	KEGG_OXIDATIVE_PHOSPHORYLATION	Details ...	104	0.243987	2.94984	0	7.72265e-05	0.003	10566	tags=86%, list=61%, signal=220%						KEGG_STEROID_HORMONE_BIOSYNTHESIS	KEGG_STEROID_HORMONE_BIOSYNTHESIS	Details ...	17	-0.26149	-1.28482	0.154762	0.514636	1	4622	tags=53%, list=27%, signal=72%
REACTOME_ACTIVATION_OF_THE_PRE_REPLICATIVE_COMPLEX	REACTOME_ACTIVATION_OF_THE_PRE_REPLICATIVE_COMPLEX	Details ...	29	0.457978	2.93886	0	7.59809e-05	0.003	6381	tags=83%, list=37%, signal=131%						KEGG_HYPERTROPHIC_CARDIOMYOPATHY_HCM	KEGG_HYPERTROPHIC_CARDIOMYOPATHY_HCM	Details ...	57	-0.139645	-1.26662	0.184805	0.541331	1	3951	tags=37%, list=23%, signal=48%
REACTOME_DNA_STRAND_ELONGATION	REACTOME_DNA_STRAND_ELONGATION	Details ...	30	0.454576	2.92751	0	7.47748e-05	0.003	6539	tags=83%, list=38%, signal=134%						BIOCARTA_ARF_PATHWAY	BIOCARTA_ARF_PATHWAY	Details ...	16	-0.263342	-1.25672	0.176587	0.552566	1	5160	tags=56%, list=30%, signal=80%
KEGG_PATHOGENIC_ESCHERICHIA_COLI_INFECTION	KEGG_PATHOGENIC_ESCHERICHIA_COLI_INFECTION	Details ...	47	0.354912	2.90469	0	7.36065e-05	0.003	2699	tags=51%, list=16%, signal=60%						REACTOME_INTERACTION_BETWEEN_L1_AND_ANKYRINS	REACTOME_INTERACTION_BETWEEN_L1_AND_ANKYRINS	Details ...	16	-0.257653	-1.25647	0.181263	0.544439	1	4181	tags=50%, list=24%, signal=66%
REACTOME_FORMATION_OF_TUBULIN_FOLDING_INTERMEDIATES_BY_CCT_TRIC	REACTOME_FORMATION_OF_TUBULIN_FOLDING_INTERMEDIATES_BY_CCT_TRIC	Details ...	18	0.578352	2.90366	0	7.24741e-05	0.003	4403	tags=83%, list=26%, signal=112%						BIOCARTA_RARRXR_PATHWAY	BIOCARTA_RARRXR_PATHWAY	Details ...	15	-0.262465	-1.25442	0.178715	0.540153	1	5821	tags=60%, list=34%, signal=91%
REACTOME_METABOLISM_OF_AMINO_ACIDS_AND_DERIVATIVES	REACTOME_METABOLISM_OF_AMINO_ACIDS_AND_DERIVATIVES	Details ...	150	0.203967	2.88797	0	7.1376e-05	0.003	8347	tags=69%, list=48%, signal=132%						ST_MYOCYTE_AD_PATHWAY	ST_MYOCYTE_AD_PATHWAY	Details ...	19	-0.244961	-1.25357	0.216842	0.533661	1	2133	tags=37%, list=12%, signal=42%
REACTOME_RESPIRATORY_ELECTRON_TRANSPORT_ATP_SYNTHESIS_BY_CHEMIOSMOTIC_COUPLING_AND_HEAT_PRODUCTION_BY_UNCOUPLING_PROTEINS_	REACTOME_RESPIRATORY_ELECTRON_TRANSPORT_ATP_SYNTHESIS_BY_CHEMIOSMOTIC_COUPLING_AND_HEAT_PRODUCTION_BY_UNCOUPLING_PROTEINS_	Details ...	78	0.269054	2.81852	0	0.000143514	0.006	9964	tags=85%, list=58%, signal=200%						WNT_SIGNALING	WNT_SIGNALING	Details ...	71	-0.126512	-1.25348	0.186094	0.525842	1	4140	tags=37%, list=24%, signal=48%
REACTOME_TRANSCRIPTION	REACTOME_TRANSCRIPTION	Details ...	195	0.172782	2.81135	0	0.000141404	0.006	7129	tags=58%, list=41%, signal=99%						PID_TAP63_PATHWAY	PID_TAP63_PATHWAY	Details ...	48	-0.15325	-1.24853	0.183752	0.527641	1	9573	tags=71%, list=56%, signal=159%
KEGG_PARKINSONS_DISEASE	KEGG_PARKINSONS_DISEASE	Details ...	101	0.23494	2.80174	0	0.000139354	0.006	9964	tags=81%, list=58%, signal=191%						REACTOME_GPCR_DOWNSTREAM_SIGNALING	REACTOME_GPCR_DOWNSTREAM_SIGNALING	Details ...	224	-0.0738409	-1.24533	0.209073	0.52618	1	1976	tags=19%, list=11%, signal=21%
KEGG_REGULATION_OF_ACTIN_CYTOSKELETON	KEGG_REGULATION_OF_ACTIN_CYTOSKELETON	Details ...	166	0.187793	2.79543	0	0.000137364	0.006	4268	tags=43%, list=25%, signal=57%						KEGG_NEUROACTIVE_LIGAND_RECEPTOR_INTERACTION	KEGG_NEUROACTIVE_LIGAND_RECEPTOR_INTERACTION	Details ...	101	-0.105994	-1.24445	0.201629	0.520401	1	1768	tags=21%, list=10%, signal=23%
REACTOME_MEIOTIC_SYNAPSIS	REACTOME_MEIOTIC_SYNAPSIS	Details ...	64	0.294126	2.7907	0	0.000135429	0.006	3296	tags=48%, list=19%, signal=60%						REACTOME_DEADENYLATION_OF_MRNA	REACTOME_DEADENYLATION_OF_MRNA	Details ...	17	-0.251205	-1.22457	0.219844	0.551646	1	9867	tags=82%, list=57%, signal=193%
KEGG_PROGESTERONE_MEDIATED_OOCYTE_MATURATION	KEGG_PROGESTERONE_MEDIATED_OOCYTE_MATURATION	Details ...	74	0.272737	2.76775	0	0.000246522	0.011	4168	tags=51%, list=24%, signal=67%						REACTOME_STRIATED_MUSCLE_CONTRACTION	REACTOME_STRIATED_MUSCLE_CONTRACTION	Details ...	18	-0.244825	-1.22316	0.207031	0.546763	1	10146	tags=83%, list=59%, signal=202%
REACTOME_REGULATION_OF_APOPTOSIS	REACTOME_REGULATION_OF_APOPTOSIS	Details ...	53	0.3209	2.7627	0	0.000243145	0.011	7166	tags=74%, list=42%, signal=126%						NABA_ECM_AFFILIATED	NABA_ECM_AFFILIATED	Details ...	77	-0.120707	-1.21921	0.213251	0.546759	1	6434	tags=49%, list=37%, signal=78%
REACTOME_G1_S_SPECIFIC_TRANSCRIPTION	REACTOME_G1_S_SPECIFIC_TRANSCRIPTION	Details ...	18	0.537146	2.73222	0	0.000239859	0.011	4155	tags=78%, list=24%, signal=102%						PID_MYC_REPRESS_PATHWAY	PID_MYC_REPRESS_PATHWAY	Details ...	56	-0.140321	-1.21867	0.206827	0.540406	1	4668	tags=41%, list=27%, signal=56%
PID_CD8_TCR_PATHWAY	PID_CD8_TCR_PATHWAY	Details ...	33	0.393687	2.69623	0	0.000342477	0.016	5760	tags=73%, list=33%, signal=109%						KEGG_ARACHIDONIC_ACID_METABOLISM	KEGG_ARACHIDONIC_ACID_METABOLISM	Details ...	28	-0.193378	-1.21166	0.222904	0.546948	1	7136	tags=61%, list=41%, signal=103%
BIOCARTA_RHO_PATHWAY	BIOCARTA_RHO_PATHWAY	Details ...	30	0.403971	2.64747	0	0.000549745	0.026	5112	tags=70%, list=30%, signal=99%						PID_GLYPICAN_1PATHWAY	PID_GLYPICAN_1PATHWAY	Details ...	20	-0.223982	-1.20808	0.209924	0.546843	1	3900	tags=45%, list=23%, signal=58%
PID_PDGFRB_PATHWAY	PID_PDGFRB_PATHWAY	Details ...	121	0.206832	2.61875	0	0.000645416	0.031	4862	tags=49%, list=28%, signal=67%						KEGG_HEMATOPOIETIC_CELL_LINEAGE	KEGG_HEMATOPOIETIC_CELL_LINEAGE	Details ...	41	-0.16139	-1.20107	0.212476	0.553299	1	3951	tags=39%, list=23%, signal=51%
REACTOME_CYTOKINE_SIGNALING_IN_IMMUNE_SYSTEM	REACTOME_CYTOKINE_SIGNALING_IN_IMMUNE_SYSTEM	Details ...	211	0.155913	2.61139	0	0.000697991	0.034	6655	tags=54%, list=39%, signal=87%						REACTOME_SIGNALING_BY_NOTCH1	REACTOME_SIGNALING_BY_NOTCH1	Details ...	61	-0.130286	-1.19086	0.246988	0.565927	1	9063	tags=66%, list=53%, signal=138%
REACTOME_TCA_CYCLE_AND_RESPIRATORY_ELECTRON_TRANSPORT	REACTOME_TCA_CYCLE_AND_RESPIRATORY_ELECTRON_TRANSPORT	Details ...	113	0.209611	2.60661	0	0.000709365	0.035	6475	tags=58%, list=38%, signal=93%						PID_INTEGRIN_CS_PATHWAY	PID_INTEGRIN_CS_PATHWAY	Details ...	20	-0.221019	-1.18458	0.248945	0.571006	1	3951	tags=45%, list=23%, signal=58%
KEGG_GRAFT_VERSUS_HOST_DISEASE	KEGG_GRAFT_VERSUS_HOST_DISEASE	Details ...	15	0.546135	2.58697	0	0.000863252	0.043	6679	tags=93%, list=39%, signal=152%						REACTOME_PROTEOLYTIC_CLEAVAGE_OF_SNARE_COMPLEX_PROTEINS	REACTOME_PROTEOLYTIC_CLEAVAGE_OF_SNARE_COMPLEX_PROTEINS	Details ...	16	-0.242082	-1.18034	0.234086	0.572337	1	5526	tags=56%, list=32%, signal=83%
REACTOME_G2_M_CHECKPOINTS	REACTOME_G2_M_CHECKPOINTS	Details ...	41	0.339599	2.58257	0	0.000852594	0.043	4668	tags=61%, list=27%, signal=83%						KEGG_DRUG_METABOLISM_CYTOCHROME_P450	KEGG_DRUG_METABOLISM_CYTOCHROME_P450	Details ...	26	-0.192089	-1.16739	0.273486	0.590877	1	9288	tags=73%, list=54%, signal=158%
REACTOME_E2F_MEDIATED_REGULATION_OF_DNA_REPLICATION	REACTOME_E2F_MEDIATED_REGULATION_OF_DNA_REPLICATION	Details ...	34	0.377198	2.57884	0	0.000861343	0.044	4155	tags=62%, list=24%, signal=81%						BIOCARTA_TNFR2_PATHWAY	BIOCARTA_TNFR2_PATHWAY	Details ...	17	-0.228576	-1.14614	0.288032	0.626182	1	4175	tags=47%, list=24%, signal=62%
REACTOME_REGULATION_OF_MRNA_STABILITY_BY_PROTEINS_THAT_BIND_AU_RICH_ELEMENTS	REACTOME_REGULATION_OF_MRNA_STABILITY_BY_PROTEINS_THAT_BIND_AU_RICH_ELEMENTS	Details ...	80	0.246281	2.57873	0	0.000850965	0.044	10206	tags=84%, list=59%, signal=204%						REACTOME_INWARDLY_RECTIFYING_K_CHANNELS	REACTOME_INWARDLY_RECTIFYING_K_CHANNELS	Details ...	17	-0.22874	-1.14398	0.303922	0.623328	1	2145	tags=35%, list=12%, signal=40%
BIOCARTA_PROTEASOME_PATHWAY	BIOCARTA_PROTEASOME_PATHWAY	Details ...	28	0.406152	2.54811	0	0.00108738	0.057	7166	tags=82%, list=42%, signal=140%						PID_TNF_PATHWAY	PID_TNF_PATHWAY	Details ...	44	-0.144419	-1.13739	0.274686	0.629529	1	1435	tags=23%, list=8%, signal=25%
REACTOME_APOPTOTIC_EXECUTION_PHASE	REACTOME_APOPTOTIC_EXECUTION_PHASE	Details ...	45	0.318677	2.53675	0	0.00113068	0.06	4095	tags=56%, list=24%, signal=73%						PID_SMAD2_3NUCLEAR_PATHWAY	PID_SMAD2_3NUCLEAR_PATHWAY	Details ...	72	-0.113843	-1.13678	0.295775	0.623279	1	2116	tags=24%, list=12%, signal=27%
REACTOME_DNA_REPAIR	REACTOME_DNA_REPAIR	Details ...	101	0.213089	2.53382	0	0.0011542	0.062	5732	tags=54%, list=33%, signal=81%						REACTOME_PRE_NOTCH_PROCESSING_IN_GOLGI	REACTOME_PRE_NOTCH_PROCESSING_IN_GOLGI	Details ...	15	-0.240962	-1.13592	0.287212	0.617872	1	2745	tags=40%, list=16%, signal=48%
KEGG_NEUROTROPHIN_SIGNALING_PATHWAY	KEGG_NEUROTROPHIN_SIGNALING_PATHWAY	Details ...	116	0.202261	2.51508	0.00197239	0.00136467	0.074	4113	tags=44%, list=24%, signal=57%						PID_CD40_PATHWAY	PID_CD40_PATHWAY	Details ...	27	-0.179347	-1.13349	0.286008	0.615672	1	2021	tags=30%, list=12%, signal=34%
REACTOME_ACTIVATION_OF_ATR_IN_RESPONSE_TO_REPLICATION_STRESS	REACTOME_ACTIVATION_OF_ATR_IN_RESPONSE_TO_REPLICATION_STRESS	Details ...	35	0.344607	2.49397	0	0.00154976	0.084	6381	tags=71%, list=37%, signal=113%						REACTOME_NETRIN1_SIGNALING	REACTOME_NETRIN1_SIGNALING	Details ...	28	-0.180571	-1.12896	0.284112	0.617965	1	587	tags=21%, list=3%, signal=22%
PID_AURORA_A_PATHWAY	PID_AURORA_A_PATHWAY	Details ...	30	0.377121	2.45145	0	0.00209343	0.113	2702	tags=53%, list=16%, signal=63%						ST_JNK_MAPK_PATHWAY	ST_JNK_MAPK_PATHWAY	Details ...	38	-0.155407	-1.12844	0.304951	0.612083	1	2317	tags=29%, list=13%, signal=33%
REACTOME_NUCLEOTIDE_EXCISION_REPAIR	REACTOME_NUCLEOTIDE_EXCISION_REPAIR	Details ...	48	0.28792	2.44999	0	0.00208806	0.114	6539	tags=67%, list=38%, signal=107%						KEGG_STEROID_BIOSYNTHESIS	KEGG_STEROID_BIOSYNTHESIS	Details ...	15	-0.239564	-1.12796	0.30137	0.606228	1	7364	tags=67%, list=43%, signal=116%
REACTOME_CELL_CELL_COMMUNICATION	REACTOME_CELL_CELL_COMMUNICATION	Details ...	83	0.227706	2.4436	0	0.00224462	0.123	4606	tags=49%, list=27%, signal=67%						REACTOME_KERATAN_SULFATE_KERATIN_METABOLISM	REACTOME_KERATAN_SULFATE_KERATIN_METABOLISM	Details ...	24	-0.189482	-1.12429	0.289256	0.606548	1	6792	tags=58%, list=39%, signal=96%
REACTOME_RESPIRATORY_ELECTRON_TRANSPORT	REACTOME_RESPIRATORY_ELECTRON_TRANSPORT	Details ...	63	0.265952	2.43258	0	0.00232777	0.126	7741	tags=71%, list=45%, signal=129%						PID_CMYB_PATHWAY	PID_CMYB_PATHWAY	Details ...	74	-0.111577	-1.12312	0.287425	0.602357	1	2278	tags=24%, list=13%, signal=28%
REACTOME_LAGGING_STRAND_SYNTHESIS	REACTOME_LAGGING_STRAND_SYNTHESIS	Details ...	19	0.463067	2.42253	0	0.00257473	0.14	6539	tags=84%, list=38%, signal=136%						REACTOME_YAP1_AND_WWTR1_TAZ_STIMULATED_GENE_EXPRESSION	REACTOME_YAP1_AND_WWTR1_TAZ_STIMULATED_GENE_EXPRESSION	Details ...	21	-0.201613	-1.11962	0.296748	0.602638	1	5557	tags=52%, list=32%, signal=77%
KEGG_DNA_REPLICATION	KEGG_DNA_REPLICATION	Details ...	35	0.342782	2.42244	0	0.00254734	0.14	7397	tags=77%, list=43%, signal=135%						REACTOME_INTEGRIN_CELL_SURFACE_INTERACTIONS	REACTOME_INTEGRIN_CELL_SURFACE_INTERACTIONS	Details ...	62	-0.119967	-1.11792	0.306202	0.599417	1	2388	tags=26%, list=14%, signal=30%
REACTOME_KINESINS	REACTOME_KINESINS	Details ...	19	0.459814	2.416	0	0.00255335	0.142	6595	tags=84%, list=38%, signal=136%						REACTOME_PHASE1_FUNCTIONALIZATION_OF_COMPOUNDS	REACTOME_PHASE1_FUNCTIONALIZATION_OF_COMPOUNDS	Details ...	26	-0.182682	-1.11722	0.302144	0.594422	1	4148	tags=42%, list=24%, signal=56%
REACTOME_GLOBAL_GENOMIC_NER_GG_NER	REACTOME_GLOBAL_GENOMIC_NER_GG_NER	Details ...	33	0.348391	2.39922	0	0.00283126	0.16	6539	tags=73%, list=38%, signal=117%						REACTOME_MITOCHONDRIAL_TRNA_AMINOACYLATION	REACTOME_MITOCHONDRIAL_TRNA_AMINOACYLATION	Details ...	21	-0.206444	-1.11527	0.30315	0.592136	1	10397	tags=81%, list=60%, signal=204%
BIOCARTA_MPR_PATHWAY	BIOCARTA_MPR_PATHWAY	Details ...	30	0.370579	2.37601	0.00199601	0.00329791	0.185	5112	tags=67%, list=30%, signal=95%						REACTOME_REGULATION_OF_HYPOXIA_INDUCIBLE_FACTOR_HIF_BY_OXYGEN	REACTOME_REGULATION_OF_HYPOXIA_INDUCIBLE_FACTOR_HIF_BY_OXYGEN	Details ...	22	-0.19115	-1.10996	0.33004	0.596129	1	5327	tags=50%, list=31%, signal=72%
REACTOME_TRANSCRIPTION_COUPLED_NER_TC_NER	REACTOME_TRANSCRIPTION_COUPLED_NER_TC_NER	Details ...	43	0.295608	2.35994	0	0.00362402	0.203	6539	tags=67%, list=38%, signal=108%						REACTOME_KERATAN_SULFATE_BIOSYNTHESIS	REACTOME_KERATAN_SULFATE_BIOSYNTHESIS	Details ...	20	-0.206124	-1.10716	0.303748	0.595255	1	6792	tags=60%, list=39%, signal=99%
KEGG_MAPK_SIGNALING_PATHWAY	KEGG_MAPK_SIGNALING_PATHWAY	Details ...	202	0.144275	2.35456	0	0.00366801	0.208	4281	tags=39%, list=25%, signal=51%						KEGG_BASAL_TRANSCRIPTION_FACTORS	KEGG_BASAL_TRANSCRIPTION_FACTORS	Details ...	32	-0.161472	-1.10111	0.35259	0.600306	1	3147	tags=34%, list=18%, signal=42%
REACTOME_NGF_SIGNALLING_VIA_TRKA_FROM_THE_PLASMA_MEMBRANE	REACTOME_NGF_SIGNALLING_VIA_TRKA_FROM_THE_PLASMA_MEMBRANE	Details ...	121	0.183382	2.35088	0	0.00369457	0.212	10105	tags=77%, list=59%, signal=185%						PID_HIF1_TFPATHWAY	PID_HIF1_TFPATHWAY	Details ...	56	-0.123224	-1.08587	0.368737	0.62397	1	8654	tags=63%, list=50%, signal=125%
REACTOME_EXTENSION_OF_TELOMERES	REACTOME_EXTENSION_OF_TELOMERES	Details ...	26	0.390271	2.34761	0.00392927	0.00370522	0.213	6539	tags=77%, list=38%, signal=124%						REACTOME_LIPID_DIGESTION_MOBILIZATION_AND_TRANSPORT	REACTOME_LIPID_DIGESTION_MOBILIZATION_AND_TRANSPORT	Details ...	27	-0.171015	-1.07551	0.372984	0.63849	1	7908	tags=63%, list=46%, signal=116%
PID_ECADHERIN_NASCENT_AJ_PATHWAY	PID_ECADHERIN_NASCENT_AJ_PATHWAY	Details ...	38	0.315405	2.34704	0.002	0.00366889	0.213	9540	tags=87%, list=55%, signal=194%						KEGG_RNA_POLYMERASE	KEGG_RNA_POLYMERASE	Details ...	28	-0.169547	-1.05593	0.361829	0.671673	1	4469	tags=43%, list=26%, signal=58%
REACTOME_MITOTIC_G2_G2_M_PHASES	REACTOME_MITOTIC_G2_G2_M_PHASES	Details ...	78	0.22511	2.33994	0	0.00378927	0.221	2765	tags=38%, list=16%, signal=46%						PID_NETRIN_PATHWAY	PID_NETRIN_PATHWAY	Details ...	28	-0.169665	-1.04794	0.383698	0.681315	1	1390	tags=25%, list=8%, signal=27%
KEGG_HUNTINGTONS_DISEASE	KEGG_HUNTINGTONS_DISEASE	Details ...	153	0.163004	2.33155	0	0.00400227	0.234	10054	tags=75%, list=58%, signal=177%						PID_BMP_PATHWAY	PID_BMP_PATHWAY	Details ...	35	-0.149615	-1.04256	0.396887	0.685667	1	3336	tags=34%, list=19%, signal=42%
PID_ERBB1_DOWNSTREAM_PATHWAY	PID_ERBB1_DOWNSTREAM_PATHWAY	Details ...	102	0.196029	2.33041	0	0.00399507	0.236	4581	tags=46%, list=27%, signal=62%						REACTOME_PPARA_ACTIVATES_GENE_EXPRESSION	REACTOME_PPARA_ACTIVATES_GENE_EXPRESSION	Details ...	92	-0.0932903	-1.04144	0.371951	0.681373	1	9827	tags=66%, list=57%, signal=153%
PID_NFAT_3PATHWAY	PID_NFAT_3PATHWAY	Details ...	48	0.276925	2.31171	0	0.0046244	0.267	5651	tags=60%, list=33%, signal=90%						PID_RXR_VDR_PATHWAY	PID_RXR_VDR_PATHWAY	Details ...	23	-0.180134	-1.03675	0.382892	0.68426	1	4393	tags=43%, list=25%, signal=58%
PID_TCR_PATHWAY	PID_TCR_PATHWAY	Details ...	43	0.294302	2.31053	0	0.00462573	0.27	5760	tags=63%, list=33%, signal=94%						REACTOME_ABC_FAMILY_PROTEINS_MEDIATED_TRANSPORT	REACTOME_ABC_FAMILY_PROTEINS_MEDIATED_TRANSPORT	Details ...	22	-0.181116	-1.03443	0.388664	0.682501	1	3150	tags=36%, list=18%, signal=44%
PID_THROMBIN_PAR1_PATHWAY	PID_THROMBIN_PAR1_PATHWAY	Details ...	34	0.334583	2.30809	0	0.00469829	0.276	9449	tags=88%, list=55%, signal=195%						PID_NFKAPPAB_CANONICAL_PATHWAY	PID_NFKAPPAB_CANONICAL_PATHWAY	Details ...	21	-0.190507	-1.03295	0.403162	0.678978	1	825	tags=24%, list=5%, signal=25%
REACTOME_POST_CHAPERONIN_TUBULIN_FOLDING_PATHWAY	REACTOME_POST_CHAPERONIN_TUBULIN_FOLDING_PATHWAY	Details ...	15	0.494037	2.30108	0.002079	0.00487393	0.286	2981	tags=67%, list=17%, signal=81%						KEGG_CALCIUM_SIGNALING_PATHWAY	KEGG_CALCIUM_SIGNALING_PATHWAY	Details ...	112	-0.0851768	-1.02991	0.396341	0.678879	1	3466	tags=29%, list=20%, signal=36%
BIOCARTA_ACTINY_PATHWAY	BIOCARTA_ACTINY_PATHWAY	Details ...	19	0.440595	2.29898	0	0.00491644	0.29	5112	tags=74%, list=30%, signal=105%						REACTOME_MRNA_3_END_PROCESSING	REACTOME_MRNA_3_END_PROCESSING	Details ...	33	-0.147924	-1.02734	0.395397	0.677742	1	14688	tags=100%, list=85%, signal=676%
KEGG_ENDOCYTOSIS	KEGG_ENDOCYTOSIS	Details ...	152	0.161085	2.29267	0.00202429	0.00506326	0.303	3256	tags=35%, list=19%, signal=43%						REACTOME_SIGNALING_BY_NOTCH	REACTOME_SIGNALING_BY_NOTCH	Details ...	88	-0.0926246	-1.02205	0.394286	0.682114	1	11728	tags=77%, list=68%, signal=241%
REACTOME_FACTORS_INVOLVED_IN_MEGAKARYOCYTE_DEVELOPMENT_AND_PLATELET_PRODUCTION	REACTOME_FACTORS_INVOLVED_IN_MEGAKARYOCYTE_DEVELOPMENT_AND_PLATELET_PRODUCTION	Details ...	98	0.200982	2.28679	0	0.00530589	0.316	7281	tags=62%, list=42%, signal=107%						REACTOME_BOTULINUM_NEUROTOXICITY	REACTOME_BOTULINUM_NEUROTOXICITY	Details ...	17	-0.208975	-1.02006	0.432596	0.679984	1	5526	tags=53%, list=32%, signal=78%
REACTOME_PROTEIN_FOLDING	REACTOME_PROTEIN_FOLDING	Details ...	48	0.28007	2.2824	0	0.0054169	0.323	4879	tags=56%, list=28%, signal=78%						KEGG_BETA_ALANINE_METABOLISM	KEGG_BETA_ALANINE_METABOLISM	Details ...	18	-0.196692	-1.01539	0.437984	0.683507	1	2359	tags=33%, list=14%, signal=39%
BIOCARTA_CDC42RAC_PATHWAY	BIOCARTA_CDC42RAC_PATHWAY	Details ...	16	0.467579	2.28179	0	0.0053976	0.324	2719	tags=63%, list=16%, signal=74%						REACTOME_TRANSPORT_OF_INORGANIC_CATIONS_ANIONS_AND_AMINO_ACIDS_OLIGOPEPTIDES	REACTOME_TRANSPORT_OF_INORGANIC_CATIONS_ANIONS_AND_AMINO_ACIDS_OLIGOPEPTIDES	Details ...	52	-0.121435	-1.01213	0.431772	0.684134	1	6199	tags=48%, list=36%, signal=75%
REACTOME_GRB2_EVENTS_IN_ERBB2_SIGNALING	REACTOME_GRB2_EVENTS_IN_ERBB2_SIGNALING	Details ...	20	0.437493	2.27616	0.00209205	0.0055855	0.335	4531	tags=70%, list=26%, signal=95%						KEGG_PPAR_SIGNALING_PATHWAY	KEGG_PPAR_SIGNALING_PATHWAY	Details ...	46	-0.127466	-1.00727	0.427734	0.687765	1	6426	tags=50%, list=37%, signal=80%
REACTOME_INTERFERON_ALPHA_BETA_SIGNALING	REACTOME_INTERFERON_ALPHA_BETA_SIGNALING	Details ...	44	0.29523	2.2755	0	0.00555126	0.335	3932	tags=52%, list=23%, signal=68%						PID_P38_MKK3_6PATHWAY	PID_P38_MKK3_6PATHWAY	Details ...	26	-0.16989	-1.00669	0.457198	0.682959	1	7019	tags=58%, list=41%, signal=97%
PID_LKB1_PATHWAY	PID_LKB1_PATHWAY	Details ...	45	0.288726	2.27392	0	0.00558898	0.338	3461	tags=49%, list=20%, signal=61%						REACTOME_G_ALPHA_I_SIGNALLING_EVENTS	REACTOME_G_ALPHA_I_SIGNALLING_EVENTS	Details ...	78	-0.0957812	-1.00192	0.439771	0.686463	1	3439	tags=29%, list=20%, signal=37%
PID_NEPHRIN_NEPH1_PATHWAY	PID_NEPHRIN_NEPH1_PATHWAY	Details ...	28	0.357629	2.26416	0.0019305	0.00593647	0.36	3693	tags=57%, list=21%, signal=73%						REACTOME_RNA_POL_I_TRANSCRIPTION_INITIATION	REACTOME_RNA_POL_I_TRANSCRIPTION_INITIATION	Details ...	24	-0.16717	-1.00011	0.444898	0.684268	1	5740	tags=50%, list=33%, signal=75%
KEGG_LONG_TERM_POTENTIATION	KEGG_LONG_TERM_POTENTIATION	Details ...	52	0.265004	2.26248	0	0.00600677	0.365	4062	tags=50%, list=24%, signal=65%						KEGG_NOTCH_SIGNALING_PATHWAY	KEGG_NOTCH_SIGNALING_PATHWAY	Details ...	42	-0.129263	-0.997979	0.45082	0.682681	1	11728	tags=81%, list=68%, signal=253%
SIG_INSULIN_RECEPTOR_PATHWAY_IN_CARDIAC_MYOCYTES	SIG_INSULIN_RECEPTOR_PATHWAY_IN_CARDIAC_MYOCYTES	Details ...	47	0.283455	2.25554	0	0.00619651	0.38	5760	tags=62%, list=33%, signal=92%						REACTOME_CYTOCHROME_P450_ARRANGED_BY_SUBSTRATE_TYPE	REACTOME_CYTOCHROME_P450_ARRANGED_BY_SUBSTRATE_TYPE	Details ...	16	-0.197012	-0.984665	0.469428	0.702155	1	4148	tags=44%, list=24%, signal=58%
PID_ATR_PATHWAY	PID_ATR_PATHWAY	Details ...	38	0.30527	2.25412	0	0.00621161	0.384	3366	tags=50%, list=20%, signal=62%						REACTOME_GABA_B_RECEPTOR_ACTIVATION	REACTOME_GABA_B_RECEPTOR_ACTIVATION	Details ...	24	-0.167473	-0.981108	0.467583	0.703394	1	2145	tags=29%, list=12%, signal=33%
PID_MET_PATHWAY	PID_MET_PATHWAY	Details ...	77	0.215664	2.24441	0	0.0065538	0.405	5922	tags=56%, list=34%, signal=85%						BIOCARTA_MTOR_PATHWAY	BIOCARTA_MTOR_PATHWAY	Details ...	23	-0.166187	-0.974171	0.484277	0.710767	1	4633	tags=43%, list=27%, signal=59%
KEGG_CHEMOKINE_SIGNALING_PATHWAY	KEGG_CHEMOKINE_SIGNALING_PATHWAY	Details ...	120	0.178739	2.24314	0	0.0065131	0.405	3833	tags=40%, list=22%, signal=51%						PID_HIF1A_PATHWAY	PID_HIF1A_PATHWAY	Details ...	18	-0.191106	-0.973738	0.482474	0.705933	1	5327	tags=50%, list=31%, signal=72%
KEGG_TYPE_I_DIABETES_MELLITUS	KEGG_TYPE_I_DIABETES_MELLITUS	Details ...	20	0.420792	2.24253	0	0.00650036	0.406	5680	tags=75%, list=33%, signal=112%						PID_TCR_CALCIUM_PATHWAY	PID_TCR_CALCIUM_PATHWAY	Details ...	20	-0.180483	-0.96402	0.492395	0.718999	1	2064	tags=30%, list=12%, signal=34%
PID_RHOA_PATHWAY	PID_RHOA_PATHWAY	Details ...	41	0.292311	2.23083	0.00204918	0.0070878	0.433	2539	tags=44%, list=15%, signal=51%						BIOCARTA_MTA3_PATHWAY	BIOCARTA_MTA3_PATHWAY	Details ...	16	-0.201024	-0.956461	0.487026	0.72771	1	3002	tags=38%, list=17%, signal=45%
REACTOME_PLATELET_ACTIVATION_SIGNALING_AND_AGGREGATION	REACTOME_PLATELET_ACTIVATION_SIGNALING_AND_AGGREGATION	Details ...	147	0.15673	2.22991	0.00190476	0.0070575	0.434	2479	tags=30%, list=14%, signal=35%						KEGG_GLYCOLYSIS_GLUCONEOGENESIS	KEGG_GLYCOLYSIS_GLUCONEOGENESIS	Details ...	42	-0.124178	-0.951153	0.524436	0.732195	1	6482	tags=50%, list=38%, signal=80%
PID_EPHB_FWD_PATHWAY	PID_EPHB_FWD_PATHWAY	Details ...	38	0.297897	2.22885	0	0.00702748	0.434	5760	tags=63%, list=33%, signal=95%						REACTOME_OXYGEN_DEPENDENT_PROLINE_HYDROXYLATION_OF_HYPOXIA_INDUCIBLE_FACTOR_ALPHA	REACTOME_OXYGEN_DEPENDENT_PROLINE_HYDROXYLATION_OF_HYPOXIA_INDUCIBLE_FACTOR_ALPHA	Details ...	16	-0.191083	-0.941166	0.522358	0.74568	1	5327	tags=50%, list=31%, signal=72%
KEGG_ALLOGRAFT_REJECTION	KEGG_ALLOGRAFT_REJECTION	Details ...	15	0.479411	2.2269	0.00408998	0.00703571	0.434	6679	tags=87%, list=39%, signal=141%						REACTOME_PRE_NOTCH_EXPRESSION_AND_PROCESSING	REACTOME_PRE_NOTCH_EXPRESSION_AND_PROCESSING	Details ...	37	-0.130515	-0.931808	0.527721	0.758115	1	11728	tags=81%, list=68%, signal=253%
KEGG_VASCULAR_SMOOTH_MUSCLE_CONTRACTION	KEGG_VASCULAR_SMOOTH_MUSCLE_CONTRACTION	Details ...	79	0.208197	2.19543	0.00575816	0.0089103	0.523	4062	tags=44%, list=24%, signal=58%						PID_HNF3A_PATHWAY	PID_HNF3A_PATHWAY	Details ...	26	-0.15348	-0.931601	0.512871	0.752624	1	10615	tags=77%, list=62%, signal=200%
REACTOME_EGFR_DOWNREGULATION	REACTOME_EGFR_DOWNREGULATION	Details ...	23	0.384063	2.18967	0	0.00921457	0.532	6126	tags=74%, list=36%, signal=115%						KEGG_METABOLISM_OF_XENOBIOTICS_BY_CYTOCHROME_P450	KEGG_METABOLISM_OF_XENOBIOTICS_BY_CYTOCHROME_P450	Details ...	26	-0.153569	-0.926286	0.541509	0.757066	1	9288	tags=69%, list=54%, signal=150%
KEGG_ALZHEIMERS_DISEASE	KEGG_ALZHEIMERS_DISEASE	Details ...	134	0.161468	2.17606	0.00193798	0.0101527	0.565	6754	tags=55%, list=39%, signal=90%						REACTOME_PTM_GAMMA_CARBOXYLATION_HYPUSINE_FORMATION_AND_ARYLSULFATASE_ACTIVATION	REACTOME_PTM_GAMMA_CARBOXYLATION_HYPUSINE_FORMATION_AND_ARYLSULFATASE_ACTIVATION	Details ...	19	-0.179446	-0.921972	0.537402	0.759324	1	8702	tags=68%, list=51%, signal=138%
PID_ILK_PATHWAY	PID_ILK_PATHWAY	Details ...	43	0.292996	2.15779	0.00212314	0.0111701	0.605	4981	tags=58%, list=29%, signal=82%						REACTOME_PEPTIDE_LIGAND_BINDING_RECEPTORS	REACTOME_PEPTIDE_LIGAND_BINDING_RECEPTORS	Details ...	56	-0.107047	-0.916622	0.557252	0.764029	1	3701	tags=32%, list=21%, signal=41%
PID_P75_NTR_PATHWAY	PID_P75_NTR_PATHWAY	Details ...	60	0.232715	2.15549	0.00205339	0.0112926	0.613	3757	tags=45%, list=22%, signal=57%						REACTOME_RNA_POL_III_TRANSCRIPTION_INITIATION_FROM_TYPE_2_PROMOTER	REACTOME_RNA_POL_III_TRANSCRIPTION_INITIATION_FROM_TYPE_2_PROMOTER	Details ...	22	-0.163229	-0.912972	0.551587	0.765008	1	14423	tags=100%, list=84%, signal=613%
KEGG_PROSTATE_CANCER	KEGG_PROSTATE_CANCER	Details ...	80	0.202237	2.15321	0.00190476	0.0113868	0.617	10746	tags=83%, list=62%, signal=218%						KEGG_ARGININE_AND_PROLINE_METABOLISM	KEGG_ARGININE_AND_PROLINE_METABOLISM	Details ...	39	-0.122104	-0.905558	0.545802	0.773216	1	2320	tags=26%, list=13%, signal=30%
REACTOME_TCR_SIGNALING	REACTOME_TCR_SIGNALING	Details ...	33	0.310436	2.15264	0.00203666	0.0113856	0.618	4581	tags=58%, list=27%, signal=78%						BIOCARTA_CALCINEURIN_PATHWAY	BIOCARTA_CALCINEURIN_PATHWAY	Details ...	16	-0.188302	-0.905404	0.546468	0.767745	1	3221	tags=38%, list=19%, signal=46%
REACTOME_SHC1_EVENTS_IN_ERBB4_SIGNALING	REACTOME_SHC1_EVENTS_IN_ERBB4_SIGNALING	Details ...	18	0.421145	2.15209	0	0.011372	0.622	7109	tags=83%, list=41%, signal=142%						KEGG_STARCH_AND_SUCROSE_METABOLISM	KEGG_STARCH_AND_SUCROSE_METABOLISM	Details ...	21	-0.163142	-0.900903	0.579268	0.770363	1	2937	tags=33%, list=17%, signal=40%
KEGG_UBIQUITIN_MEDIATED_PROTEOLYSIS	KEGG_UBIQUITIN_MEDIATED_PROTEOLYSIS	Details ...	130	0.157294	2.13967	0.0038835	0.0122493	0.652	8443	tags=65%, list=49%, signal=126%						REACTOME_RNA_POL_III_CHAIN_ELONGATION	REACTOME_RNA_POL_III_CHAIN_ELONGATION	Details ...	16	-0.184842	-0.893791	0.567404	0.778032	1	12973	tags=94%, list=75%, signal=379%
BIOCARTA_G2_PATHWAY	BIOCARTA_G2_PATHWAY	Details ...	23	0.361697	2.13526	0	0.0125661	0.668	2765	tags=52%, list=16%, signal=62%						REACTOME_CLASS_B_2_SECRETIN_FAMILY_RECEPTORS	REACTOME_CLASS_B_2_SECRETIN_FAMILY_RECEPTORS	Details ...	41	-0.120727	-0.893341	0.567878	0.773156	1	4650	tags=39%, list=27%, signal=53%
REACTOME_MITOCHONDRIAL_PROTEIN_IMPORT	REACTOME_MITOCHONDRIAL_PROTEIN_IMPORT	Details ...	48	0.262482	2.11993	0	0.0136158	0.696	8771	tags=77%, list=51%, signal=157%						REACTOME_TRANSPORT_OF_GLUCOSE_AND_OTHER_SUGARS_BILE_SALTS_AND_ORGANIC_ACIDS_METAL_IONS_AND_AMINE_COMPOUNDS	REACTOME_TRANSPORT_OF_GLUCOSE_AND_OTHER_SUGARS_BILE_SALTS_AND_ORGANIC_ACIDS_METAL_IONS_AND_AMINE_COMPOUNDS	Details ...	45	-0.114933	-0.887814	0.596591	0.777923	1	9896	tags=69%, list=57%, signal=161%
PID_TRKR_PATHWAY	PID_TRKR_PATHWAY	Details ...	55	0.247837	2.11732	0.00619835	0.0137155	0.703	4201	tags=49%, list=24%, signal=65%						REACTOME_MYOGENESIS	REACTOME_MYOGENESIS	Details ...	25	-0.148181	-0.887117	0.593952	0.773572	1	7790	tags=60%, list=45%, signal=109%
REACTOME_NEUROTRANSMITTER_RECEPTOR_BINDING_AND_DOWNSTREAM_TRANSMISSION_IN_THE_POSTSYNAPTIC_CELL	REACTOME_NEUROTRANSMITTER_RECEPTOR_BINDING_AND_DOWNSTREAM_TRANSMISSION_IN_THE_POSTSYNAPTIC_CELL	Details ...	85	0.192406	2.10022	0.00596422	0.0151398	0.742	4606	tags=46%, list=27%, signal=62%						BIOCARTA_NDKDYNAMIN_PATHWAY	BIOCARTA_NDKDYNAMIN_PATHWAY	Details ...	18	-0.17215	-0.885603	0.594912	0.77089	1	4696	tags=44%, list=27%, signal=61%
REACTOME_SIGNALLING_BY_NGF	REACTOME_SIGNALLING_BY_NGF	Details ...	189	0.127725	2.09802	0.00416667	0.0152379	0.747	4113	tags=37%, list=24%, signal=47%						KEGG_FRUCTOSE_AND_MANNOSE_METABOLISM	KEGG_FRUCTOSE_AND_MANNOSE_METABOLISM	Details ...	29	-0.138797	-0.884742	0.573705	0.767068	1	6526	tags=52%, list=38%, signal=83%
PID_FAK_PATHWAY	PID_FAK_PATHWAY	Details ...	55	0.22967	2.08924	0.00205761	0.0159862	0.762	2320	tags=36%, list=13%, signal=42%						REACTOME_HS_GAG_DEGRADATION	REACTOME_HS_GAG_DEGRADATION	Details ...	17	-0.176607	-0.875043	0.606316	0.779388	1	4056	tags=41%, list=24%, signal=54%
PID_PI3K_PLC_TRK_PATHWAY	PID_PI3K_PLC_TRK_PATHWAY	Details ...	33	0.306773	2.08549	0	0.0163117	0.77	4644	tags=58%, list=27%, signal=79%						KEGG_ABC_TRANSPORTERS	KEGG_ABC_TRANSPORTERS	Details ...	31	-0.132155	-0.865186	0.61336	0.791938	1	4398	tags=39%, list=26%, signal=52%
SIG_PIP3_SIGNALING_IN_CARDIAC_MYOCTES	SIG_PIP3_SIGNALING_IN_CARDIAC_MYOCTES	Details ...	59	0.231832	2.08538	0.00384615	0.0161992	0.77	1859	tags=34%, list=11%, signal=38%						PID_PS1_PATHWAY	PID_PS1_PATHWAY	Details ...	40	-0.114958	-0.864091	0.615079	0.788502	1	10948	tags=75%, list=64%, signal=205%
PID_AURORA_B_PATHWAY	PID_AURORA_B_PATHWAY	Details ...	37	0.288394	2.08208	0.00403226	0.0163081	0.773	3423	tags=49%, list=20%, signal=61%						REACTOME_UNFOLDED_PROTEIN_RESPONSE	REACTOME_UNFOLDED_PROTEIN_RESPONSE	Details ...	75	-0.0839714	-0.856778	0.60404	0.796519	1	7980	tags=55%, list=46%, signal=101%
KEGG_PANCREATIC_CANCER	KEGG_PANCREATIC_CANCER	Details ...	67	0.216336	2.08014	0.00203666	0.0164014	0.775	3744	tags=43%, list=22%, signal=55%						BIOCARTA_WNT_PATHWAY	BIOCARTA_WNT_PATHWAY	Details ...	25	-0.136555	-0.810441	0.693712	0.873295	1	10747	tags=76%, list=62%, signal=202%
REACTOME_SIGNALLING_TO_ERKS	REACTOME_SIGNALLING_TO_ERKS	Details ...	34	0.308405	2.07991	0.00200803	0.0163014	0.775	7872	tags=76%, list=46%, signal=141%						REACTOME_DESTABILIZATION_OF_MRNA_BY_TRISTETRAPROLIN_TTP	REACTOME_DESTABILIZATION_OF_MRNA_BY_TRISTETRAPROLIN_TTP	Details ...	17	-0.161045	-0.804123	0.703488	0.87866	1	11419	tags=82%, list=66%, signal=244%
REACTOME_CYCLIN_A_B1_ASSOCIATED_EVENTS_DURING_G2_M_TRANSITION	REACTOME_CYCLIN_A_B1_ASSOCIATED_EVENTS_DURING_G2_M_TRANSITION	Details ...	15	0.448308	2.07547	0.00408163	0.0166913	0.787	4917	tags=73%, list=29%, signal=103%						REACTOME_SYNTHESIS_AND_INTERCONVERSION_OF_NUCLEOTIDE_DI_AND_TRIPHOSPHATES	REACTOME_SYNTHESIS_AND_INTERCONVERSION_OF_NUCLEOTIDE_DI_AND_TRIPHOSPHATES	Details ...	18	-0.156213	-0.79947	0.729124	0.880914	1	10714	tags=78%, list=62%, signal=205%
BIOCARTA_MAL_PATHWAY	BIOCARTA_MAL_PATHWAY	Details ...	17	0.421114	2.07495	0.00205339	0.0166439	0.789	4913	tags=71%, list=29%, signal=99%						PID_HEDGEHOG_2PATHWAY	PID_HEDGEHOG_2PATHWAY	Details ...	16	-0.162696	-0.798235	0.70894	0.877249	1	431	tags=19%, list=3%, signal=19%
REACTOME_NEF_MEDIATES_DOWN_MODULATION_OF_CELL_SURFACE_RECEPTORS_BY_RECRUITING_THEM_TO_CLATHRIN_ADAPTERS	REACTOME_NEF_MEDIATES_DOWN_MODULATION_OF_CELL_SURFACE_RECEPTORS_BY_RECRUITING_THEM_TO_CLATHRIN_ADAPTERS	Details ...	18	0.422639	2.07076	0.00190114	0.0170793	0.799	6126	tags=78%, list=36%, signal=121%						PID_WNT_NONCANONICAL_PATHWAY	PID_WNT_NONCANONICAL_PATHWAY	Details ...	30	-0.122067	-0.796653	0.744186	0.874203	1	3645	tags=33%, list=21%, signal=42%
PID_S1P_S1P2_PATHWAY	PID_S1P_S1P2_PATHWAY	Details ...	21	0.368468	2.06789	0.00639659	0.017209	0.805	5145	tags=67%, list=30%, signal=95%						REACTOME_CHOLESTEROL_BIOSYNTHESIS	REACTOME_CHOLESTEROL_BIOSYNTHESIS	Details ...	20	-0.147647	-0.787132	0.72561	0.884768	1	8660	tags=65%, list=50%, signal=131%
REACTOME_CREB_PHOSPHORYLATION_THROUGH_THE_ACTIVATION_OF_RAS	REACTOME_CREB_PHOSPHORYLATION_THROUGH_THE_ACTIVATION_OF_RAS	Details ...	20	0.383078	2.06765	0.00595238	0.0171276	0.807	4606	tags=65%, list=27%, signal=89%						PID_IFNG_PATHWAY	PID_IFNG_PATHWAY	Details ...	39	-0.103152	-0.782643	0.738791	0.886317	1	2204	tags=23%, list=13%, signal=26%
BIOCARTA_GCR_PATHWAY	BIOCARTA_GCR_PATHWAY	Details ...	15	0.44253	2.06757	0.004	0.0170366	0.807	2719	tags=60%, list=16%, signal=71%						REACTOME_IRON_UPTAKE_AND_TRANSPORT	REACTOME_IRON_UPTAKE_AND_TRANSPORT	Details ...	31	-0.118355	-0.774991	0.756487	0.893299	1	2412	tags=26%, list=14%, signal=30%
PID_INSULIN_PATHWAY	PID_INSULIN_PATHWAY	Details ...	44	0.265592	2.06347	0.00386847	0.0173861	0.818	4833	tags=55%, list=28%, signal=76%						REACTOME_ACTIVATION_OF_CHAPERONE_GENES_BY_XBP1S	REACTOME_ACTIVATION_OF_CHAPERONE_GENES_BY_XBP1S	Details ...	43	-0.0995381	-0.774615	0.715768	0.888132	1	7106	tags=51%, list=41%, signal=87%
KEGG_NUCLEOTIDE_EXCISION_REPAIR	KEGG_NUCLEOTIDE_EXCISION_REPAIR	Details ...	43	0.269003	2.05672	0.00598802	0.0179616	0.834	7397	tags=70%, list=43%, signal=122%						REACTOME_NEUROTRANSMITTER_RELEASE_CYCLE	REACTOME_NEUROTRANSMITTER_RELEASE_CYCLE	Details ...	19	-0.149801	-0.765164	0.740891	0.897772	1	2864	tags=32%, list=17%, signal=38%
PID_LIS1_PATHWAY	PID_LIS1_PATHWAY	Details ...	23	0.355489	2.05091	0.00198807	0.0185111	0.842	3621	tags=57%, list=21%, signal=71%						BIOCARTA_CARDIACEGF_PATHWAY	BIOCARTA_CARDIACEGF_PATHWAY	Details ...	17	-0.150189	-0.76278	0.763672	0.895927	1	1470	tags=24%, list=9%, signal=26%
KEGG_GAP_JUNCTION	KEGG_GAP_JUNCTION	Details ...	70	0.208209	2.04764	0.00813008	0.0188293	0.85	7503	tags=64%, list=44%, signal=113%						PID_DELTA_NP63_PATHWAY	PID_DELTA_NP63_PATHWAY	Details ...	38	-0.101296	-0.761396	0.768116	0.892482	1	1887	tags=21%, list=11%, signal=24%
KEGG_CHRONIC_MYELOID_LEUKEMIA	KEGG_CHRONIC_MYELOID_LEUKEMIA	Details ...	70	0.207906	2.04335	0.00408998	0.0191371	0.858	4062	tags=44%, list=24%, signal=58%						REACTOME_ASPARAGINE_N_LINKED_GLYCOSYLATION	REACTOME_ASPARAGINE_N_LINKED_GLYCOSYLATION	Details ...	76	-0.0726027	-0.743653	0.789144	0.913816	1	7371	tags=50%, list=43%, signal=87%
PID_P73PATHWAY	PID_P73PATHWAY	Details ...	68	0.212569	2.03627	0.00988142	0.0200319	0.873	2939	tags=38%, list=17%, signal=46%						PID_HIF2PATHWAY	PID_HIF2PATHWAY	Details ...	30	-0.112782	-0.743571	0.805221	0.908257	1	8974	tags=63%, list=52%, signal=132%
KEGG_AUTOIMMUNE_THYROID_DISEASE	KEGG_AUTOIMMUNE_THYROID_DISEASE	Details ...	16	0.421678	2.03392	0.0040404	0.0202574	0.878	6740	tags=81%, list=39%, signal=133%						PID_VEGFR1_PATHWAY	PID_VEGFR1_PATHWAY	Details ...	23	-0.129806	-0.736719	0.803681	0.912918	1	764	tags=17%, list=4%, signal=18%
KEGG_CELL_ADHESION_MOLECULES_CAMS	KEGG_CELL_ADHESION_MOLECULES_CAMS	Details ...	82	0.187694	2.03196	0.00203666	0.0204599	0.882	2664	tags=34%, list=15%, signal=40%						BIOCARTA_P53HYPOXIA_PATHWAY	BIOCARTA_P53HYPOXIA_PATHWAY	Details ...	22	-0.12863	-0.730743	0.822266	0.915877	1	3270	tags=32%, list=19%, signal=39%
PID_P38_MK2_PATHWAY	PID_P38_MK2_PATHWAY	Details ...	20	0.376474	2.02318	0.00627615	0.0214455	0.895	2135	tags=50%, list=12%, signal=57%						ST_INTERLEUKIN_4_PATHWAY	ST_INTERLEUKIN_4_PATHWAY	Details ...	22	-0.127552	-0.718675	0.820158	0.927134	1	4855	tags=41%, list=28%, signal=57%
PID_LYMPH_ANGIOGENESIS_PATHWAY	PID_LYMPH_ANGIOGENESIS_PATHWAY	Details ...	24	0.342622	2.01519	0.00389864	0.0223176	0.909	2719	tags=50%, list=16%, signal=59%						REACTOME_RNA_POL_III_TRANSCRIPTION_TERMINATION	REACTOME_RNA_POL_III_TRANSCRIPTION_TERMINATION	Details ...	18	-0.136202	-0.71168	0.827655	0.931163	1	12973	tags=89%, list=75%, signal=359%
BIOCARTA_AKT_PATHWAY	BIOCARTA_AKT_PATHWAY	Details ...	19	0.374176	2.01097	0.00408163	0.0226866	0.917	8069	tags=84%, list=47%, signal=158%						REACTOME_SLC_MEDIATED_TRANSMEMBRANE_TRANSPORT	REACTOME_SLC_MEDIATED_TRANSMEMBRANE_TRANSPORT	Details ...	145	-0.0495893	-0.704597	0.839836	0.934983	1	11156	tags=70%, list=65%, signal=196%
KEGG_LEUKOCYTE_TRANSENDOTHELIAL_MIGRATION	KEGG_LEUKOCYTE_TRANSENDOTHELIAL_MIGRATION	Details ...	82	0.187919	2.00797	0.00622407	0.0228766	0.918	2450	tags=33%, list=14%, signal=38%						REACTOME_TRAF6_MEDIATED_NFKB_ACTIVATION	REACTOME_TRAF6_MEDIATED_NFKB_ACTIVATION	Details ...	19	-0.133918	-0.703004	0.847561	0.931585	1	14927	tags=100%, list=87%, signal=747%
REACTOME_SIGNALING_BY_EGFR_IN_CANCER	REACTOME_SIGNALING_BY_EGFR_IN_CANCER	Details ...	97	0.175399	2.00277	0.00601202	0.0236409	0.922	3744	tags=39%, list=22%, signal=50%						BIOCARTA_CARM_ER_PATHWAY	BIOCARTA_CARM_ER_PATHWAY	Details ...	34	-0.0996429	-0.69528	0.857678	0.936155	1	1835	tags=21%, list=11%, signal=23%
ST_INTEGRIN_SIGNALING_PATHWAY	ST_INTEGRIN_SIGNALING_PATHWAY	Details ...	73	0.194894	1.99999	0.00408998	0.0239783	0.926	2320	tags=33%, list=13%, signal=38%						KEGG_GLYCOSAMINOGLYCAN_DEGRADATION	KEGG_GLYCOSAMINOGLYCAN_DEGRADATION	Details ...	19	-0.133236	-0.693469	0.845382	0.932813	1	4056	tags=37%, list=24%, signal=48%
REACTOME_PROCESSIVE_SYNTHESIS_ON_THE_LAGGING_STRAND	REACTOME_PROCESSIVE_SYNTHESIS_ON_THE_LAGGING_STRAND	Details ...	15	0.420818	1.99822	0.00203666	0.0242067	0.929	6539	tags=80%, list=38%, signal=129%						REACTOME_DOWNREGULATION_OF_SMAD2_3_SMAD4_TRANSCRIPTIONAL_ACTIVITY	REACTOME_DOWNREGULATION_OF_SMAD2_3_SMAD4_TRANSCRIPTIONAL_ACTIVITY	Details ...	19	-0.131542	-0.675543	0.878788	0.949461	1	14061	tags=95%, list=82%, signal=514%
REACTOME_SEMA4D_INDUCED_CELL_MIGRATION_AND_GROWTH_CONE_COLLAPSE	REACTOME_SEMA4D_INDUCED_CELL_MIGRATION_AND_GROWTH_CONE_COLLAPSE	Details ...	22	0.362405	1.99736	0.00189036	0.0242131	0.932	6294	tags=73%, list=37%, signal=114%						REACTOME_CHEMOKINE_RECEPTORS_BIND_CHEMOKINES	REACTOME_CHEMOKINE_RECEPTORS_BIND_CHEMOKINES	Details ...	18	-0.129957	-0.646854	0.899029	0.976007	1	4465	tags=39%, list=26%, signal=52%
REACTOME_ACTIVATION_OF_NMDA_RECEPTOR_UPON_GLUTAMATE_BINDING_AND_POSTSYNAPTIC_EVENTS	REACTOME_ACTIVATION_OF_NMDA_RECEPTOR_UPON_GLUTAMATE_BINDING_AND_POSTSYNAPTIC_EVENTS	Details ...	27	0.325736	1.9915	0.00408163	0.0247303	0.939	4606	tags=59%, list=27%, signal=81%						PID_MYC_PATHWAY	PID_MYC_PATHWAY	Details ...	25	-0.109618	-0.638192	0.923695	0.979136	1	9832	tags=68%, list=57%, signal=158%
REACTOME_AXON_GUIDANCE	REACTOME_AXON_GUIDANCE	Details ...	199	0.120841	1.98869	0.00767754	0.0250355	0.939	2530	tags=27%, list=15%, signal=31%						KEGG_GLYCOSPHINGOLIPID_BIOSYNTHESIS_GANGLIO_SERIES	KEGG_GLYCOSPHINGOLIPID_BIOSYNTHESIS_GANGLIO_SERIES	Details ...	15	-0.137248	-0.637884	0.906504	0.973746	1	6828	tags=53%, list=40%, signal=88%
REACTOME_POST_NMDA_RECEPTOR_ACTIVATION_EVENTS	REACTOME_POST_NMDA_RECEPTOR_ACTIVATION_EVENTS	Details ...	25	0.333116	1.98267	0	0.0256799	0.944	4606	tags=60%, list=27%, signal=82%						REACTOME_BMAL1_CLOCK_NPAS2_ACTIVATES_CIRCADIAN_EXPRESSION	REACTOME_BMAL1_CLOCK_NPAS2_ACTIVATES_CIRCADIAN_EXPRESSION	Details ...	32	-0.0917441	-0.618692	0.916335	0.986217	1	8654	tags=59%, list=50%, signal=119%
REACTOME_HIV_LIFE_CYCLE	REACTOME_HIV_LIFE_CYCLE	Details ...	106	0.16696	1.98058	0.00612245	0.0258371	0.945	9169	tags=70%, list=53%, signal=148%						KEGG_PENTOSE_PHOSPHATE_PATHWAY	KEGG_PENTOSE_PHOSPHATE_PATHWAY	Details ...	21	-0.114551	-0.609522	0.935743	0.988509	1	12799	tags=86%, list=74%, signal=333%
ST_ERK1_ERK2_MAPK_PATHWAY	ST_ERK1_ERK2_MAPK_PATHWAY	Details ...	30	0.304347	1.96915	0.00804829	0.027279	0.95	7400	tags=73%, list=43%, signal=128%						KEGG_HISTIDINE_METABOLISM	KEGG_HISTIDINE_METABOLISM	Details ...	19	-0.1137	-0.589999	0.941909	0.997609	1	15275	tags=100%, list=89%, signal=880%
REACTOME_TGF_BETA_RECEPTOR_SIGNALING_ACTIVATES_SMADS	REACTOME_TGF_BETA_RECEPTOR_SIGNALING_ACTIVATES_SMADS	Details ...	24	0.337331	1.96838	0.0143443	0.0273265	0.952	3528	tags=54%, list=20%, signal=68%						REACTOME_GLYCOLYSIS	REACTOME_GLYCOLYSIS	Details ...	22	-0.104544	-0.589015	0.966469	0.992586	1	12300	tags=82%, list=71%, signal=286%
REACTOME_EFFECTS_OF_PIP2_HYDROLYSIS	REACTOME_EFFECTS_OF_PIP2_HYDROLYSIS	Details ...	16	0.3989	1.96419	0.00205339	0.0278671	0.957	9286	tags=94%, list=54%, signal=203%						PID_CERAMIDE_PATHWAY	PID_CERAMIDE_PATHWAY	Details ...	46	-0.0695677	-0.572005	0.966736	0.997803	1	1053	tags=13%, list=6%, signal=14%
REACTOME_THROMBIN_SIGNALLING_THROUGH_PROTEINASE_ACTIVATED_RECEPTORS_PARS	REACTOME_THROMBIN_SIGNALLING_THROUGH_PROTEINASE_ACTIVATED_RECEPTORS_PARS	Details ...	24	0.340339	1.95733	0.00390625	0.0290246	0.964	7784	tags=79%, list=45%, signal=144%						REACTOME_NUCLEAR_RECEPTOR_TRANSCRIPTION_PATHWAY	REACTOME_NUCLEAR_RECEPTOR_TRANSCRIPTION_PATHWAY	Details ...	34	-0.0802739	-0.559258	0.969754	0.999355	1	9770	tags=65%, list=57%, signal=149%
BIOCARTA_FAS_PATHWAY	BIOCARTA_FAS_PATHWAY	Details ...	29	0.312033	1.95425	0.00195695	0.029301	0.967	3544	tags=52%, list=21%, signal=65%						REACTOME_SYNTHESIS_OF_PIPS_AT_THE_PLASMA_MEMBRANE	REACTOME_SYNTHESIS_OF_PIPS_AT_THE_PLASMA_MEMBRANE	Details ...	24	-0.0937627	-0.547803	0.961382	0.999475	1	9157	tags=63%, list=53%, signal=133%
REACTOME_SIGNALING_BY_ERBB4	REACTOME_SIGNALING_BY_ERBB4	Details ...	77	0.184898	1.94943	0.0114504	0.0300493	0.968	8240	tags=66%, list=48%, signal=126%						REACTOME_TAK1_ACTIVATES_NFKB_BY_PHOSPHORYLATION_AND_ACTIVATION_OF_IKKS_COMPLEX	REACTOME_TAK1_ACTIVATES_NFKB_BY_PHOSPHORYLATION_AND_ACTIVATION_OF_IKKS_COMPLEX	Details ...	21	-0.0970338	-0.53618	0.974855	0.998916	1	13921	tags=90%, list=81%, signal=470%
REACTOME_PROLONGED_ERK_ACTIVATION_EVENTS	REACTOME_PROLONGED_ERK_ACTIVATION_EVENTS	Details ...	18	0.375708	1.94663	0.00809717	0.0305024	0.97	4062	tags=61%, list=24%, signal=80%						REACTOME_A_TETRASACCHARIDE_LINKER_SEQUENCE_IS_REQUIRED_FOR_GAG_SYNTHESIS	REACTOME_A_TETRASACCHARIDE_LINKER_SEQUENCE_IS_REQUIRED_FOR_GAG_SYNTHESIS	Details ...	19	-0.0974932	-0.51501	0.983264	1	1	6485	tags=47%, list=38%, signal=76%
REACTOME_NUCLEAR_SIGNALING_BY_ERBB4	REACTOME_NUCLEAR_SIGNALING_BY_ERBB4	Details ...	28	0.307612	1.93166	0.0077821	0.0333704	0.979	7015	tags=71%, list=41%, signal=120%						KEGG_N_GLYCAN_BIOSYNTHESIS	KEGG_N_GLYCAN_BIOSYNTHESIS	Details ...	43	-0.0631917	-0.494291	0.995781	1	1	7330	tags=49%, list=43%, signal=85%
SIG_CHEMOTAXIS	SIG_CHEMOTAXIS	Details ...	38	0.262281	1.92819	0.00984252	0.0337016	0.98	5012	tags=55%, list=29%, signal=78%						PID_BETA_CATENIN_DEG_PATHWAY	PID_BETA_CATENIN_DEG_PATHWAY	Details ...	16	-0.101115	-0.491782	0.984314	0.995836	1	3645	tags=31%, list=21%, signal=40%
KEGG_ERBB_SIGNALING_PATHWAY	KEGG_ERBB_SIGNALING_PATHWAY	Details ...	77	0.187831	1.92389	0.00813008	0.0343814	0.98	4833	tags=47%, list=28%, signal=65%						PID_WNT_CANONICAL_PATHWAY	PID_WNT_CANONICAL_PATHWAY	Details ...	17	-0.0831471	-0.408786	0.997988	0.999202	1	7692	tags=53%, list=45%, signal=96%
KEGG_PHOSPHATIDYLINOSITOL_SIGNALING_SYSTEM	KEGG_PHOSPHATIDYLINOSITOL_SIGNALING_SYSTEM	Details ...	65	0.201591	1.92	0.00842105	0.0350072	0.981	6612	tags=58%, list=38%, signal=95%
PID_BCR_5PATHWAY	PID_BCR_5PATHWAY	Details ...	56	0.217778	1.91831	0.004158	0.0351491	0.981	10105	tags=80%, list=59%, signal=194%
BIOCARTA_MAPK_PATHWAY	BIOCARTA_MAPK_PATHWAY	Details ...	84	0.176975	1.91375	0.00389105	0.0357882	0.983	4144	tags=42%, list=24%, signal=55%
PID_IL2_1PATHWAY	PID_IL2_1PATHWAY	Details ...	45	0.239986	1.90875	0.0135659	0.0364532	0.984	2767	tags=40%, list=16%, signal=48%
ST_DIFFERENTIATION_PATHWAY_IN_PC12_CELLS	ST_DIFFERENTIATION_PATHWAY_IN_PC12_CELLS	Details ...	37	0.260477	1.90763	0.0145833	0.036523	0.984	3903	tags=49%, list=23%, signal=63%
REACTOME_GASTRIN_CREB_SIGNALLING_PATHWAY_VIA_PKC_AND_MAPK	REACTOME_GASTRIN_CREB_SIGNALLING_PATHWAY_VIA_PKC_AND_MAPK	Details ...	110	0.158128	1.9049	0.0139165	0.0369559	0.987	7317	tags=58%, list=42%, signal=100%
KEGG_GLYCEROLIPID_METABOLISM	KEGG_GLYCEROLIPID_METABOLISM	Details ...	36	0.268772	1.89927	0.00607287	0.0379673	0.988	9258	tags=81%, list=54%, signal=174%
REACTOME_INTRINSIC_PATHWAY_FOR_APOPTOSIS	REACTOME_INTRINSIC_PATHWAY_FOR_APOPTOSIS	Details ...	28	0.30602	1.89914	0.010142	0.0378113	0.988	6427	tags=68%, list=37%, signal=108%
KEGG_VALINE_LEUCINE_AND_ISOLEUCINE_DEGRADATION	KEGG_VALINE_LEUCINE_AND_ISOLEUCINE_DEGRADATION	Details ...	43	0.242359	1.8986	0.00784314	0.0377162	0.988	10660	tags=86%, list=62%, signal=225%
KEGG_LONG_TERM_DEPRESSION	KEGG_LONG_TERM_DEPRESSION	Details ...	46	0.23815	1.89595	0.0117878	0.037961	0.988	7144	tags=65%, list=41%, signal=111%
REACTOME_SIGNAL_TRANSDUCTION_BY_L1	REACTOME_SIGNAL_TRANSDUCTION_BY_L1	Details ...	31	0.285945	1.89483	0.012	0.0379486	0.988	4530	tags=55%, list=26%, signal=74%
REACTOME_SEMA4D_IN_SEMAPHORIN_SIGNALING	REACTOME_SEMA4D_IN_SEMAPHORIN_SIGNALING	Details ...	27	0.30181	1.89419	0.0101833	0.0378446	0.988	6294	tags=67%, list=37%, signal=105%
REACTOME_SIGNALLING_TO_RAS	REACTOME_SIGNALLING_TO_RAS	Details ...	26	0.312794	1.89048	0.0122699	0.0383993	0.989	7872	tags=77%, list=46%, signal=141%
REACTOME_COSTIMULATION_BY_THE_CD28_FAMILY	REACTOME_COSTIMULATION_BY_THE_CD28_FAMILY	Details ...	44	0.238473	1.88497	0.00801603	0.0393576	0.99	8432	tags=73%, list=49%, signal=142%
REACTOME_PHOSPHORYLATION_OF_THE_APC_C	REACTOME_PHOSPHORYLATION_OF_THE_APC_C	Details ...	17	0.374975	1.88493	0.0136986	0.0391678	0.99	8748	tags=88%, list=51%, signal=179%
SIG_REGULATION_OF_THE_ACTIN_CYTOSKELETON_BY_RHO_GTPASES	SIG_REGULATION_OF_THE_ACTIN_CYTOSKELETON_BY_RHO_GTPASES	Details ...	31	0.279831	1.88354	0.0112994	0.0392634	0.991	5191	tags=58%, list=30%, signal=83%
BIOCARTA_NFAT_PATHWAY	BIOCARTA_NFAT_PATHWAY	Details ...	42	0.246903	1.87715	0.00579151	0.0403408	0.992	5191	tags=55%, list=30%, signal=78%
REACTOME_ARMS_MEDIATED_ACTIVATION	REACTOME_ARMS_MEDIATED_ACTIVATION	Details ...	16	0.389566	1.87458	0.0115607	0.0407224	0.992	4062	tags=63%, list=24%, signal=82%
REACTOME_SIGNALING_BY_GPCR	REACTOME_SIGNALING_BY_GPCR	Details ...	288	0.0944548	1.87313	0.01	0.0409415	0.993	3903	tags=32%, list=23%, signal=41%
PID_IL8_CXCR2_PATHWAY	PID_IL8_CXCR2_PATHWAY	Details ...	24	0.317446	1.87286	0.0155945	0.0407878	0.993	6742	tags=71%, list=39%, signal=116%
BIOCARTA_CREB_PATHWAY	BIOCARTA_CREB_PATHWAY	Details ...	25	0.315711	1.8718	0.00996016	0.0408459	0.993	3527	tags=52%, list=20%, signal=65%
PID_GMCSF_PATHWAY	PID_GMCSF_PATHWAY	Details ...	31	0.280838	1.86584	0.0176125	0.0421434	0.994	4062	tags=52%, list=24%, signal=67%
REACTOME_INTERFERON_SIGNALING	REACTOME_INTERFERON_SIGNALING	Details ...	123	0.143116	1.86469	0.0199203	0.0421249	0.994	9178	tags=67%, list=53%, signal=143%
PID_ER_NONGENOMIC_PATHWAY	PID_ER_NONGENOMIC_PATHWAY	Details ...	36	0.259492	1.86141	0.0121212	0.0426067	0.994	7503	tags=69%, list=44%, signal=123%
KEGG_CITRATE_CYCLE_TCA_CYCLE	KEGG_CITRATE_CYCLE_TCA_CYCLE	Details ...	27	0.294453	1.85749	0.010661	0.0433307	0.994	4506	tags=56%, list=26%, signal=75%
REACTOME_G0_AND_EARLY_G1	REACTOME_G0_AND_EARLY_G1	Details ...	23	0.320544	1.85439	0.012024	0.0437984	0.994	2724	tags=48%, list=16%, signal=57%
REACTOME_SIGNALING_BY_FGFR_IN_DISEASE	REACTOME_SIGNALING_BY_FGFR_IN_DISEASE	Details ...	101	0.155725	1.85182	0.012685	0.0441771	0.994	4838	tags=44%, list=28%, signal=60%
ST_WNT_BETA_CATENIN_PATHWAY	ST_WNT_BETA_CATENIN_PATHWAY	Details ...	28	0.285909	1.85037	0.0118577	0.0443511	0.994	3696	tags=50%, list=21%, signal=64%
REACTOME_SMOOTH_MUSCLE_CONTRACTION	REACTOME_SMOOTH_MUSCLE_CONTRACTION	Details ...	22	0.334318	1.84112	0.00968992	0.0463081	0.994	2078	tags=45%, list=12%, signal=52%
REACTOME_IMMUNOREGULATORY_INTERACTIONS_BETWEEN_A_LYMPHOID_AND_A_NON_LYMPHOID_CELL	REACTOME_IMMUNOREGULATORY_INTERACTIONS_BETWEEN_A_LYMPHOID_AND_A_NON_LYMPHOID_CELL	Details ...	26	0.303711	1.84067	0.0114723	0.0462189	0.994	8691	tags=81%, list=50%, signal=163%
REACTOME_THE_ROLE_OF_NEF_IN_HIV1_REPLICATION_AND_DISEASE_PATHOGENESIS	REACTOME_THE_ROLE_OF_NEF_IN_HIV1_REPLICATION_AND_DISEASE_PATHOGENESIS	Details ...	22	0.326655	1.83377	0.0116732	0.0476514	0.994	6126	tags=68%, list=36%, signal=106%
REACTOME_DOWNSTREAM_TCR_SIGNALING	REACTOME_DOWNSTREAM_TCR_SIGNALING	Details ...	22	0.325408	1.83376	0.011976	0.0474379	0.994	4581	tags=59%, list=27%, signal=80%
REACTOME_DEVELOPMENTAL_BIOLOGY	REACTOME_DEVELOPMENTAL_BIOLOGY	Details ...	303	0.091248	1.82787	0.0210526	0.048832	0.996	3345	tags=28%, list=19%, signal=35%
ST_PHOSPHOINOSITIDE_3_KINASE_PATHWAY	ST_PHOSPHOINOSITIDE_3_KINASE_PATHWAY	Details ...	35	0.266201	1.82771	0.0137255	0.0486898	0.997	5760	tags=60%, list=33%, signal=90%
REACTOME_SIGNALING_BY_INSULIN_RECEPTOR	REACTOME_SIGNALING_BY_INSULIN_RECEPTOR	Details ...	86	0.167875	1.82257	0.008	0.0496861	0.998	6137	tags=52%, list=36%, signal=81%
REACTOME_SIGNALING_BY_TGF_BETA_RECEPTOR_COMPLEX	REACTOME_SIGNALING_BY_TGF_BETA_RECEPTOR_COMPLEX	Details ...	59	0.20218	1.82249	0.0217391	0.0494742	0.998	7041	tags=61%, list=41%, signal=103%
REACTOME_PLATELET_HOMEOSTASIS	REACTOME_PLATELET_HOMEOSTASIS	Details ...	53	0.214683	1.82206	0.0159363	0.049425	0.998	4439	tags=47%, list=26%, signal=63%
PID_ERBB1_INTERNALIZATION_PATHWAY	PID_ERBB1_INTERNALIZATION_PATHWAY	Details ...	40	0.241221	1.81112	0.020284	0.0521592	0.998	5760	tags=58%, list=33%, signal=86%
REACTOME_ADHERENS_JUNCTIONS_INTERACTIONS	REACTOME_ADHERENS_JUNCTIONS_INTERACTIONS	Details ...	17	0.351147	1.80409	0.0181452	0.0540154	0.998	7131	tags=76%, list=41%, signal=130%
BIOCARTA_CHREBP2_PATHWAY	BIOCARTA_CHREBP2_PATHWAY	Details ...	37	0.247275	1.80126	0.0120482	0.0546414	0.998	4130	tags=49%, list=24%, signal=64%
KEGG_INTESTINAL_IMMUNE_NETWORK_FOR_IGA_PRODUCTION	KEGG_INTESTINAL_IMMUNE_NETWORK_FOR_IGA_PRODUCTION	Details ...	21	0.327011	1.79247	0.0185567	0.0571532	0.999	6679	tags=71%, list=39%, signal=116%
REACTOME_LYSOSOME_VESICLE_BIOGENESIS	REACTOME_LYSOSOME_VESICLE_BIOGENESIS	Details ...	22	0.313787	1.79231	0.0239521	0.0569282	0.999	4781	tags=59%, list=28%, signal=82%
PID_MTOR_4PATHWAY	PID_MTOR_4PATHWAY	Details ...	67	0.184382	1.78947	0.0142857	0.0576214	0.999	5064	tags=48%, list=29%, signal=67%
PID_EPHA2_FWD_PATHWAY	PID_EPHA2_FWD_PATHWAY	Details ...	18	0.349545	1.7805	0.0297619	0.0601763	0.999	10256	tags=94%, list=60%, signal=233%
REACTOME_CTLA4_INHIBITORY_SIGNALING	REACTOME_CTLA4_INHIBITORY_SIGNALING	Details ...	18	0.344284	1.77528	0.0120724	0.0614983	0.999	8432	tags=83%, list=49%, signal=163%
REACTOME_PI3K_EVENTS_IN_ERBB4_SIGNALING	REACTOME_PI3K_EVENTS_IN_ERBB4_SIGNALING	Details ...	34	0.257536	1.77452	0.0172745	0.0614681	0.999	8240	tags=74%, list=48%, signal=141%
BIOCARTA_ERK5_PATHWAY	BIOCARTA_ERK5_PATHWAY	Details ...	15	0.375805	1.77263	0.00978474	0.0618454	0.999	2719	tags=53%, list=16%, signal=63%
PID_NECTIN_PATHWAY	PID_NECTIN_PATHWAY	Details ...	26	0.292884	1.76777	0.0316206	0.0630666	0.999	9540	tags=85%, list=55%, signal=189%
BIOCARTA_MCM_PATHWAY	BIOCARTA_MCM_PATHWAY	Details ...	18	0.349474	1.75883	0.00761905	0.0657326	0.999	2599	tags=50%, list=15%, signal=59%
PID_REG_GR_PATHWAY	PID_REG_GR_PATHWAY	Details ...	61	0.189366	1.75391	0.025641	0.0672306	1	3527	tags=39%, list=20%, signal=49%
REACTOME_RECRUITMENT_OF_MITOTIC_CENTROSOME_PROTEINS_AND_COMPLEXES	REACTOME_RECRUITMENT_OF_MITOTIC_CENTROSOME_PROTEINS_AND_COMPLEXES	Details ...	63	0.189374	1.75225	0.0189394	0.0675582	1	2765	tags=35%, list=16%, signal=41%
REACTOME_SIGNALING_BY_FGFR1_MUTANTS	REACTOME_SIGNALING_BY_FGFR1_MUTANTS	Details ...	22	0.310474	1.75121	0.0189753	0.0676027	1	4838	tags=59%, list=28%, signal=82%
BIOCARTA_PYK2_PATHWAY	BIOCARTA_PYK2_PATHWAY	Details ...	27	0.283166	1.74938	0.019802	0.0678995	1	4062	tags=52%, list=24%, signal=68%
PID_SMAD2_3PATHWAY	PID_SMAD2_3PATHWAY	Details ...	17	0.350741	1.74434	0.0316456	0.0693052	1	7138	tags=76%, list=41%, signal=130%
KEGG_INOSITOL_PHOSPHATE_METABOLISM	KEGG_INOSITOL_PHOSPHATE_METABOLISM	Details ...	48	0.212905	1.73393	0.01417	0.0726595	1	7469	tags=65%, list=43%, signal=114%
KEGG_SPLICEOSOME	KEGG_SPLICEOSOME	Details ...	123	0.134676	1.73314	0.0310078	0.0726701	1	11844	tags=82%, list=69%, signal=261%
KEGG_NATURAL_KILLER_CELL_MEDIATED_CYTOTOXICITY	KEGG_NATURAL_KILLER_CELL_MEDIATED_CYTOTOXICITY	Details ...	78	0.169477	1.73263	0.0187891	0.0725689	1	4382	tags=42%, list=25%, signal=56%
REACTOME_SULFUR_AMINO_ACID_METABOLISM	REACTOME_SULFUR_AMINO_ACID_METABOLISM	Details ...	22	0.306866	1.73216	0.0181818	0.0723753	1	8033	tags=77%, list=47%, signal=145%
PID_MAPK_TRK_PATHWAY	PID_MAPK_TRK_PATHWAY	Details ...	33	0.252639	1.73056	0.0289256	0.0726871	1	5575	tags=58%, list=32%, signal=85%
REACTOME_FRS2_MEDIATED_CASCADE	REACTOME_FRS2_MEDIATED_CASCADE	Details ...	22	0.310054	1.72734	0.0268595	0.0736004	1	4062	tags=55%, list=24%, signal=71%
REACTOME_CELL_CELL_JUNCTION_ORGANIZATION	REACTOME_CELL_CELL_JUNCTION_ORGANIZATION	Details ...	30	0.269845	1.72704	0.0300601	0.0734231	1	5696	tags=60%, list=33%, signal=89%
REACTOME_ENOS_ACTIVATION_AND_REGULATION	REACTOME_ENOS_ACTIVATION_AND_REGULATION	Details ...	19	0.32452	1.72625	0.0221774	0.0734174	1	6203	tags=68%, list=36%, signal=107%
PID_FOXO_PATHWAY	PID_FOXO_PATHWAY	Details ...	46	0.220177	1.72603	0.0160966	0.073222	1	3707	tags=43%, list=22%, signal=55%
PID_IL8_CXCR1_PATHWAY	PID_IL8_CXCR1_PATHWAY	Details ...	18	0.338791	1.72441	0.0303644	0.0735804	1	6612	tags=72%, list=38%, signal=117%
KEGG_NON_SMALL_CELL_LUNG_CANCER	KEGG_NON_SMALL_CELL_LUNG_CANCER	Details ...	49	0.209852	1.72317	0.0315126	0.0737074	1	4833	tags=49%, list=28%, signal=68%
REACTOME_SHC1_EVENTS_IN_EGFR_SIGNALING	REACTOME_SHC1_EVENTS_IN_EGFR_SIGNALING	Details ...	15	0.364521	1.72248	0.0287474	0.0736237	1	4062	tags=60%, list=24%, signal=78%
BIOCARTA_IL2RB_PATHWAY	BIOCARTA_IL2RB_PATHWAY	Details ...	30	0.266124	1.72235	0.025641	0.0733745	1	5760	tags=60%, list=33%, signal=90%
PID_TRAIL_PATHWAY	PID_TRAIL_PATHWAY	Details ...	28	0.273443	1.71673	0.0245747	0.075134	1	9449	tags=82%, list=55%, signal=182%
PID_ANGIOPOIETIN_RECEPTOR_PATHWAY	PID_ANGIOPOIETIN_RECEPTOR_PATHWAY	Details ...	42	0.22085	1.71652	0.0192678	0.0748866	1	2767	tags=38%, list=16%, signal=45%
REACTOME_DOUBLE_STRAND_BREAK_REPAIR	REACTOME_DOUBLE_STRAND_BREAK_REPAIR	Details ...	22	0.313697	1.71451	0.0307102	0.0753369	1	6349	tags=68%, list=37%, signal=108%
REACTOME_SIGNALING_BY_ERBB2	REACTOME_SIGNALING_BY_ERBB2	Details ...	86	0.156266	1.70027	0.0359281	0.0806178	1	3531	tags=36%, list=20%, signal=45%
KEGG_ETHER_LIPID_METABOLISM	KEGG_ETHER_LIPID_METABOLISM	Details ...	17	0.336511	1.69545	0.0144033	0.0823235	1	2315	tags=47%, list=13%, signal=54%
REACTOME_SIGNALING_BY_FGFR	REACTOME_SIGNALING_BY_FGFR	Details ...	87	0.155776	1.69303	0.0309917	0.0829817	1	9806	tags=72%, list=57%, signal=167%
REACTOME_ACTIVATION_OF_BH3_ONLY_PROTEINS	REACTOME_ACTIVATION_OF_BH3_ONLY_PROTEINS	Details ...	16	0.359821	1.69262	0.0287908	0.0827905	1	5651	tags=69%, list=33%, signal=102%
REACTOME_APOPTOTIC_CLEAVAGE_OF_CELLULAR_PROTEINS	REACTOME_APOPTOTIC_CLEAVAGE_OF_CELLULAR_PROTEINS	Details ...	31	0.25575	1.69102	0.0308285	0.083104	1	2826	tags=42%, list=16%, signal=50%
KEGG_INSULIN_SIGNALING_PATHWAY	KEGG_INSULIN_SIGNALING_PATHWAY	Details ...	118	0.135642	1.6882	0.0320641	0.0839624	1	4833	tags=42%, list=28%, signal=57%
REACTOME_G1_PHASE	REACTOME_G1_PHASE	Details ...	35	0.242347	1.68736	0.0341556	0.0839499	1	2724	tags=40%, list=16%, signal=47%
KEGG_BUTANOATE_METABOLISM	KEGG_BUTANOATE_METABOLISM	Details ...	27	0.277212	1.68713	0.0304878	0.0837323	1	6079	tags=63%, list=35%, signal=97%
PID_P38_ALPHA_BETA_PATHWAY	PID_P38_ALPHA_BETA_PATHWAY	Details ...	28	0.269332	1.68545	0.0295858	0.0841032	1	2135	tags=39%, list=12%, signal=45%
PID_IGF1_PATHWAY	PID_IGF1_PATHWAY	Details ...	28	0.270237	1.68491	0.0331263	0.0839934	1	4581	tags=54%, list=27%, signal=73%
REACTOME_METABOLISM_OF_NON_CODING_RNA	REACTOME_METABOLISM_OF_NON_CODING_RNA	Details ...	46	0.206997	1.68144	0.0224033	0.0851474	1	12549	tags=93%, list=73%, signal=343%
KEGG_TIGHT_JUNCTION	KEGG_TIGHT_JUNCTION	Details ...	96	0.1467	1.67994	0.0356436	0.0854919	1	2511	tags=29%, list=15%, signal=34%
ST_GRANULE_CELL_SURVIVAL_PATHWAY	ST_GRANULE_CELL_SURVIVAL_PATHWAY	Details ...	25	0.283278	1.67872	0.0295276	0.0856714	1	6842	tags=68%, list=40%, signal=113%
PID_RAS_PATHWAY	PID_RAS_PATHWAY	Details ...	23	0.289385	1.67741	0.0252918	0.0858	1	2511	tags=43%, list=15%, signal=51%
REACTOME_SIGNALING_BY_FGFR_MUTANTS	REACTOME_SIGNALING_BY_FGFR_MUTANTS	Details ...	32	0.250885	1.67592	0.0265306	0.0860875	1	4838	tags=53%, list=28%, signal=74%
REACTOME_INHIBITION_OF_THE_PROTEOLYTIC_ACTIVITY_OF_APC_C_REQUIRED_FOR_THE_ONSET_OF_ANAPHASE_BY_MITOTIC_SPINDLE_CHECKPOINT_COMPONENTS	REACTOME_INHIBITION_OF_THE_PROTEOLYTIC_ACTIVITY_OF_APC_C_REQUIRED_FOR_THE_ONSET_OF_ANAPHASE_BY_MITOTIC_SPINDLE_CHECKPOINT_COMPONENTS	Details ...	18	0.325926	1.67017	0.0344828	0.0883191	1	8748	tags=83%, list=51%, signal=169%
KEGG_ADHERENS_JUNCTION	KEGG_ADHERENS_JUNCTION	Details ...	64	0.177095	1.66236	0.0392562	0.0913783	1	10959	tags=81%, list=64%, signal=222%
ST_GA13_PATHWAY	ST_GA13_PATHWAY	Details ...	35	0.234315	1.66168	0.0302419	0.091354	1	5816	tags=57%, list=34%, signal=86%
REACTOME_NCAM_SIGNALING_FOR_NEURITE_OUT_GROWTH	REACTOME_NCAM_SIGNALING_FOR_NEURITE_OUT_GROWTH	Details ...	52	0.196431	1.65723	0.0305927	0.0930896	1	1595	tags=29%, list=9%, signal=32%
REACTOME_LATE_PHASE_OF_HIV_LIFE_CYCLE	REACTOME_LATE_PHASE_OF_HIV_LIFE_CYCLE	Details ...	94	0.149486	1.65448	0.0394477	0.0941058	1	9169	tags=68%, list=53%, signal=145%
BIOCARTA_RACCYCD_PATHWAY	BIOCARTA_RACCYCD_PATHWAY	Details ...	26	0.265332	1.65396	0.0404858	0.0940134	1	2724	tags=42%, list=16%, signal=50%
KEGG_BASE_EXCISION_REPAIR	KEGG_BASE_EXCISION_REPAIR	Details ...	34	0.240757	1.64876	0.0346232	0.0960273	1	4981	tags=53%, list=29%, signal=74%
REACTOME_L1CAM_INTERACTIONS	REACTOME_L1CAM_INTERACTIONS	Details ...	69	0.167152	1.64846	0.0443975	0.0958617	1	2874	tags=33%, list=17%, signal=40%
PID_IL6_7_PATHWAY	PID_IL6_7_PATHWAY	Details ...	41	0.21802	1.64836	0.0418251	0.095569	1	2135	tags=34%, list=12%, signal=39%
BIOCARTA_AT1R_PATHWAY	BIOCARTA_AT1R_PATHWAY	Details ...	31	0.248522	1.64792	0.0357853	0.0954738	1	4062	tags=48%, list=24%, signal=63%
KEGG_EPITHELIAL_CELL_SIGNALING_IN_HELICOBACTER_PYLORI_INFECTION	KEGG_EPITHELIAL_CELL_SIGNALING_IN_HELICOBACTER_PYLORI_INFECTION	Details ...	61	0.183561	1.6478	0.0333333	0.0951954	1	5604	tags=51%, list=33%, signal=75%
REACTOME_FORMATION_OF_INCISION_COMPLEX_IN_GG_NER	REACTOME_FORMATION_OF_INCISION_COMPLEX_IN_GG_NER	Details ...	21	0.298509	1.64655	0.0300429	0.0953281	1	6349	tags=67%, list=37%, signal=105%
REACTOME_DOWNSTREAM_SIGNAL_TRANSDUCTION	REACTOME_DOWNSTREAM_SIGNAL_TRANSDUCTION	Details ...	83	0.154487	1.6448	0.0186722	0.0957573	1	9806	tags=72%, list=57%, signal=167%
PID_FANCONI_PATHWAY	PID_FANCONI_PATHWAY	Details ...	44	0.209265	1.64453	0.0504032	0.0955391	1	8934	tags=73%, list=52%, signal=151%
KEGG_APOPTOSIS	KEGG_APOPTOSIS	Details ...	74	0.161907	1.63978	0.0374016	0.0976434	1	3741	tags=38%, list=22%, signal=48%
ST_GA12_PATHWAY	ST_GA12_PATHWAY	Details ...	18	0.319365	1.6397	0.0226804	0.0973684	1	2160	tags=44%, list=13%, signal=51%
REACTOME_ANTIGEN_PRESENTATION_FOLDING_ASSEMBLY_AND_PEPTIDE_LOADING_OF_CLASS_I_MHC	REACTOME_ANTIGEN_PRESENTATION_FOLDING_ASSEMBLY_AND_PEPTIDE_LOADING_OF_CLASS_I_MHC	Details ...	20	0.305595	1.63765	0.0476191	0.0979427	1	5078	tags=60%, list=29%, signal=85%
REACTOME_PI3K_EVENTS_IN_ERBB2_SIGNALING	REACTOME_PI3K_EVENTS_IN_ERBB2_SIGNALING	Details ...	40	0.22225	1.63576	0.0311203	0.0985845	1	8240	tags=70%, list=48%, signal=134%
REACTOME_NUCLEAR_EVENTS_KINASE_AND_TRANSCRIPTION_FACTOR_ACTIVATION	REACTOME_NUCLEAR_EVENTS_KINASE_AND_TRANSCRIPTION_FACTOR_ACTIVATION	Details ...	24	0.280036	1.63489	0.0283401	0.0986337	1	2360	tags=42%, list=14%, signal=48%
KEGG_GNRH_SIGNALING_PATHWAY	KEGG_GNRH_SIGNALING_PATHWAY	Details ...	76	0.159645	1.63431	0.0167364	0.0985582	1	4062	tags=39%, list=24%, signal=51%
REACTOME_MEMBRANE_TRAFFICKING	REACTOME_MEMBRANE_TRAFFICKING	Details ...	111	0.133126	1.63249	0.0304878	0.0991741	1	6413	tags=50%, list=37%, signal=80%
REACTOME_RESOLUTION_OF_AP_SITES_VIA_THE_MULTIPLE_NUCLEOTIDE_PATCH_REPLACEMENT_PATHWAY	REACTOME_RESOLUTION_OF_AP_SITES_VIA_THE_MULTIPLE_NUCLEOTIDE_PATCH_REPLACEMENT_PATHWAY	Details ...	17	0.324032	1.62286	0.0402414	0.103355	1	4557	tags=59%, list=26%, signal=80%
PID_ARF6_TRAFFICKING_PATHWAY	PID_ARF6_TRAFFICKING_PATHWAY	Details ...	42	0.2078	1.62281	0.0489237	0.103022	1	940	tags=26%, list=5%, signal=28%
REACTOME_SIGNALING_BY_ILS	REACTOME_SIGNALING_BY_ILS	Details ...	87	0.15282	1.61293	0.045977	0.107745	1	4113	tags=39%, list=24%, signal=51%
REACTOME_LOSS_OF_NLP_FROM_MITOTIC_CENTROSOMES	REACTOME_LOSS_OF_NLP_FROM_MITOTIC_CENTROSOMES	Details ...	56	0.179868	1.61203	0.03861	0.107816	1	2756	tags=34%, list=16%, signal=40%
REACTOME_TRANSMISSION_ACROSS_CHEMICAL_SYNAPSES	REACTOME_TRANSMISSION_ACROSS_CHEMICAL_SYNAPSES	Details ...	117	0.126655	1.60885	0.0386179	0.108998	1	4606	tags=39%, list=27%, signal=53%
REACTOME_NEPHRIN_INTERACTIONS	REACTOME_NEPHRIN_INTERACTIONS	Details ...	17	0.321185	1.60675	0.0455446	0.109738	1	4606	tags=59%, list=27%, signal=80%
REACTOME_MRNA_PROCESSING	REACTOME_MRNA_PROCESSING	Details ...	149	0.110165	1.60334	0.0416667	0.111123	1	14423	tags=95%, list=84%, signal=576%
REACTOME_RNA_POL_II_TRANSCRIPTION	REACTOME_RNA_POL_II_TRANSCRIPTION	Details ...	96	0.136884	1.60178	0.039666	0.111563	1	6269	tags=50%, list=36%, signal=78%
REACTOME_TRANSPORT_OF_RIBONUCLEOPROTEINS_INTO_THE_HOST_NUCLEUS	REACTOME_TRANSPORT_OF_RIBONUCLEOPROTEINS_INTO_THE_HOST_NUCLEUS	Details ...	25	0.264894	1.59929	0.0555556	0.112457	1	11983	tags=96%, list=70%, signal=315%
PID_IL27_PATHWAY	PID_IL27_PATHWAY	Details ...	18	0.313022	1.59856	0.0515464	0.11248	1	5141	tags=61%, list=30%, signal=87%
REACTOME_ACTIVATION_OF_KAINATE_RECEPTORS_UPON_GLUTAMATE_BINDING	REACTOME_ACTIVATION_OF_KAINATE_RECEPTORS_UPON_GLUTAMATE_BINDING		22	0.277358	1.59762	0.0392562	0.112587	1	2275	tags=41%, list=13%, signal=47%
REACTOME_TRIGLYCERIDE_BIOSYNTHESIS	REACTOME_TRIGLYCERIDE_BIOSYNTHESIS		34	0.234641	1.59678	0.0483871	0.112652	1	3059	tags=41%, list=18%, signal=50%
REACTOME_INTEGRATION_OF_ENERGY_METABOLISM	REACTOME_INTEGRATION_OF_ENERGY_METABOLISM		82	0.151673	1.59234	0.0406977	0.114713	1	10006	tags=73%, list=58%, signal=174%
BIOCARTA_BIOPEPTIDES_PATHWAY	BIOCARTA_BIOPEPTIDES_PATHWAY		37	0.217381	1.5919	0.0441767	0.114632	1	4644	tags=49%, list=27%, signal=66%
KEGG_PROTEIN_EXPORT	KEGG_PROTEIN_EXPORT		23	0.279238	1.5919	0.0508806	0.114256	1	8679	tags=78%, list=50%, signal=157%
ST_ADRENERGIC	ST_ADRENERGIC		27	0.255313	1.58631	0.0430328	0.116998	1	3903	tags=48%, list=23%, signal=62%
PID_IL3_PATHWAY	PID_IL3_PATHWAY		21	0.285056	1.58427	0.0606061	0.117806	1	5760	tags=62%, list=33%, signal=93%
REACTOME_NEP_NS2_INTERACTS_WITH_THE_CELLULAR_EXPORT_MACHINERY	REACTOME_NEP_NS2_INTERACTS_WITH_THE_CELLULAR_EXPORT_MACHINERY		25	0.264894	1.58421	0.0460922	0.117454	1	11983	tags=96%, list=70%, signal=315%
KEGG_OLFACTORY_TRANSDUCTION	KEGG_OLFACTORY_TRANSDUCTION		21	0.285692	1.58413	0.0372549	0.117136	1	4108	tags=52%, list=24%, signal=69%
PID_INSULIN_GLUCOSE_PATHWAY	PID_INSULIN_GLUCOSE_PATHWAY		21	0.288072	1.58185	0.0474227	0.117875	1	2426	tags=43%, list=14%, signal=50%
KEGG_MELANOMA	KEGG_MELANOMA		53	0.182328	1.57982	0.0435644	0.118567	1	2719	tags=34%, list=16%, signal=40%
PID_NCADHERIN_PATHWAY	PID_NCADHERIN_PATHWAY		31	0.240536	1.57509	0.0373444	0.120849	1	1976	tags=35%, list=11%, signal=40%
KEGG_ANTIGEN_PROCESSING_AND_PRESENTATION	KEGG_ANTIGEN_PROCESSING_AND_PRESENTATION		45	0.202091	1.57429	0.0578158	0.120956	1	4567	tags=47%, list=27%, signal=63%
PID_AJDISS_2PATHWAY	PID_AJDISS_2PATHWAY		43	0.204107	1.57419	0.0477137	0.120617	1	7711	tags=65%, list=45%, signal=118%
KEGG_PRION_DISEASES	KEGG_PRION_DISEASES		25	0.264624	1.57156	0.0649606	0.12163	1	4406	tags=52%, list=26%, signal=70%
REACTOME_CELL_JUNCTION_ORGANIZATION	REACTOME_CELL_JUNCTION_ORGANIZATION		51	0.186336	1.56484	0.064833	0.124825	1	3555	tags=39%, list=21%, signal=49%
BIOCARTA_GLEEVEC_PATHWAY	BIOCARTA_GLEEVEC_PATHWAY		22	0.276235	1.56431	0.0535332	0.124704	1	4644	tags=55%, list=27%, signal=75%
REACTOME_INSULIN_RECEPTOR_SIGNALLING_CASCADE	REACTOME_INSULIN_RECEPTOR_SIGNALLING_CASCADE		68	0.157124	1.5611	0.055336	0.126093	1	4144	tags=40%, list=24%, signal=52%
REACTOME_INTERACTIONS_OF_VPR_WITH_HOST_CELLULAR_PROTEINS	REACTOME_INTERACTIONS_OF_VPR_WITH_HOST_CELLULAR_PROTEINS		30	0.238258	1.56097	0.0553191	0.125812	1	11983	tags=93%, list=70%, signal=306%
REACTOME_RIG_I_MDA5_MEDIATED_INDUCTION_OF_IFN_ALPHA_BETA_PATHWAYS	REACTOME_RIG_I_MDA5_MEDIATED_INDUCTION_OF_IFN_ALPHA_BETA_PATHWAYS		56	0.176646	1.55962	0.0492813	0.126219	1	6196	tags=54%, list=36%, signal=83%
REACTOME_MHC_CLASS_II_ANTIGEN_PRESENTATION	REACTOME_MHC_CLASS_II_ANTIGEN_PRESENTATION		76	0.155367	1.5581	0.0526316	0.12671	1	5269	tags=46%, list=31%, signal=66%
KEGG_GLYCOSAMINOGLYCAN_BIOSYNTHESIS_HEPARAN_SULFATE	KEGG_GLYCOSAMINOGLYCAN_BIOSYNTHESIS_HEPARAN_SULFATE		21	0.280263	1.55681	0.0621242	0.127054	1	6663	tags=67%, list=39%, signal=109%
PID_CD8_TCR_DOWNSTREAM_PATHWAY	PID_CD8_TCR_DOWNSTREAM_PATHWAY		31	0.231817	1.55653	0.0507099	0.126849	1	5461	tags=55%, list=32%, signal=80%
REACTOME_PURINE_METABOLISM	REACTOME_PURINE_METABOLISM		30	0.23723	1.55336	0.0613497	0.128255	1	6257	tags=60%, list=36%, signal=94%
BIOCARTA_RAS_PATHWAY	BIOCARTA_RAS_PATHWAY		22	0.27749	1.55325	0.0680412	0.12793	1	10105	tags=86%, list=59%, signal=209%
REACTOME_GAB1_SIGNALOSOME	REACTOME_GAB1_SIGNALOSOME		36	0.216631	1.55091	0.0538922	0.128803	1	8240	tags=69%, list=48%, signal=133%
REACTOME_REGULATION_OF_GLUCOKINASE_BY_GLUCOKINASE_REGULATORY_PROTEIN	REACTOME_REGULATION_OF_GLUCOKINASE_BY_GLUCOKINASE_REGULATORY_PROTEIN		24	0.263209	1.5458	0.0655738	0.131593	1	11983	tags=96%, list=70%, signal=314%
BIOCARTA_P38MAPK_PATHWAY	BIOCARTA_P38MAPK_PATHWAY		39	0.209127	1.54298	0.0533333	0.132919	1	3031	tags=38%, list=18%, signal=47%
PID_AVB3_OPN_PATHWAY	PID_AVB3_OPN_PATHWAY		29	0.247271	1.53807	0.0425101	0.135523	1	1093	tags=31%, list=6%, signal=33%
PID_ERBB1_RECEPTOR_PROXIMAL_PATHWAY	PID_ERBB1_RECEPTOR_PROXIMAL_PATHWAY		34	0.224278	1.53758	0.0512295	0.135403	1	3744	tags=44%, list=22%, signal=56%
PID_VEGFR1_2_PATHWAY	PID_VEGFR1_2_PATHWAY		62	0.166961	1.53443	0.0622568	0.13694	1	2135	tags=29%, list=12%, signal=33%
PID_TGFBR_PATHWAY	PID_TGFBR_PATHWAY		54	0.179117	1.5338	0.071579	0.136945	1	6176	tags=54%, list=36%, signal=83%
BIOCARTA_IGF1MTOR_PATHWAY	BIOCARTA_IGF1MTOR_PATHWAY		19	0.299479	1.52998	0.05625	0.13884	1	6634	tags=68%, list=39%, signal=111%
BIOCARTA_AGR_PATHWAY	BIOCARTA_AGR_PATHWAY		32	0.225956	1.52376	0.0674847	0.142286	1	959	tags=28%, list=6%, signal=30%
KEGG_FOCAL_ADHESION	KEGG_FOCAL_ADHESION		168	0.100808	1.52298	0.0878243	0.142306	1	1561	tags=19%, list=9%, signal=21%
SIG_PIP3_SIGNALING_IN_B_LYMPHOCYTES	SIG_PIP3_SIGNALING_IN_B_LYMPHOCYTES		29	0.2371	1.52207	0.0669291	0.142475	1	4833	tags=52%, list=28%, signal=72%
BIOCARTA_HER2_PATHWAY	BIOCARTA_HER2_PATHWAY		20	0.281971	1.52197	0.0572597	0.142118	1	12377	tags=100%, list=72%, signal=355%
PID_IL12_STAT4_PATHWAY	PID_IL12_STAT4_PATHWAY		19	0.291055	1.52107	0.0764463	0.142348	1	6779	tags=68%, list=39%, signal=113%
REACTOME_SHC_MEDIATED_SIGNALLING	REACTOME_SHC_MEDIATED_SIGNALLING		15	0.320984	1.51453	0.0651261	0.146207	1	7109	tags=73%, list=41%, signal=125%
REACTOME_SIGNALING_BY_RHO_GTPASES	REACTOME_SIGNALING_BY_RHO_GTPASES		95	0.128482	1.51416	0.0644531	0.146005	1	5778	tags=46%, list=34%, signal=69%
REACTOME_MAPK_TARGETS_NUCLEAR_EVENTS_MEDIATED_BY_MAP_KINASES	REACTOME_MAPK_TARGETS_NUCLEAR_EVENTS_MEDIATED_BY_MAP_KINASES		30	0.230047	1.51402	0.0454545	0.145657	1	2360	tags=37%, list=14%, signal=42%
REACTOME_DOWNREGULATION_OF_TGF_BETA_RECEPTOR_SIGNALING	REACTOME_DOWNREGULATION_OF_TGF_BETA_RECEPTOR_SIGNALING		21	0.271716	1.5069	0.0686869	0.149981	1	3528	tags=48%, list=20%, signal=60%
REACTOME_RNA_POL_II_PRE_TRANSCRIPTION_EVENTS	REACTOME_RNA_POL_II_PRE_TRANSCRIPTION_EVENTS		54	0.175078	1.50643	0.0688259	0.149811	1	4969	tags=46%, list=29%, signal=65%
PID_IL12_2PATHWAY	PID_IL12_2PATHWAY		37	0.205837	1.50602	0.0705882	0.149706	1	7171	tags=62%, list=42%, signal=106%
BIOCARTA_IGF1R_PATHWAY	BIOCARTA_IGF1R_PATHWAY		22	0.264542	1.50578	0.0843621	0.149434	1	4062	tags=50%, list=24%, signal=65%
PID_RET_PATHWAY	PID_RET_PATHWAY		38	0.211031	1.50459	0.0784314	0.149757	1	2719	tags=37%, list=16%, signal=44%
KEGG_FATTY_ACID_METABOLISM	KEGG_FATTY_ACID_METABOLISM		34	0.216551	1.50354	0.0617284	0.150009	1	10972	tags=85%, list=64%, signal=234%
REACTOME_SIGNAL_AMPLIFICATION	REACTOME_SIGNAL_AMPLIFICATION		24	0.256889	1.50271	0.0673913	0.150141	1	7784	tags=71%, list=45%, signal=129%
ST_G_ALPHA_I_PATHWAY	ST_G_ALPHA_I_PATHWAY		32	0.219867	1.49635	0.0678295	0.154056	1	4833	tags=50%, list=28%, signal=69%
REACTOME_CONVERSION_FROM_APC_C_CDC20_TO_APC_C_CDH1_IN_LATE_ANAPHASE	REACTOME_CONVERSION_FROM_APC_C_CDC20_TO_APC_C_CDH1_IN_LATE_ANAPHASE		16	0.305036	1.49335	0.0651261	0.155528	1	8748	tags=81%, list=51%, signal=165%
REACTOME_APC_C_CDC20_MEDIATED_DEGRADATION_OF_CYCLIN_B	REACTOME_APC_C_CDC20_MEDIATED_DEGRADATION_OF_CYCLIN_B		19	0.282037	1.48995	0.0787402	0.157524	1	8748	tags=79%, list=51%, signal=160%
ST_T_CELL_SIGNAL_TRANSDUCTION	ST_T_CELL_SIGNAL_TRANSDUCTION		33	0.214125	1.48014	0.0770791	0.163922	1	1538	tags=30%, list=9%, signal=33%
KEGG_VIBRIO_CHOLERAE_INFECTION	KEGG_VIBRIO_CHOLERAE_INFECTION		44	0.183888	1.47957	0.0965795	0.16389	1	10545	tags=80%, list=61%, signal=204%
PID_S1P_S1P3_PATHWAY	PID_S1P_S1P3_PATHWAY		25	0.244861	1.47752	0.0653061	0.164892	1	7503	tags=68%, list=44%, signal=120%
PID_CXCR4_PATHWAY	PID_CXCR4_PATHWAY		80	0.144663	1.47428	0.08	0.166629	1	5918	tags=49%, list=34%, signal=74%
PID_SHP2_PATHWAY	PID_SHP2_PATHWAY		47	0.183187	1.47192	0.0794297	0.167815	1	7483	tags=62%, list=43%, signal=109%
KEGG_GLYCEROPHOSPHOLIPID_METABOLISM	KEGG_GLYCEROPHOSPHOLIPID_METABOLISM		56	0.163874	1.47177	0.0556622	0.16743	1	2723	tags=32%, list=16%, signal=38%
PID_ENDOTHELIN_PATHWAY	PID_ENDOTHELIN_PATHWAY		51	0.176491	1.46913	0.0884086	0.168988	1	4062	tags=41%, list=24%, signal=54%
REACTOME_DOWNSTREAM_SIGNALING_OF_ACTIVATED_FGFR	REACTOME_DOWNSTREAM_SIGNALING_OF_ACTIVATED_FGFR		76	0.142004	1.46864	0.0684105	0.168861	1	9806	tags=71%, list=57%, signal=164%
PID_RETINOIC_ACID_PATHWAY	PID_RETINOIC_ACID_PATHWAY		28	0.23907	1.46182	0.0857143	0.173396	1	3271	tags=43%, list=19%, signal=53%
PID_A6B1_A6B4_INTEGRIN_PATHWAY	PID_A6B1_A6B4_INTEGRIN_PATHWAY		41	0.191512	1.46065	0.09	0.17376	1	4692	tags=46%, list=27%, signal=64%
NABA_SECRETED_FACTORS	NABA_SECRETED_FACTORS		160	0.0975445	1.45107	0.0914634	0.180553	1	380	tags=12%, list=2%, signal=12%
KEGG_P53_SIGNALING_PATHWAY	KEGG_P53_SIGNALING_PATHWAY		61	0.159049	1.45103	0.0977012	0.180092	1	10262	tags=75%, list=60%, signal=186%
PID_E2F_PATHWAY	PID_E2F_PATHWAY		70	0.146592	1.44937	0.0737052	0.180776	1	1668	tags=24%, list=10%, signal=27%
KEGG_ACUTE_MYELOID_LEUKEMIA	KEGG_ACUTE_MYELOID_LEUKEMIA		53	0.173352	1.44723	0.086	0.181837	1	8075	tags=64%, list=47%, signal=120%
REACTOME_CITRIC_ACID_CYCLE_TCA_CYCLE	REACTOME_CITRIC_ACID_CYCLE_TCA_CYCLE		19	0.275897	1.44672	0.08125	0.181799	1	6133	tags=63%, list=36%, signal=98%
PID_CASPASE_PATHWAY	PID_CASPASE_PATHWAY		46	0.180628	1.44653	0.0813954	0.181453	1	5885	tags=52%, list=34%, signal=79%
SA_PTEN_PATHWAY	SA_PTEN_PATHWAY		16	0.298646	1.444	0.0728745	0.182882	1	8858	tags=81%, list=51%, signal=167%
PID_ARF6_DOWNSTREAM_PATHWAY	PID_ARF6_DOWNSTREAM_PATHWAY		15	0.300194	1.4437	0.0891473	0.182617	1	2872	tags=47%, list=17%, signal=56%
REACTOME_PROCESSING_OF_CAPPED_INTRON_CONTAINING_PRE_MRNA	REACTOME_PROCESSING_OF_CAPPED_INTRON_CONTAINING_PRE_MRNA		130	0.109701	1.44369	0.0878243	0.182128	1	13896	tags=92%, list=81%, signal=469%
KEGG_BIOSYNTHESIS_OF_UNSATURATED_FATTY_ACIDS	KEGG_BIOSYNTHESIS_OF_UNSATURATED_FATTY_ACIDS		18	0.278381	1.44059	0.0924025	0.18393	1	4780	tags=56%, list=28%, signal=77%
PID_AR_NONGENOMIC_PATHWAY	PID_AR_NONGENOMIC_PATHWAY		29	0.221829	1.44025	0.0952381	0.183671	1	2719	tags=38%, list=16%, signal=45%
REACTOME_CTNNB1_PHOSPHORYLATION_CASCADE	REACTOME_CTNNB1_PHOSPHORYLATION_CASCADE		15	0.304922	1.43668	0.103659	0.186058	1	9683	tags=87%, list=56%, signal=198%
REACTOME_FORMATION_OF_RNA_POL_II_ELONGATION_COMPLEX_	REACTOME_FORMATION_OF_RNA_POL_II_ELONGATION_COMPLEX_		38	0.191282	1.43559	0.0898662	0.186453	1	3512	tags=39%, list=20%, signal=49%
REACTOME_METABOLISM_OF_LIPIDS_AND_LIPOPROTEINS	REACTOME_METABOLISM_OF_LIPIDS_AND_LIPOPROTEINS		366	0.0653664	1.43086	0.0800821	0.189822	1	13397	tags=84%, list=78%, signal=370%
REACTOME_GROWTH_HORMONE_RECEPTOR_SIGNALING	REACTOME_GROWTH_HORMONE_RECEPTOR_SIGNALING		19	0.27201	1.42877	0.0876827	0.190902	1	5293	tags=58%, list=31%, signal=83%
ST_P38_MAPK_PATHWAY	ST_P38_MAPK_PATHWAY		37	0.199339	1.42819	0.0875764	0.19095	1	2160	tags=32%, list=13%, signal=37%
KEGG_MISMATCH_REPAIR	KEGG_MISMATCH_REPAIR		22	0.252798	1.42445	0.102767	0.19362	1	7397	tags=68%, list=43%, signal=119%
PID_TXA2PATHWAY	PID_TXA2PATHWAY		40	0.189947	1.42407	0.102857	0.193424	1	7503	tags=63%, list=44%, signal=110%
KEGG_VASOPRESSIN_REGULATED_WATER_REABSORPTION	KEGG_VASOPRESSIN_REGULATED_WATER_REABSORPTION		39	0.189774	1.42289	0.0722656	0.193768	1	5131	tags=49%, list=30%, signal=69%
PID_S1P_META_PATHWAY	PID_S1P_META_PATHWAY		17	0.286863	1.42255	0.117647	0.193602	1	7224	tags=71%, list=42%, signal=121%
REACTOME_RECYCLING_PATHWAY_OF_L1	REACTOME_RECYCLING_PATHWAY_OF_L1		24	0.237374	1.42212	0.0962343	0.193463	1	4530	tags=50%, list=26%, signal=68%
REACTOME_ANTIVIRAL_MECHANISM_BY_IFN_STIMULATED_GENES	REACTOME_ANTIVIRAL_MECHANISM_BY_IFN_STIMULATED_GENES		63	0.152609	1.41742	0.0954274	0.196757	1	14063	tags=97%, list=82%, signal=525%
REACTOME_SIGNALING_BY_PDGF	REACTOME_SIGNALING_BY_PDGF		106	0.117946	1.41665	0.106667	0.196851	1	4644	tags=39%, list=27%, signal=53%
REACTOME_PHOSPHOLIPID_METABOLISM	REACTOME_PHOSPHOLIPID_METABOLISM		154	0.0989392	1.41598	0.0873786	0.196989	1	2785	tags=26%, list=16%, signal=31%
REACTOME_G_ALPHA_Q_SIGNALLING_EVENTS	REACTOME_G_ALPHA_Q_SIGNALLING_EVENTS		89	0.126516	1.41241	0.0878906	0.199461	1	7317	tags=55%, list=42%, signal=95%
PID_SYNDECAN_4_PATHWAY	PID_SYNDECAN_4_PATHWAY		26	0.231073	1.41148	0.101215	0.199739	1	9278	tags=77%, list=54%, signal=166%
REACTOME_SIGNALING_BY_FGFR1_FUSION_MUTANTS	REACTOME_SIGNALING_BY_FGFR1_FUSION_MUTANTS		18	0.275012	1.41131	0.102913	0.199411	1	4838	tags=56%, list=28%, signal=77%
KEGG_SPHINGOLIPID_METABOLISM	KEGG_SPHINGOLIPID_METABOLISM		29	0.217992	1.41008	0.0875486	0.199926	1	2785	tags=38%, list=16%, signal=45%
REACTOME_PIP3_ACTIVATES_AKT_SIGNALING	REACTOME_PIP3_ACTIVATES_AKT_SIGNALING		27	0.225792	1.40769	0.107422	0.201406	1	8240	tags=70%, list=48%, signal=135%
REACTOME_METABOLISM_OF_CARBOHYDRATES	REACTOME_METABOLISM_OF_CARBOHYDRATES		187	0.0885566	1.40666	0.0950413	0.20163	1	11482	tags=75%, list=67%, signal=224%
PID_ERBB4_PATHWAY	PID_ERBB4_PATHWAY		32	0.206146	1.40515	0.111776	0.202441	1	5069	tags=50%, list=29%, signal=71%
BIOCARTA_CXCR4_PATHWAY	BIOCARTA_CXCR4_PATHWAY		20	0.268416	1.40178	0.11501	0.204917	1	7441	tags=70%, list=43%, signal=123%
BIOCARTA_NTHI_PATHWAY	BIOCARTA_NTHI_PATHWAY		22	0.251105	1.39984	0.114398	0.206017	1	3510	tags=45%, list=20%, signal=57%
REACTOME_RNA_POL_II_TRANSCRIPTION_PRE_INITIATION_AND_PROMOTER_OPENING	REACTOME_RNA_POL_II_TRANSCRIPTION_PRE_INITIATION_AND_PROMOTER_OPENING		39	0.189113	1.39742	0.103659	0.207607	1	6026	tags=54%, list=35%, signal=83%
REACTOME_NEGATIVE_REGULATION_OF_FGFR_SIGNALING	REACTOME_NEGATIVE_REGULATION_OF_FGFR_SIGNALING		22	0.246639	1.39372	0.102881	0.210193	1	7503	tags=68%, list=44%, signal=121%
REACTOME_PYRUVATE_METABOLISM_AND_CITRIC_ACID_TCA_CYCLE	REACTOME_PYRUVATE_METABOLISM_AND_CITRIC_ACID_TCA_CYCLE		39	0.186003	1.38236	0.111111	0.219698	1	4754	tags=46%, list=28%, signal=64%
REACTOME_BRANCHED_CHAIN_AMINO_ACID_CATABOLISM	REACTOME_BRANCHED_CHAIN_AMINO_ACID_CATABOLISM		17	0.272012	1.38037	0.119048	0.221062	1	11534	tags=94%, list=67%, signal=284%
REACTOME_BASE_EXCISION_REPAIR	REACTOME_BASE_EXCISION_REPAIR		19	0.262082	1.37825	0.121622	0.222454	1	4557	tags=53%, list=26%, signal=71%
PID_TELOMERASE_PATHWAY	PID_TELOMERASE_PATHWAY		64	0.144358	1.37656	0.118774	0.223527	1	11521	tags=81%, list=67%, signal=244%
REACTOME_INSULIN_SYNTHESIS_AND_PROCESSING	REACTOME_INSULIN_SYNTHESIS_AND_PROCESSING		17	0.279571	1.37017	0.132231	0.228781	1	1268	tags=35%, list=7%, signal=38%
REACTOME_APC_CDC20_MEDIATED_DEGRADATION_OF_NEK2A	REACTOME_APC_CDC20_MEDIATED_DEGRADATION_OF_NEK2A		21	0.254467	1.36999	0.127237	0.228332	1	8748	tags=76%, list=51%, signal=155%
REACTOME_GLUCOSE_METABOLISM	REACTOME_GLUCOSE_METABOLISM		55	0.157825	1.36793	0.133595	0.229683	1	11073	tags=80%, list=64%, signal=223%
PID_ECADHERIN_STABILIZATION_PATHWAY	PID_ECADHERIN_STABILIZATION_PATHWAY		35	0.198679	1.36681	0.131915	0.230174	1	9875	tags=77%, list=57%, signal=180%
BIOCARTA_TFF_PATHWAY	BIOCARTA_TFF_PATHWAY		19	0.263488	1.36277	0.125514	0.233228	1	2719	tags=42%, list=16%, signal=50%
REACTOME_NEURONAL_SYSTEM	REACTOME_NEURONAL_SYSTEM		163	0.0903639	1.36245	0.115619	0.233026	1	2368	tags=23%, list=14%, signal=26%
PID_CDC42_REG_PATHWAY	PID_CDC42_REG_PATHWAY		30	0.204695	1.3589	0.131679	0.235721	1	7391	tags=63%, list=43%, signal=111%
PID_HDAC_CLASSII_PATHWAY	PID_HDAC_CLASSII_PATHWAY		32	0.199149	1.35771	0.134969	0.236282	1	2497	tags=34%, list=14%, signal=40%
REACTOME_PHOSPHOLIPASE_C_MEDIATED_CASCADE	REACTOME_PHOSPHOLIPASE_C_MEDIATED_CASCADE		32	0.201645	1.35613	0.119048	0.237294	1	3531	tags=41%, list=20%, signal=51%
REACTOME_ERK_MAPK_TARGETS	REACTOME_ERK_MAPK_TARGETS		21	0.24423	1.35553	0.11588	0.237246	1	2360	tags=38%, list=14%, signal=44%
REACTOME_OPIOID_SIGNALLING	REACTOME_OPIOID_SIGNALLING		58	0.153389	1.35427	0.130522	0.237835	1	4792	tags=43%, list=28%, signal=60%
REACTOME_ELONGATION_ARREST_AND_RECOVERY	REACTOME_ELONGATION_ARREST_AND_RECOVERY		26	0.219531	1.35407	0.159363	0.237418	1	3512	tags=42%, list=20%, signal=53%
KEGG_PYRUVATE_METABOLISM	KEGG_PYRUVATE_METABOLISM		33	0.196591	1.35192	0.120163	0.238919	1	3406	tags=39%, list=20%, signal=49%
BIOCARTA_CASPASE_PATHWAY	BIOCARTA_CASPASE_PATHWAY		21	0.250867	1.3499	0.158436	0.240256	1	10451	tags=86%, list=61%, signal=218%
BIOCARTA_MITOCHONDRIA_PATHWAY	BIOCARTA_MITOCHONDRIA_PATHWAY		20	0.250837	1.34902	0.140078	0.240544	1	6882	tags=65%, list=40%, signal=108%
PID_FAS_PATHWAY	PID_FAS_PATHWAY		34	0.190796	1.34765	0.134921	0.241346	1	3813	tags=41%, list=22%, signal=53%
REACTOME_PI3K_AKT_ACTIVATION	REACTOME_PI3K_AKT_ACTIVATION		35	0.188095	1.34627	0.152083	0.242151	1	10057	tags=77%, list=58%, signal=185%
KEGG_SMALL_CELL_LUNG_CANCER	KEGG_SMALL_CELL_LUNG_CANCER		77	0.128433	1.34544	0.132812	0.242261	1	2719	tags=29%, list=16%, signal=34%
BIOCARTA_PTDINS_PATHWAY	BIOCARTA_PTDINS_PATHWAY		22	0.242183	1.34299	0.148148	0.243979	1	5230	tags=55%, list=30%, signal=78%
PID_HDAC_CLASSIII_PATHWAY	PID_HDAC_CLASSIII_PATHWAY		25	0.227351	1.34267	0.149028	0.24366	1	9872	tags=80%, list=57%, signal=187%
REACTOME_FORMATION_OF_TRANSCRIPTION_COUPLED_NER_TC_NER_REPAIR_COMPLEX	REACTOME_FORMATION_OF_TRANSCRIPTION_COUPLED_NER_TC_NER_REPAIR_COMPLEX		28	0.211911	1.3412	0.1423	0.24444	1	4969	tags=50%, list=29%, signal=70%
PID_HNF3B_PATHWAY	PID_HNF3B_PATHWAY		23	0.233926	1.33865	0.117647	0.246529	1	1967	tags=35%, list=11%, signal=39%
PID_IL23_PATHWAY	PID_IL23_PATHWAY		24	0.230749	1.33655	0.130705	0.247982	1	4644	tags=50%, list=27%, signal=68%
KEGG_T_CELL_RECEPTOR_SIGNALING_PATHWAY	KEGG_T_CELL_RECEPTOR_SIGNALING_PATHWAY		75	0.133373	1.33427	0.139265	0.249675	1	4833	tags=41%, list=28%, signal=57%
BIOCARTA_KERATINOCYTE_PATHWAY	BIOCARTA_KERATINOCYTE_PATHWAY		41	0.179265	1.3329	0.128692	0.250509	1	4062	tags=41%, list=24%, signal=54%
PID_ECADHERIN_KERATINOCYTE_PATHWAY	PID_ECADHERIN_KERATINOCYTE_PATHWAY		18	0.25819	1.33103	0.15735	0.251683	1	3213	tags=44%, list=19%, signal=55%
BIOCARTA_GSK3_PATHWAY	BIOCARTA_GSK3_PATHWAY		25	0.222308	1.3308	0.143434	0.25134	1	10648	tags=84%, list=62%, signal=220%
PID_PI3KCI_AKT_PATHWAY	PID_PI3KCI_AKT_PATHWAY		33	0.19546	1.32838	0.161554	0.253148	1	1859	tags=30%, list=11%, signal=34%
KEGG_LYSINE_DEGRADATION	KEGG_LYSINE_DEGRADATION		39	0.176561	1.32378	0.159681	0.257333	1	10660	tags=79%, list=62%, signal=208%
REACTOME_SEMAPHORIN_INTERACTIONS	REACTOME_SEMAPHORIN_INTERACTIONS		59	0.141734	1.3233	0.149805	0.257272	1	2530	tags=29%, list=15%, signal=34%
REACTOME_MUSCLE_CONTRACTION	REACTOME_MUSCLE_CONTRACTION		36	0.185288	1.32065	0.14881	0.259264	1	2078	tags=31%, list=12%, signal=35%
REACTOME_FATTY_ACID_TRIACYLGLYCEROL_AND_KETONE_BODY_METABOLISM	REACTOME_FATTY_ACID_TRIACYLGLYCEROL_AND_KETONE_BODY_METABOLISM		152	0.0928106	1.31715	0.150289	0.262269	1	2835	tags=26%, list=16%, signal=30%
REACTOME_GLUCOSE_TRANSPORT	REACTOME_GLUCOSE_TRANSPORT		30	0.204866	1.31552	0.16	0.26337	1	11983	tags=90%, list=70%, signal=295%
REACTOME_SHC_RELATED_EVENTS	REACTOME_SHC_RELATED_EVENTS		16	0.276351	1.31545	0.157143	0.262815	1	6011	tags=63%, list=35%, signal=96%
KEGG_PATHWAYS_IN_CANCER	KEGG_PATHWAYS_IN_CANCER		273	0.0682082	1.31474	0.164683	0.262837	1	3513	tags=27%, list=20%, signal=34%
KEGG_NOD_LIKE_RECEPTOR_SIGNALING_PATHWAY	KEGG_NOD_LIKE_RECEPTOR_SIGNALING_PATHWAY		49	0.162371	1.31359	0.153693	0.263445	1	9517	tags=71%, list=55%, signal=159%
REACTOME_MRNA_SPLICING	REACTOME_MRNA_SPLICING		103	0.110251	1.31111	0.16092	0.265151	1	13836	tags=91%, list=80%, signal=460%
BIOCARTA_TID_PATHWAY	BIOCARTA_TID_PATHWAY		15	0.279209	1.30867	0.173737	0.267046	1	4382	tags=53%, list=25%, signal=71%
BIOCARTA_GH_PATHWAY	BIOCARTA_GH_PATHWAY		21	0.237379	1.29975	0.176707	0.275653	1	5760	tags=57%, list=33%, signal=86%
PID_BARD1_PATHWAY	PID_BARD1_PATHWAY		29	0.200544	1.2952	0.16499	0.279596	1	6056	tags=55%, list=35%, signal=85%
PID_NFAT_TFPATHWAY	PID_NFAT_TFPATHWAY		29	0.200853	1.29248	0.147773	0.281969	1	3674	tags=41%, list=21%, signal=53%
KEGG_GLIOMA	KEGG_GLIOMA		58	0.143999	1.29204	0.146881	0.281844	1	4062	tags=38%, list=24%, signal=49%
BIOCARTA_HIVNEF_PATHWAY	BIOCARTA_HIVNEF_PATHWAY		56	0.147809	1.28926	0.170778	0.28389	1	3922	tags=38%, list=23%, signal=48%
BIOCARTA_SPRY_PATHWAY	BIOCARTA_SPRY_PATHWAY		18	0.250195	1.28749	0.160156	0.285098	1	8137	tags=72%, list=47%, signal=137%
KEGG_HOMOLOGOUS_RECOMBINATION	KEGG_HOMOLOGOUS_RECOMBINATION		27	0.207344	1.28447	0.157787	0.287783	1	7281	tags=63%, list=42%, signal=109%
BIOCARTA_FMLP_PATHWAY	BIOCARTA_FMLP_PATHWAY		30	0.197882	1.27515	0.176015	0.297648	1	4062	tags=43%, list=24%, signal=57%
REACTOME_SPHINGOLIPID_DE_NOVO_BIOSYNTHESIS	REACTOME_SPHINGOLIPID_DE_NOVO_BIOSYNTHESIS		22	0.217339	1.27311	0.177264	0.299242	1	7224	tags=64%, list=42%, signal=109%
BIOCARTA_CCR3_PATHWAY	BIOCARTA_CCR3_PATHWAY		16	0.26445	1.27191	0.187135	0.299915	1	4062	tags=50%, list=24%, signal=65%
KEGG_RENAL_CELL_CARCINOMA	KEGG_RENAL_CELL_CARCINOMA		65	0.137022	1.27092	0.177734	0.300371	1	3744	tags=35%, list=22%, signal=45%
REACTOME_PLC_BETA_MEDIATED_EVENTS	REACTOME_PLC_BETA_MEDIATED_EVENTS		32	0.187633	1.26964	0.178431	0.301081	1	3772	tags=41%, list=22%, signal=52%
REACTOME_SIGNALING_BY_HIPPO	REACTOME_SIGNALING_BY_HIPPO		20	0.23415	1.26941	0.152305	0.300678	1	3723	tags=45%, list=22%, signal=57%
REACTOME_SIGNALING_BY_CONSTITUTIVELY_ACTIVE_EGFR	REACTOME_SIGNALING_BY_CONSTITUTIVELY_ACTIVE_EGFR		17	0.255972	1.26514	0.19246	0.304927	1	4715	tags=53%, list=27%, signal=73%
REACTOME_FATTY_ACYL_COA_BIOSYNTHESIS	REACTOME_FATTY_ACYL_COA_BIOSYNTHESIS		16	0.257141	1.26407	0.181102	0.305467	1	957	tags=31%, list=6%, signal=33%
PID_PRL_SIGNALING_EVENTS_PATHWAY	PID_PRL_SIGNALING_EVENTS_PATHWAY		23	0.222351	1.26385	0.197697	0.305028	1	1417	tags=30%, list=8%, signal=33%
BIOCARTA_CERAMIDE_PATHWAY	BIOCARTA_CERAMIDE_PATHWAY		22	0.220418	1.26321	0.192547	0.305103	1	7171	tags=64%, list=42%, signal=109%
BIOCARTA_ECM_PATHWAY	BIOCARTA_ECM_PATHWAY		22	0.224584	1.26306	0.170385	0.304623	1	9449	tags=77%, list=55%, signal=171%
BIOCARTA_EGF_PATHWAY	BIOCARTA_EGF_PATHWAY		30	0.197438	1.26295	0.200393	0.30409	1	4644	tags=47%, list=27%, signal=64%
REACTOME_IL_2_SIGNALING	REACTOME_IL_2_SIGNALING		28	0.19503	1.26074	0.187251	0.305916	1	4644	tags=46%, list=27%, signal=63%
PID_HIV_NEF_PATHWAY	PID_HIV_NEF_PATHWAY		32	0.185249	1.26032	0.187377	0.305687	1	3813	tags=41%, list=22%, signal=52%
REACTOME_TRNA_AMINOACYLATION	REACTOME_TRNA_AMINOACYLATION		42	0.159794	1.25958	0.181641	0.305846	1	12432	tags=88%, list=72%, signal=316%
REACTOME_G_BETA_GAMMA_SIGNALLING_THROUGH_PI3KGAMMA	REACTOME_G_BETA_GAMMA_SIGNALLING_THROUGH_PI3KGAMMA		17	0.249117	1.2539	0.192771	0.311587	1	4833	tags=53%, list=28%, signal=74%
BIOCARTA_G1_PATHWAY	BIOCARTA_G1_PATHWAY		28	0.198996	1.25324	0.207243	0.311565	1	3345	tags=39%, list=19%, signal=49%
REACTOME_DAG_AND_IP3_SIGNALING	REACTOME_DAG_AND_IP3_SIGNALING		24	0.211983	1.25189	0.190965	0.312535	1	3531	tags=42%, list=20%, signal=52%
BIOCARTA_HCMV_PATHWAY	BIOCARTA_HCMV_PATHWAY		16	0.26445	1.25041	0.186192	0.313523	1	4062	tags=50%, list=24%, signal=65%
REACTOME_ADP_SIGNALLING_THROUGH_P2RY12	REACTOME_ADP_SIGNALLING_THROUGH_P2RY12		15	0.268146	1.2502	0.176707	0.313087	1	2275	tags=40%, list=13%, signal=46%
REACTOME_ADP_SIGNALLING_THROUGH_P2RY1	REACTOME_ADP_SIGNALLING_THROUGH_P2RY1		19	0.238585	1.24797	0.182156	0.314964	1	8589	tags=74%, list=50%, signal=147%
BIOCARTA_RELA_PATHWAY	BIOCARTA_RELA_PATHWAY		15	0.26724	1.24516	0.194215	0.317451	1	9183	tags=80%, list=53%, signal=171%
PID_IL2_PI3K_PATHWAY	PID_IL2_PI3K_PATHWAY		28	0.199612	1.24482	0.204503	0.317195	1	2719	tags=36%, list=16%, signal=42%
KEGG_COLORECTAL_CANCER	KEGG_COLORECTAL_CANCER		59	0.137414	1.23965	0.207101	0.32223	1	7277	tags=56%, list=42%, signal=96%
REACTOME_HOMOLOGOUS_RECOMBINATION_REPAIR_OF_REPLICATION_INDEPENDENT_DOUBLE_STRAND_BREAKS	REACTOME_HOMOLOGOUS_RECOMBINATION_REPAIR_OF_REPLICATION_INDEPENDENT_DOUBLE_STRAND_BREAKS		16	0.256717	1.2374	0.209677	0.324199	1	6349	tags=63%, list=37%, signal=99%
KEGG_GLYCOSAMINOGLYCAN_BIOSYNTHESIS_CHONDROITIN_SULFATE	KEGG_GLYCOSAMINOGLYCAN_BIOSYNTHESIS_CHONDROITIN_SULFATE		18	0.238809	1.23456	0.195171	0.326714	1	8333	tags=72%, list=48%, signal=140%
REACTOME_MAP_KINASE_ACTIVATION_IN_TLR_CASCADE	REACTOME_MAP_KINASE_ACTIVATION_IN_TLR_CASCADE		49	0.15073	1.23301	0.203187	0.327773	1	1629	tags=24%, list=9%, signal=27%
REACTOME_G_ALPHA1213_SIGNALLING_EVENTS	REACTOME_G_ALPHA1213_SIGNALLING_EVENTS		62	0.131019	1.23045	0.21165	0.330195	1	3030	tags=31%, list=18%, signal=37%
KEGG_B_CELL_RECEPTOR_SIGNALING_PATHWAY	KEGG_B_CELL_RECEPTOR_SIGNALING_PATHWAY		57	0.136547	1.22462	0.213439	0.336488	1	5816	tags=47%, list=34%, signal=71%
PID_CIRCADIAN_PATHWAY	PID_CIRCADIAN_PATHWAY		15	0.254686	1.22289	0.207392	0.33802	1	1358	tags=33%, list=8%, signal=36%
REACTOME_RESPONSE_TO_ELEVATED_PLATELET_CYTOSOLIC_CA2_	REACTOME_RESPONSE_TO_ELEVATED_PLATELET_CYTOSOLIC_CA2_		62	0.130751	1.2221	0.200795	0.338232	1	1645	tags=23%, list=10%, signal=25%
BIOCARTA_DEATH_PATHWAY	BIOCARTA_DEATH_PATHWAY		32	0.180347	1.21959	0.212766	0.340602	1	9282	tags=72%, list=54%, signal=156%
REACTOME_GLUCONEOGENESIS	REACTOME_GLUCONEOGENESIS		25	0.203013	1.21781	0.208577	0.342056	1	10980	tags=84%, list=64%, signal=231%
KEGG_JAK_STAT_SIGNALING_PATHWAY	KEGG_JAK_STAT_SIGNALING_PATHWAY		93	0.107134	1.21652	0.209615	0.342782	1	4833	tags=39%, list=28%, signal=54%
REACTOME_ACTIVATED_TLR4_SIGNALLING	REACTOME_ACTIVATED_TLR4_SIGNALLING		87	0.11284	1.21541	0.20625	0.343411	1	6779	tags=51%, list=39%, signal=83%
PID_INTEGRIN_A4B1_PATHWAY	PID_INTEGRIN_A4B1_PATHWAY		31	0.177729	1.21343	0.217647	0.345056	1	7503	tags=61%, list=44%, signal=108%
BIOCARTA_NO1_PATHWAY	BIOCARTA_NO1_PATHWAY		24	0.206408	1.21083	0.220183	0.347509	1	2191	tags=33%, list=13%, signal=38%
KEGG_TOLL_LIKE_RECEPTOR_SIGNALING_PATHWAY	KEGG_TOLL_LIKE_RECEPTOR_SIGNALING_PATHWAY		74	0.121181	1.21067	0.230769	0.346988	1	5604	tags=45%, list=33%, signal=66%
REACTOME_AMINO_ACID_AND_OLIGOPEPTIDE_SLC_TRANSPORTERS	REACTOME_AMINO_ACID_AND_OLIGOPEPTIDE_SLC_TRANSPORTERS		26	0.199602	1.2093	0.217565	0.347841	1	8494	tags=69%, list=49%, signal=136%
ST_FAS_SIGNALING_PATHWAY	ST_FAS_SIGNALING_PATHWAY		59	0.13344	1.20837	0.223361	0.348292	1	5885	tags=47%, list=34%, signal=72%
BIOCARTA_IL1R_PATHWAY	BIOCARTA_IL1R_PATHWAY		28	0.190125	1.20216	0.227898	0.355339	1	4113	tags=43%, list=24%, signal=56%
KEGG_VIRAL_MYOCARDITIS	KEGG_VIRAL_MYOCARDITIS		49	0.143346	1.2013	0.222441	0.355652	1	6679	tags=53%, list=39%, signal=86%
REACTOME_REGULATORY_RNA_PATHWAYS	REACTOME_REGULATORY_RNA_PATHWAYS		20	0.22108	1.20113	0.234801	0.355116	1	13425	tags=100%, list=78%, signal=452%
KEGG_PYRIMIDINE_METABOLISM	KEGG_PYRIMIDINE_METABOLISM		87	0.108139	1.19928	0.237094	0.356822	1	8246	tags=59%, list=48%, signal=112%
BIOCARTA_MCALPAIN_PATHWAY	BIOCARTA_MCALPAIN_PATHWAY		21	0.217589	1.19713	0.214567	0.358823	1	3639	tags=43%, list=21%, signal=54%
KEGG_PROPANOATE_METABOLISM	KEGG_PROPANOATE_METABOLISM		30	0.182424	1.1962	0.215569	0.359326	1	6051	tags=53%, list=35%, signal=82%
KEGG_AXON_GUIDANCE	KEGG_AXON_GUIDANCE		106	0.0990701	1.19365	0.251497	0.361557	1	1391	tags=18%, list=8%, signal=19%
PID_ARF6_PATHWAY	PID_ARF6_PATHWAY		29	0.186506	1.19322	0.232742	0.361297	1	8080	tags=66%, list=47%, signal=123%
REACTOME_INTERFERON_GAMMA_SIGNALING	REACTOME_INTERFERON_GAMMA_SIGNALING		44	0.15268	1.18879	0.238193	0.366007	1	6382	tags=52%, list=37%, signal=83%
REACTOME_TRAFFICKING_OF_AMPA_RECEPTORS	REACTOME_TRAFFICKING_OF_AMPA_RECEPTORS		19	0.220581	1.18612	0.238281	0.368756	1	7992	tags=68%, list=46%, signal=127%
REACTOME_METABOLISM_OF_VITAMINS_AND_COFACTORS	REACTOME_METABOLISM_OF_VITAMINS_AND_COFACTORS		48	0.14429	1.18533	0.241736	0.368985	1	9007	tags=67%, list=52%, signal=139%
PID_P38_ALPHA_BETA_DOWNSTREAM_PATHWAY	PID_P38_ALPHA_BETA_DOWNSTREAM_PATHWAY		37	0.164812	1.18375	0.271579	0.370469	1	11602	tags=84%, list=67%, signal=256%
REACTOME_G_PROTEIN_ACTIVATION	REACTOME_G_PROTEIN_ACTIVATION		16	0.243138	1.18354	0.229814	0.369987	1	2275	tags=38%, list=13%, signal=43%
REACTOME_G_PROTEIN_BETA_GAMMA_SIGNALLING	REACTOME_G_PROTEIN_BETA_GAMMA_SIGNALLING		20	0.220513	1.18208	0.245798	0.371127	1	9127	tags=75%, list=53%, signal=159%
KEGG_FC_GAMMA_R_MEDIATED_PHAGOCYTOSIS	KEGG_FC_GAMMA_R_MEDIATED_PHAGOCYTOSIS		74	0.1129	1.18113	0.237154	0.371605	1	2719	tags=27%, list=16%, signal=32%
PID_ERBB2_ERBB3_PATHWAY	PID_ERBB2_ERBB3_PATHWAY		44	0.150953	1.17635	0.247126	0.376893	1	4062	tags=39%, list=24%, signal=50%
REACTOME_ENDOSOMAL_SORTING_COMPLEX_REQUIRED_FOR_TRANSPORT_ESCRT	REACTOME_ENDOSOMAL_SORTING_COMPLEX_REQUIRED_FOR_TRANSPORT_ESCRT		25	0.198798	1.17474	0.248945	0.378189	1	12431	tags=92%, list=72%, signal=330%
REACTOME_CD28_CO_STIMULATION	REACTOME_CD28_CO_STIMULATION		26	0.195247	1.17344	0.254	0.379136	1	5918	tags=54%, list=34%, signal=82%
REACTOME_TRAF6_MEDIATED_INDUCTION_OF_NFKB_AND_MAP_KINASES_UPON_TLR7_8_OR_9_ACTIVATION	REACTOME_TRAF6_MEDIATED_INDUCTION_OF_NFKB_AND_MAP_KINASES_UPON_TLR7_8_OR_9_ACTIVATION		69	0.12406	1.17338	0.255597	0.378471	1	4113	tags=36%, list=24%, signal=47%
BIOCARTA_BAD_PATHWAY	BIOCARTA_BAD_PATHWAY		20	0.216896	1.17259	0.237425	0.378821	1	13497	tags=100%, list=78%, signal=461%
REACTOME_SYNTHESIS_OF_PA	REACTOME_SYNTHESIS_OF_PA		17	0.234409	1.16887	0.264646	0.38305	1	3059	tags=41%, list=18%, signal=50%
REACTOME_THROMBOXANE_SIGNALLING_THROUGH_TP_RECEPTOR	REACTOME_THROMBOXANE_SIGNALLING_THROUGH_TP_RECEPTOR		17	0.230992	1.16743	0.25636	0.384279	1	5145	tags=53%, list=30%, signal=75%
PID_P53_REGULATION_PATHWAY	PID_P53_REGULATION_PATHWAY		56	0.128747	1.16735	0.231225	0.383618	1	3634	tags=34%, list=21%, signal=43%
KEGG_FC_EPSILON_RI_SIGNALING_PATHWAY	KEGG_FC_EPSILON_RI_SIGNALING_PATHWAY		53	0.134969	1.16462	0.263692	0.386396	1	4833	tags=42%, list=28%, signal=58%
REACTOME_INSULIN_RECEPTOR_RECYCLING	REACTOME_INSULIN_RECEPTOR_RECYCLING		19	0.223794	1.16342	0.251894	0.387326	1	5216	tags=53%, list=30%, signal=75%
REACTOME_GLYCOSAMINOGLYCAN_METABOLISM	REACTOME_GLYCOSAMINOGLYCAN_METABOLISM		86	0.104054	1.1629	0.264463	0.387277	1	3224	tags=29%, list=19%, signal=36%
REACTOME_TRANS_GOLGI_NETWORK_VESICLE_BUDDING	REACTOME_TRANS_GOLGI_NETWORK_VESICLE_BUDDING		56	0.131221	1.16156	0.290196	0.388176	1	5130	tags=43%, list=30%, signal=61%
PID_FOXM1_PATHWAY	PID_FOXM1_PATHWAY		38	0.155608	1.16003	0.25969	0.389412	1	2765	tags=32%, list=16%, signal=38%
BIOCARTA_TNFR1_PATHWAY	BIOCARTA_TNFR1_PATHWAY		28	0.182987	1.1579	0.271654	0.391463	1	3005	tags=36%, list=17%, signal=43%
REACTOME_MYD88_MAL_CASCADE_INITIATED_ON_PLASMA_MEMBRANE	REACTOME_MYD88_MAL_CASCADE_INITIATED_ON_PLASMA_MEMBRANE		77	0.113524	1.15594	0.263052	0.393308	1	6779	tags=51%, list=39%, signal=83%
KEGG_GLYCOSPHINGOLIPID_BIOSYNTHESIS_LACTO_AND_NEOLACTO_SERIES	KEGG_GLYCOSPHINGOLIPID_BIOSYNTHESIS_LACTO_AND_NEOLACTO_SERIES		17	0.231156	1.15574	0.284585	0.392836	1	3115	tags=41%, list=18%, signal=50%
REACTOME_G_ALPHA_Z_SIGNALLING_EVENTS	REACTOME_G_ALPHA_Z_SIGNALLING_EVENTS		32	0.169559	1.15491	0.270153	0.393211	1	10006	tags=75%, list=58%, signal=179%
REACTOME_NITRIC_OXIDE_STIMULATES_GUANYLATE_CYCLASE	REACTOME_NITRIC_OXIDE_STIMULATES_GUANYLATE_CYCLASE		16	0.234294	1.15035	0.277344	0.398569	1	6735	tags=63%, list=39%, signal=103%
KEGG_ENDOMETRIAL_CANCER	KEGG_ENDOMETRIAL_CANCER		48	0.136506	1.14882	0.276392	0.399819	1	4833	tags=42%, list=28%, signal=58%
REACTOME_GLYCEROPHOSPHOLIPID_BIOSYNTHESIS	REACTOME_GLYCEROPHOSPHOLIPID_BIOSYNTHESIS		64	0.120298	1.14042	0.26	0.410451	1	3857	tags=34%, list=22%, signal=44%
BIOCARTA_ERK_PATHWAY	BIOCARTA_ERK_PATHWAY		27	0.187844	1.13934	0.303327	0.411086	1	2511	tags=33%, list=15%, signal=39%
PID_LYSOPHOSPHOLIPID_PATHWAY	PID_LYSOPHOSPHOLIPID_PATHWAY		59	0.123219	1.13514	0.278351	0.415902	1	3140	tags=31%, list=18%, signal=37%
REACTOME_REGULATION_OF_INSULIN_SECRETION	REACTOME_REGULATION_OF_INSULIN_SECRETION		60	0.123863	1.13423	0.279261	0.416248	1	3903	tags=35%, list=23%, signal=45%
PID_PTP1B_PATHWAY	PID_PTP1B_PATHWAY		42	0.143634	1.13378	0.285417	0.416034	1	3684	tags=36%, list=21%, signal=45%
KEGG_WNT_SIGNALING_PATHWAY	KEGG_WNT_SIGNALING_PATHWAY		122	0.0868371	1.13085	0.279383	0.419235	1	4869	tags=37%, list=28%, signal=51%
PID_AP1_PATHWAY	PID_AP1_PATHWAY		58	0.127244	1.13004	0.31528	0.419553	1	5241	tags=43%, list=30%, signal=62%
REACTOME_PI_3K_CASCADE	REACTOME_PI_3K_CASCADE		40	0.148517	1.12996	0.285996	0.418875	1	8646	tags=65%, list=50%, signal=130%
SA_B_CELL_RECEPTOR_COMPLEXES	SA_B_CELL_RECEPTOR_COMPLEXES		21	0.206751	1.12976	0.313346	0.418362	1	3005	tags=38%, list=17%, signal=46%
REACTOME_TRANSPORT_OF_MATURE_MRNA_DERIVED_FROM_AN_INTRONLESS_TRANSCRIPT	REACTOME_TRANSPORT_OF_MATURE_MRNA_DERIVED_FROM_AN_INTRONLESS_TRANSCRIPT		30	0.170159	1.12798	0.29697	0.419875	1	12580	tags=90%, list=73%, signal=333%
REACTOME_GPVI_MEDIATED_ACTIVATION_CASCADE	REACTOME_GPVI_MEDIATED_ACTIVATION_CASCADE		23	0.203343	1.12543	0.285714	0.422646	1	9985	tags=78%, list=58%, signal=186%
KEGG_CYTOSOLIC_DNA_SENSING_PATHWAY	KEGG_CYTOSOLIC_DNA_SENSING_PATHWAY		37	0.15361	1.12454	0.290389	0.423145	1	8069	tags=62%, list=47%, signal=117%
REACTOME_PYRUVATE_METABOLISM	REACTOME_PYRUVATE_METABOLISM		17	0.224998	1.12443	0.306043	0.422518	1	3221	tags=41%, list=19%, signal=51%
KEGG_REGULATION_OF_AUTOPHAGY	KEGG_REGULATION_OF_AUTOPHAGY		19	0.218211	1.12348	0.317269	0.423048	1	6219	tags=58%, list=36%, signal=90%
ST_GAQ_PATHWAY	ST_GAQ_PATHWAY		27	0.181213	1.11928	0.325349	0.428332	1	5816	tags=52%, list=34%, signal=78%
REACTOME_NFKB_AND_MAP_KINASES_ACTIVATION_MEDIATED_BY_TLR4_SIGNALING_REPERTOIRE	REACTOME_NFKB_AND_MAP_KINASES_ACTIVATION_MEDIATED_BY_TLR4_SIGNALING_REPERTOIRE		68	0.114638	1.11911	0.292683	0.427753	1	4113	tags=35%, list=24%, signal=46%
KEGG_LEISHMANIA_INFECTION	KEGG_LEISHMANIA_INFECTION		46	0.138588	1.115	0.316222	0.432486	1	2487	tags=28%, list=14%, signal=33%
REACTOME_AMINO_ACID_TRANSPORT_ACROSS_THE_PLASMA_MEMBRANE	REACTOME_AMINO_ACID_TRANSPORT_ACROSS_THE_PLASMA_MEMBRANE		19	0.210844	1.11355	0.293635	0.433729	1	4532	tags=47%, list=26%, signal=64%
BIOCARTA_EDG1_PATHWAY	BIOCARTA_EDG1_PATHWAY		23	0.190225	1.11137	0.298	0.435899	1	2719	tags=35%, list=16%, signal=41%
REACTOME_INTEGRIN_ALPHAIIB_BETA3_SIGNALING	REACTOME_INTEGRIN_ALPHAIIB_BETA3_SIGNALING		19	0.208074	1.10758	0.288066	0.440356	1	1859	tags=32%, list=11%, signal=35%
BIOCARTA_CHEMICAL_PATHWAY	BIOCARTA_CHEMICAL_PATHWAY		21	0.198622	1.1046	0.320236	0.443961	1	6427	tags=57%, list=37%, signal=91%
REACTOME_G_ALPHA_S_SIGNALLING_EVENTS	REACTOME_G_ALPHA_S_SIGNALLING_EVENTS		54	0.127572	1.10372	0.313008	0.444366	1	2275	tags=26%, list=13%, signal=30%
REACTOME_LATENT_INFECTION_OF_HOMO_SAPIENS_WITH_MYCOBACTERIUM_TUBERCULOSIS	REACTOME_LATENT_INFECTION_OF_HOMO_SAPIENS_WITH_MYCOBACTERIUM_TUBERCULOSIS		22	0.197484	1.10344	0.315686	0.443925	1	5216	tags=50%, list=30%, signal=72%
REACTOME_MRNA_SPLICING_MINOR_PATHWAY	REACTOME_MRNA_SPLICING_MINOR_PATHWAY		39	0.149721	1.1008	0.339431	0.446828	1	14656	tags=100%, list=85%, signal=668%
REACTOME_SIGNALING_BY_SCF_KIT	REACTOME_SIGNALING_BY_SCF_KIT		68	0.11531	1.09927	0.319231	0.448154	1	10183	tags=71%, list=59%, signal=172%
REACTOME_FORMATION_OF_THE_HIV1_EARLY_ELONGATION_COMPLEX	REACTOME_FORMATION_OF_THE_HIV1_EARLY_ELONGATION_COMPLEX		28	0.176138	1.09881	0.336798	0.448012	1	4969	tags=46%, list=29%, signal=65%
BIOCARTA_RAC1_PATHWAY	BIOCARTA_RAC1_PATHWAY		20	0.207106	1.09875	0.337302	0.447268	1	5050	tags=50%, list=29%, signal=71%
BIOCARTA_PTEN_PATHWAY	BIOCARTA_PTEN_PATHWAY		17	0.228491	1.09865	0.319688	0.446562	1	10256	tags=82%, list=60%, signal=203%
BIOCARTA_VEGF_PATHWAY	BIOCARTA_VEGF_PATHWAY		25	0.18593	1.09784	0.339321	0.446901	1	5760	tags=52%, list=33%, signal=78%
BIOCARTA_EIF4_PATHWAY	BIOCARTA_EIF4_PATHWAY		23	0.190955	1.09668	0.322314	0.447745	1	9449	tags=74%, list=55%, signal=163%
REACTOME_BIOSYNTHESIS_OF_THE_N_GLYCAN_PRECURSOR_DOLICHOL_LIPID_LINKED_OLIGOSACCHARIDE_LLO_AND_TRANSFER_TO_A_NASCENT_PROTEIN	REACTOME_BIOSYNTHESIS_OF_THE_N_GLYCAN_PRECURSOR_DOLICHOL_LIPID_LINKED_OLIGOSACCHARIDE_LLO_AND_TRANSFER_TO_A_NASCENT_PROTEIN		28	0.170707	1.09496	0.320988	0.449545	1	7524	tags=61%, list=44%, signal=108%
SIG_BCR_SIGNALING_PATHWAY	SIG_BCR_SIGNALING_PATHWAY		37	0.152475	1.09448	0.318182	0.449433	1	5760	tags=49%, list=33%, signal=73%
REACTOME_SPHINGOLIPID_METABOLISM	REACTOME_SPHINGOLIPID_METABOLISM		52	0.12716	1.08953	0.310484	0.45582	1	2785	tags=29%, list=16%, signal=34%
REACTOME_ION_CHANNEL_TRANSPORT	REACTOME_ION_CHANNEL_TRANSPORT		28	0.17186	1.0866	0.352713	0.459095	1	5658	tags=50%, list=33%, signal=74%
KEGG_ALDOSTERONE_REGULATED_SODIUM_REABSORPTION	KEGG_ALDOSTERONE_REGULATED_SODIUM_REABSORPTION		25	0.182925	1.08613	0.333333	0.45901	1	3744	tags=40%, list=22%, signal=51%
KEGG_SNARE_INTERACTIONS_IN_VESICULAR_TRANSPORT	KEGG_SNARE_INTERACTIONS_IN_VESICULAR_TRANSPORT		37	0.150543	1.08539	0.336735	0.459218	1	2999	tags=32%, list=17%, signal=39%
ST_B_CELL_ANTIGEN_RECEPTOR	ST_B_CELL_ANTIGEN_RECEPTOR		34	0.157071	1.08434	0.332669	0.46004	1	1859	tags=26%, list=11%, signal=30%
BIOCARTA_MYOSIN_PATHWAY	BIOCARTA_MYOSIN_PATHWAY		25	0.181616	1.0834	0.316633	0.460646	1	5145	tags=48%, list=30%, signal=68%
KEGG_AMYOTROPHIC_LATERAL_SCLEROSIS_ALS	KEGG_AMYOTROPHIC_LATERAL_SCLEROSIS_ALS		42	0.138279	1.08298	0.349398	0.4605	1	2135	tags=26%, list=12%, signal=30%
BIOCARTA_CELLCYCLE_PATHWAY	BIOCARTA_CELLCYCLE_PATHWAY		23	0.187552	1.08274	0.340909	0.460009	1	2765	tags=35%, list=16%, signal=41%
REACTOME_MICRORNA_MIRNA_BIOGENESIS	REACTOME_MICRORNA_MIRNA_BIOGENESIS		17	0.221041	1.08257	0.342912	0.459401	1	13425	tags=100%, list=78%, signal=452%
PID_IL1_PATHWAY	PID_IL1_PATHWAY		32	0.154933	1.08186	0.350318	0.459567	1	2719	tags=31%, list=16%, signal=37%
BIOCARTA_BCELLSURVIVAL_PATHWAY	BIOCARTA_BCELLSURVIVAL_PATHWAY		15	0.232737	1.08149	0.365112	0.459333	1	9777	tags=80%, list=57%, signal=185%
BIOCARTA_HDAC_PATHWAY	BIOCARTA_HDAC_PATHWAY		23	0.190225	1.08086	0.362573	0.459406	1	2719	tags=35%, list=16%, signal=41%
REACTOME_IL1_SIGNALING	REACTOME_IL1_SIGNALING		36	0.15104	1.07959	0.349421	0.460505	1	6496	tags=53%, list=38%, signal=85%
KEGG_ARRHYTHMOGENIC_RIGHT_VENTRICULAR_CARDIOMYOPATHY_ARVC	KEGG_ARRHYTHMOGENIC_RIGHT_VENTRICULAR_CARDIOMYOPATHY_ARVC		53	0.122729	1.0786	0.316306	0.461104	1	1467	tags=21%, list=9%, signal=23%
KEGG_CYSTEINE_AND_METHIONINE_METABOLISM	KEGG_CYSTEINE_AND_METHIONINE_METABOLISM		27	0.173799	1.07789	0.343882	0.461245	1	4029	tags=41%, list=23%, signal=53%
BIOCARTA_P53_PATHWAY	BIOCARTA_P53_PATHWAY		16	0.221471	1.07456	0.345339	0.465288	1	2648	tags=38%, list=15%, signal=44%
REACTOME_DEGRADATION_OF_THE_EXTRACELLULAR_MATRIX	REACTOME_DEGRADATION_OF_THE_EXTRACELLULAR_MATRIX		16	0.220357	1.06917	0.354	0.47236	1	5898	tags=56%, list=34%, signal=85%
PID_RB_1PATHWAY	PID_RB_1PATHWAY		61	0.118756	1.06816	0.376673	0.473128	1	3327	tags=31%, list=19%, signal=38%
SA_CASPASE_CASCADE	SA_CASPASE_CASCADE		16	0.221112	1.06564	0.373737	0.476033	1	5885	tags=56%, list=34%, signal=85%
REACTOME_AQUAPORIN_MEDIATED_TRANSPORT	REACTOME_AQUAPORIN_MEDIATED_TRANSPORT		33	0.153205	1.06452	0.37551	0.476911	1	3630	tags=36%, list=21%, signal=46%
REACTOME_METABOLISM_OF_NUCLEOTIDES	REACTOME_METABOLISM_OF_NUCLEOTIDES		63	0.113241	1.06416	0.370902	0.476625	1	2431	tags=25%, list=14%, signal=29%
REACTOME_RNA_POL_I_TRANSCRIPTION_TERMINATION	REACTOME_RNA_POL_I_TRANSCRIPTION_TERMINATION		21	0.187986	1.06201	0.35119	0.478885	1	4969	tags=48%, list=29%, signal=67%
REACTOME_N_GLYCAN_ANTENNAE_ELONGATION_IN_THE_MEDIAL_TRANS_GOLGI	REACTOME_N_GLYCAN_ANTENNAE_ELONGATION_IN_THE_MEDIAL_TRANS_GOLGI		15	0.224756	1.06092	0.372913	0.479713	1	3022	tags=40%, list=18%, signal=48%
BIOCARTA_IL2_PATHWAY	BIOCARTA_IL2_PATHWAY		16	0.219347	1.06083	0.385375	0.479005	1	12377	tags=94%, list=72%, signal=332%
REACTOME_CD28_DEPENDENT_PI3K_AKT_SIGNALING	REACTOME_CD28_DEPENDENT_PI3K_AKT_SIGNALING		18	0.212268	1.06077	0.369048	0.478275	1	5918	tags=56%, list=34%, signal=85%
SA_TRKA_RECEPTOR	SA_TRKA_RECEPTOR		16	0.228373	1.05683	0.369524	0.483212	1	5760	tags=56%, list=33%, signal=84%
REACTOME_TRIF_MEDIATED_TLR3_SIGNALING	REACTOME_TRIF_MEDIATED_TLR3_SIGNALING		70	0.106958	1.05649	0.364522	0.482914	1	6779	tags=50%, list=39%, signal=82%
REACTOME_MRNA_CAPPING	REACTOME_MRNA_CAPPING		28	0.165262	1.05459	0.394191	0.484889	1	14387	tags=100%, list=83%, signal=605%
REACTOME_SIGNALING_BY_ROBO_RECEPTOR	REACTOME_SIGNALING_BY_ROBO_RECEPTOR		26	0.172991	1.05162	0.382625	0.48849	1	3650	tags=38%, list=21%, signal=49%
REACTOME_PI3K_CASCADE	REACTOME_PI3K_CASCADE		52	0.125208	1.05063	0.367793	0.489138	1	4144	tags=37%, list=24%, signal=48%
REACTOME_GLUTATHIONE_CONJUGATION	REACTOME_GLUTATHIONE_CONJUGATION		19	0.199631	1.05034	0.387795	0.488736	1	4725	tags=47%, list=27%, signal=65%
BIOCARTA_PDGF_PATHWAY	BIOCARTA_PDGF_PATHWAY		30	0.164047	1.04974	0.393235	0.488726	1	4644	tags=43%, list=27%, signal=59%
KEGG_SELENOAMINO_ACID_METABOLISM	KEGG_SELENOAMINO_ACID_METABOLISM		24	0.178086	1.0493	0.382937	0.488545	1	8422	tags=67%, list=49%, signal=130%
KEGG_VEGF_SIGNALING_PATHWAY	KEGG_VEGF_SIGNALING_PATHWAY		55	0.120557	1.04856	0.387914	0.488754	1	5134	tags=42%, list=30%, signal=59%
REACTOME_IL_3_5_AND_GM_CSF_SIGNALING	REACTOME_IL_3_5_AND_GM_CSF_SIGNALING		28	0.166126	1.04788	0.393822	0.488899	1	9449	tags=71%, list=55%, signal=158%
BIOCARTA_NFKB_PATHWAY	BIOCARTA_NFKB_PATHWAY		21	0.190047	1.04185	0.401639	0.49708	1	4113	tags=43%, list=24%, signal=56%
REACTOME_CYTOSOLIC_TRNA_AMINOACYLATION	REACTOME_CYTOSOLIC_TRNA_AMINOACYLATION		24	0.177844	1.03662	0.37747	0.504034	1	11298	tags=83%, list=66%, signal=242%
PID_KIT_PATHWAY	PID_KIT_PATHWAY		45	0.126638	1.03558	0.405039	0.504704	1	4715	tags=40%, list=27%, signal=55%
REACTOME_P75_NTR_RECEPTOR_MEDIATED_SIGNALLING	REACTOME_P75_NTR_RECEPTOR_MEDIATED_SIGNALLING		69	0.109509	1.03538	0.389222	0.504115	1	4113	tags=35%, list=24%, signal=46%
REACTOME_SYNTHESIS_OF_PIPS_AT_THE_GOLGI_MEMBRANE	REACTOME_SYNTHESIS_OF_PIPS_AT_THE_GOLGI_MEMBRANE		15	0.225054	1.03483	0.380658	0.504068	1	11058	tags=87%, list=64%, signal=242%
REACTOME_REGULATION_OF_INSULIN_SECRETION_BY_GLUCAGON_LIKE_PEPTIDE1	REACTOME_REGULATION_OF_INSULIN_SECRETION_BY_GLUCAGON_LIKE_PEPTIDE1		30	0.156737	1.03398	0.415385	0.504571	1	3621	tags=37%, list=21%, signal=46%
REACTOME_ANTIGEN_ACTIVATES_B_CELL_RECEPTOR_LEADING_TO_GENERATION_OF_SECOND_MESSENGERS	REACTOME_ANTIGEN_ACTIVATES_B_CELL_RECEPTOR_LEADING_TO_GENERATION_OF_SECOND_MESSENGERS		22	0.182349	1.03357	0.398058	0.504332	1	3910	tags=41%, list=23%, signal=53%
REACTOME_O_LINKED_GLYCOSYLATION_OF_MUCINS	REACTOME_O_LINKED_GLYCOSYLATION_OF_MUCINS		33	0.150923	1.02979	0.385892	0.509321	1	6280	tags=52%, list=36%, signal=81%
REACTOME_PLATELET_AGGREGATION_PLUG_FORMATION	REACTOME_PLATELET_AGGREGATION_PLUG_FORMATION		20	0.192278	1.02712	0.415822	0.512549	1	1859	tags=30%, list=11%, signal=34%
REACTOME_INHIBITION_OF_INSULIN_SECRETION_BY_ADRENALINE_NORADRENALINE	REACTOME_INHIBITION_OF_INSULIN_SECRETION_BY_ADRENALINE_NORADRENALINE		17	0.207567	1.02462	0.405738	0.515403	1	8589	tags=71%, list=50%, signal=141%
REACTOME_HEPARAN_SULFATE_HEPARIN_HS_GAG_METABOLISM	REACTOME_HEPARAN_SULFATE_HEPARIN_HS_GAG_METABOLISM		40	0.138158	1.02388	0.401575	0.515643	1	3224	tags=33%, list=19%, signal=40%
BIOCARTA_FCER1_PATHWAY	BIOCARTA_FCER1_PATHWAY		31	0.151574	1.02103	0.422481	0.51913	1	4062	tags=39%, list=24%, signal=51%
REACTOME_CA_DEPENDENT_EVENTS	REACTOME_CA_DEPENDENT_EVENTS		22	0.180334	1.02014	0.391221	0.519586	1	1595	tags=27%, list=9%, signal=30%
ST_WNT_CA2_CYCLIC_GMP_PATHWAY	ST_WNT_CA2_CYCLIC_GMP_PATHWAY		15	0.216434	1.01889	0.398438	0.520467	1	4314	tags=47%, list=25%, signal=62%
KEGG_AMINOACYL_TRNA_BIOSYNTHESIS	KEGG_AMINOACYL_TRNA_BIOSYNTHESIS		41	0.132425	1.01305	0.442913	0.528411	1	12432	tags=85%, list=72%, signal=306%
REACTOME_PROCESSING_OF_CAPPED_INTRONLESS_PRE_MRNA	REACTOME_PROCESSING_OF_CAPPED_INTRONLESS_PRE_MRNA		23	0.175341	1.0128	0.447937	0.527879	1	6721	tags=57%, list=39%, signal=93%
REACTOME_DARPP_32_EVENTS	REACTOME_DARPP_32_EVENTS		22	0.181374	1.01141	0.4371	0.529069	1	4710	tags=45%, list=27%, signal=62%
BIOCARTA_EPO_PATHWAY	BIOCARTA_EPO_PATHWAY		17	0.201214	1.0087	0.414258	0.532216	1	4644	tags=47%, list=27%, signal=64%
PID_PI3KCI_PATHWAY	PID_PI3KCI_PATHWAY		38	0.141379	1.00866	0.43129	0.531411	1	8451	tags=63%, list=49%, signal=124%
KEGG_ONE_CARBON_POOL_BY_FOLATE	KEGG_ONE_CARBON_POOL_BY_FOLATE		15	0.214312	1.00524	0.422481	0.535852	1	6648	tags=60%, list=39%, signal=98%
REACTOME_TRANSPORT_OF_VITAMINS_NUCLEOSIDES_AND_RELATED_MOLECULES	REACTOME_TRANSPORT_OF_VITAMINS_NUCLEOSIDES_AND_RELATED_MOLECULES		22	0.179953	1.00517	0.451243	0.535049	1	3168	tags=36%, list=18%, signal=44%
SIG_CD40PATHWAYMAP	SIG_CD40PATHWAYMAP		34	0.142879	1.00229	0.42418	0.53852	1	7171	tags=56%, list=42%, signal=96%
PID_SYNDECAN_2_PATHWAY	PID_SYNDECAN_2_PATHWAY		29	0.159029	1.00224	0.421488	0.537711	1	9741	tags=72%, list=57%, signal=166%
BIOCARTA_INTEGRIN_PATHWAY	BIOCARTA_INTEGRIN_PATHWAY		36	0.139021	1.00217	0.446215	0.536945	1	959	tags=19%, list=6%, signal=21%
REACTOME_PEROXISOMAL_LIPID_METABOLISM	REACTOME_PEROXISOMAL_LIPID_METABOLISM		19	0.195916	0.999419	0.459725	0.540214	1	12951	tags=95%, list=75%, signal=381%
PID_RAC1_REG_PATHWAY	PID_RAC1_REG_PATHWAY		32	0.14408	0.995353	0.445759	0.545614	1	5598	tags=47%, list=32%, signal=69%
PID_MYC_ACTIV_PATHWAY	PID_MYC_ACTIV_PATHWAY		74	0.0966472	0.993511	0.445298	0.547641	1	2765	tags=26%, list=16%, signal=30%
PID_CXCR3_PATHWAY	PID_CXCR3_PATHWAY		38	0.135828	0.990563	0.449219	0.551191	1	8093	tags=61%, list=47%, signal=114%
REACTOME_NUCLEOTIDE_BINDING_DOMAIN_LEUCINE_RICH_REPEAT_CONTAINING_RECEPTOR_NLR_SIGNALING_PATHWAYS	REACTOME_NUCLEOTIDE_BINDING_DOMAIN_LEUCINE_RICH_REPEAT_CONTAINING_RECEPTOR_NLR_SIGNALING_PATHWAYS		40	0.129411	0.985107	0.45809	0.558746	1	9836	tags=70%, list=57%, signal=163%
BIOCARTA_ARAP_PATHWAY	BIOCARTA_ARAP_PATHWAY		16	0.209294	0.983629	0.449799	0.560071	1	13627	tags=100%, list=79%, signal=478%
KEGG_GLYCINE_SERINE_AND_THREONINE_METABOLISM	KEGG_GLYCINE_SERINE_AND_THREONINE_METABOLISM		22	0.174401	0.978353	0.457906	0.567547	1	4830	tags=45%, list=28%, signal=63%
PID_ERA_GENOMIC_PATHWAY	PID_ERA_GENOMIC_PATHWAY		56	0.109455	0.974011	0.464358	0.573484	1	7350	tags=54%, list=43%, signal=93%
KEGG_BLADDER_CANCER	KEGG_BLADDER_CANCER		38	0.132246	0.972182	0.47541	0.575391	1	4527	tags=39%, list=26%, signal=53%
KEGG_PURINE_METABOLISM	KEGG_PURINE_METABOLISM		129	0.0733302	0.97192	0.46888	0.574815	1	4355	tags=33%, list=25%, signal=43%
REACTOME_GABA_RECEPTOR_ACTIVATION	REACTOME_GABA_RECEPTOR_ACTIVATION		28	0.153877	0.969724	0.468041	0.577147	1	2275	tags=29%, list=13%, signal=33%
BIOCARTA_PGC1A_PATHWAY	BIOCARTA_PGC1A_PATHWAY		20	0.179411	0.965297	0.491632	0.583082	1	2942	tags=35%, list=17%, signal=42%
PID_P53_DOWNSTREAM_PATHWAY	PID_P53_DOWNSTREAM_PATHWAY		121	0.0761393	0.964352	0.506931	0.583637	1	2826	tags=24%, list=16%, signal=28%
REACTOME_GLUCAGON_TYPE_LIGAND_RECEPTORS	REACTOME_GLUCAGON_TYPE_LIGAND_RECEPTORS		16	0.199332	0.961359	0.49	0.587589	1	5183	tags=50%, list=30%, signal=71%
REACTOME_PYRIMIDINE_METABOLISM	REACTOME_PYRIMIDINE_METABOLISM		18	0.189063	0.959369	0.472917	0.589749	1	8232	tags=67%, list=48%, signal=128%
REACTOME_TRANSFERRIN_ENDOCYTOSIS_AND_RECYCLING	REACTOME_TRANSFERRIN_ENDOCYTOSIS_AND_RECYCLING		21	0.173634	0.958675	0.526316	0.589856	1	5216	tags=48%, list=30%, signal=68%
KEGG_DRUG_METABOLISM_OTHER_ENZYMES	KEGG_DRUG_METABOLISM_OTHER_ENZYMES		22	0.172832	0.957694	0.456075	0.590613	1	4857	tags=45%, list=28%, signal=63%
PID_EPHA_FWDPATHWAY	PID_EPHA_FWDPATHWAY		23	0.170447	0.95728	0.494908	0.590334	1	1561	tags=26%, list=9%, signal=29%
REACTOME_ENERGY_DEPENDENT_REGULATION_OF_MTOR_BY_LKB1_AMPK	REACTOME_ENERGY_DEPENDENT_REGULATION_OF_MTOR_BY_LKB1_AMPK		17	0.186562	0.953196	0.505618	0.595886	1	7937	tags=65%, list=46%, signal=120%
BIOCARTA_UCALPAIN_PATHWAY	BIOCARTA_UCALPAIN_PATHWAY		16	0.197691	0.952779	0.517928	0.59556	1	9519	tags=75%, list=55%, signal=167%
REACTOME_REGULATION_OF_WATER_BALANCE_BY_RENAL_AQUAPORINS	REACTOME_REGULATION_OF_WATER_BALANCE_BY_RENAL_AQUAPORINS		31	0.144374	0.951535	0.529297	0.596614	1	3630	tags=35%, list=21%, signal=45%
REACTOME_DESTABILIZATION_OF_MRNA_BY_KSRP	REACTOME_DESTABILIZATION_OF_MRNA_BY_KSRP		17	0.19274	0.949103	0.527721	0.599404	1	11885	tags=88%, list=69%, signal=284%
REACTOME_PI_METABOLISM	REACTOME_PI_METABOLISM		39	0.127711	0.948851	0.495851	0.598854	1	11058	tags=77%, list=64%, signal=214%
REACTOME_DESTABILIZATION_OF_MRNA_BY_BRF1	REACTOME_DESTABILIZATION_OF_MRNA_BY_BRF1		17	0.19274	0.947704	0.517745	0.599686	1	11885	tags=88%, list=69%, signal=284%
KEGG_PEROXISOME	KEGG_PEROXISOME		70	0.0937533	0.945281	0.493042	0.602521	1	13898	tags=90%, list=81%, signal=463%
REACTOME_PERK_REGULATED_GENE_EXPRESSION	REACTOME_PERK_REGULATED_GENE_EXPRESSION		27	0.151117	0.944318	0.499044	0.603201	1	13992	tags=96%, list=81%, signal=511%
REACTOME_INNATE_IMMUNE_SYSTEM	REACTOME_INNATE_IMMUNE_SYSTEM		179	0.061809	0.943303	0.525424	0.603835	1	4432	tags=32%, list=26%, signal=42%
PID_DNA_PK_PATHWAY	PID_DNA_PK_PATHWAY		15	0.200794	0.942761	0.511811	0.603838	1	5732	tags=53%, list=33%, signal=80%
REACTOME_ABORTIVE_ELONGATION_OF_HIV1_TRANSCRIPT_IN_THE_ABSENCE_OF_TAT	REACTOME_ABORTIVE_ELONGATION_OF_HIV1_TRANSCRIPT_IN_THE_ABSENCE_OF_TAT		18	0.182711	0.94018	0.525105	0.607124	1	14085	tags=100%, list=82%, signal=547%
PID_S1P_S1P1_PATHWAY	PID_S1P_S1P1_PATHWAY		20	0.17293	0.938324	0.523166	0.609066	1	2192	tags=30%, list=13%, signal=34%
REACTOME_ACTIVATION_OF_GENES_BY_ATF4	REACTOME_ACTIVATION_OF_GENES_BY_ATF4		24	0.158903	0.935169	0.503953	0.613026	1	10188	tags=75%, list=59%, signal=183%
PID_FGF_PATHWAY	PID_FGF_PATHWAY		43	0.12196	0.933377	0.523422	0.614939	1	4715	tags=40%, list=27%, signal=54%
REACTOME_NEGATIVE_REGULATORS_OF_RIG_I_MDA5_SIGNALING	REACTOME_NEGATIVE_REGULATORS_OF_RIG_I_MDA5_SIGNALING		30	0.140602	0.925151	0.52449	0.626926	1	6196	tags=50%, list=36%, signal=78%
REACTOME_ASSOCIATION_OF_TRIC_CCT_WITH_TARGET_PROTEINS_DURING_BIOSYNTHESIS	REACTOME_ASSOCIATION_OF_TRIC_CCT_WITH_TARGET_PROTEINS_DURING_BIOSYNTHESIS		26	0.156062	0.923255	0.523711	0.629022	1	4604	tags=42%, list=27%, signal=58%
BIOCARTA_IGF1_PATHWAY	BIOCARTA_IGF1_PATHWAY		19	0.176575	0.923211	0.513779	0.628094	1	12377	tags=89%, list=72%, signal=317%
REACTOME_TRANSPORT_OF_MATURE_TRANSCRIPT_TO_CYTOPLASM	REACTOME_TRANSPORT_OF_MATURE_TRANSCRIPT_TO_CYTOPLASM		50	0.109193	0.920907	0.522954	0.630896	1	12597	tags=84%, list=73%, signal=311%
BIOCARTA_INSULIN_PATHWAY	BIOCARTA_INSULIN_PATHWAY		19	0.176575	0.919608	0.524896	0.631929	1	12377	tags=89%, list=72%, signal=317%
BIOCARTA_MET_PATHWAY	BIOCARTA_MET_PATHWAY		35	0.128199	0.917782	0.580321	0.633942	1	1733	tags=23%, list=10%, signal=25%
BIOCARTA_ATRBRCA_PATHWAY	BIOCARTA_ATRBRCA_PATHWAY		20	0.170327	0.917068	0.550403	0.63408	1	5683	tags=50%, list=33%, signal=75%
REACTOME_CIRCADIAN_CLOCK	REACTOME_CIRCADIAN_CLOCK		48	0.113468	0.915725	0.535211	0.635253	1	2716	tags=27%, list=16%, signal=32%
KEGG_ALANINE_ASPARTATE_AND_GLUTAMATE_METABOLISM	KEGG_ALANINE_ASPARTATE_AND_GLUTAMATE_METABOLISM		26	0.154018	0.915485	0.541494	0.634624	1	9941	tags=73%, list=58%, signal=172%
BIOCARTA_TCR_PATHWAY	BIOCARTA_TCR_PATHWAY		33	0.135941	0.913905	0.541247	0.636124	1	794	tags=18%, list=5%, signal=19%
PID_ARF_3PATHWAY	PID_ARF_3PATHWAY		19	0.171563	0.90616	0.583162	0.647727	1	6115	tags=53%, list=35%, signal=81%
REACTOME_SIGNALING_BY_BMP	REACTOME_SIGNALING_BY_BMP		21	0.162829	0.900838	0.574899	0.655435	1	7043	tags=57%, list=41%, signal=97%
REACTOME_PHASE_II_CONJUGATION	REACTOME_PHASE_II_CONJUGATION		39	0.121925	0.900115	0.569832	0.655691	1	4972	tags=41%, list=29%, signal=58%
REACTOME_ACTIVATED_AMPK_STIMULATES_FATTY_ACID_OXIDATION_IN_MUSCLE	REACTOME_ACTIVATED_AMPK_STIMULATES_FATTY_ACID_OXIDATION_IN_MUSCLE		18	0.173851	0.891522	0.57551	0.668593	1	5622	tags=50%, list=33%, signal=74%
PID_EPHRINB_REV_PATHWAY	PID_EPHRINB_REV_PATHWAY		22	0.15596	0.891144	0.602662	0.668214	1	448	tags=18%, list=3%, signal=19%
BIOCARTA_BCR_PATHWAY	BIOCARTA_BCR_PATHWAY		26	0.149044	0.890864	0.613726	0.667613	1	4062	tags=38%, list=24%, signal=50%
KEGG_CYTOKINE_CYTOKINE_RECEPTOR_INTERACTION	KEGG_CYTOKINE_CYTOKINE_RECEPTOR_INTERACTION		135	0.0652217	0.889608	0.592213	0.668553	1	4500	tags=33%, list=26%, signal=44%
BIOCARTA_NGF_PATHWAY	BIOCARTA_NGF_PATHWAY		17	0.176143	0.886211	0.613227	0.673002	1	4062	tags=41%, list=24%, signal=54%
BIOCARTA_TEL_PATHWAY	BIOCARTA_TEL_PATHWAY		17	0.175719	0.88497	0.572854	0.674112	1	12178	tags=88%, list=71%, signal=301%
REACTOME_ACTIVATED_NOTCH1_TRANSMITS_SIGNAL_TO_THE_NUCLEUS	REACTOME_ACTIVATED_NOTCH1_TRANSMITS_SIGNAL_TO_THE_NUCLEUS		21	0.162004	0.884397	0.596078	0.674045	1	493	tags=19%, list=3%, signal=20%
KEGG_PRIMARY_IMMUNODEFICIENCY	KEGG_PRIMARY_IMMUNODEFICIENCY		17	0.18241	0.88157	0.615534	0.677553	1	14090	tags=100%, list=82%, signal=548%
PID_HEDGEHOG_GLI_PATHWAY	PID_HEDGEHOG_GLI_PATHWAY		44	0.111064	0.87266	0.585714	0.691162	1	11405	tags=77%, list=66%, signal=228%
REACTOME_CELL_SURFACE_INTERACTIONS_AT_THE_VASCULAR_WALL	REACTOME_CELL_SURFACE_INTERACTIONS_AT_THE_VASCULAR_WALL		61	0.094469	0.869707	0.59761	0.69495	1	3744	tags=31%, list=22%, signal=40%
PID_TOLL_ENDOGENOUS_PATHWAY	PID_TOLL_ENDOGENOUS_PATHWAY		22	0.151829	0.86965	0.614173	0.693986	1	3652	tags=36%, list=21%, signal=46%
REACTOME_BASIGIN_INTERACTIONS	REACTOME_BASIGIN_INTERACTIONS		19	0.169652	0.869031	0.613281	0.69401	1	5241	tags=47%, list=30%, signal=68%
REACTOME_TRANSCRIPTIONAL_REGULATION_OF_WHITE_ADIPOCYTE_DIFFERENTIATION	REACTOME_TRANSCRIPTIONAL_REGULATION_OF_WHITE_ADIPOCYTE_DIFFERENTIATION		64	0.0923492	0.868601	0.594758	0.693594	1	13760	tags=89%, list=80%, signal=440%
BIOCARTA_CTCF_PATHWAY	BIOCARTA_CTCF_PATHWAY		20	0.15963	0.868416	0.604839	0.692848	1	4144	tags=40%, list=24%, signal=53%
KEGG_PORPHYRIN_AND_CHLOROPHYLL_METABOLISM	KEGG_PORPHYRIN_AND_CHLOROPHYLL_METABOLISM		20	0.163314	0.864386	0.620825	0.698291	1	10973	tags=80%, list=64%, signal=220%
PID_AR_TF_PATHWAY	PID_AR_TF_PATHWAY		45	0.1075	0.862783	0.612524	0.699799	1	4661	tags=38%, list=27%, signal=52%
REACTOME_CLEAVAGE_OF_GROWING_TRANSCRIPT_IN_THE_TERMINATION_REGION_	REACTOME_CLEAVAGE_OF_GROWING_TRANSCRIPT_IN_THE_TERMINATION_REGION_		42	0.112586	0.862223	0.650505	0.699614	1	6269	tags=48%, list=36%, signal=75%
REACTOME_HS_GAG_BIOSYNTHESIS	REACTOME_HS_GAG_BIOSYNTHESIS		24	0.146375	0.859573	0.641618	0.702649	1	3224	tags=33%, list=19%, signal=41%
REACTOME_RNA_POL_III_TRANSCRIPTION	REACTOME_RNA_POL_III_TRANSCRIPTION		32	0.12701	0.858521	0.646217	0.70337	1	7507	tags=56%, list=44%, signal=99%
REACTOME_TRANSMEMBRANE_TRANSPORT_OF_SMALL_MOLECULES	REACTOME_TRANSMEMBRANE_TRANSPORT_OF_SMALL_MOLECULES		257	0.0463187	0.857371	0.644068	0.704019	1	956	tags=10%, list=6%, signal=11%
BIOCARTA_EIF_PATHWAY	BIOCARTA_EIF_PATHWAY		16	0.176383	0.848907	0.636364	0.716226	1	6655	tags=56%, list=39%, signal=92%
BIOCARTA_ATM_PATHWAY	BIOCARTA_ATM_PATHWAY		20	0.158631	0.843056	0.65692	0.724487	1	715	tags=20%, list=4%, signal=21%
REACTOME_ION_TRANSPORT_BY_P_TYPE_ATPASES	REACTOME_ION_TRANSPORT_BY_P_TYPE_ATPASES		23	0.150041	0.842041	0.648	0.725048	1	5658	tags=48%, list=33%, signal=71%
KEGG_TYPE_II_DIABETES_MELLITUS	KEGG_TYPE_II_DIABETES_MELLITUS		29	0.130666	0.838452	0.655102	0.72956	1	3693	tags=34%, list=21%, signal=44%
BIOCARTA_GPCR_PATHWAY	BIOCARTA_GPCR_PATHWAY		30	0.131099	0.835705	0.648374	0.732875	1	4062	tags=37%, list=24%, signal=48%
KEGG_RIG_I_LIKE_RECEPTOR_SIGNALING_PATHWAY	KEGG_RIG_I_LIKE_RECEPTOR_SIGNALING_PATHWAY		51	0.0993289	0.834246	0.663443	0.734179	1	9442	tags=65%, list=55%, signal=143%
PID_ATF2_PATHWAY	PID_ATF2_PATHWAY		49	0.100834	0.828627	0.662745	0.741975	1	1783	tags=20%, list=10%, signal=23%
REACTOME_PKB_MEDIATED_EVENTS	REACTOME_PKB_MEDIATED_EVENTS		28	0.127866	0.825524	0.697446	0.745647	1	8261	tags=61%, list=48%, signal=116%
PID_NOTCH_PATHWAY	PID_NOTCH_PATHWAY		50	0.0979058	0.824478	0.676768	0.74615	1	7277	tags=52%, list=42%, signal=90%
REACTOME_GLYCOGEN_BREAKDOWN_GLYCOGENOLYSIS	REACTOME_GLYCOGEN_BREAKDOWN_GLYCOGENOLYSIS		16	0.169979	0.822871	0.687379	0.747459	1	11073	tags=81%, list=64%, signal=227%
REACTOME_NOD1_2_SIGNALING_PATHWAY	REACTOME_NOD1_2_SIGNALING_PATHWAY		29	0.125284	0.821446	0.711297	0.748565	1	12104	tags=83%, list=70%, signal=278%
BIOCARTA_VIP_PATHWAY	BIOCARTA_VIP_PATHWAY		21	0.149808	0.819968	0.678501	0.749848	1	3985	tags=38%, list=23%, signal=49%
REACTOME_GLUCAGON_SIGNALING_IN_METABOLIC_REGULATION	REACTOME_GLUCAGON_SIGNALING_IN_METABOLIC_REGULATION		23	0.14327	0.817374	0.692464	0.752851	1	3527	tags=35%, list=20%, signal=44%
REACTOME_GLYCOSPHINGOLIPID_METABOLISM	REACTOME_GLYCOSPHINGOLIPID_METABOLISM		30	0.126905	0.816156	0.695122	0.753588	1	13324	tags=90%, list=77%, signal=396%
KEGG_ADIPOCYTOKINE_SIGNALING_PATHWAY	KEGG_ADIPOCYTOKINE_SIGNALING_PATHWAY		54	0.0941968	0.81299	0.678	0.757298	1	1891	tags=20%, list=11%, signal=23%
PID_REELIN_PATHWAY	PID_REELIN_PATHWAY		25	0.138856	0.812724	0.703934	0.75656	1	3813	tags=36%, list=22%, signal=46%
REACTOME_TOLL_RECEPTOR_CASCADES	REACTOME_TOLL_RECEPTOR_CASCADES		102	0.0677083	0.812169	0.68	0.756399	1	6779	tags=46%, list=39%, signal=76%
PID_ALPHA_SYNUCLEIN_PATHWAY	PID_ALPHA_SYNUCLEIN_PATHWAY		24	0.139788	0.811383	0.685484	0.756437	1	9081	tags=67%, list=53%, signal=141%
REACTOME_GOLGI_ASSOCIATED_VESICLE_BIOGENESIS	REACTOME_GOLGI_ASSOCIATED_VESICLE_BIOGENESIS		49	0.0974287	0.80662	0.682446	0.76279	1	6413	tags=47%, list=37%, signal=75%
PID_ANTHRAX_PATHWAY	PID_ANTHRAX_PATHWAY		15	0.172316	0.806241	0.708984	0.762338	1	7371	tags=60%, list=43%, signal=105%
KEGG_MTOR_SIGNALING_PATHWAY	KEGG_MTOR_SIGNALING_PATHWAY		46	0.0999621	0.800389	0.725252	0.770165	1	8395	tags=59%, list=49%, signal=114%
PID_AR_PATHWAY	PID_AR_PATHWAY		56	0.0916771	0.797769	0.71619	0.773166	1	11040	tags=73%, list=64%, signal=203%
PID_BETA_CATENIN_NUC_PATHWAY	PID_BETA_CATENIN_NUC_PATHWAY		61	0.088093	0.795814	0.720388	0.774945	1	3571	tags=30%, list=21%, signal=37%
REACTOME_RORA_ACTIVATES_CIRCADIAN_EXPRESSION	REACTOME_RORA_ACTIVATES_CIRCADIAN_EXPRESSION		23	0.140733	0.79242	0.71828	0.779039	1	5069	tags=43%, list=29%, signal=62%
PID_FCER1_PATHWAY	PID_FCER1_PATHWAY		48	0.0978099	0.791732	0.737864	0.77894	1	4062	tags=33%, list=24%, signal=43%
KEGG_RETINOL_METABOLISM	KEGG_RETINOL_METABOLISM		18	0.156761	0.78794	0.739726	0.783487	1	8788	tags=67%, list=51%, signal=136%
PID_UPA_UPAR_PATHWAY	PID_UPA_UPAR_PATHWAY		31	0.117948	0.787219	0.753937	0.78336	1	2417	tags=26%, list=14%, signal=30%
REACTOME_G_BETA_GAMMA_SIGNALLING_THROUGH_PLC_BETA	REACTOME_G_BETA_GAMMA_SIGNALLING_THROUGH_PLC_BETA		15	0.168293	0.783894	0.751984	0.787055	1	8589	tags=67%, list=50%, signal=133%
BIOCARTA_TGFB_PATHWAY	BIOCARTA_TGFB_PATHWAY		18	0.153253	0.781082	0.744554	0.790114	1	4062	tags=39%, list=24%, signal=51%
REACTOME_GAP_JUNCTION_TRAFFICKING	REACTOME_GAP_JUNCTION_TRAFFICKING		16	0.160627	0.777505	0.745455	0.79444	1	11234	tags=81%, list=65%, signal=233%
REACTOME_RIP_MEDIATED_NFKB_ACTIVATION_VIA_DAI	REACTOME_RIP_MEDIATED_NFKB_ACTIVATION_VIA_DAI		16	0.162562	0.77711	0.737903	0.79392	1	5816	tags=50%, list=34%, signal=75%
KEGG_MELANOGENESIS	KEGG_MELANOGENESIS		75	0.0754208	0.771855	0.765408	0.800245	1	4219	tags=32%, list=24%, signal=42%
REACTOME_FANCONI_ANEMIA_PATHWAY	REACTOME_FANCONI_ANEMIA_PATHWAY		18	0.148279	0.766182	0.757874	0.807098	1	8934	tags=67%, list=52%, signal=138%
SIG_IL4RECEPTOR_IN_B_LYPHOCYTES	SIG_IL4RECEPTOR_IN_B_LYPHOCYTES		26	0.127391	0.761744	0.757028	0.812463	1	5760	tags=46%, list=33%, signal=69%
REACTOME_DIABETES_PATHWAYS	REACTOME_DIABETES_PATHWAYS		113	0.0608323	0.756238	0.820717	0.8193	1	940	tags=12%, list=5%, signal=12%
BIOCARTA_PAR1_PATHWAY	BIOCARTA_PAR1_PATHWAY		30	0.116836	0.754299	0.784553	0.820695	1	10051	tags=70%, list=58%, signal=168%
PID_AMB2_NEUTROPHILS_PATHWAY	PID_AMB2_NEUTROPHILS_PATHWAY		32	0.109352	0.742002	0.829569	0.836582	1	2426	tags=25%, list=14%, signal=29%
REACTOME_RNA_POL_III_TRANSCRIPTION_INITIATION_FROM_TYPE_3_PROMOTER	REACTOME_RNA_POL_III_TRANSCRIPTION_INITIATION_FROM_TYPE_3_PROMOTER		25	0.124454	0.741384	0.794355	0.83619	1	7507	tags=56%, list=44%, signal=99%
BIOCARTA_SPPA_PATHWAY	BIOCARTA_SPPA_PATHWAY		17	0.14848	0.739853	0.801541	0.837038	1	2511	tags=29%, list=15%, signal=34%
BIOCARTA_TPO_PATHWAY	BIOCARTA_TPO_PATHWAY		20	0.136973	0.738093	0.792636	0.838248	1	14011	tags=95%, list=81%, signal=508%
PID_HDAC_CLASSI_PATHWAY	PID_HDAC_CLASSI_PATHWAY		62	0.0809073	0.735189	0.79065	0.840917	1	8615	tags=58%, list=50%, signal=116%
REACTOME_TRAF6_MEDIATED_IRF7_ACTIVATION	REACTOME_TRAF6_MEDIATED_IRF7_ACTIVATION		17	0.145138	0.734943	0.80123	0.840053	1	13718	tags=94%, list=80%, signal=461%
KEGG_AMINO_SUGAR_AND_NUCLEOTIDE_SUGAR_METABOLISM	KEGG_AMINO_SUGAR_AND_NUCLEOTIDE_SUGAR_METABOLISM		41	0.0958285	0.730993	0.813121	0.844276	1	5076	tags=39%, list=29%, signal=55%
PID_PDGFRA_PATHWAY	PID_PDGFRA_PATHWAY		21	0.132738	0.72595	0.810547	0.849986	1	12484	tags=86%, list=72%, signal=311%
KEGG_O_GLYCAN_BIOSYNTHESIS	KEGG_O_GLYCAN_BIOSYNTHESIS		21	0.12959	0.71685	0.826087	0.860429	1	5974	tags=48%, list=35%, signal=73%
REACTOME_PRE_NOTCH_TRANSCRIPTION_AND_TRANSLATION	REACTOME_PRE_NOTCH_TRANSCRIPTION_AND_TRANSLATION		23	0.125579	0.712525	0.827381	0.864806	1	10574	tags=74%, list=61%, signal=191%
BIOCARTA_STRESS_PATHWAY	BIOCARTA_STRESS_PATHWAY		23	0.125953	0.710411	0.832985	0.866372	1	3825	tags=35%, list=22%, signal=45%
REACTOME_POST_TRANSLATIONAL_MODIFICATION_SYNTHESIS_OF_GPI_ANCHORED_PROTEINS	REACTOME_POST_TRANSLATIONAL_MODIFICATION_SYNTHESIS_OF_GPI_ANCHORED_PROTEINS		26	0.115955	0.70757	0.839175	0.868598	1	15235	tags=100%, list=88%, signal=862%
REACTOME_JNK_C_JUN_KINASES_PHOSPHORYLATION_AND_ACTIVATION_MEDIATED_BY_ACTIVATED_HUMAN_TAK1	REACTOME_JNK_C_JUN_KINASES_PHOSPHORYLATION_AND_ACTIVATION_MEDIATED_BY_ACTIVATED_HUMAN_TAK1		16	0.147477	0.706447	0.829317	0.868848	1	691	tags=19%, list=4%, signal=20%
KEGG_GLUTATHIONE_METABOLISM	KEGG_GLUTATHIONE_METABOLISM		41	0.0925552	0.704027	0.842424	0.870807	1	4712	tags=37%, list=27%, signal=50%
BIOCARTA_PPARA_PATHWAY	BIOCARTA_PPARA_PATHWAY		46	0.0860571	0.696739	0.854508	0.878625	1	13129	tags=85%, list=76%, signal=355%
REACTOME_SYNTHESIS_OF_GLYCOSYLPHOSPHATIDYLINOSITOL_GPI	REACTOME_SYNTHESIS_OF_GLYCOSYLPHOSPHATIDYLINOSITOL_GPI		17	0.140026	0.691487	0.847358	0.883686	1	13806	tags=94%, list=80%, signal=473%
REACTOME_IL_RECEPTOR_SHC_SIGNALING	REACTOME_IL_RECEPTOR_SHC_SIGNALING		16	0.139199	0.682505	0.884086	0.893003	1	9449	tags=69%, list=55%, signal=152%
KEGG_GLYCOSYLPHOSPHATIDYLINOSITOL_GPI_ANCHOR_BIOSYNTHESIS	KEGG_GLYCOSYLPHOSPHATIDYLINOSITOL_GPI_ANCHOR_BIOSYNTHESIS		24	0.115941	0.673113	0.872211	0.902335	1	15235	tags=100%, list=88%, signal=862%
KEGG_LYSOSOME	KEGG_LYSOSOME		112	0.0542271	0.669087	0.881988	0.905564	1	10917	tags=69%, list=63%, signal=186%
KEGG_THYROID_CANCER	KEGG_THYROID_CANCER		26	0.110525	0.668823	0.864762	0.904626	1	4062	tags=35%, list=24%, signal=45%
PID_IL4_2PATHWAY	PID_IL4_2PATHWAY		42	0.0852705	0.655386	0.896	0.917847	1	5918	tags=43%, list=34%, signal=65%
BIOCARTA_TOLL_PATHWAY	BIOCARTA_TOLL_PATHWAY		33	0.0947591	0.650022	0.898374	0.922062	1	4113	tags=33%, list=24%, signal=44%
ST_TUMOR_NECROSIS_FACTOR_PATHWAY	ST_TUMOR_NECROSIS_FACTOR_PATHWAY		28	0.104288	0.648954	0.895616	0.921964	1	9282	tags=64%, list=54%, signal=139%
REACTOME_TRANSPORT_TO_THE_GOLGI_AND_SUBSEQUENT_MODIFICATION	REACTOME_TRANSPORT_TO_THE_GOLGI_AND_SUBSEQUENT_MODIFICATION		29	0.100592	0.644546	0.87269	0.924891	1	3022	tags=28%, list=18%, signal=33%
REACTOME_SMAD2_SMAD3_SMAD4_HETEROTRIMER_REGULATES_TRANSCRIPTION	REACTOME_SMAD2_SMAD3_SMAD4_HETEROTRIMER_REGULATES_TRANSCRIPTION		25	0.107981	0.638363	0.884298	0.929554	1	3655	tags=32%, list=21%, signal=41%
PID_EPO_PATHWAY	PID_EPO_PATHWAY		30	0.0991667	0.636936	0.899408	0.929579	1	5760	tags=43%, list=33%, signal=65%
REACTOME_CHONDROITIN_SULFATE_DERMATAN_SULFATE_METABOLISM	REACTOME_CHONDROITIN_SULFATE_DERMATAN_SULFATE_METABOLISM		38	0.0864642	0.636211	0.912525	0.929011	1	2140	tags=21%, list=12%, signal=24%
REACTOME_TRANSCRIPTIONAL_ACTIVITY_OF_SMAD2_SMAD3_SMAD4_HETEROTRIMER	REACTOME_TRANSCRIPTIONAL_ACTIVITY_OF_SMAD2_SMAD3_SMAD4_HETEROTRIMER		36	0.0915092	0.636066	0.898833	0.927889	1	7041	tags=50%, list=41%, signal=84%
PID_IL2_STAT5_PATHWAY	PID_IL2_STAT5_PATHWAY		20	0.11678	0.630917	0.921002	0.931235	1	13497	tags=90%, list=78%, signal=415%
KEGG_HEDGEHOG_SIGNALING_PATHWAY	KEGG_HEDGEHOG_SIGNALING_PATHWAY		34	0.0923913	0.623836	0.888172	0.936389	1	11080	tags=74%, list=64%, signal=206%
REACTOME_BIOLOGICAL_OXIDATIONS	REACTOME_BIOLOGICAL_OXIDATIONS		65	0.0654854	0.618224	0.924453	0.939874	1	4972	tags=35%, list=29%, signal=50%
REACTOME_POST_TRANSLATIONAL_PROTEIN_MODIFICATION	REACTOME_POST_TRANSLATIONAL_PROTEIN_MODIFICATION		149	0.04337	0.617766	0.914563	0.93897	1	15564	tags=95%, list=90%, signal=970%
KEGG_DORSO_VENTRAL_AXIS_FORMATION	KEGG_DORSO_VENTRAL_AXIS_FORMATION		22	0.10938	0.611382	0.918605	0.942857	1	12998	tags=86%, list=75%, signal=351%
REACTOME_ACTIVATED_TAK1_MEDIATES_P38_MAPK_ACTIVATION	REACTOME_ACTIVATED_TAK1_MEDIATES_P38_MAPK_ACTIVATION		17	0.121136	0.609928	0.923228	0.942805	1	12104	tags=82%, list=70%, signal=277%
PID_ATM_PATHWAY	PID_ATM_PATHWAY		34	0.0867952	0.590463	0.946535	0.956105	1	14217	tags=91%, list=83%, signal=520%
BIOCARTA_IL6_PATHWAY	BIOCARTA_IL6_PATHWAY		22	0.108247	0.589646	0.948515	0.955366	1	4402	tags=36%, list=26%, signal=49%
PID_INTEGRIN2_PATHWAY	PID_INTEGRIN2_PATHWAY		18	0.113819	0.569462	0.954071	0.96652	1	12399	tags=83%, list=72%, signal=297%
KEGG_CARDIAC_MUSCLE_CONTRACTION	KEGG_CARDIAC_MUSCLE_CONTRACTION		44	0.0736088	0.563305	0.967213	0.96841	1	7741	tags=52%, list=45%, signal=95%
BIOCARTA_MEF2D_PATHWAY	BIOCARTA_MEF2D_PATHWAY		15	0.114274	0.534376	0.974806	0.980596	1	9519	tags=67%, list=55%, signal=149%
KEGG_TRYPTOPHAN_METABOLISM	KEGG_TRYPTOPHAN_METABOLISM		29	0.0820975	0.528084	0.983707	0.981746	1	6311	tags=45%, list=37%, signal=71%
REACTOME_CIRCADIAN_REPRESSION_OF_EXPRESSION_BY_REV_ERBA	REACTOME_CIRCADIAN_REPRESSION_OF_EXPRESSION_BY_REV_ERBA		22	0.0946545	0.519094	0.982036	0.983407	1	1503	tags=18%, list=9%, signal=20%

## Sheet: gsea_SN10.vs.S
NAME	GS<br> follow link to MSigDB	GS DETAILS	SIZE	ES	NES	NOM p-val	FDR q-val	FWER p-val	RANK AT MAX	LEADING EDGE						NAME	GS<br> follow link to MSigDB	GS DETAILS	SIZE	ES	NES	NOM p-val	FDR q-val	FWER p-val	RANK AT MAX	LEADING EDGE
REACTOME_CELL_CYCLE	REACTOME_CELL_CYCLE	Details ...	384	0.252688	5.67241	0	0	0	5928	tags=59%, list=34%, signal=88%						KEGG_RIBOSOME	KEGG_RIBOSOME	Details ...	85	-0.35428	-3.87019	0	0	0	6495	tags=73%, list=38%, signal=116%
REACTOME_DNA_REPLICATION	REACTOME_DNA_REPLICATION	Details ...	180	0.336646	5.32951	0	0	0	6512	tags=71%, list=38%, signal=113%						NABA_CORE_MATRISOME	NABA_CORE_MATRISOME	Details ...	179	-0.212372	-3.29687	0	0	0	4947	tags=50%, list=29%, signal=69%
REACTOME_MITOTIC_M_M_G1_PHASES	REACTOME_MITOTIC_M_M_G1_PHASES	Details ...	160	0.352082	5.19181	0	0	0	6158	tags=71%, list=36%, signal=109%						REACTOME_PEPTIDE_CHAIN_ELONGATION	REACTOME_PEPTIDE_CHAIN_ELONGATION	Details ...	95	-0.287866	-3.28195	0	0	0	6495	tags=66%, list=38%, signal=106%
REACTOME_CELL_CYCLE_MITOTIC	REACTOME_CELL_CYCLE_MITOTIC	Details ...	301	0.248288	5.06438	0	0	0	5928	tags=59%, list=34%, signal=88%						REACTOME_NONSENSE_MEDIATED_DECAY_ENHANCED_BY_THE_EXON_JUNCTION_COMPLEX	REACTOME_NONSENSE_MEDIATED_DECAY_ENHANCED_BY_THE_EXON_JUNCTION_COMPLEX	Details ...	116	-0.236784	-3.00298	0	0.000114242	0.001	6495	tags=61%, list=38%, signal=98%
REACTOME_RNA_POL_I_PROMOTER_OPENING	REACTOME_RNA_POL_I_PROMOTER_OPENING	Details ...	58	0.53267	4.84586	0	0	0	3032	tags=71%, list=18%, signal=85%						REACTOME_3_UTR_MEDIATED_TRANSLATIONAL_REGULATION	REACTOME_3_UTR_MEDIATED_TRANSLATIONAL_REGULATION	Details ...	116	-0.228429	-2.88958	0	0.000373699	0.004	6638	tags=61%, list=39%, signal=99%
REACTOME_AMYLOIDS	REACTOME_AMYLOIDS	Details ...	66	0.492533	4.75911	0	0	0	3032	tags=67%, list=18%, signal=81%						REACTOME_INFLUENZA_VIRAL_RNA_TRANSCRIPTION_AND_REPLICATION	REACTOME_INFLUENZA_VIRAL_RNA_TRANSCRIPTION_AND_REPLICATION	Details ...	110	-0.233704	-2.81317	0	0.000467102	0.006	6495	tags=61%, list=38%, signal=97%
KEGG_SYSTEMIC_LUPUS_ERYTHEMATOSUS	KEGG_SYSTEMIC_LUPUS_ERYTHEMATOSUS	Details ...	92	0.427365	4.73291	0	0	0	3912	tags=65%, list=23%, signal=84%						PID_INTEGRIN1_PATHWAY	PID_INTEGRIN1_PATHWAY	Details ...	59	-0.300235	-2.6918	0	0.00122041	0.018	4191	tags=54%, list=24%, signal=71%
REACTOME_MEIOTIC_RECOMBINATION	REACTOME_MEIOTIC_RECOMBINATION	Details ...	76	0.457577	4.63825	0	0	0	3032	tags=63%, list=18%, signal=76%						REACTOME_TRANSLATION	REACTOME_TRANSLATION	Details ...	156	-0.175965	-2.59791	0	0.00226171	0.038	9036	tags=70%, list=52%, signal=146%
REACTOME_RNA_POL_I_TRANSCRIPTION	REACTOME_RNA_POL_I_TRANSCRIPTION	Details ...	83	0.39526	4.24914	0	0	0	3186	tags=58%, list=18%, signal=71%						NABA_ECM_GLYCOPROTEINS	NABA_ECM_GLYCOPROTEINS	Details ...	124	-0.20313	-2.59317	0	0.00206335	0.039	3613	tags=41%, list=21%, signal=52%
REACTOME_MEIOSIS	REACTOME_MEIOSIS	Details ...	99	0.36141	4.20532	0	0	0	3032	tags=54%, list=18%, signal=65%						REACTOME_SRP_DEPENDENT_COTRANSLATIONAL_PROTEIN_TARGETING_TO_MEMBRANE	REACTOME_SRP_DEPENDENT_COTRANSLATIONAL_PROTEIN_TARGETING_TO_MEMBRANE	Details ...	118	-0.205878	-2.59115	0	0.00190207	0.04	9036	tags=73%, list=52%, signal=152%
REACTOME_MITOTIC_PROMETAPHASE	REACTOME_MITOTIC_PROMETAPHASE	Details ...	80	0.380213	4.04453	0	0	0	6832	tags=78%, list=40%, signal=128%						KEGG_ECM_RECEPTOR_INTERACTION	KEGG_ECM_RECEPTOR_INTERACTION	Details ...	63	-0.266585	-2.4961	0	0.00368287	0.082	3356	tags=46%, list=19%, signal=57%
REACTOME_DEPOSITION_OF_NEW_CENPA_CONTAINING_NUCLEOSOMES_AT_THE_CENTROMERE	REACTOME_DEPOSITION_OF_NEW_CENPA_CONTAINING_NUCLEOSOMES_AT_THE_CENTROMERE	Details ...	60	0.430841	3.8428	0	0	0	3514	tags=63%, list=20%, signal=79%						NABA_ECM_REGULATORS	NABA_ECM_REGULATORS	Details ...	144	-0.169937	-2.40582	0	0.00667582	0.155	2123	tags=29%, list=12%, signal=33%
REACTOME_CHROMOSOME_MAINTENANCE	REACTOME_CHROMOSOME_MAINTENANCE	Details ...	109	0.316452	3.82066	0	0	0	4698	tags=59%, list=27%, signal=80%						REACTOME_COLLAGEN_FORMATION	REACTOME_COLLAGEN_FORMATION	Details ...	50	-0.28239	-2.35775	0	0.00851042	0.207	4454	tags=54%, list=26%, signal=73%
REACTOME_TELOMERE_MAINTENANCE	REACTOME_TELOMERE_MAINTENANCE	Details ...	72	0.381128	3.80966	0	0	0	3032	tags=56%, list=18%, signal=67%						NABA_MATRISOME_ASSOCIATED	NABA_MATRISOME_ASSOCIATED	Details ...	381	-0.103604	-2.32899	0	0.00966952	0.246	2009	tags=22%, list=12%, signal=24%
REACTOME_RNA_POL_I_RNA_POL_III_AND_MITOCHONDRIAL_TRANSCRIPTION	REACTOME_RNA_POL_I_RNA_POL_III_AND_MITOCHONDRIAL_TRANSCRIPTION	Details ...	114	0.29065	3.49541	0	0	0	3186	tags=47%, list=18%, signal=58%						NABA_COLLAGENS	NABA_COLLAGENS	Details ...	36	-0.326922	-2.29527	0.00209205	0.0112033	0.293	4431	tags=58%, list=26%, signal=78%
REACTOME_G1_S_TRANSITION	REACTOME_G1_S_TRANSITION	Details ...	106	0.290178	3.45442	0	0	0	5921	tags=63%, list=34%, signal=96%						REACTOME_GENERIC_TRANSCRIPTION_PATHWAY	REACTOME_GENERIC_TRANSCRIPTION_PATHWAY	Details ...	315	-0.110595	-2.22888	0	0.0173085	0.442	13009	tags=86%, list=75%, signal=346%
REACTOME_PACKAGING_OF_TELOMERE_ENDS	REACTOME_PACKAGING_OF_TELOMERE_ENDS	Details ...	46	0.433834	3.42201	0	0	0	3032	tags=61%, list=18%, signal=74%						KEGG_DILATED_CARDIOMYOPATHY	KEGG_DILATED_CARDIOMYOPATHY	Details ...	59	-0.243715	-2.19353	0	0.0207786	0.52	1949	tags=36%, list=11%, signal=40%
REACTOME_M_G1_TRANSITION	REACTOME_M_G1_TRANSITION	Details ...	76	0.330744	3.38928	0	0	0	5888	tags=67%, list=34%, signal=101%						REACTOME_EXTRACELLULAR_MATRIX_ORGANIZATION	REACTOME_EXTRACELLULAR_MATRIX_ORGANIZATION	Details ...	66	-0.227298	-2.1339	0.00186916	0.0286224	0.66	4976	tags=52%, list=29%, signal=72%
REACTOME_HEMOSTASIS	REACTOME_HEMOSTASIS	Details ...	331	0.162406	3.35607	0	0	0	5115	tags=46%, list=30%, signal=64%						REACTOME_INFLUENZA_LIFE_CYCLE	REACTOME_INFLUENZA_LIFE_CYCLE	Details ...	142	-0.148578	-2.05251	0.00561798	0.0445048	0.833	4864	tags=43%, list=28%, signal=59%
REACTOME_DNA_STRAND_ELONGATION	REACTOME_DNA_STRAND_ELONGATION	Details ...	30	0.511492	3.34626	0	0	0	5560	tags=83%, list=32%, signal=123%						PID_INTEGRIN3_PATHWAY	PID_INTEGRIN3_PATHWAY	Details ...	37	-0.278524	-2.04752	0.00382409	0.0436292	0.841	3129	tags=46%, list=18%, signal=56%
PID_RAC1_PATHWAY	PID_RAC1_PATHWAY	Details ...	47	0.410707	3.32979	0	0	0	5773	tags=74%, list=34%, signal=112%						KEGG_DRUG_METABOLISM_CYTOCHROME_P450	KEGG_DRUG_METABOLISM_CYTOCHROME_P450	Details ...	26	-0.330463	-2.0223	0.00398406	0.0478615	0.879	7570	tags=77%, list=44%, signal=137%
REACTOME_CELL_CYCLE_CHECKPOINTS	REACTOME_CELL_CYCLE_CHECKPOINTS	Details ...	110	0.269041	3.29251	0	0	0	5888	tags=61%, list=34%, signal=92%						REACTOME_ACTIVATION_OF_THE_MRNA_UPON_BINDING_OF_THE_CAP_BINDING_COMPLEX_AND_EIFS_AND_SUBSEQUENT_BINDING_TO_43S	REACTOME_ACTIVATION_OF_THE_MRNA_UPON_BINDING_OF_THE_CAP_BINDING_COMPLEX_AND_EIFS_AND_SUBSEQUENT_BINDING_TO_43S	Details ...	60	-0.21634	-1.96814	0.00835073	0.0628426	0.945	6912	tags=62%, list=40%, signal=103%
REACTOME_ACTIVATION_OF_THE_PRE_REPLICATIVE_COMPLEX	REACTOME_ACTIVATION_OF_THE_PRE_REPLICATIVE_COMPLEX	Details ...	29	0.505705	3.28407	0	0	0	5560	tags=83%, list=32%, signal=122%						PID_SYNDECAN_1_PATHWAY	PID_SYNDECAN_1_PATHWAY	Details ...	42	-0.259528	-1.96521	0.00744879	0.0612905	0.947	4976	tags=55%, list=29%, signal=77%
REACTOME_MEIOTIC_SYNAPSIS	REACTOME_MEIOTIC_SYNAPSIS	Details ...	64	0.344643	3.18449	0	0	0	7275	tags=77%, list=42%, signal=132%						KEGG_NICOTINATE_AND_NICOTINAMIDE_METABOLISM	KEGG_NICOTINATE_AND_NICOTINAMIDE_METABOLISM	Details ...	18	-0.370395	-1.88416	0.00776699	0.0944701	0.993	6070	tags=72%, list=35%, signal=111%
REACTOME_MITOTIC_G1_G1_S_PHASES	REACTOME_MITOTIC_G1_G1_S_PHASES	Details ...	130	0.242764	3.17875	0	0	0	5921	tags=58%, list=34%, signal=88%						REACTOME_FORMATION_OF_FIBRIN_CLOT_CLOTTING_CASCADE	REACTOME_FORMATION_OF_FIBRIN_CLOT_CLOTTING_CASCADE	Details ...	16	-0.380043	-1.86859	0.0158416	0.0989566	0.996	3151	tags=56%, list=18%, signal=69%
REACTOME_ADAPTIVE_IMMUNE_SYSTEM	REACTOME_ADAPTIVE_IMMUNE_SYSTEM	Details ...	421	0.135032	3.17703	0	0	0	6979	tags=54%, list=41%, signal=88%						KEGG_HYPERTROPHIC_CARDIOMYOPATHY_HCM	KEGG_HYPERTROPHIC_CARDIOMYOPATHY_HCM	Details ...	57	-0.207777	-1.83951	0.00389105	0.111758	0.997	1874	tags=32%, list=11%, signal=35%
REACTOME_S_PHASE	REACTOME_S_PHASE	Details ...	105	0.261709	3.12561	0	0	0	6512	tags=64%, list=38%, signal=102%						PID_WNT_SIGNALING_PATHWAY	PID_WNT_SIGNALING_PATHWAY	Details ...	21	-0.329191	-1.81812	0.0141129	0.120785	0.998	7464	tags=76%, list=43%, signal=134%
KEGG_OOCYTE_MEIOSIS	KEGG_OOCYTE_MEIOSIS	Details ...	94	0.278338	3.09072	0	0	0	3478	tags=48%, list=20%, signal=60%						REACTOME_FORMATION_OF_THE_TERNARY_COMPLEX_AND_SUBSEQUENTLY_THE_43S_COMPLEX	REACTOME_FORMATION_OF_THE_TERNARY_COMPLEX_AND_SUBSEQUENTLY_THE_43S_COMPLEX	Details ...	52	-0.214954	-1.79043	0.0117188	0.135066	1	6912	tags=62%, list=40%, signal=102%
REACTOME_ACTIVATION_OF_ATR_IN_RESPONSE_TO_REPLICATION_STRESS	REACTOME_ACTIVATION_OF_ATR_IN_RESPONSE_TO_REPLICATION_STRESS	Details ...	35	0.44961	3.0776	0	0	0	5560	tags=77%, list=32%, signal=114%						PID_INTEGRIN5_PATHWAY	PID_INTEGRIN5_PATHWAY	Details ...	15	-0.374442	-1.76595	0.0208333	0.149482	1	447	tags=40%, list=3%, signal=41%
REACTOME_G2_M_CHECKPOINTS	REACTOME_G2_M_CHECKPOINTS	Details ...	41	0.410749	3.07089	0	0	0	5126	tags=71%, list=30%, signal=100%						PID_ALK1_PATHWAY	PID_ALK1_PATHWAY	Details ...	24	-0.295316	-1.73629	0.0299401	0.168394	1	3535	tags=50%, list=21%, signal=63%
REACTOME_PREFOLDIN_MEDIATED_TRANSFER_OF_SUBSTRATE_TO_CCT_TRIC	REACTOME_PREFOLDIN_MEDIATED_TRANSFER_OF_SUBSTRATE_TO_CCT_TRIC	Details ...	24	0.523983	3.06107	0	4.79e-05	0.001	5342	tags=83%, list=31%, signal=121%						REACTOME_TRANSPORT_OF_INORGANIC_CATIONS_ANIONS_AND_AMINO_ACIDS_OLIGOPEPTIDES	REACTOME_TRANSPORT_OF_INORGANIC_CATIONS_ANIONS_AND_AMINO_ACIDS_OLIGOPEPTIDES	Details ...	52	-0.201326	-1.72579	0.0238095	0.172275	1	2507	tags=35%, list=15%, signal=40%
REACTOME_SYNTHESIS_OF_DNA	REACTOME_SYNTHESIS_OF_DNA	Details ...	89	0.277644	3.05299	0	4.64e-05	0.001	5888	tags=62%, list=34%, signal=93%						REACTOME_MRNA_3_END_PROCESSING	REACTOME_MRNA_3_END_PROCESSING	Details ...	33	-0.241714	-1.68982	0.0237154	0.200568	1	13075	tags=100%, list=76%, signal=414%
REACTOME_HOST_INTERACTIONS_OF_HIV_FACTORS	REACTOME_HOST_INTERACTIONS_OF_HIV_FACTORS	Details ...	113	0.237235	2.97191	0	9.03e-05	0.002	7527	tags=67%, list=44%, signal=119%						KEGG_ARRHYTHMOGENIC_RIGHT_VENTRICULAR_CARDIOMYOPATHY_ARVC	KEGG_ARRHYTHMOGENIC_RIGHT_VENTRICULAR_CARDIOMYOPATHY_ARVC	Details ...	53	-0.193013	-1.65058	0.0412574	0.235628	1	1237	tags=26%, list=7%, signal=28%
REACTOME_FACTORS_INVOLVED_IN_MEGAKARYOCYTE_DEVELOPMENT_AND_PLATELET_PRODUCTION	REACTOME_FACTORS_INVOLVED_IN_MEGAKARYOCYTE_DEVELOPMENT_AND_PLATELET_PRODUCTION	Details ...	98	0.252651	2.90158	0	0.000178	0.004	4110	tags=49%, list=24%, signal=64%						REACTOME_CLASS_A1_RHODOPSIN_LIKE_RECEPTORS	REACTOME_CLASS_A1_RHODOPSIN_LIKE_RECEPTORS	Details ...	93	-0.144999	-1.64208	0.033543	0.238785	1	2148	tags=27%, list=12%, signal=31%
REACTOME_INTERFERON_ALPHA_BETA_SIGNALING	REACTOME_INTERFERON_ALPHA_BETA_SIGNALING	Details ...	44	0.368567	2.8435	0	0.000218	0.005	4238	tags=61%, list=25%, signal=81%						REACTOME_GPCR_DOWNSTREAM_SIGNALING	REACTOME_GPCR_DOWNSTREAM_SIGNALING	Details ...	224	-0.0944981	-1.63382	0.0298507	0.241376	1	2317	tags=23%, list=13%, signal=26%
REACTOME_INTERFERON_SIGNALING	REACTOME_INTERFERON_SIGNALING	Details ...	123	0.214647	2.84332	0	0.000212	0.005	4452	tags=47%, list=26%, signal=63%						PID_INTEGRIN_CS_PATHWAY	PID_INTEGRIN_CS_PATHWAY	Details ...	20	-0.298928	-1.61715	0.0432099	0.254122	1	887	tags=35%, list=5%, signal=37%
PID_CDC42_PATHWAY	PID_CDC42_PATHWAY	Details ...	66	0.304808	2.84059	0	0.000247	0.006	5210	tags=61%, list=30%, signal=87%						PID_RHOA_REG_PATHWAY	PID_RHOA_REG_PATHWAY	Details ...	39	-0.221807	-1.6109	0.0471513	0.254552	1	2815	tags=38%, list=16%, signal=46%
REACTOME_HIV_INFECTION	REACTOME_HIV_INFECTION	Details ...	179	0.181761	2.82316	0	0.000281	0.007	9510	tags=73%, list=55%, signal=162%						REACTOME_POTASSIUM_CHANNELS	REACTOME_POTASSIUM_CHANNELS	Details ...	43	-0.205756	-1.58117	0.0508806	0.285742	1	2876	tags=37%, list=17%, signal=45%
KEGG_PARKINSONS_DISEASE	KEGG_PARKINSONS_DISEASE	Details ...	101	0.238257	2.80662	0	0.000354	0.009	10419	tags=84%, list=60%, signal=212%						KEGG_HEMATOPOIETIC_CELL_LINEAGE	KEGG_HEMATOPOIETIC_CELL_LINEAGE	Details ...	41	-0.20338	-1.55635	0.0468432	0.312245	1	4490	tags=46%, list=26%, signal=63%
REACTOME_CYTOKINE_SIGNALING_IN_IMMUNE_SYSTEM	REACTOME_CYTOKINE_SIGNALING_IN_IMMUNE_SYSTEM	Details ...	211	0.165941	2.78649	0	0.000383	0.01	6076	tags=52%, list=35%, signal=79%						PID_AVB3_INTEGRIN_PATHWAY	PID_AVB3_INTEGRIN_PATHWAY	Details ...	68	-0.158605	-1.5426	0.055666	0.323647	1	3107	tags=34%, list=18%, signal=41%
KEGG_PATHOGENIC_ESCHERICHIA_COLI_INFECTION	KEGG_PATHOGENIC_ESCHERICHIA_COLI_INFECTION	Details ...	47	0.337047	2.76902	0	0.00041	0.011	3006	tags=51%, list=17%, signal=62%						KEGG_METABOLISM_OF_XENOBIOTICS_BY_CYTOCHROME_P450	KEGG_METABOLISM_OF_XENOBIOTICS_BY_CYTOCHROME_P450	Details ...	26	-0.253424	-1.54074	0.0610687	0.318333	1	7570	tags=69%, list=44%, signal=123%
KEGG_DNA_REPLICATION	KEGG_DNA_REPLICATION	Details ...	35	0.388959	2.71869	0	0.000543	0.015	5126	tags=69%, list=30%, signal=97%						REACTOME_STRIATED_MUSCLE_CONTRACTION	REACTOME_STRIATED_MUSCLE_CONTRACTION	Details ...	18	-0.303304	-1.53697	0.0590631	0.315946	1	4353	tags=56%, list=25%, signal=74%
REACTOME_TCA_CYCLE_AND_RESPIRATORY_ELECTRON_TRANSPORT	REACTOME_TCA_CYCLE_AND_RESPIRATORY_ELECTRON_TRANSPORT	Details ...	113	0.219726	2.71408	0	0.000673	0.019	10419	tags=82%, list=60%, signal=207%						KEGG_COMPLEMENT_AND_COAGULATION_CASCADES	KEGG_COMPLEMENT_AND_COAGULATION_CASCADES	Details ...	40	-0.203153	-1.53638	0.0601942	0.30963	1	3401	tags=40%, list=20%, signal=50%
REACTOME_APOPTOSIS	REACTOME_APOPTOSIS	Details ...	130	0.20594	2.69164	0	0.000692	0.02	5888	tags=55%, list=34%, signal=82%						REACTOME_METABOLISM_OF_MRNA	REACTOME_METABOLISM_OF_MRNA	Details ...	217	-0.0851952	-1.47646	0.077381	0.394371	1	14512	tags=93%, list=84%, signal=580%
KEGG_CELL_CYCLE	KEGG_CELL_CYCLE	Details ...	120	0.211968	2.6736	0	0.000745	0.022	3408	tags=41%, list=20%, signal=51%						KEGG_FOCAL_ADHESION	KEGG_FOCAL_ADHESION	Details ...	168	-0.096181	-1.45354	0.0662879	0.425587	1	924	tags=15%, list=5%, signal=16%
REACTOME_RESPIRATORY_ELECTRON_TRANSPORT_ATP_SYNTHESIS_BY_CHEMIOSMOTIC_COUPLING_AND_HEAT_PRODUCTION_BY_UNCOUPLING_PROTEINS_	REACTOME_RESPIRATORY_ELECTRON_TRANSPORT_ATP_SYNTHESIS_BY_CHEMIOSMOTIC_COUPLING_AND_HEAT_PRODUCTION_BY_UNCOUPLING_PROTEINS_	Details ...	78	0.255406	2.66787	0	0.000762	0.023	10419	tags=86%, list=60%, signal=216%						KEGG_CALCIUM_SIGNALING_PATHWAY	KEGG_CALCIUM_SIGNALING_PATHWAY	Details ...	112	-0.11673	-1.44813	0.0783133	0.42636	1	2772	tags=28%, list=16%, signal=33%
REACTOME_ASSEMBLY_OF_THE_PRE_REPLICATIVE_COMPLEX	REACTOME_ASSEMBLY_OF_THE_PRE_REPLICATIVE_COMPLEX	Details ...	62	0.288763	2.60602	0	0.00122804	0.038	6158	tags=65%, list=36%, signal=100%						REACTOME_GPCR_LIGAND_BINDING	REACTOME_GPCR_LIGAND_BINDING	Details ...	136	-0.107022	-1.43319	0.0878661	0.444649	1	2986	tags=28%, list=17%, signal=34%
REACTOME_E2F_MEDIATED_REGULATION_OF_DNA_REPLICATION	REACTOME_E2F_MEDIATED_REGULATION_OF_DNA_REPLICATION	Details ...	34	0.373128	2.60276	0	0.00126566	0.04	4225	tags=62%, list=25%, signal=82%						REACTOME_G_ALPHA_S_SIGNALLING_EVENTS	REACTOME_G_ALPHA_S_SIGNALLING_EVENTS	Details ...	54	-0.166652	-1.42254	0.105578	0.454639	1	2563	tags=31%, list=15%, signal=37%
REACTOME_PROTEIN_FOLDING	REACTOME_PROTEIN_FOLDING	Details ...	48	0.311318	2.60218	0	0.00123983	0.04	5419	tags=63%, list=31%, signal=91%						PID_ARF6_TRAFFICKING_PATHWAY	PID_ARF6_TRAFFICKING_PATHWAY	Details ...	42	-0.18558	-1.40918	0.0995935	0.470956	1	2965	tags=36%, list=17%, signal=43%
BIOCARTA_RHO_PATHWAY	BIOCARTA_RHO_PATHWAY	Details ...	30	0.402168	2.59782	0	0.00121504	0.04	5143	tags=70%, list=30%, signal=100%						KEGG_PPAR_SIGNALING_PATHWAY	KEGG_PPAR_SIGNALING_PATHWAY	Details ...	46	-0.174175	-1.40616	0.107724	0.467471	1	8620	tags=67%, list=50%, signal=134%
REACTOME_CELL_CELL_COMMUNICATION	REACTOME_CELL_CELL_COMMUNICATION	Details ...	83	0.241108	2.58955	0	0.00130805	0.044	6037	tags=59%, list=35%, signal=90%						KEGG_TYROSINE_METABOLISM	KEGG_TYROSINE_METABOLISM	Details ...	27	-0.222289	-1.38999	0.10625	0.489934	1	10855	tags=85%, list=63%, signal=230%
PID_NFAT_3PATHWAY	PID_NFAT_3PATHWAY	Details ...	48	0.317593	2.58075	0	0.00131201	0.045	8183	tags=79%, list=47%, signal=150%						BIOCARTA_NO1_PATHWAY	BIOCARTA_NO1_PATHWAY	Details ...	24	-0.239927	-1.38591	0.0994152	0.488693	1	5924	tags=58%, list=34%, signal=89%
REACTOME_DOWNSTREAM_SIGNALING_EVENTS_OF_B_CELL_RECEPTOR_BCR	REACTOME_DOWNSTREAM_SIGNALING_EVENTS_OF_B_CELL_RECEPTOR_BCR	Details ...	89	0.231581	2.57749	0	0.00137409	0.048	11905	tags=92%, list=69%, signal=297%						REACTOME_VOLTAGE_GATED_POTASSIUM_CHANNELS	REACTOME_VOLTAGE_GATED_POTASSIUM_CHANNELS	Details ...	17	-0.281197	-1.37989	0.119342	0.491488	1	1242	tags=35%, list=7%, signal=38%
REACTOME_CLASS_I_MHC_MEDIATED_ANTIGEN_PROCESSING_PRESENTATION	REACTOME_CLASS_I_MHC_MEDIATED_ANTIGEN_PROCESSING_PRESENTATION	Details ...	221	0.149433	2.56938	0	0.00149314	0.053	7671	tags=59%, list=45%, signal=105%						NABA_BASEMENT_MEMBRANES	NABA_BASEMENT_MEMBRANES	Details ...	33	-0.19783	-1.37401	0.100209	0.494041	1	4431	tags=45%, list=26%, signal=61%
REACTOME_ANTIGEN_PROCESSING_UBIQUITINATION_PROTEASOME_DEGRADATION	REACTOME_ANTIGEN_PROCESSING_UBIQUITINATION_PROTEASOME_DEGRADATION	Details ...	189	0.159682	2.5472	0	0.00179925	0.065	7671	tags=60%, list=45%, signal=108%						PID_INTEGRIN_A9B1_PATHWAY	PID_INTEGRIN_A9B1_PATHWAY	Details ...	20	-0.24887	-1.37064	0.12253	0.491734	1	887	tags=30%, list=5%, signal=32%
REACTOME_G1_S_SPECIFIC_TRANSCRIPTION	REACTOME_G1_S_SPECIFIC_TRANSCRIPTION	Details ...	18	0.489201	2.54212	0	0.00187429	0.068	4023	tags=72%, list=23%, signal=94%						PID_FRA_PATHWAY	PID_FRA_PATHWAY	Details ...	32	-0.200715	-1.36996	0.14561	0.484375	1	3549	tags=41%, list=21%, signal=51%
REACTOME_TRANSCRIPTION	REACTOME_TRANSCRIPTION	Details ...	195	0.155261	2.53889	0	0.00184141	0.068	3186	tags=34%, list=18%, signal=41%						REACTOME_NOTCH1_INTRACELLULAR_DOMAIN_REGULATES_TRANSCRIPTION	REACTOME_NOTCH1_INTRACELLULAR_DOMAIN_REGULATES_TRANSCRIPTION	Details ...	42	-0.175756	-1.36278	0.126482	0.489559	1	8057	tags=64%, list=47%, signal=120%
PID_THROMBIN_PAR1_PATHWAY	PID_THROMBIN_PAR1_PATHWAY	Details ...	34	0.367461	2.53176	0	0.00188841	0.071	7870	tags=82%, list=46%, signal=151%						REACTOME_NCAM1_INTERACTIONS	REACTOME_NCAM1_INTERACTIONS	Details ...	28	-0.21305	-1.36042	0.130879	0.485791	1	4336	tags=46%, list=25%, signal=62%
KEGG_OXIDATIVE_PHOSPHORYLATION	KEGG_OXIDATIVE_PHOSPHORYLATION	Details ...	104	0.213875	2.51224	0	0.00213902	0.078	10419	tags=82%, list=60%, signal=205%						KEGG_ARACHIDONIC_ACID_METABOLISM	KEGG_ARACHIDONIC_ACID_METABOLISM	Details ...	28	-0.212376	-1.35372	0.125241	0.490589	1	4963	tags=50%, list=29%, signal=70%
REACTOME_POST_CHAPERONIN_TUBULIN_FOLDING_PATHWAY	REACTOME_POST_CHAPERONIN_TUBULIN_FOLDING_PATHWAY	Details ...	15	0.521031	2.51161	0	0.00212909	0.079	3665	tags=73%, list=21%, signal=93%						REACTOME_PRE_NOTCH_PROCESSING_IN_GOLGI	REACTOME_PRE_NOTCH_PROCESSING_IN_GOLGI	Details ...	15	-0.29533	-1.3475	0.123552	0.49458	1	1809	tags=40%, list=10%, signal=45%
REACTOME_APC_C_CDH1_MEDIATED_DEGRADATION_OF_CDC20_AND_OTHER_APC_C_CDH1_TARGETED_PROTEINS_IN_LATE_MITOSIS_EARLY_G1	REACTOME_APC_C_CDH1_MEDIATED_DEGRADATION_OF_CDC20_AND_OTHER_APC_C_CDH1_TARGETED_PROTEINS_IN_LATE_MITOSIS_EARLY_G1	Details ...	63	0.275218	2.50626	0	0.00216743	0.082	10317	tags=87%, list=60%, signal=217%						REACTOME_CYTOCHROME_P450_ARRANGED_BY_SUBSTRATE_TYPE	REACTOME_CYTOCHROME_P450_ARRANGED_BY_SUBSTRATE_TYPE	Details ...	16	-0.279142	-1.34582	0.133333	0.489795	1	4888	tags=56%, list=28%, signal=78%
REACTOME_RESPIRATORY_ELECTRON_TRANSPORT	REACTOME_RESPIRATORY_ELECTRON_TRANSPORT	Details ...	63	0.26913	2.50177	0	0.00215704	0.083	10148	tags=86%, list=59%, signal=208%						PID_TAP63_PATHWAY	PID_TAP63_PATHWAY	Details ...	48	-0.161992	-1.34241	0.128788	0.488622	1	5833	tags=50%, list=34%, signal=75%
PID_PLK1_PATHWAY	PID_PLK1_PATHWAY	Details ...	42	0.323773	2.50059	0	0.00212281	0.083	5921	tags=67%, list=34%, signal=101%						BIOCARTA_P53HYPOXIA_PATHWAY	BIOCARTA_P53HYPOXIA_PATHWAY	Details ...	22	-0.241652	-1.33895	0.153846	0.487355	1	1325	tags=32%, list=8%, signal=34%
REACTOME_APC_C_CDC20_MEDIATED_DEGRADATION_OF_MITOTIC_PROTEINS	REACTOME_APC_C_CDC20_MEDIATED_DEGRADATION_OF_MITOTIC_PROTEINS	Details ...	64	0.261542	2.49564	0	0.00216101	0.086	10317	tags=86%, list=60%, signal=213%						REACTOME_G_ALPHA_I_SIGNALLING_EVENTS	REACTOME_G_ALPHA_I_SIGNALLING_EVENTS	Details ...	78	-0.129536	-1.33205	0.139535	0.492959	1	2860	tags=29%, list=17%, signal=35%
BIOCARTA_CDC42RAC_PATHWAY	BIOCARTA_CDC42RAC_PATHWAY	Details ...	16	0.514446	2.46939	0	0.00252721	0.102	5143	tags=81%, list=30%, signal=116%						KEGG_AXON_GUIDANCE	KEGG_AXON_GUIDANCE	Details ...	106	-0.109679	-1.32207	0.14313	0.505433	1	1699	tags=21%, list=10%, signal=23%
KEGG_REGULATION_OF_ACTIN_CYTOSKELETON	KEGG_REGULATION_OF_ACTIN_CYTOSKELETON	Details ...	166	0.161905	2.46826	0	0.00248892	0.102	6163	tags=52%, list=36%, signal=80%						KEGG_GALACTOSE_METABOLISM	KEGG_GALACTOSE_METABOLISM	Details ...	20	-0.237247	-1.30982	0.165992	0.52237	1	8841	tags=75%, list=51%, signal=154%
KEGG_PROTEASOME	KEGG_PROTEASOME	Details ...	41	0.334132	2.46682	0.00203252	0.00251968	0.105	11066	tags=98%, list=64%, signal=272%						REACTOME_RNA_POL_III_CHAIN_ELONGATION	REACTOME_RNA_POL_III_CHAIN_ELONGATION	Details ...	16	-0.264018	-1.28065	0.165657	0.575076	1	11610	tags=94%, list=67%, signal=287%
REACTOME_REGULATION_OF_MRNA_STABILITY_BY_PROTEINS_THAT_BIND_AU_RICH_ELEMENTS	REACTOME_REGULATION_OF_MRNA_STABILITY_BY_PROTEINS_THAT_BIND_AU_RICH_ELEMENTS	Details ...	80	0.239809	2.46558	0	0.00250532	0.106	10317	tags=84%, list=60%, signal=208%						KEGG_ARGININE_AND_PROLINE_METABOLISM	KEGG_ARGININE_AND_PROLINE_METABOLISM	Details ...	39	-0.170464	-1.2776	0.141372	0.573133	1	10325	tags=77%, list=60%, signal=191%
REACTOME_REGULATION_OF_MITOTIC_CELL_CYCLE	REACTOME_REGULATION_OF_MITOTIC_CELL_CYCLE	Details ...	76	0.244379	2.46379	0	0.00249177	0.107	10317	tags=84%, list=60%, signal=209%						PID_TCPTP_PATHWAY	PID_TCPTP_PATHWAY	Details ...	42	-0.170067	-1.27374	0.184959	0.573264	1	6924	tags=57%, list=40%, signal=95%
REACTOME_LAGGING_STRAND_SYNTHESIS	REACTOME_LAGGING_STRAND_SYNTHESIS	Details ...	19	0.464706	2.43655	0.00191205	0.00300241	0.129	4697	tags=74%, list=27%, signal=101%						REACTOME_MITOCHONDRIAL_TRNA_AMINOACYLATION	REACTOME_MITOCHONDRIAL_TRNA_AMINOACYLATION	Details ...	21	-0.229805	-1.2658	0.191806	0.582002	1	11636	tags=90%, list=68%, signal=278%
REACTOME_FORMATION_OF_TUBULIN_FOLDING_INTERMEDIATES_BY_CCT_TRIC	REACTOME_FORMATION_OF_TUBULIN_FOLDING_INTERMEDIATES_BY_CCT_TRIC	Details ...	18	0.480909	2.40835	0	0.0034282	0.144	5123	tags=78%, list=30%, signal=111%						REACTOME_NETRIN1_SIGNALING	REACTOME_NETRIN1_SIGNALING	Details ...	28	-0.202043	-1.24271	0.194932	0.624395	1	833	tags=25%, list=5%, signal=26%
REACTOME_REGULATION_OF_ORNITHINE_DECARBOXYLASE_ODC	REACTOME_REGULATION_OF_ORNITHINE_DECARBOXYLASE_ODC	Details ...	47	0.295619	2.40814	0	0.00338058	0.144	10317	tags=89%, list=60%, signal=222%						REACTOME_TRANSMEMBRANE_TRANSPORT_OF_SMALL_MOLECULES	REACTOME_TRANSMEMBRANE_TRANSPORT_OF_SMALL_MOLECULES	Details ...	257	-0.0669346	-1.24249	0.215094	0.616277	1	1949	tags=18%, list=11%, signal=20%
REACTOME_AUTODEGRADATION_OF_CDH1_BY_CDH1_APC_C	REACTOME_AUTODEGRADATION_OF_CDH1_BY_CDH1_APC_C	Details ...	56	0.270337	2.40212	0	0.00348126	0.15	9510	tags=82%, list=55%, signal=183%						PID_BMP_PATHWAY	PID_BMP_PATHWAY	Details ...	35	-0.177337	-1.23811	0.194444	0.617973	1	10244	tags=77%, list=59%, signal=190%
KEGG_HUNTINGTONS_DISEASE	KEGG_HUNTINGTONS_DISEASE	Details ...	153	0.167913	2.39827	0	0.00351628	0.152	11209	tags=82%, list=65%, signal=232%						REACTOME_PEPTIDE_LIGAND_BINDING_RECEPTORS	REACTOME_PEPTIDE_LIGAND_BINDING_RECEPTORS	Details ...	56	-0.138098	-1.23447	0.206544	0.617768	1	2860	tags=30%, list=17%, signal=36%
PID_AURORA_A_PATHWAY	PID_AURORA_A_PATHWAY	Details ...	30	0.368915	2.38417	0.00205339	0.00379578	0.168	5715	tags=70%, list=33%, signal=105%						REACTOME_RNA_POL_III_TRANSCRIPTION_TERMINATION	REACTOME_RNA_POL_III_TRANSCRIPTION_TERMINATION	Details ...	18	-0.235904	-1.22292	0.240918	0.63468	1	8385	tags=72%, list=49%, signal=141%
PID_ATR_PATHWAY	PID_ATR_PATHWAY	Details ...	38	0.320366	2.37012	0	0.00435381	0.193	2653	tags=47%, list=15%, signal=56%						REACTOME_METABOLISM_OF_RNA	REACTOME_METABOLISM_OF_RNA	Details ...	260	-0.0637289	-1.22236	0.205339	0.627519	1	15554	tags=97%, list=90%, signal=977%
KEGG_GRAFT_VERSUS_HOST_DISEASE	KEGG_GRAFT_VERSUS_HOST_DISEASE	Details ...	15	0.501413	2.36792	0	0.00439412	0.198	2854	tags=67%, list=17%, signal=80%						REACTOME_NRAGE_SIGNALS_DEATH_THROUGH_JNK	REACTOME_NRAGE_SIGNALS_DEATH_THROUGH_JNK	Details ...	37	-0.166147	-1.21981	0.207661	0.625194	1	2267	tags=30%, list=13%, signal=34%
REACTOME_SIGNALING_BY_THE_B_CELL_RECEPTOR_BCR	REACTOME_SIGNALING_BY_THE_B_CELL_RECEPTOR_BCR	Details ...	111	0.193163	2.36645	0	0.00439678	0.201	11905	tags=88%, list=69%, signal=284%						PID_P53_DOWNSTREAM_PATHWAY	PID_P53_DOWNSTREAM_PATHWAY	Details ...	121	-0.0954572	-1.21297	0.228407	0.632208	1	6200	tags=45%, list=36%, signal=71%
REACTOME_CROSS_PRESENTATION_OF_SOLUBLE_EXOGENOUS_ANTIGENS_ENDOSOMES	REACTOME_CROSS_PRESENTATION_OF_SOLUBLE_EXOGENOUS_ANTIGENS_ENDOSOMES	Details ...	43	0.308943	2.35804	0	0.00449516	0.209	10317	tags=91%, list=60%, signal=225%						PID_SMAD2_3NUCLEAR_PATHWAY	PID_SMAD2_3NUCLEAR_PATHWAY	Details ...	72	-0.122237	-1.20725	0.207739	0.637052	1	1254	tags=19%, list=7%, signal=21%
REACTOME_KINESINS	REACTOME_KINESINS	Details ...	19	0.448096	2.35388	0	0.00462832	0.217	4076	tags=68%, list=24%, signal=90%						REACTOME_IRON_UPTAKE_AND_TRANSPORT	REACTOME_IRON_UPTAKE_AND_TRANSPORT	Details ...	31	-0.179501	-1.19651	0.243191	0.654006	1	5807	tags=52%, list=34%, signal=78%
KEGG_TYPE_I_DIABETES_MELLITUS	KEGG_TYPE_I_DIABETES_MELLITUS	Details ...	20	0.434815	2.34179	0.00200401	0.00498629	0.235	2854	tags=60%, list=17%, signal=72%						REACTOME_CELL_DEATH_SIGNALLING_VIA_NRAGE_NRIF_AND_NADE	REACTOME_CELL_DEATH_SIGNALLING_VIA_NRAGE_NRIF_AND_NADE	Details ...	51	-0.143427	-1.19298	0.227273	0.653771	1	2267	tags=27%, list=13%, signal=32%
REACTOME_CYCLIN_A_B1_ASSOCIATED_EVENTS_DURING_G2_M_TRANSITION	REACTOME_CYCLIN_A_B1_ASSOCIATED_EVENTS_DURING_G2_M_TRANSITION	Details ...	15	0.495547	2.34067	0.00202429	0.00498279	0.236	2955	tags=67%, list=17%, signal=80%						REACTOME_RESPONSE_TO_ELEVATED_PLATELET_CYTOSOLIC_CA2_	REACTOME_RESPONSE_TO_ELEVATED_PLATELET_CYTOSOLIC_CA2_	Details ...	62	-0.12485	-1.17912	0.275362	0.677379	1	2860	tags=29%, list=17%, signal=35%
PID_NECTIN_PATHWAY	PID_NECTIN_PATHWAY	Details ...	26	0.383831	2.33072	0.00191205	0.00536413	0.255	8638	tags=88%, list=50%, signal=177%						BIOCARTA_RARRXR_PATHWAY	BIOCARTA_RARRXR_PATHWAY	Details ...	15	-0.249365	-1.17414	0.247582	0.680546	1	8344	tags=73%, list=48%, signal=142%
PID_ILK_PATHWAY	PID_ILK_PATHWAY	Details ...	43	0.298947	2.31277	0.00209644	0.00598394	0.284	4478	tags=56%, list=26%, signal=75%						KEGG_AMINOACYL_TRNA_BIOSYNTHESIS	KEGG_AMINOACYL_TRNA_BIOSYNTHESIS	Details ...	41	-0.155683	-1.16867	0.257545	0.685355	1	13295	tags=93%, list=77%, signal=405%
REACTOME_SIGNALING_BY_WNT	REACTOME_SIGNALING_BY_WNT	Details ...	61	0.248435	2.27532	0	0.00755432	0.345	11552	tags=92%, list=67%, signal=278%						KEGG_STARCH_AND_SUCROSE_METABOLISM	KEGG_STARCH_AND_SUCROSE_METABOLISM	Details ...	21	-0.211715	-1.1569	0.262425	0.704288	1	460	tags=24%, list=3%, signal=24%
PID_FANCONI_PATHWAY	PID_FANCONI_PATHWAY	Details ...	44	0.292615	2.27497	0	0.00748387	0.345	5935	tags=64%, list=34%, signal=97%						BIOCARTA_SPPA_PATHWAY	BIOCARTA_SPPA_PATHWAY	Details ...	17	-0.234508	-1.15201	0.265774	0.707677	1	11168	tags=88%, list=65%, signal=251%
REACTOME_CDT1_ASSOCIATION_WITH_THE_CDC6_ORC_ORIGIN_COMPLEX	REACTOME_CDT1_ASSOCIATION_WITH_THE_CDC6_ORC_ORIGIN_COMPLEX	Details ...	53	0.2642	2.2743	0.00192678	0.00743242	0.347	11066	tags=91%, list=64%, signal=252%						REACTOME_INTEGRIN_CELL_SURFACE_INTERACTIONS	REACTOME_INTEGRIN_CELL_SURFACE_INTERACTIONS	Details ...	62	-0.12796	-1.14934	0.269841	0.705664	1	1417	tags=21%, list=8%, signal=23%
REACTOME_VIF_MEDIATED_DEGRADATION_OF_APOBEC3G	REACTOME_VIF_MEDIATED_DEGRADATION_OF_APOBEC3G	Details ...	48	0.276967	2.25926	0.00207469	0.0080725	0.372	10317	tags=88%, list=60%, signal=217%						BIOCARTA_MTA3_PATHWAY	BIOCARTA_MTA3_PATHWAY	Details ...	16	-0.239076	-1.14694	0.280665	0.703435	1	1270	tags=31%, list=7%, signal=34%
BIOCARTA_MAPK_PATHWAY	BIOCARTA_MAPK_PATHWAY	Details ...	84	0.209395	2.25838	0.002	0.00808689	0.375	5024	tags=50%, list=29%, signal=70%						REACTOME_BIOLOGICAL_OXIDATIONS	REACTOME_BIOLOGICAL_OXIDATIONS	Details ...	65	-0.122259	-1.14609	0.287425	0.697615	1	8506	tags=62%, list=49%, signal=121%
KEGG_CHEMOKINE_SIGNALING_PATHWAY	KEGG_CHEMOKINE_SIGNALING_PATHWAY	Details ...	120	0.177029	2.25029	0.00197628	0.00849084	0.39	8170	tags=65%, list=47%, signal=123%						PID_UPA_UPAR_PATHWAY	PID_UPA_UPAR_PATHWAY	Details ...	31	-0.174702	-1.14296	0.268293	0.696829	1	887	tags=23%, list=5%, signal=24%
PID_AURORA_B_PATHWAY	PID_AURORA_B_PATHWAY	Details ...	37	0.311757	2.24273	0	0.00884816	0.41	3487	tags=51%, list=20%, signal=64%						REACTOME_RNA_POL_I_TRANSCRIPTION_INITIATION	REACTOME_RNA_POL_I_TRANSCRIPTION_INITIATION	Details ...	24	-0.19703	-1.1428	0.27381	0.689558	1	8816	tags=71%, list=51%, signal=145%
PID_FAK_PATHWAY	PID_FAK_PATHWAY	Details ...	55	0.253647	2.23671	0	0.00913411	0.428	8174	tags=73%, list=47%, signal=138%						KEGG_TASTE_TRANSDUCTION	KEGG_TASTE_TRANSDUCTION	Details ...	19	-0.219914	-1.14161	0.283495	0.684762	1	3471	tags=42%, list=20%, signal=53%
KEGG_LEUKOCYTE_TRANSENDOTHELIAL_MIGRATION	KEGG_LEUKOCYTE_TRANSENDOTHELIAL_MIGRATION	Details ...	82	0.210748	2.23231	0	0.00926151	0.431	7522	tags=65%, list=44%, signal=114%						ST_WNT_CA2_CYCLIC_GMP_PATHWAY	ST_WNT_CA2_CYCLIC_GMP_PATHWAY	Details ...	15	-0.244912	-1.13994	0.307851	0.681274	1	2677	tags=40%, list=16%, signal=47%
REACTOME_ORC1_REMOVAL_FROM_CHROMATIN	REACTOME_ORC1_REMOVAL_FROM_CHROMATIN	Details ...	64	0.23817	2.22622	0	0.00949995	0.443	10449	tags=84%, list=61%, signal=214%						PID_HIF1_TFPATHWAY	PID_HIF1_TFPATHWAY	Details ...	56	-0.127388	-1.13797	0.296443	0.678392	1	7044	tags=54%, list=41%, signal=90%
PID_ECADHERIN_NASCENT_AJ_PATHWAY	PID_ECADHERIN_NASCENT_AJ_PATHWAY	Details ...	38	0.307042	2.22136	0.00196464	0.00973609	0.452	7870	tags=76%, list=46%, signal=140%						REACTOME_PEROXISOMAL_LIPID_METABOLISM	REACTOME_PEROXISOMAL_LIPID_METABOLISM	Details ...	19	-0.210257	-1.12898	0.311715	0.691193	1	5451	tags=53%, list=32%, signal=77%
REACTOME_DNA_REPAIR	REACTOME_DNA_REPAIR	Details ...	101	0.185073	2.21307	0.0041841	0.0102386	0.473	9624	tags=74%, list=56%, signal=167%						KEGG_BASAL_CELL_CARCINOMA	KEGG_BASAL_CELL_CARCINOMA	Details ...	42	-0.145755	-1.12581	0.280488	0.690837	1	10624	tags=76%, list=62%, signal=198%
REACTOME_APOPTOTIC_EXECUTION_PHASE	REACTOME_APOPTOTIC_EXECUTION_PHASE	Details ...	45	0.281738	2.21166	0.00198413	0.0101805	0.475	3964	tags=51%, list=23%, signal=66%						PID_NETRIN_PATHWAY	PID_NETRIN_PATHWAY	Details ...	28	-0.174	-1.12313	0.284861	0.689832	1	3777	tags=39%, list=22%, signal=50%
BIOCARTA_FAS_PATHWAY	BIOCARTA_FAS_PATHWAY	Details ...	29	0.351487	2.20505	0	0.0104225	0.487	5242	tags=66%, list=30%, signal=94%						REACTOME_BRANCHED_CHAIN_AMINO_ACID_CATABOLISM	REACTOME_BRANCHED_CHAIN_AMINO_ACID_CATABOLISM	Details ...	17	-0.221195	-1.11993	0.28327	0.689843	1	9370	tags=76%, list=54%, signal=167%
REACTOME_SIGNALLING_BY_NGF	REACTOME_SIGNALLING_BY_NGF	Details ...	189	0.135458	2.19495	0.00402414	0.0111688	0.51	8175	tags=61%, list=47%, signal=115%						KEGG_STEROID_HORMONE_BIOSYNTHESIS	KEGG_STEROID_HORMONE_BIOSYNTHESIS	Details ...	17	-0.228706	-1.11121	0.300191	0.702374	1	1132	tags=29%, list=7%, signal=31%
KEGG_ENDOCYTOSIS	KEGG_ENDOCYTOSIS	Details ...	152	0.152506	2.18897	0	0.0114787	0.528	7937	tags=61%, list=46%, signal=112%						KEGG_CARDIAC_MUSCLE_CONTRACTION	KEGG_CARDIAC_MUSCLE_CONTRACTION	Details ...	44	-0.141662	-1.09908	0.31992	0.723256	1	1874	tags=25%, list=11%, signal=28%
BIOCARTA_AKT_PATHWAY	BIOCARTA_AKT_PATHWAY	Details ...	19	0.4189	2.18722	0	0.0114549	0.53	9113	tags=95%, list=53%, signal=201%						REACTOME_SYNTHESIS_OF_PIPS_AT_THE_PLASMA_MEMBRANE	REACTOME_SYNTHESIS_OF_PIPS_AT_THE_PLASMA_MEMBRANE	Details ...	24	-0.183244	-1.08847	0.347741	0.740643	1	12643	tags=92%, list=73%, signal=344%
BIOCARTA_MPR_PATHWAY	BIOCARTA_MPR_PATHWAY	Details ...	30	0.335386	2.16226	0.00391389	0.0133796	0.584	5143	tags=63%, list=30%, signal=90%						REACTOME_CELL_SURFACE_INTERACTIONS_AT_THE_VASCULAR_WALL	REACTOME_CELL_SURFACE_INTERACTIONS_AT_THE_VASCULAR_WALL	Details ...	61	-0.117777	-1.08591	0.334638	0.739349	1	1086	tags=18%, list=6%, signal=19%
REACTOME_NGF_SIGNALLING_VIA_TRKA_FROM_THE_PLASMA_MEMBRANE	REACTOME_NGF_SIGNALLING_VIA_TRKA_FROM_THE_PLASMA_MEMBRANE	Details ...	121	0.163331	2.13722	0.00392927	0.015538	0.647	8312	tags=64%, list=48%, signal=124%						NABA_PROTEOGLYCANS	NABA_PROTEOGLYCANS	Details ...	19	-0.205988	-1.0789	0.332696	0.748171	1	990	tags=26%, list=6%, signal=28%
PID_P73PATHWAY	PID_P73PATHWAY	Details ...	68	0.218454	2.13109	0	0.0159636	0.658	2838	tags=38%, list=16%, signal=46%						REACTOME_RNA_POL_III_TRANSCRIPTION_INITIATION_FROM_TYPE_2_PROMOTER	REACTOME_RNA_POL_III_TRANSCRIPTION_INITIATION_FROM_TYPE_2_PROMOTER	Details ...	22	-0.195503	-1.07872	0.354251	0.741403	1	8385	tags=68%, list=49%, signal=133%
KEGG_PROSTATE_CANCER	KEGG_PROSTATE_CANCER	Details ...	80	0.20389	2.13079	0	0.0158262	0.658	8133	tags=68%, list=47%, signal=127%						KEGG_TGF_BETA_SIGNALING_PATHWAY	KEGG_TGF_BETA_SIGNALING_PATHWAY	Details ...	73	-0.106176	-1.075	0.357873	0.742971	1	8329	tags=59%, list=48%, signal=114%
REACTOME_METABOLISM_OF_NON_CODING_RNA	REACTOME_METABOLISM_OF_NON_CODING_RNA	Details ...	46	0.266441	2.12771	0.00212766	0.0159655	0.668	7407	tags=70%, list=43%, signal=122%						BIOCARTA_NDKDYNAMIN_PATHWAY	BIOCARTA_NDKDYNAMIN_PATHWAY	Details ...	18	-0.203147	-1.0679	0.361396	0.752608	1	6077	tags=56%, list=35%, signal=86%
SIG_INSULIN_RECEPTOR_PATHWAY_IN_CARDIAC_MYOCYTES	SIG_INSULIN_RECEPTOR_PATHWAY_IN_CARDIAC_MYOCYTES	Details ...	47	0.264915	2.12262	0.00399202	0.0163039	0.677	10478	tags=87%, list=61%, signal=222%						BIOCARTA_ETS_PATHWAY	BIOCARTA_ETS_PATHWAY	Details ...	18	-0.209622	-1.06499	0.364892	0.752231	1	4051	tags=44%, list=24%, signal=58%
REACTOME_PI3K_EVENTS_IN_ERBB2_SIGNALING	REACTOME_PI3K_EVENTS_IN_ERBB2_SIGNALING	Details ...	40	0.277264	2.12009	0.00194932	0.0164071	0.681	11602	tags=95%, list=67%, signal=290%						PID_DNA_PK_PATHWAY	PID_DNA_PK_PATHWAY	Details ...	15	-0.223559	-1.058	0.368317	0.761335	1	9937	tags=80%, list=58%, signal=189%
REACTOME_DESTABILIZATION_OF_MRNA_BY_AUF1_HNRNP_D0	REACTOME_DESTABILIZATION_OF_MRNA_BY_AUF1_HNRNP_D0	Details ...	49	0.259075	2.11947	0.00208768	0.0162847	0.681	10317	tags=86%, list=60%, signal=213%						REACTOME_SIGNALING_BY_NOTCH1	REACTOME_SIGNALING_BY_NOTCH1	Details ...	61	-0.112606	-1.04772	0.40081	0.779001	1	10214	tags=70%, list=59%, signal=172%
REACTOME_ACTIVATION_OF_NF_KAPPAB_IN_B_CELLS	REACTOME_ACTIVATION_OF_NF_KAPPAB_IN_B_CELLS	Details ...	59	0.2325	2.10411	0.0019305	0.0176582	0.718	10317	tags=83%, list=60%, signal=206%						BIOCARTA_HDAC_PATHWAY	BIOCARTA_HDAC_PATHWAY	Details ...	23	-0.18119	-1.04092	0.383197	0.787672	1	5124	tags=48%, list=30%, signal=68%
REACTOME_MITOTIC_G2_G2_M_PHASES	REACTOME_MITOTIC_G2_G2_M_PHASES	Details ...	78	0.201038	2.09294	0.00407332	0.0187827	0.744	2957	tags=37%, list=17%, signal=45%						BIOCARTA_PGC1A_PATHWAY	BIOCARTA_PGC1A_PATHWAY	Details ...	20	-0.195279	-1.03569	0.388646	0.792939	1	4394	tags=45%, list=26%, signal=60%
REACTOME_SCF_BETA_TRCP_MEDIATED_DEGRADATION_OF_EMI1	REACTOME_SCF_BETA_TRCP_MEDIATED_DEGRADATION_OF_EMI1	Details ...	48	0.256076	2.09185	0.0040568	0.0187797	0.746	10317	tags=85%, list=60%, signal=212%						PID_EPHRINB_REV_PATHWAY	PID_EPHRINB_REV_PATHWAY	Details ...	22	-0.18428	-1.03431	0.404082	0.789388	1	4662	tags=45%, list=27%, signal=62%
REACTOME_PROCESSING_OF_CAPPED_INTRON_CONTAINING_PRE_MRNA	REACTOME_PROCESSING_OF_CAPPED_INTRON_CONTAINING_PRE_MRNA	Details ...	130	0.15799	2.09123	0.00392157	0.0186675	0.747	9624	tags=72%, list=56%, signal=161%						BIOCARTA_TNFR2_PATHWAY	BIOCARTA_TNFR2_PATHWAY	Details ...	17	-0.206966	-1.03016	0.399602	0.792205	1	4547	tags=47%, list=26%, signal=64%
REACTOME_CDK_MEDIATED_PHOSPHORYLATION_AND_REMOVAL_OF_CDC6	REACTOME_CDK_MEDIATED_PHOSPHORYLATION_AND_REMOVAL_OF_CDC6	Details ...	45	0.269542	2.08656	0.004	0.0191779	0.76	11066	tags=91%, list=64%, signal=254%						REACTOME_INWARDLY_RECTIFYING_K_CHANNELS	REACTOME_INWARDLY_RECTIFYING_K_CHANNELS	Details ...	17	-0.204457	-1.02529	0.396484	0.796415	1	2563	tags=35%, list=15%, signal=41%
PID_RHOA_PATHWAY	PID_RHOA_PATHWAY	Details ...	41	0.275964	2.08486	0.00202429	0.0191699	0.762	2820	tags=44%, list=16%, signal=52%						REACTOME_MYOGENESIS	REACTOME_MYOGENESIS	Details ...	25	-0.169976	-1.01217	0.431452	0.820111	1	7415	tags=60%, list=43%, signal=105%
KEGG_PROGESTERONE_MEDIATED_OOCYTE_MATURATION	KEGG_PROGESTERONE_MEDIATED_OOCYTE_MATURATION	Details ...	74	0.205946	2.08332	0.00200401	0.0193203	0.767	8341	tags=69%, list=48%, signal=133%						REACTOME_YAP1_AND_WWTR1_TAZ_STIMULATED_GENE_EXPRESSION	REACTOME_YAP1_AND_WWTR1_TAZ_STIMULATED_GENE_EXPRESSION	Details ...	21	-0.183337	-1.00522	0.42887	0.829452	1	5051	tags=48%, list=29%, signal=67%
KEGG_MAPK_SIGNALING_PATHWAY	KEGG_MAPK_SIGNALING_PATHWAY	Details ...	202	0.126703	2.07402	0.00194932	0.0202392	0.783	3386	tags=32%, list=20%, signal=40%						PID_GLYPICAN_1PATHWAY	PID_GLYPICAN_1PATHWAY	Details ...	20	-0.188281	-1.0031	0.444008	0.827276	1	5376	tags=50%, list=31%, signal=73%
REACTOME_ER_PHAGOSOME_PATHWAY	REACTOME_ER_PHAGOSOME_PATHWAY	Details ...	57	0.2357	2.06039	0.00427351	0.021832	0.808	11066	tags=88%, list=64%, signal=244%						REACTOME_METAL_ION_SLC_TRANSPORTERS	REACTOME_METAL_ION_SLC_TRANSPORTERS	Details ...	16	-0.208448	-1.00282	0.443089	0.820965	1	6105	tags=56%, list=35%, signal=87%
PID_BARD1_PATHWAY	PID_BARD1_PATHWAY	Details ...	29	0.31344	2.04451	0.00385357	0.0239775	0.847	7679	tags=76%, list=45%, signal=137%						REACTOME_SLC_MEDIATED_TRANSMEMBRANE_TRANSPORT	REACTOME_SLC_MEDIATED_TRANSMEMBRANE_TRANSPORT	Details ...	145	-0.0737462	-1.00263	0.438224	0.814455	1	1593	tags=17%, list=9%, signal=18%
PID_ERBB1_DOWNSTREAM_PATHWAY	PID_ERBB1_DOWNSTREAM_PATHWAY	Details ...	102	0.171552	2.03435	0	0.0251764	0.863	10575	tags=78%, list=61%, signal=202%						REACTOME_COMPLEMENT_CASCADE	REACTOME_COMPLEMENT_CASCADE	Details ...	15	-0.221488	-1.00179	0.421687	0.809753	1	4229	tags=47%, list=25%, signal=62%
REACTOME_EGFR_DOWNREGULATION	REACTOME_EGFR_DOWNREGULATION	Details ...	23	0.355654	2.02743	0.00189036	0.0259273	0.876	2869	tags=52%, list=17%, signal=63%						REACTOME_MRNA_CAPPING	REACTOME_MRNA_CAPPING	Details ...	28	-0.159453	-1.00045	0.447106	0.806386	1	8335	tags=64%, list=48%, signal=124%
REACTOME_CELL_JUNCTION_ORGANIZATION	REACTOME_CELL_JUNCTION_ORGANIZATION	Details ...	51	0.238526	2.02707	0.00614754	0.025764	0.877	6037	tags=59%, list=35%, signal=90%						KEGG_GLUTATHIONE_METABOLISM	KEGG_GLUTATHIONE_METABOLISM	Details ...	41	-0.13337	-0.99716	0.442231	0.807417	1	6534	tags=51%, list=38%, signal=82%
REACTOME_AUTODEGRADATION_OF_THE_E3_UBIQUITIN_LIGASE_COP1	REACTOME_AUTODEGRADATION_OF_THE_E3_UBIQUITIN_LIGASE_COP1	Details ...	46	0.249698	2.02461	0.00617284	0.0259907	0.882	11066	tags=89%, list=64%, signal=248%						REACTOME_ION_TRANSPORT_BY_P_TYPE_ATPASES	REACTOME_ION_TRANSPORT_BY_P_TYPE_ATPASES	Details ...	23	-0.179077	-0.996178	0.440994	0.803092	1	3662	tags=39%, list=21%, signal=50%
BIOCARTA_MCM_PATHWAY	BIOCARTA_MCM_PATHWAY	Details ...	18	0.398391	2.02229	0.00200401	0.0260773	0.885	1757	tags=50%, list=10%, signal=56%						REACTOME_CYTOSOLIC_TRNA_AMINOACYLATION	REACTOME_CYTOSOLIC_TRNA_AMINOACYLATION	Details ...	24	-0.170652	-0.986408	0.449704	0.81911	1	7116	tags=58%, list=41%, signal=99%
PID_PDGFRB_PATHWAY	PID_PDGFRB_PATHWAY	Details ...	121	0.157493	2.01159	0	0.0275812	0.899	5991	tags=50%, list=35%, signal=77%						REACTOME_PHASE1_FUNCTIONALIZATION_OF_COMPOUNDS	REACTOME_PHASE1_FUNCTIONALIZATION_OF_COMPOUNDS	Details ...	26	-0.163079	-0.98534	0.44664	0.814852	1	5148	tags=46%, list=30%, signal=66%
REACTOME_RECYCLING_PATHWAY_OF_L1	REACTOME_RECYCLING_PATHWAY_OF_L1	Details ...	24	0.337799	2.00824	0.00408998	0.0279895	0.902	2802	tags=50%, list=16%, signal=60%						REACTOME_DARPP_32_EVENTS	REACTOME_DARPP_32_EVENTS	Details ...	22	-0.175331	-0.98081	0.478351	0.818653	1	4816	tags=45%, list=28%, signal=63%
REACTOME_P53_DEPENDENT_G1_DNA_DAMAGE_RESPONSE	REACTOME_P53_DEPENDENT_G1_DNA_DAMAGE_RESPONSE	Details ...	52	0.236308	2.00586	0.00760456	0.0280446	0.903	11845	tags=92%, list=69%, signal=294%						BIOCARTA_CTCF_PATHWAY	BIOCARTA_CTCF_PATHWAY	Details ...	20	-0.184434	-0.978229	0.463918	0.817903	1	1996	tags=30%, list=12%, signal=34%
BIOCARTA_ACTINY_PATHWAY	BIOCARTA_ACTINY_PATHWAY	Details ...	19	0.386105	2.00468	0.00575816	0.0279701	0.904	5143	tags=68%, list=30%, signal=97%						BIOCARTA_ALK_PATHWAY	BIOCARTA_ALK_PATHWAY	Details ...	27	-0.158221	-0.970899	0.477842	0.828194	1	4299	tags=41%, list=25%, signal=54%
PID_NEPHRIN_NEPH1_PATHWAY	PID_NEPHRIN_NEPH1_PATHWAY	Details ...	28	0.314542	2.00172	0.00392157	0.0282293	0.907	5665	tags=64%, list=33%, signal=96%						REACTOME_JNK_C_JUN_KINASES_PHOSPHORYLATION_AND_ACTIVATION_MEDIATED_BY_ACTIVATED_HUMAN_TAK1	REACTOME_JNK_C_JUN_KINASES_PHOSPHORYLATION_AND_ACTIVATION_MEDIATED_BY_ACTIVATED_HUMAN_TAK1	Details ...	16	-0.201115	-0.97055	0.5	0.822646	1	10539	tags=81%, list=61%, signal=209%
REACTOME_ANTIGEN_PRESENTATION_FOLDING_ASSEMBLY_AND_PEPTIDE_LOADING_OF_CLASS_I_MHC	REACTOME_ANTIGEN_PRESENTATION_FOLDING_ASSEMBLY_AND_PEPTIDE_LOADING_OF_CLASS_I_MHC	Details ...	20	0.373104	1.99924	0.00616016	0.0284392	0.915	2193	tags=50%, list=13%, signal=57%						WNT_SIGNALING	WNT_SIGNALING	Details ...	71	-0.0978012	-0.964579	0.501969	0.830127	1	11428	tags=76%, list=66%, signal=225%
KEGG_ALLOGRAFT_REJECTION	KEGG_ALLOGRAFT_REJECTION	Details ...	15	0.434689	1.99781	0.00817996	0.0284069	0.916	2854	tags=60%, list=17%, signal=72%						REACTOME_TRNA_AMINOACYLATION	REACTOME_TRNA_AMINOACYLATION	Details ...	42	-0.12678	-0.957369	0.489879	0.839909	1	13822	tags=93%, list=80%, signal=468%
BIOCARTA_G2_PATHWAY	BIOCARTA_G2_PATHWAY	Details ...	23	0.340893	1.98591	0.00200401	0.0302393	0.926	3123	tags=52%, list=18%, signal=64%						KEGG_PENTOSE_PHOSPHATE_PATHWAY	KEGG_PENTOSE_PHOSPHATE_PATHWAY	Details ...	21	-0.166365	-0.931936	0.550388	0.891517	1	2061	tags=29%, list=12%, signal=32%
REACTOME_MRNA_PROCESSING	REACTOME_MRNA_PROCESSING	Details ...	149	0.14401	1.9715	0.00389105	0.0327189	0.941	13151	tags=91%, list=76%, signal=379%						PID_HEDGEHOG_2PATHWAY	PID_HEDGEHOG_2PATHWAY	Details ...	16	-0.18551	-0.919869	0.552083	0.912609	1	4346	tags=44%, list=25%, signal=58%
PID_PI3K_PLC_TRK_PATHWAY	PID_PI3K_PLC_TRK_PATHWAY	Details ...	33	0.289806	1.96956	0.00793651	0.0328738	0.945	9113	tags=82%, list=53%, signal=173%						KEGG_BETA_ALANINE_METABOLISM	KEGG_BETA_ALANINE_METABOLISM	Details ...	18	-0.178812	-0.916096	0.55098	0.914478	1	10325	tags=78%, list=60%, signal=194%
REACTOME_SIGNAL_TRANSDUCTION_BY_L1	REACTOME_SIGNAL_TRANSDUCTION_BY_L1	Details ...	31	0.29925	1.96242	0.00618557	0.0341353	0.953	4857	tags=58%, list=28%, signal=81%						REACTOME_PHASE_II_CONJUGATION	REACTOME_PHASE_II_CONJUGATION	Details ...	39	-0.122074	-0.913471	0.565737	0.91393	1	8506	tags=62%, list=49%, signal=121%
REACTOME_GAB1_SIGNALOSOME	REACTOME_GAB1_SIGNALOSOME	Details ...	36	0.271633	1.94813	0.012605	0.0370254	0.964	11602	tags=94%, list=67%, signal=289%						PID_P38_MKK3_6PATHWAY	PID_P38_MKK3_6PATHWAY	Details ...	26	-0.1524	-0.912659	0.545455	0.909096	1	4669	tags=42%, list=27%, signal=58%
REACTOME_METABOLISM_OF_AMINO_ACIDS_AND_DERIVATIVES	REACTOME_METABOLISM_OF_AMINO_ACIDS_AND_DERIVATIVES	Details ...	150	0.136704	1.94642	0.00424628	0.0372109	0.965	12138	tags=84%, list=70%, signal=282%						KEGG_GLYCINE_SERINE_AND_THREONINE_METABOLISM	KEGG_GLYCINE_SERINE_AND_THREONINE_METABOLISM	Details ...	22	-0.164705	-0.91217	0.555556	0.903685	1	8915	tags=68%, list=52%, signal=141%
BIOCARTA_DEATH_PATHWAY	BIOCARTA_DEATH_PATHWAY	Details ...	32	0.283616	1.94523	0.00842105	0.0373251	0.968	5352	tags=59%, list=31%, signal=86%						KEGG_GLYCOLYSIS_GLUCONEOGENESIS	KEGG_GLYCOLYSIS_GLUCONEOGENESIS	Details ...	42	-0.120587	-0.910963	0.552063	0.899864	1	6954	tags=52%, list=40%, signal=88%
REACTOME_CYCLIN_E_ASSOCIATED_EVENTS_DURING_G1_S_TRANSITION_	REACTOME_CYCLIN_E_ASSOCIATED_EVENTS_DURING_G1_S_TRANSITION_	Details ...	62	0.208397	1.94245	0.0102881	0.037826	0.971	10317	tags=81%, list=60%, signal=200%						KEGG_RNA_POLYMERASE	KEGG_RNA_POLYMERASE	Details ...	28	-0.143976	-0.901555	0.585227	0.914175	1	12909	tags=89%, list=75%, signal=355%
REACTOME_NEUROTRANSMITTER_RECEPTOR_BINDING_AND_DOWNSTREAM_TRANSMISSION_IN_THE_POSTSYNAPTIC_CELL	REACTOME_NEUROTRANSMITTER_RECEPTOR_BINDING_AND_DOWNSTREAM_TRANSMISSION_IN_THE_POSTSYNAPTIC_CELL	Details ...	85	0.179389	1.93917	0.0040404	0.0381869	0.972	2802	tags=34%, list=16%, signal=41%						KEGG_PROTEIN_EXPORT	KEGG_PROTEIN_EXPORT	Details ...	23	-0.15444	-0.898528	0.579592	0.914413	1	8581	tags=65%, list=50%, signal=130%
REACTOME_PLATELET_ACTIVATION_SIGNALING_AND_AGGREGATION	REACTOME_PLATELET_ACTIVATION_SIGNALING_AND_AGGREGATION	Details ...	147	0.140315	1.93592	0.00395257	0.0386563	0.974	2525	tags=29%, list=15%, signal=33%						REACTOME_TRANSFERRIN_ENDOCYTOSIS_AND_RECYCLING	REACTOME_TRANSFERRIN_ENDOCYTOSIS_AND_RECYCLING	Details ...	21	-0.163988	-0.897626	0.588477	0.90986	1	5384	tags=48%, list=31%, signal=69%
REACTOME_COSTIMULATION_BY_THE_CD28_FAMILY	REACTOME_COSTIMULATION_BY_THE_CD28_FAMILY	Details ...	44	0.244839	1.93302	0.00382409	0.0390494	0.976	2840	tags=41%, list=16%, signal=49%						REACTOME_GLUTATHIONE_CONJUGATION	REACTOME_GLUTATHIONE_CONJUGATION	Details ...	19	-0.170472	-0.887912	0.591919	0.924617	1	4322	tags=42%, list=25%, signal=56%
PID_MET_PATHWAY	PID_MET_PATHWAY	Details ...	77	0.188465	1.92371	0.00767754	0.0411447	0.984	1913	tags=30%, list=11%, signal=33%						KEGG_PEROXISOME	KEGG_PEROXISOME	Details ...	70	-0.0887361	-0.879122	0.608863	0.937729	1	12263	tags=80%, list=71%, signal=276%
REACTOME_SEMA4D_INDUCED_CELL_MIGRATION_AND_GROWTH_CONE_COLLAPSE	REACTOME_SEMA4D_INDUCED_CELL_MIGRATION_AND_GROWTH_CONE_COLLAPSE	Details ...	22	0.338063	1.92061	0.00616016	0.0417217	0.984	3580	tags=55%, list=21%, signal=69%						KEGG_PURINE_METABOLISM	KEGG_PURINE_METABOLISM	Details ...	129	-0.0660597	-0.869575	0.624266	0.952073	1	1142	tags=13%, list=7%, signal=14%
REACTOME_ANTIVIRAL_MECHANISM_BY_IFN_STIMULATED_GENES	REACTOME_ANTIVIRAL_MECHANISM_BY_IFN_STIMULATED_GENES	Details ...	63	0.196458	1.91556	0.0078125	0.0428279	0.988	6746	tags=59%, list=39%, signal=96%						BIOCARTA_GPCR_PATHWAY	BIOCARTA_GPCR_PATHWAY	Details ...	30	-0.133155	-0.858414	0.592	0.969829	1	4603	tags=40%, list=27%, signal=54%
REACTOME_INTERFERON_GAMMA_SIGNALING	REACTOME_INTERFERON_GAMMA_SIGNALING	Details ...	44	0.242202	1.89936	0.00986193	0.0465885	0.993	5235	tags=55%, list=30%, signal=78%						PID_RAC1_REG_PATHWAY	PID_RAC1_REG_PATHWAY	Details ...	32	-0.124818	-0.856068	0.613682	0.968148	1	2162	tags=25%, list=13%, signal=29%
REACTOME_INTERACTIONS_OF_VPR_WITH_HOST_CELLULAR_PROTEINS	REACTOME_INTERACTIONS_OF_VPR_WITH_HOST_CELLULAR_PROTEINS	Details ...	30	0.289791	1.89356	0.00819672	0.0478143	0.993	7076	tags=70%, list=41%, signal=119%						REACTOME_INTERACTION_BETWEEN_L1_AND_ANKYRINS	REACTOME_INTERACTION_BETWEEN_L1_AND_ANKYRINS	Details ...	16	-0.17756	-0.847777	0.63473	0.979595	1	2329	tags=31%, list=14%, signal=36%
REACTOME_EXTENSION_OF_TELOMERES	REACTOME_EXTENSION_OF_TELOMERES	Details ...	26	0.309315	1.88831	0.0083682	0.0488422	0.994	2630	tags=46%, list=15%, signal=54%						REACTOME_METABOLISM_OF_PROTEINS	REACTOME_METABOLISM_OF_PROTEINS	Details ...	398	-0.0365682	-0.837122	0.675835	0.995637	1	9776	tags=60%, list=57%, signal=136%
SIG_REGULATION_OF_THE_ACTIN_CYTOSKELETON_BY_RHO_GTPASES	SIG_REGULATION_OF_THE_ACTIN_CYTOSKELETON_BY_RHO_GTPASES	Details ...	31	0.286052	1.88817	0.0135922	0.0485452	0.994	5084	tags=58%, list=30%, signal=82%						PID_INTEGRIN2_PATHWAY	PID_INTEGRIN2_PATHWAY	Details ...	18	-0.16218	-0.831636	0.663405	1	1	9654	tags=72%, list=56%, signal=164%
REACTOME_CELL_CELL_JUNCTION_ORGANIZATION	REACTOME_CELL_CELL_JUNCTION_ORGANIZATION	Details ...	30	0.288681	1.88534	0.00383877	0.0489588	0.994	5372	tags=60%, list=31%, signal=87%						REACTOME_CLEAVAGE_OF_GROWING_TRANSCRIPT_IN_THE_TERMINATION_REGION_	REACTOME_CLEAVAGE_OF_GROWING_TRANSCRIPT_IN_THE_TERMINATION_REGION_	Details ...	42	-0.108249	-0.829348	0.682081	0.998898	1	13320	tags=88%, list=77%, signal=387%
REACTOME_LYSOSOME_VESICLE_BIOGENESIS	REACTOME_LYSOSOME_VESICLE_BIOGENESIS	Details ...	22	0.343274	1.8842	0.0125	0.0489281	0.994	5840	tags=68%, list=34%, signal=103%						REACTOME_INSULIN_RECEPTOR_RECYCLING	REACTOME_INSULIN_RECEPTOR_RECYCLING	Details ...	19	-0.16146	-0.828755	0.673347	0.993493	1	5384	tags=47%, list=31%, signal=69%
ST_PHOSPHOINOSITIDE_3_KINASE_PATHWAY	ST_PHOSPHOINOSITIDE_3_KINASE_PATHWAY	Details ...	35	0.271621	1.8836	0.0159681	0.0488174	0.994	9113	tags=80%, list=53%, signal=169%						ST_INTERLEUKIN_4_PATHWAY	ST_INTERLEUKIN_4_PATHWAY	Details ...	22	-0.143862	-0.825972	0.674518	0.992891	1	6924	tags=55%, list=40%, signal=91%
KEGG_NEUROTROPHIN_SIGNALING_PATHWAY	KEGG_NEUROTROPHIN_SIGNALING_PATHWAY	Details ...	116	0.149671	1.88281	0.0122699	0.0487995	0.994	4716	tags=42%, list=27%, signal=58%						REACTOME_ACTIVATION_OF_CHAPERONE_GENES_BY_XBP1S	REACTOME_ACTIVATION_OF_CHAPERONE_GENES_BY_XBP1S	Details ...	43	-0.104221	-0.825457	0.694611	0.987363	1	10632	tags=72%, list=62%, signal=188%
BIOCARTA_PROTEASOME_PATHWAY	BIOCARTA_PROTEASOME_PATHWAY	Details ...	28	0.294531	1.8755	0.0120968	0.050828	0.994	10317	tags=89%, list=60%, signal=222%						REACTOME_IL_RECEPTOR_SHC_SIGNALING	REACTOME_IL_RECEPTOR_SHC_SIGNALING	Details ...	16	-0.167536	-0.81447	0.675676	1	1	12194	tags=88%, list=71%, signal=299%
PID_TRKR_PATHWAY	PID_TRKR_PATHWAY	Details ...	55	0.211209	1.87381	0.0112782	0.0509428	0.995	5770	tags=55%, list=33%, signal=82%						PID_HES_HEY_PATHWAY	PID_HES_HEY_PATHWAY	Details ...	41	-0.108184	-0.811384	0.714579	1	1	2344	tags=24%, list=14%, signal=28%
REACTOME_IMMUNOREGULATORY_INTERACTIONS_BETWEEN_A_LYMPHOID_AND_A_NON_LYMPHOID_CELL	REACTOME_IMMUNOREGULATORY_INTERACTIONS_BETWEEN_A_LYMPHOID_AND_A_NON_LYMPHOID_CELL	Details ...	26	0.309288	1.87221	0.01341	0.0511023	0.996	1305	tags=38%, list=8%, signal=42%						REACTOME_KERATAN_SULFATE_KERATIN_METABOLISM	REACTOME_KERATAN_SULFATE_KERATIN_METABOLISM	Details ...	24	-0.141137	-0.809292	0.695652	1	1	5470	tags=46%, list=32%, signal=67%
REACTOME_ENOS_ACTIVATION_AND_REGULATION	REACTOME_ENOS_ACTIVATION_AND_REGULATION	Details ...	19	0.349728	1.86808	0.0111111	0.0518869	0.996	6676	tags=74%, list=39%, signal=120%						PID_IFNG_PATHWAY	PID_IFNG_PATHWAY	Details ...	39	-0.107514	-0.804399	0.699588	1	1	2129	tags=23%, list=12%, signal=26%
REACTOME_SCFSKP2_MEDIATED_DEGRADATION_OF_P27_P21	REACTOME_SCFSKP2_MEDIATED_DEGRADATION_OF_P27_P21	Details ...	53	0.218852	1.86524	0.00785855	0.0523825	0.996	11845	tags=91%, list=69%, signal=289%						REACTOME_PRE_NOTCH_EXPRESSION_AND_PROCESSING	REACTOME_PRE_NOTCH_EXPRESSION_AND_PROCESSING	Details ...	37	-0.111528	-0.803718	0.703863	0.999067	1	1809	tags=22%, list=10%, signal=24%
REACTOME_SIGNALING_BY_RHO_GTPASES	REACTOME_SIGNALING_BY_RHO_GTPASES	Details ...	95	0.1644	1.86231	0.00617284	0.0528165	0.996	4437	tags=42%, list=26%, signal=56%						REACTOME_GLYCOGEN_BREAKDOWN_GLYCOGENOLYSIS	REACTOME_GLYCOGEN_BREAKDOWN_GLYCOGENOLYSIS	Details ...	16	-0.165219	-0.802896	0.708087	0.994416	1	10080	tags=75%, list=58%, signal=181%
REACTOME_PROCESSIVE_SYNTHESIS_ON_THE_LAGGING_STRAND	REACTOME_PROCESSIVE_SYNTHESIS_ON_THE_LAGGING_STRAND	Details ...	15	0.394362	1.85921	0.00601202	0.0533914	0.996	4697	tags=67%, list=27%, signal=92%						REACTOME_LIPOPROTEIN_METABOLISM	REACTOME_LIPOPROTEIN_METABOLISM	Details ...	17	-0.162385	-0.798919	0.687631	0.995967	1	6328	tags=53%, list=37%, signal=84%
KEGG_ALZHEIMERS_DISEASE	KEGG_ALZHEIMERS_DISEASE	Details ...	134	0.138969	1.85747	0.0140562	0.0534726	0.997	10482	tags=75%, list=61%, signal=189%						REACTOME_LATENT_INFECTION_OF_HOMO_SAPIENS_WITH_MYCOBACTERIUM_TUBERCULOSIS	REACTOME_LATENT_INFECTION_OF_HOMO_SAPIENS_WITH_MYCOBACTERIUM_TUBERCULOSIS	Details ...	22	-0.142325	-0.796984	0.713163	0.993629	1	5384	tags=45%, list=31%, signal=66%
REACTOME_SIGNALING_BY_EGFR_IN_CANCER	REACTOME_SIGNALING_BY_EGFR_IN_CANCER	Details ...	97	0.156929	1.85286	0.0114286	0.0546738	0.998	9212	tags=69%, list=53%, signal=148%						REACTOME_DEADENYLATION_OF_MRNA	REACTOME_DEADENYLATION_OF_MRNA	Details ...	17	-0.159514	-0.781729	0.731076	1	1	7391	tags=59%, list=43%, signal=103%
REACTOME_PI3K_EVENTS_IN_ERBB4_SIGNALING	REACTOME_PI3K_EVENTS_IN_ERBB4_SIGNALING	Details ...	34	0.268327	1.84836	0.0152381	0.0555201	0.998	11602	tags=94%, list=67%, signal=288%						PID_HIF1A_PATHWAY	PID_HIF1A_PATHWAY	Details ...	18	-0.151275	-0.780994	0.756098	1	1	10799	tags=78%, list=63%, signal=208%
KEGG_CITRATE_CYCLE_TCA_CYCLE	KEGG_CITRATE_CYCLE_TCA_CYCLE	Details ...	27	0.292807	1.84819	0.0166667	0.0552002	0.998	10278	tags=89%, list=60%, signal=220%						KEGG_PRIMARY_IMMUNODEFICIENCY	KEGG_PRIMARY_IMMUNODEFICIENCY	Details ...	17	-0.153285	-0.770133	0.744917	1	1	10539	tags=76%, list=61%, signal=197%
PID_HIV_NEF_PATHWAY	PID_HIV_NEF_PATHWAY	Details ...	32	0.27446	1.84568	0.012	0.0555037	0.998	4971	tags=56%, list=29%, signal=79%						REACTOME_CHOLESTEROL_BIOSYNTHESIS	REACTOME_CHOLESTEROL_BIOSYNTHESIS	Details ...	20	-0.142862	-0.76607	0.744554	1	1	11327	tags=80%, list=66%, signal=233%
SIG_PIP3_SIGNALING_IN_CARDIAC_MYOCTES	SIG_PIP3_SIGNALING_IN_CARDIAC_MYOCTES	Details ...	59	0.205621	1.84384	0.0193424	0.055601	0.998	1725	tags=31%, list=10%, signal=34%						PID_IL2_STAT5_PATHWAY	PID_IL2_STAT5_PATHWAY	Details ...	20	-0.144097	-0.762209	0.759336	1	1	6998	tags=55%, list=41%, signal=93%
KEGG_PANCREATIC_CANCER	KEGG_PANCREATIC_CANCER	Details ...	67	0.185897	1.84302	0.0186335	0.0555327	0.998	5038	tags=48%, list=29%, signal=67%						PID_PS1_PATHWAY	PID_PS1_PATHWAY	Details ...	40	-0.0998342	-0.757163	0.780632	1	1	11208	tags=75%, list=65%, signal=214%
REACTOME_P53_INDEPENDENT_G1_S_DNA_DAMAGE_CHECKPOINT	REACTOME_P53_INDEPENDENT_G1_S_DNA_DAMAGE_CHECKPOINT	Details ...	47	0.231614	1.84245	0.0164948	0.0553469	0.998	10317	tags=83%, list=60%, signal=206%						BIOCARTA_INSULIN_PATHWAY	BIOCARTA_INSULIN_PATHWAY	Details ...	19	-0.146033	-0.754025	0.793388	1	1	10184	tags=74%, list=59%, signal=180%
REACTOME_INTEGRATION_OF_ENERGY_METABOLISM	REACTOME_INTEGRATION_OF_ENERGY_METABOLISM	Details ...	82	0.169455	1.83768	0.00189394	0.0567029	0.999	8020	tags=63%, list=47%, signal=118%						BIOCARTA_IGF1_PATHWAY	BIOCARTA_IGF1_PATHWAY	Details ...	19	-0.146033	-0.753706	0.769841	1	1	10184	tags=74%, list=59%, signal=180%
BIOCARTA_CHREBP2_PATHWAY	BIOCARTA_CHREBP2_PATHWAY	Details ...	37	0.249537	1.8358	0.0116505	0.0568895	0.999	2694	tags=41%, list=16%, signal=48%						REACTOME_BMAL1_CLOCK_NPAS2_ACTIVATES_CIRCADIAN_EXPRESSION	REACTOME_BMAL1_CLOCK_NPAS2_ACTIVATES_CIRCADIAN_EXPRESSION	Details ...	32	-0.111718	-0.753029	0.776824	1	1	7772	tags=56%, list=45%, signal=102%
KEGG_OLFACTORY_TRANSDUCTION	KEGG_OLFACTORY_TRANSDUCTION	Details ...	21	0.328574	1.83305	0.00583658	0.057346	0.999	3370	tags=52%, list=20%, signal=65%						PID_EPO_PATHWAY	PID_EPO_PATHWAY	Details ...	30	-0.11179	-0.748452	0.787234	1	1	13586	tags=90%, list=79%, signal=425%
PID_S1P_S1P2_PATHWAY	PID_S1P_S1P2_PATHWAY	Details ...	21	0.338397	1.82941	0.0119048	0.0581043	0.999	4842	tags=62%, list=28%, signal=86%						PID_HDAC_CLASSII_PATHWAY	PID_HDAC_CLASSII_PATHWAY	Details ...	32	-0.108811	-0.746589	0.8125	1	1	7822	tags=56%, list=45%, signal=103%
REACTOME_ANTIGEN_PROCESSING_CROSS_PRESENTATION	REACTOME_ANTIGEN_PROCESSING_CROSS_PRESENTATION	Details ...	66	0.191795	1.82294	0.0152381	0.0598207	0.999	11066	tags=83%, list=64%, signal=232%						REACTOME_KERATAN_SULFATE_BIOSYNTHESIS	REACTOME_KERATAN_SULFATE_BIOSYNTHESIS	Details ...	20	-0.142769	-0.745934	0.776238	1	1	990	tags=20%, list=6%, signal=21%
KEGG_SPLICEOSOME	KEGG_SPLICEOSOME	Details ...	123	0.1398	1.82251	0.0136719	0.0597077	1	9655	tags=70%, list=56%, signal=158%						KEGG_PYRUVATE_METABOLISM	KEGG_PYRUVATE_METABOLISM	Details ...	33	-0.10926	-0.745579	0.775967	1	1	1777	tags=21%, list=10%, signal=24%
REACTOME_SIGNALING_BY_ERBB2	REACTOME_SIGNALING_BY_ERBB2	Details ...	86	0.163816	1.80578	0.0184426	0.0648938	1	9212	tags=70%, list=53%, signal=149%						REACTOME_OXYGEN_DEPENDENT_PROLINE_HYDROXYLATION_OF_HYPOXIA_INDUCIBLE_FACTOR_ALPHA	REACTOME_OXYGEN_DEPENDENT_PROLINE_HYDROXYLATION_OF_HYPOXIA_INDUCIBLE_FACTOR_ALPHA	Details ...	16	-0.157617	-0.74405	0.786885	1	1	8057	tags=63%, list=47%, signal=117%
REACTOME_DOWNSTREAM_TCR_SIGNALING	REACTOME_DOWNSTREAM_TCR_SIGNALING	Details ...	22	0.316338	1.80425	0.0122951	0.0650793	1	7870	tags=77%, list=46%, signal=142%						REACTOME_CLASS_B_2_SECRETIN_FAMILY_RECEPTORS	REACTOME_CLASS_B_2_SECRETIN_FAMILY_RECEPTORS	Details ...	41	-0.0961663	-0.742882	0.8	1	1	6333	tags=46%, list=37%, signal=73%
BIOCARTA_RAC1_PATHWAY	BIOCARTA_RAC1_PATHWAY	Details ...	20	0.338687	1.80327	0.0178926	0.0650501	1	5370	tags=65%, list=31%, signal=94%						REACTOME_SIGNALING_BY_BMP	REACTOME_SIGNALING_BY_BMP	Details ...	21	-0.132821	-0.737745	0.819923	1	1	10023	tags=71%, list=58%, signal=171%
BIOCARTA_MAL_PATHWAY	BIOCARTA_MAL_PATHWAY	Details ...	17	0.366056	1.80201	0.0116959	0.0651709	1	2820	tags=53%, list=16%, signal=63%						PID_SYNDECAN_2_PATHWAY	PID_SYNDECAN_2_PATHWAY	Details ...	29	-0.115833	-0.737603	0.781513	0.999737	1	3356	tags=31%, list=19%, signal=38%
REACTOME_HIV_LIFE_CYCLE	REACTOME_HIV_LIFE_CYCLE	Details ...	106	0.146822	1.8	0.00976562	0.065441	1	12765	tags=89%, list=74%, signal=340%						PID_HNF3A_PATHWAY	PID_HNF3A_PATHWAY	Details ...	26	-0.120171	-0.7316	0.764471	1	1	13839	tags=92%, list=80%, signal=468%
KEGG_VASCULAR_SMOOTH_MUSCLE_CONTRACTION	KEGG_VASCULAR_SMOOTH_MUSCLE_CONTRACTION	Details ...	79	0.175437	1.79711	0.0148699	0.0660629	1	4842	tags=46%, list=28%, signal=63%						BIOCARTA_TPO_PATHWAY	BIOCARTA_TPO_PATHWAY	Details ...	20	-0.136697	-0.730121	0.809249	1	1	9710	tags=70%, list=56%, signal=160%
PID_P38_MK2_PATHWAY	PID_P38_MK2_PATHWAY	Details ...	20	0.341308	1.79643	0.00607288	0.0659597	1	7048	tags=75%, list=41%, signal=127%						PID_MYC_REPRESS_PATHWAY	PID_MYC_REPRESS_PATHWAY	Details ...	56	-0.0816635	-0.730064	0.788066	0.99496	1	1060	tags=14%, list=6%, signal=15%
KEGG_GAP_JUNCTION	KEGG_GAP_JUNCTION	Details ...	70	0.181687	1.79553	0.0192678	0.0658751	1	3035	tags=36%, list=18%, signal=43%						BIOCARTA_MTOR_PATHWAY	BIOCARTA_MTOR_PATHWAY	Details ...	23	-0.126402	-0.72671	0.806513	0.994627	1	11311	tags=78%, list=66%, signal=227%
REACTOME_GLOBAL_GENOMIC_NER_GG_NER	REACTOME_GLOBAL_GENOMIC_NER_GG_NER	Details ...	33	0.261392	1.78892	0.0212766	0.0680386	1	3858	tags=48%, list=22%, signal=62%						PID_ANTHRAX_PATHWAY	PID_ANTHRAX_PATHWAY	Details ...	15	-0.158728	-0.726109	0.802875	0.990175	1	3012	tags=33%, list=17%, signal=40%
REACTOME_MRNA_SPLICING	REACTOME_MRNA_SPLICING	Details ...	103	0.148573	1.7706	0.0212355	0.0744391	1	11674	tags=83%, list=68%, signal=254%						KEGG_HEDGEHOG_SIGNALING_PATHWAY	KEGG_HEDGEHOG_SIGNALING_PATHWAY	Details ...	34	-0.104854	-0.726029	0.834933	0.984908	1	225	tags=12%, list=1%, signal=12%
BIOCARTA_RELA_PATHWAY	BIOCARTA_RELA_PATHWAY	Details ...	15	0.370082	1.7592	0.0279851	0.0785088	1	5115	tags=67%, list=30%, signal=95%						REACTOME_SIGNALING_BY_NOTCH	REACTOME_SIGNALING_BY_NOTCH	Details ...	88	-0.067328	-0.719285	0.832335	0.989888	1	4721	tags=34%, list=27%, signal=47%
REACTOME_PURINE_METABOLISM	REACTOME_PURINE_METABOLISM	Details ...	30	0.272106	1.75518	0.0168421	0.079545	1	3934	tags=50%, list=23%, signal=65%						KEGG_BLADDER_CANCER	KEGG_BLADDER_CANCER	Details ...	38	-0.0966489	-0.713393	0.830677	0.993523	1	1060	tags=16%, list=6%, signal=17%
PID_EPHB_FWD_PATHWAY	PID_EPHB_FWD_PATHWAY	Details ...	38	0.238781	1.75307	0.0216535	0.0799286	1	1335	tags=32%, list=8%, signal=34%						KEGG_TRYPTOPHAN_METABOLISM	KEGG_TRYPTOPHAN_METABOLISM	Details ...	29	-0.114965	-0.712558	0.800759	0.989421	1	10501	tags=72%, list=61%, signal=185%
REACTOME_ACTIVATION_OF_NMDA_RECEPTOR_UPON_GLUTAMATE_BINDING_AND_POSTSYNAPTIC_EVENTS	REACTOME_ACTIVATION_OF_NMDA_RECEPTOR_UPON_GLUTAMATE_BINDING_AND_POSTSYNAPTIC_EVENTS	Details ...	27	0.282215	1.74622	0.0218688	0.0823786	1	2802	tags=44%, list=16%, signal=53%						KEGG_LYSOSOME	KEGG_LYSOSOME	Details ...	112	-0.0576333	-0.704322	0.826263	0.995869	1	5476	tags=38%, list=32%, signal=55%
REACTOME_TRANSPORT_OF_RIBONUCLEOPROTEINS_INTO_THE_HOST_NUCLEUS	REACTOME_TRANSPORT_OF_RIBONUCLEOPROTEINS_INTO_THE_HOST_NUCLEUS	Details ...	25	0.291412	1.74577	0.0282258	0.0821219	1	9459	tags=84%, list=55%, signal=186%						KEGG_TYPE_II_DIABETES_MELLITUS	KEGG_TYPE_II_DIABETES_MELLITUS	Details ...	29	-0.109147	-0.702626	0.873016	0.993101	1	3471	tags=31%, list=20%, signal=39%
PID_TXA2PATHWAY	PID_TXA2PATHWAY	Details ...	40	0.232101	1.74298	0.0258964	0.0827846	1	5486	tags=55%, list=32%, signal=81%						BIOCARTA_TGFB_PATHWAY	BIOCARTA_TGFB_PATHWAY	Details ...	18	-0.134905	-0.700687	0.834728	0.990634	1	1508	tags=22%, list=9%, signal=24%
BIOCARTA_CXCR4_PATHWAY	BIOCARTA_CXCR4_PATHWAY	Details ...	20	0.326175	1.74179	0.0188285	0.0828889	1	8170	tags=80%, list=47%, signal=152%						BIOCARTA_ARAP_PATHWAY	BIOCARTA_ARAP_PATHWAY	Details ...	16	-0.142645	-0.698875	0.829615	0.988013	1	4007	tags=38%, list=23%, signal=49%
REACTOME_BIOSYNTHESIS_OF_THE_N_GLYCAN_PRECURSOR_DOLICHOL_LIPID_LINKED_OLIGOSACCHARIDE_LLO_AND_TRANSFER_TO_A_NASCENT_PROTEIN	REACTOME_BIOSYNTHESIS_OF_THE_N_GLYCAN_PRECURSOR_DOLICHOL_LIPID_LINKED_OLIGOSACCHARIDE_LLO_AND_TRANSFER_TO_A_NASCENT_PROTEIN	Details ...	28	0.277767	1.73914	0.0209125	0.0835357	1	9990	tags=86%, list=58%, signal=204%						REACTOME_GLYCOLYSIS	REACTOME_GLYCOLYSIS	Details ...	22	-0.123131	-0.697431	0.829077	0.984747	1	8064	tags=59%, list=47%, signal=111%
ST_WNT_BETA_CATENIN_PATHWAY	ST_WNT_BETA_CATENIN_PATHWAY	Details ...	28	0.275039	1.73851	0.0288462	0.0834091	1	3883	tags=50%, list=23%, signal=64%						BIOCARTA_ARF_PATHWAY	BIOCARTA_ARF_PATHWAY	Details ...	16	-0.144369	-0.696914	0.833977	0.980369	1	9362	tags=69%, list=54%, signal=150%
KEGG_ADHERENS_JUNCTION	KEGG_ADHERENS_JUNCTION	Details ...	64	0.183678	1.735	0.0268041	0.0844515	1	6269	tags=55%, list=36%, signal=86%						REACTOME_NEUROTRANSMITTER_RELEASE_CYCLE	REACTOME_NEUROTRANSMITTER_RELEASE_CYCLE	Details ...	19	-0.132022	-0.693468	0.843254	0.979849	1	3170	tags=32%, list=18%, signal=39%
PID_AJDISS_2PATHWAY	PID_AJDISS_2PATHWAY	Details ...	43	0.217143	1.735	0.0204918	0.0840184	1	3079	tags=40%, list=18%, signal=48%						PID_VEGFR1_PATHWAY	PID_VEGFR1_PATHWAY	Details ...	23	-0.118625	-0.688727	0.869396	0.981161	1	12194	tags=83%, list=71%, signal=282%
KEGG_CELL_ADHESION_MOLECULES_CAMS	KEGG_CELL_ADHESION_MOLECULES_CAMS	Details ...	82	0.168221	1.73362	0.0273438	0.084176	1	1527	tags=26%, list=9%, signal=28%						REACTOME_REGULATION_OF_HYPOXIA_INDUCIBLE_FACTOR_HIF_BY_OXYGEN	REACTOME_REGULATION_OF_HYPOXIA_INDUCIBLE_FACTOR_HIF_BY_OXYGEN	Details ...	22	-0.123537	-0.681532	0.832311	0.985582	1	8057	tags=59%, list=47%, signal=111%
PID_FOXO_PATHWAY	PID_FOXO_PATHWAY	Details ...	46	0.220341	1.7315	0.028463	0.0847311	1	2955	tags=39%, list=17%, signal=47%						BIOCARTA_MEF2D_PATHWAY	BIOCARTA_MEF2D_PATHWAY	Details ...	15	-0.145179	-0.681117	0.871287	0.981097	1	4394	tags=40%, list=26%, signal=54%
REACTOME_AXON_GUIDANCE	REACTOME_AXON_GUIDANCE	Details ...	199	0.105552	1.73114	0.0170132	0.0844942	1	1405	tags=19%, list=8%, signal=20%						REACTOME_GOLGI_ASSOCIATED_VESICLE_BIOGENESIS	REACTOME_GOLGI_ASSOCIATED_VESICLE_BIOGENESIS	Details ...	49	-0.0817669	-0.67703	0.866	0.98119	1	706	tags=12%, list=4%, signal=13%
KEGG_PRION_DISEASES	KEGG_PRION_DISEASES	Details ...	25	0.290761	1.72979	0.0230769	0.0847189	1	6024	tags=64%, list=35%, signal=98%						KEGG_GLYCOSYLPHOSPHATIDYLINOSITOL_GPI_ANCHOR_BIOSYNTHESIS	KEGG_GLYCOSYLPHOSPHATIDYLINOSITOL_GPI_ANCHOR_BIOSYNTHESIS	Details ...	24	-0.116721	-0.67596	0.874502	0.977517	1	8044	tags=58%, list=47%, signal=109%
REACTOME_SIGNALLING_TO_ERKS	REACTOME_SIGNALLING_TO_ERKS	Details ...	34	0.247661	1.72871	0.0293501	0.0846827	1	10437	tags=85%, list=61%, signal=216%						REACTOME_NUCLEOTIDE_BINDING_DOMAIN_LEUCINE_RICH_REPEAT_CONTAINING_RECEPTOR_NLR_SIGNALING_PATHWAYS	REACTOME_NUCLEOTIDE_BINDING_DOMAIN_LEUCINE_RICH_REPEAT_CONTAINING_RECEPTOR_NLR_SIGNALING_PATHWAYS	Details ...	40	-0.091148	-0.675027	0.882353	0.973628	1	10065	tags=68%, list=58%, signal=162%
REACTOME_L1CAM_INTERACTIONS	REACTOME_L1CAM_INTERACTIONS	Details ...	69	0.175103	1.72544	0.0135397	0.0857518	1	3237	tags=36%, list=19%, signal=44%						KEGG_FRUCTOSE_AND_MANNOSE_METABOLISM	KEGG_FRUCTOSE_AND_MANNOSE_METABOLISM	Details ...	29	-0.103937	-0.673446	0.881288	0.970778	1	8314	tags=59%, list=48%, signal=113%
NABA_SECRETED_FACTORS	NABA_SECRETED_FACTORS	Details ...	160	0.119554	1.72452	0.037422	0.085811	1	2912	tags=29%, list=17%, signal=34%						KEGG_PROPANOATE_METABOLISM	KEGG_PROPANOATE_METABOLISM	Details ...	30	-0.101023	-0.671653	0.882474	0.968085	1	10325	tags=70%, list=60%, signal=174%
REACTOME_NEP_NS2_INTERACTS_WITH_THE_CELLULAR_EXPORT_MACHINERY	REACTOME_NEP_NS2_INTERACTS_WITH_THE_CELLULAR_EXPORT_MACHINERY	Details ...	25	0.291412	1.72312	0.018595	0.0859861	1	9459	tags=84%, list=55%, signal=186%						REACTOME_DEADENYLATION_DEPENDENT_MRNA_DECAY	REACTOME_DEADENYLATION_DEPENDENT_MRNA_DECAY	Details ...	42	-0.0866376	-0.665769	0.881148	0.970056	1	14512	tags=93%, list=84%, signal=587%
REACTOME_PI3K_AKT_ACTIVATION	REACTOME_PI3K_AKT_ACTIVATION	Details ...	35	0.241397	1.72222	0.0149254	0.085953	1	11602	tags=91%, list=67%, signal=279%						REACTOME_ABC_FAMILY_PROTEINS_MEDIATED_TRANSPORT	REACTOME_ABC_FAMILY_PROTEINS_MEDIATED_TRANSPORT	Details ...	22	-0.114478	-0.659756	0.894632	0.97203	1	5080	tags=41%, list=29%, signal=58%
PID_ANGIOPOIETIN_RECEPTOR_PATHWAY	PID_ANGIOPOIETIN_RECEPTOR_PATHWAY	Details ...	42	0.22164	1.70607	0.0276134	0.0927946	1	5215	tags=52%, list=30%, signal=75%						REACTOME_UNFOLDED_PROTEIN_RESPONSE	REACTOME_UNFOLDED_PROTEIN_RESPONSE	Details ...	75	-0.0652732	-0.655322	0.884393	0.97198	1	10828	tags=69%, list=63%, signal=186%
PID_INSULIN_PATHWAY	PID_INSULIN_PATHWAY	Details ...	44	0.218773	1.70543	0.0490798	0.0926545	1	3288	tags=41%, list=19%, signal=50%						PID_CXCR3_PATHWAY	PID_CXCR3_PATHWAY	Details ...	38	-0.0875142	-0.64307	0.909449	0.980287	1	10286	tags=68%, list=60%, signal=169%
KEGG_LONG_TERM_POTENTIATION	KEGG_LONG_TERM_POTENTIATION	Details ...	52	0.198719	1.70507	0.0268595	0.0923679	1	8183	tags=67%, list=47%, signal=128%						REACTOME_PI_METABOLISM	REACTOME_PI_METABOLISM	Details ...	39	-0.0874497	-0.642168	0.906314	0.97653	1	12194	tags=79%, list=71%, signal=271%
SIG_CHEMOTAXIS	SIG_CHEMOTAXIS	Details ...	38	0.234395	1.70044	0.0184426	0.0938937	1	5038	tags=53%, list=29%, signal=74%						BIOCARTA_IL6_PATHWAY	BIOCARTA_IL6_PATHWAY	Details ...	22	-0.110502	-0.639151	0.927778	0.974884	1	10631	tags=73%, list=62%, signal=190%
REACTOME_SIGNALING_BY_FGFR1_MUTANTS	REACTOME_SIGNALING_BY_FGFR1_MUTANTS	Details ...	22	0.309674	1.69966	0.0230126	0.0937966	1	5635	tags=64%, list=33%, signal=94%						REACTOME_TRANSPORT_OF_GLUCOSE_AND_OTHER_SUGARS_BILE_SALTS_AND_ORGANIC_ACIDS_METAL_IONS_AND_AMINE_COMPOUNDS	REACTOME_TRANSPORT_OF_GLUCOSE_AND_OTHER_SUGARS_BILE_SALTS_AND_ORGANIC_ACIDS_METAL_IONS_AND_AMINE_COMPOUNDS	Details ...	45	-0.076252	-0.615477	0.934694	0.992204	1	988	tags=13%, list=6%, signal=14%
BIOCARTA_RAS_PATHWAY	BIOCARTA_RAS_PATHWAY	Details ...	22	0.298615	1.69528	0.0298805	0.0953988	1	8175	tags=77%, list=47%, signal=147%						REACTOME_CHEMOKINE_RECEPTORS_BIND_CHEMOKINES	REACTOME_CHEMOKINE_RECEPTORS_BIND_CHEMOKINES	Details ...	18	-0.119851	-0.611909	0.930556	0.990521	1	15169	tags=100%, list=88%, signal=835%
REACTOME_SEMA4D_IN_SEMAPHORIN_SIGNALING	REACTOME_SEMA4D_IN_SEMAPHORIN_SIGNALING	Details ...	27	0.274088	1.69351	0.0376238	0.095637	1	3580	tags=48%, list=21%, signal=61%						REACTOME_PTM_GAMMA_CARBOXYLATION_HYPUSINE_FORMATION_AND_ARYLSULFATASE_ACTIVATION	REACTOME_PTM_GAMMA_CARBOXYLATION_HYPUSINE_FORMATION_AND_ARYLSULFATASE_ACTIVATION	Details ...	19	-0.118895	-0.610983	0.933602	0.986597	1	11558	tags=79%, list=67%, signal=240%
ST_INTEGRIN_SIGNALING_PATHWAY	ST_INTEGRIN_SIGNALING_PATHWAY	Details ...	73	0.170062	1.69048	0.042	0.0967395	1	8175	tags=64%, list=47%, signal=122%						REACTOME_CIRCADIAN_REPRESSION_OF_EXPRESSION_BY_REV_ERBA	REACTOME_CIRCADIAN_REPRESSION_OF_EXPRESSION_BY_REV_ERBA	Details ...	22	-0.10686	-0.60627	0.933884	0.985896	1	8344	tags=59%, list=48%, signal=114%
KEGG_INTESTINAL_IMMUNE_NETWORK_FOR_IGA_PRODUCTION	KEGG_INTESTINAL_IMMUNE_NETWORK_FOR_IGA_PRODUCTION	Details ...	21	0.31262	1.68236	0.0238095	0.0999324	1	1183	tags=38%, list=7%, signal=41%						REACTOME_PROTEOLYTIC_CLEAVAGE_OF_SNARE_COMPLEX_PROTEINS	REACTOME_PROTEOLYTIC_CLEAVAGE_OF_SNARE_COMPLEX_PROTEINS	Details ...	16	-0.127487	-0.60331	0.946502	0.983666	1	3191	tags=31%, list=19%, signal=38%
REACTOME_POST_NMDA_RECEPTOR_ACTIVATION_EVENTS	REACTOME_POST_NMDA_RECEPTOR_ACTIVATION_EVENTS	Details ...	25	0.277731	1.67388	0.0340909	0.103941	1	2802	tags=44%, list=16%, signal=52%						KEGG_HISTIDINE_METABOLISM	KEGG_HISTIDINE_METABOLISM	Details ...	19	-0.111098	-0.587387	0.967054	0.990602	1	13506	tags=89%, list=78%, signal=413%
REACTOME_ADHERENS_JUNCTIONS_INTERACTIONS	REACTOME_ADHERENS_JUNCTIONS_INTERACTIONS	Details ...	17	0.337465	1.66352	0.0414201	0.108813	1	1285	tags=41%, list=7%, signal=44%						KEGG_STEROID_BIOSYNTHESIS	KEGG_STEROID_BIOSYNTHESIS	Details ...	15	-0.121488	-0.570198	0.95723	0.997018	1	12843	tags=87%, list=75%, signal=340%
KEGG_AUTOIMMUNE_THYROID_DISEASE	KEGG_AUTOIMMUNE_THYROID_DISEASE	Details ...	16	0.334621	1.66105	0.0264228	0.109636	1	2854	tags=50%, list=17%, signal=60%						BIOCARTA_CARDIACEGF_PATHWAY	BIOCARTA_CARDIACEGF_PATHWAY	Details ...	17	-0.115125	-0.570073	0.966942	0.992486	1	1060	tags=18%, list=6%, signal=19%
PID_LIS1_PATHWAY	PID_LIS1_PATHWAY	Details ...	23	0.293716	1.6595	0.0360934	0.109996	1	4684	tags=57%, list=27%, signal=78%						REACTOME_DOWNREGULATION_OF_SMAD2_3_SMAD4_TRANSCRIPTIONAL_ACTIVITY	REACTOME_DOWNREGULATION_OF_SMAD2_3_SMAD4_TRANSCRIPTIONAL_ACTIVITY	Details ...	19	-0.110156	-0.569767	0.953347	0.988106	1	15336	tags=100%, list=89%, signal=908%
PID_ECADHERIN_STABILIZATION_PATHWAY	PID_ECADHERIN_STABILIZATION_PATHWAY	Details ...	35	0.237263	1.65465	0.0352251	0.112088	1	5273	tags=54%, list=31%, signal=78%						REACTOME_BOTULINUM_NEUROTOXICITY	REACTOME_BOTULINUM_NEUROTOXICITY	Details ...	17	-0.109094	-0.550014	0.969758	0.99407	1	3191	tags=29%, list=19%, signal=36%
PID_FOXM1_PATHWAY	PID_FOXM1_PATHWAY	Details ...	38	0.221865	1.65411	0.0375235	0.111891	1	8881	tags=74%, list=52%, signal=152%						REACTOME_RNA_POL_III_TRANSCRIPTION	REACTOME_RNA_POL_III_TRANSCRIPTION	Details ...	32	-0.0764143	-0.517015	0.987976	1	1	11610	tags=75%, list=67%, signal=229%
REACTOME_REGULATION_OF_GLUCOKINASE_BY_GLUCOKINASE_REGULATORY_PROTEIN	REACTOME_REGULATION_OF_GLUCOKINASE_BY_GLUCOKINASE_REGULATORY_PROTEIN	Details ...	24	0.282395	1.6541	0.0403226	0.111389	1	9499	tags=83%, list=55%, signal=185%						REACTOME_RNA_POL_III_TRANSCRIPTION_INITIATION_FROM_TYPE_3_PROMOTER	REACTOME_RNA_POL_III_TRANSCRIPTION_INITIATION_FROM_TYPE_3_PROMOTER	Details ...	25	-0.0863978	-0.505367	0.990329	1	1	11610	tags=76%, list=67%, signal=233%
BIOCARTA_P38MAPK_PATHWAY	BIOCARTA_P38MAPK_PATHWAY	Details ...	39	0.221697	1.6525	0.030426	0.111709	1	5024	tags=51%, list=29%, signal=72%						REACTOME_IL_3_5_AND_GM_CSF_SIGNALING	REACTOME_IL_3_5_AND_GM_CSF_SIGNALING	Details ...	28	-0.0782214	-0.497005	0.992095	0.998833	1	12194	tags=79%, list=71%, signal=268%
REACTOME_G0_AND_EARLY_G1	REACTOME_G0_AND_EARLY_G1	Details ...	23	0.28863	1.65228	0.03	0.111288	1	2524	tags=43%, list=15%, signal=51%						REACTOME_ACTIVATED_TAK1_MEDIATES_P38_MAPK_ACTIVATION	REACTOME_ACTIVATED_TAK1_MEDIATES_P38_MAPK_ACTIVATION	Details ...	17	-0.0944033	-0.467033	0.99384	0.999693	1	10539	tags=71%, list=61%, signal=182%
PID_LYMPH_ANGIOGENESIS_PATHWAY	PID_LYMPH_ANGIOGENESIS_PATHWAY	Details ...	24	0.287233	1.6516	0.0430528	0.111312	1	5108	tags=58%, list=30%, signal=83%						REACTOME_SYNTHESIS_OF_PIPS_AT_THE_GOLGI_MEMBRANE	REACTOME_SYNTHESIS_OF_PIPS_AT_THE_GOLGI_MEMBRANE	Details ...	15	-0.0924992	-0.427451	1	0.998593	1	706	tags=13%, list=4%, signal=14%
PID_AVB3_OPN_PATHWAY	PID_AVB3_OPN_PATHWAY	Details ...	29	0.259723	1.65104	0.040619	0.111181	1	5038	tags=55%, list=29%, signal=78%
REACTOME_SIGNALING_BY_GPCR	REACTOME_SIGNALING_BY_GPCR	Details ...	288	0.0841121	1.64727	0.026694	0.112622	1	2403	tags=22%, list=14%, signal=25%
PID_IL6_7_PATHWAY	PID_IL6_7_PATHWAY	Details ...	41	0.220098	1.64701	0.0301318	0.112317	1	1679	tags=32%, list=10%, signal=35%
SIG_PIP3_SIGNALING_IN_B_LYMPHOCYTES	SIG_PIP3_SIGNALING_IN_B_LYMPHOCYTES	Details ...	29	0.257833	1.63667	0.0286807	0.117404	1	3288	tags=45%, list=19%, signal=55%
KEGG_PHOSPHATIDYLINOSITOL_SIGNALING_SYSTEM	KEGG_PHOSPHATIDYLINOSITOL_SIGNALING_SYSTEM	Details ...	65	0.170986	1.63622	0.0363289	0.117134	1	8993	tags=69%, list=52%, signal=144%
REACTOME_PHOSPHORYLATION_OF_THE_APC_C	REACTOME_PHOSPHORYLATION_OF_THE_APC_C	Details ...	17	0.334369	1.63525	0.035503	0.117109	1	9447	tags=88%, list=55%, signal=195%
REACTOME_TCR_SIGNALING	REACTOME_TCR_SIGNALING	Details ...	33	0.240638	1.62972	0.0410678	0.119791	1	7870	tags=70%, list=46%, signal=128%
PID_P75_NTR_PATHWAY	PID_P75_NTR_PATHWAY	Details ...	60	0.17472	1.62639	0.0434783	0.121128	1	1881	tags=28%, list=11%, signal=32%
PID_CASPASE_PATHWAY	PID_CASPASE_PATHWAY	Details ...	46	0.203219	1.62541	0.0409836	0.121306	1	4373	tags=46%, list=25%, signal=61%
REACTOME_MRNA_SPLICING_MINOR_PATHWAY	REACTOME_MRNA_SPLICING_MINOR_PATHWAY	Details ...	39	0.216432	1.62367	0.0398406	0.121686	1	11300	tags=87%, list=66%, signal=253%
PID_ECADHERIN_KERATINOCYTE_PATHWAY	PID_ECADHERIN_KERATINOCYTE_PATHWAY	Details ...	18	0.321588	1.6216	0.0507099	0.122257	1	3079	tags=50%, list=18%, signal=61%
REACTOME_RESOLUTION_OF_AP_SITES_VIA_THE_MULTIPLE_NUCLEOTIDE_PATCH_REPLACEMENT_PATHWAY	REACTOME_RESOLUTION_OF_AP_SITES_VIA_THE_MULTIPLE_NUCLEOTIDE_PATCH_REPLACEMENT_PATHWAY	Details ...	17	0.322357	1.61938	0.0306122	0.123031	1	6613	tags=71%, list=38%, signal=114%
REACTOME_DOWNSTREAM_SIGNAL_TRANSDUCTION	REACTOME_DOWNSTREAM_SIGNAL_TRANSDUCTION	Details ...	83	0.155197	1.61653	0.0362595	0.124087	1	8133	tags=63%, list=47%, signal=118%
BIOCARTA_HIVNEF_PATHWAY	BIOCARTA_HIVNEF_PATHWAY	Details ...	56	0.178446	1.61648	0.0400802	0.123627	1	5242	tags=48%, list=30%, signal=69%
PID_IL27_PATHWAY	PID_IL27_PATHWAY	Details ...	18	0.324103	1.61382	0.0466926	0.124701	1	3993	tags=56%, list=23%, signal=72%
PID_E2F_PATHWAY	PID_E2F_PATHWAY	Details ...	70	0.168667	1.61241	0.0495868	0.124971	1	5720	tags=50%, list=33%, signal=75%
PID_ARF6_PATHWAY	PID_ARF6_PATHWAY	Details ...	29	0.249434	1.61148	0.025641	0.124975	1	5215	tags=55%, list=30%, signal=79%
ST_GA13_PATHWAY	ST_GA13_PATHWAY	Details ...	35	0.233719	1.61017	0.0356436	0.125163	1	3857	tags=46%, list=22%, signal=59%
REACTOME_LATE_PHASE_OF_HIV_LIFE_CYCLE	REACTOME_LATE_PHASE_OF_HIV_LIFE_CYCLE	Details ...	94	0.142884	1.60899	0.0311203	0.125311	1	12765	tags=88%, list=74%, signal=339%
REACTOME_INNATE_IMMUNE_SYSTEM	REACTOME_INNATE_IMMUNE_SYSTEM	Details ...	179	0.102798	1.60777	0.0411765	0.125533	1	3348	tags=30%, list=19%, signal=36%
REACTOME_CHONDROITIN_SULFATE_DERMATAN_SULFATE_METABOLISM	REACTOME_CHONDROITIN_SULFATE_DERMATAN_SULFATE_METABOLISM	Details ...	38	0.219234	1.60731	0.0472441	0.125246	1	6659	tags=61%, list=39%, signal=98%
PID_HDAC_CLASSIII_PATHWAY	PID_HDAC_CLASSIII_PATHWAY	Details ...	25	0.270448	1.60446	0.0492126	0.126646	1	7752	tags=72%, list=45%, signal=131%
REACTOME_EFFECTS_OF_PIP2_HYDROLYSIS	REACTOME_EFFECTS_OF_PIP2_HYDROLYSIS	Details ...	16	0.328162	1.60275	0.0472103	0.127355	1	6196	tags=69%, list=36%, signal=107%
REACTOME_SIGNALING_BY_ERBB4	REACTOME_SIGNALING_BY_ERBB4	Details ...	77	0.154825	1.59464	0.0517928	0.13181	1	11665	tags=83%, list=68%, signal=256%
KEGG_MISMATCH_REPAIR	KEGG_MISMATCH_REPAIR	Details ...	22	0.273155	1.58884	0.04	0.134942	1	4697	tags=55%, list=27%, signal=75%
PID_P38_ALPHA_BETA_DOWNSTREAM_PATHWAY	PID_P38_ALPHA_BETA_DOWNSTREAM_PATHWAY	Details ...	37	0.222906	1.58643	0.0332681	0.135746	1	4549	tags=49%, list=26%, signal=66%
KEGG_APOPTOSIS	KEGG_APOPTOSIS	Details ...	74	0.158341	1.5852	0.042885	0.136083	1	5665	tags=49%, list=33%, signal=72%
REACTOME_ACTIVATION_OF_BH3_ONLY_PROTEINS	REACTOME_ACTIVATION_OF_BH3_ONLY_PROTEINS	Details ...	16	0.324495	1.58278	0.0486258	0.137171	1	8413	tags=81%, list=49%, signal=159%
BIOCARTA_TNFR1_PATHWAY	BIOCARTA_TNFR1_PATHWAY	Details ...	28	0.246556	1.57949	0.055666	0.138706	1	4373	tags=50%, list=25%, signal=67%
REACTOME_ACTIVATION_OF_KAINATE_RECEPTORS_UPON_GLUTAMATE_BINDING	REACTOME_ACTIVATION_OF_KAINATE_RECEPTORS_UPON_GLUTAMATE_BINDING	Details ...	22	0.280554	1.57941	0.0493097	0.138206	1	2220	tags=41%, list=13%, signal=47%
REACTOME_G1_PHASE	REACTOME_G1_PHASE	Details ...	35	0.225348	1.57858	0.0587045	0.138166	1	2524	tags=37%, list=15%, signal=43%
KEGG_ANTIGEN_PROCESSING_AND_PRESENTATION	KEGG_ANTIGEN_PROCESSING_AND_PRESENTATION	Details ...	45	0.198123	1.57848	0.0411523	0.137666	1	1189	tags=27%, list=7%, signal=29%
REACTOME_PI_3K_CASCADE	REACTOME_PI_3K_CASCADE	Details ...	40	0.209892	1.57715	0.0532544	0.137993	1	9314	tags=75%, list=54%, signal=163%
BIOCARTA_IGF1MTOR_PATHWAY	BIOCARTA_IGF1MTOR_PATHWAY	Details ...	19	0.304225	1.57715	0.0531496	0.137462	1	9273	tags=84%, list=54%, signal=182%
BIOCARTA_GSK3_PATHWAY	BIOCARTA_GSK3_PATHWAY	Details ...	25	0.263589	1.57283	0.0524109	0.13984	1	7870	tags=72%, list=46%, signal=132%
REACTOME_SHC1_EVENTS_IN_ERBB4_SIGNALING	REACTOME_SHC1_EVENTS_IN_ERBB4_SIGNALING	Details ...	18	0.306509	1.57144	0.0390947	0.140123	1	1424	tags=39%, list=8%, signal=42%
KEGG_SPHINGOLIPID_METABOLISM	KEGG_SPHINGOLIPID_METABOLISM	Details ...	29	0.239427	1.57023	0.0653061	0.140292	1	8358	tags=72%, list=49%, signal=140%
REACTOME_MHC_CLASS_II_ANTIGEN_PRESENTATION	REACTOME_MHC_CLASS_II_ANTIGEN_PRESENTATION	Details ...	76	0.151581	1.56873	0.0476191	0.140712	1	2840	tags=32%, list=16%, signal=38%
REACTOME_METABOLISM_OF_NUCLEOTIDES	REACTOME_METABOLISM_OF_NUCLEOTIDES	Details ...	63	0.167242	1.56416	0.0647619	0.143357	1	4239	tags=41%, list=25%, signal=55%
REACTOME_CREB_PHOSPHORYLATION_THROUGH_THE_ACTIVATION_OF_RAS	REACTOME_CREB_PHOSPHORYLATION_THROUGH_THE_ACTIVATION_OF_RAS	Details ...	20	0.292479	1.56121	0.0545455	0.144764	1	996	tags=35%, list=6%, signal=37%
REACTOME_NEF_MEDIATES_DOWN_MODULATION_OF_CELL_SURFACE_RECEPTORS_BY_RECRUITING_THEM_TO_CLATHRIN_ADAPTERS	REACTOME_NEF_MEDIATES_DOWN_MODULATION_OF_CELL_SURFACE_RECEPTORS_BY_RECRUITING_THEM_TO_CLATHRIN_ADAPTERS	Details ...	18	0.309046	1.56038	0.0461847	0.14471	1	7124	tags=72%, list=41%, signal=123%
REACTOME_PIP3_ACTIVATES_AKT_SIGNALING	REACTOME_PIP3_ACTIVATES_AKT_SIGNALING	Details ...	27	0.252943	1.55932	0.0657084	0.144893	1	11602	tags=93%, list=67%, signal=283%
BIOCARTA_HER2_PATHWAY	BIOCARTA_HER2_PATHWAY	Details ...	20	0.294573	1.55834	0.0645161	0.145065	1	10437	tags=90%, list=61%, signal=228%
PID_TCR_PATHWAY	PID_TCR_PATHWAY	Details ...	43	0.20632	1.55673	0.0618557	0.145489	1	10478	tags=81%, list=61%, signal=207%
REACTOME_NUCLEAR_EVENTS_KINASE_AND_TRANSCRIPTION_FACTOR_ACTIVATION	REACTOME_NUCLEAR_EVENTS_KINASE_AND_TRANSCRIPTION_FACTOR_ACTIVATION	Details ...	24	0.26619	1.55507	0.0542636	0.146156	1	6906	tags=67%, list=40%, signal=111%
PID_INTEGRIN_A4B1_PATHWAY	PID_INTEGRIN_A4B1_PATHWAY	Details ...	31	0.232215	1.54782	0.0591837	0.150829	1	6010	tags=58%, list=35%, signal=89%
REACTOME_SMOOTH_MUSCLE_CONTRACTION	REACTOME_SMOOTH_MUSCLE_CONTRACTION	Details ...	22	0.283789	1.54675	0.0628571	0.151027	1	4514	tags=55%, list=26%, signal=74%
REACTOME_AMINO_ACID_AND_OLIGOPEPTIDE_SLC_TRANSPORTERS	REACTOME_AMINO_ACID_AND_OLIGOPEPTIDE_SLC_TRANSPORTERS	Details ...	26	0.256842	1.54572	0.0543933	0.151067	1	5521	tags=58%, list=32%, signal=85%
KEGG_BASE_EXCISION_REPAIR	KEGG_BASE_EXCISION_REPAIR	Details ...	34	0.227452	1.54452	0.0577689	0.151401	1	4703	tags=50%, list=27%, signal=69%
REACTOME_GRB2_EVENTS_IN_ERBB2_SIGNALING	REACTOME_GRB2_EVENTS_IN_ERBB2_SIGNALING	Details ...	20	0.294573	1.54364	0.0530612	0.151441	1	10437	tags=90%, list=61%, signal=228%
REACTOME_MITOCHONDRIAL_PROTEIN_IMPORT	REACTOME_MITOCHONDRIAL_PROTEIN_IMPORT	Details ...	48	0.188852	1.5434	0.0623742	0.151081	1	13267	tags=96%, list=77%, signal=415%
REACTOME_SIGNALING_BY_FGFR_IN_DISEASE	REACTOME_SIGNALING_BY_FGFR_IN_DISEASE	Details ...	101	0.131369	1.54166	0.0697211	0.151763	1	13103	tags=89%, list=76%, signal=370%
KEGG_GLYCEROLIPID_METABOLISM	KEGG_GLYCEROLIPID_METABOLISM	Details ...	36	0.21071	1.53919	0.0508806	0.152944	1	10735	tags=83%, list=62%, signal=221%
BIOCARTA_CASPASE_PATHWAY	BIOCARTA_CASPASE_PATHWAY	Details ...	21	0.27901	1.53705	0.062249	0.153971	1	4223	tags=52%, list=25%, signal=69%
PID_LKB1_PATHWAY	PID_LKB1_PATHWAY	Details ...	45	0.194903	1.53679	0.0584906	0.153642	1	6988	tags=60%, list=41%, signal=101%
PID_ER_NONGENOMIC_PATHWAY	PID_ER_NONGENOMIC_PATHWAY	Details ...	36	0.213772	1.53449	0.0546875	0.1547	1	11161	tags=86%, list=65%, signal=244%
KEGG_HOMOLOGOUS_RECOMBINATION	KEGG_HOMOLOGOUS_RECOMBINATION	Details ...	27	0.24388	1.53318	0.0470588	0.15514	1	8567	tags=74%, list=50%, signal=147%
REACTOME_PLATELET_HOMEOSTASIS	REACTOME_PLATELET_HOMEOSTASIS	Details ...	53	0.18044	1.53047	0.0634921	0.156408	1	4377	tags=43%, list=25%, signal=58%
REACTOME_INTRINSIC_PATHWAY_FOR_APOPTOSIS	REACTOME_INTRINSIC_PATHWAY_FOR_APOPTOSIS	Details ...	28	0.240778	1.52558	0.0666667	0.15939	1	3857	tags=46%, list=22%, signal=60%
REACTOME_PROLONGED_ERK_ACTIVATION_EVENTS	REACTOME_PROLONGED_ERK_ACTIVATION_EVENTS	Details ...	18	0.297185	1.525	0.078629	0.159231	1	10200	tags=89%, list=59%, signal=218%
REACTOME_SIGNALING_BY_FGFR	REACTOME_SIGNALING_BY_FGFR	Details ...	87	0.136752	1.52376	0.0589391	0.159472	1	13103	tags=90%, list=76%, signal=372%
BIOCARTA_GCR_PATHWAY	BIOCARTA_GCR_PATHWAY	Details ...	15	0.32196	1.52115	0.0632911	0.16079	1	3646	tags=53%, list=21%, signal=68%
REACTOME_THE_ROLE_OF_NEF_IN_HIV1_REPLICATION_AND_DISEASE_PATHOGENESIS	REACTOME_THE_ROLE_OF_NEF_IN_HIV1_REPLICATION_AND_DISEASE_PATHOGENESIS	Details ...	22	0.268662	1.52063	0.0705645	0.160575	1	7124	tags=68%, list=41%, signal=116%
PID_REG_GR_PATHWAY	PID_REG_GR_PATHWAY	Details ...	61	0.164079	1.51972	0.0588235	0.160675	1	11588	tags=84%, list=67%, signal=254%
PID_PDGFRA_PATHWAY	PID_PDGFRA_PATHWAY	Details ...	21	0.278174	1.51783	0.0704225	0.161481	1	8340	tags=76%, list=48%, signal=147%
PID_PI3KCI_AKT_PATHWAY	PID_PI3KCI_AKT_PATHWAY	Details ...	33	0.223328	1.517	0.0638723	0.161488	1	9212	tags=76%, list=53%, signal=162%
KEGG_INSULIN_SIGNALING_PATHWAY	KEGG_INSULIN_SIGNALING_PATHWAY	Details ...	118	0.118954	1.51515	0.0568421	0.16226	1	1760	tags=22%, list=10%, signal=24%
REACTOME_BASE_EXCISION_REPAIR	REACTOME_BASE_EXCISION_REPAIR	Details ...	19	0.285813	1.51073	0.0670611	0.165021	1	8683	tags=79%, list=50%, signal=159%
REACTOME_NUCLEOTIDE_EXCISION_REPAIR	REACTOME_NUCLEOTIDE_EXCISION_REPAIR	Details ...	48	0.18333	1.50963	0.0724346	0.165293	1	11208	tags=83%, list=65%, signal=238%
PID_INSULIN_GLUCOSE_PATHWAY	PID_INSULIN_GLUCOSE_PATHWAY	Details ...	21	0.275695	1.50069	0.0811881	0.171479	1	2639	tags=43%, list=15%, signal=51%
REACTOME_DESTABILIZATION_OF_MRNA_BY_KSRP	REACTOME_DESTABILIZATION_OF_MRNA_BY_KSRP	Details ...	17	0.301188	1.49454	0.0754717	0.175313	1	7991	tags=76%, list=46%, signal=142%
REACTOME_INSULIN_SYNTHESIS_AND_PROCESSING	REACTOME_INSULIN_SYNTHESIS_AND_PROCESSING	Details ...	17	0.308265	1.49397	0.0790514	0.175159	1	5842	tags=65%, list=34%, signal=98%
REACTOME_DOUBLE_STRAND_BREAK_REPAIR	REACTOME_DOUBLE_STRAND_BREAK_REPAIR	Details ...	22	0.265157	1.48741	0.08125	0.179871	1	9534	tags=82%, list=55%, signal=183%
KEGG_UBIQUITIN_MEDIATED_PROTEOLYSIS	KEGG_UBIQUITIN_MEDIATED_PROTEOLYSIS	Details ...	130	0.111139	1.48566	0.0715706	0.180505	1	6979	tags=52%, list=41%, signal=86%
REACTOME_GASTRIN_CREB_SIGNALLING_PATHWAY_VIA_PKC_AND_MAPK	REACTOME_GASTRIN_CREB_SIGNALLING_PATHWAY_VIA_PKC_AND_MAPK	Details ...	110	0.120683	1.48409	0.072407	0.181168	1	6235	tags=48%, list=36%, signal=75%
KEGG_PYRIMIDINE_METABOLISM	KEGG_PYRIMIDINE_METABOLISM	Details ...	87	0.136211	1.48048	0.0662526	0.183522	1	12122	tags=84%, list=70%, signal=282%
REACTOME_DEVELOPMENTAL_BIOLOGY	REACTOME_DEVELOPMENTAL_BIOLOGY	Details ...	303	0.0740321	1.48045	0.0792079	0.182941	1	5115	tags=37%, list=30%, signal=52%
PID_NCADHERIN_PATHWAY	PID_NCADHERIN_PATHWAY		31	0.222813	1.47741	0.0534188	0.184768	1	1725	tags=32%, list=10%, signal=36%
REACTOME_REGULATION_OF_INSULIN_SECRETION	REACTOME_REGULATION_OF_INSULIN_SECRETION		60	0.157688	1.47336	0.0748441	0.187367	1	3035	tags=33%, list=18%, signal=40%
PID_RETINOIC_ACID_PATHWAY	PID_RETINOIC_ACID_PATHWAY		28	0.229788	1.47293	0.0769231	0.187054	1	10200	tags=82%, list=59%, signal=201%
PID_ENDOTHELIN_PATHWAY	PID_ENDOTHELIN_PATHWAY		51	0.177776	1.47083	0.0770791	0.187926	1	8770	tags=69%, list=51%, signal=139%
REACTOME_NEPHRIN_INTERACTIONS	REACTOME_NEPHRIN_INTERACTIONS		17	0.296937	1.4691	0.0843373	0.188713	1	6037	tags=65%, list=35%, signal=100%
PID_MAPK_TRK_PATHWAY	PID_MAPK_TRK_PATHWAY		33	0.213309	1.46704	0.0747475	0.189593	1	8340	tags=70%, list=48%, signal=135%
ST_ERK1_ERK2_MAPK_PATHWAY	ST_ERK1_ERK2_MAPK_PATHWAY		30	0.222067	1.4644	0.0894309	0.191268	1	3646	tags=43%, list=21%, signal=55%
BIOCARTA_ATRBRCA_PATHWAY	BIOCARTA_ATRBRCA_PATHWAY		20	0.268584	1.46343	0.0795699	0.191535	1	5715	tags=60%, list=33%, signal=90%
REACTOME_TOLL_RECEPTOR_CASCADES	REACTOME_TOLL_RECEPTOR_CASCADES		102	0.120077	1.4593	0.0737052	0.194362	1	3348	tags=31%, list=19%, signal=39%
REACTOME_DOWNSTREAM_SIGNALING_OF_ACTIVATED_FGFR	REACTOME_DOWNSTREAM_SIGNALING_OF_ACTIVATED_FGFR		76	0.144251	1.45908	0.0728972	0.193938	1	9314	tags=68%, list=54%, signal=148%
PID_CD8_TCR_PATHWAY	PID_CD8_TCR_PATHWAY		33	0.213765	1.45836	0.0907217	0.193842	1	7810	tags=67%, list=45%, signal=122%
REACTOME_SIGNALING_BY_FGFR1_FUSION_MUTANTS	REACTOME_SIGNALING_BY_FGFR1_FUSION_MUTANTS		18	0.284323	1.45524	0.0742972	0.196059	1	5635	tags=61%, list=33%, signal=91%
PID_IGF1_PATHWAY	PID_IGF1_PATHWAY		28	0.232219	1.45291	0.0941176	0.197409	1	8312	tags=71%, list=48%, signal=138%
REACTOME_INHIBITION_OF_THE_PROTEOLYTIC_ACTIVITY_OF_APC_C_REQUIRED_FOR_THE_ONSET_OF_ANAPHASE_BY_MITOTIC_SPINDLE_CHECKPOINT_COMPONENTS	REACTOME_INHIBITION_OF_THE_PROTEOLYTIC_ACTIVITY_OF_APC_C_REQUIRED_FOR_THE_ONSET_OF_ANAPHASE_BY_MITOTIC_SPINDLE_CHECKPOINT_COMPONENTS		18	0.285317	1.45233	0.0858896	0.197192	1	9447	tags=83%, list=55%, signal=184%
REACTOME_CTLA4_INHIBITORY_SIGNALING	REACTOME_CTLA4_INHIBITORY_SIGNALING		18	0.288341	1.45172	0.101031	0.197077	1	2694	tags=44%, list=16%, signal=53%
KEGG_LYSINE_DEGRADATION	KEGG_LYSINE_DEGRADATION		39	0.196253	1.44995	0.0787402	0.197998	1	8996	tags=72%, list=52%, signal=150%
REACTOME_SIGNALING_BY_PDGF	REACTOME_SIGNALING_BY_PDGF		106	0.1211	1.44925	0.0851485	0.197909	1	6053	tags=47%, list=35%, signal=72%
ST_GAQ_PATHWAY	ST_GAQ_PATHWAY		27	0.23304	1.44844	0.0905433	0.198017	1	3648	tags=44%, list=21%, signal=56%
REACTOME_TRANSCRIPTION_COUPLED_NER_TC_NER	REACTOME_TRANSCRIPTION_COUPLED_NER_TC_NER		43	0.189134	1.44582	0.101761	0.199618	1	12777	tags=93%, list=74%, signal=359%
BIOCARTA_CREB_PATHWAY	BIOCARTA_CREB_PATHWAY		25	0.239242	1.44051	0.0853175	0.203611	1	2775	tags=40%, list=16%, signal=48%
REACTOME_A_TETRASACCHARIDE_LINKER_SEQUENCE_IS_REQUIRED_FOR_GAG_SYNTHESIS	REACTOME_A_TETRASACCHARIDE_LINKER_SEQUENCE_IS_REQUIRED_FOR_GAG_SYNTHESIS		19	0.279157	1.43955	0.0806452	0.203799	1	5170	tags=58%, list=30%, signal=83%
PID_P53_REGULATION_PATHWAY	PID_P53_REGULATION_PATHWAY		56	0.161407	1.4367	0.0918367	0.205793	1	9227	tags=70%, list=54%, signal=149%
KEGG_NON_SMALL_CELL_LUNG_CANCER	KEGG_NON_SMALL_CELL_LUNG_CANCER		49	0.170226	1.43607	0.086	0.205718	1	10437	tags=78%, list=61%, signal=196%
REACTOME_MAPK_TARGETS_NUCLEAR_EVENTS_MEDIATED_BY_MAP_KINASES	REACTOME_MAPK_TARGETS_NUCLEAR_EVENTS_MEDIATED_BY_MAP_KINASES		30	0.216307	1.43553	0.112705	0.205627	1	8340	tags=70%, list=48%, signal=135%
PID_S1P_META_PATHWAY	PID_S1P_META_PATHWAY		17	0.296448	1.43522	0.111984	0.205192	1	7059	tags=71%, list=41%, signal=119%
KEGG_RENAL_CELL_CARCINOMA	KEGG_RENAL_CELL_CARCINOMA		65	0.153815	1.43293	0.0848126	0.206754	1	1335	tags=23%, list=8%, signal=25%
REACTOME_G_BETA_GAMMA_SIGNALLING_THROUGH_PI3KGAMMA	REACTOME_G_BETA_GAMMA_SIGNALLING_THROUGH_PI3KGAMMA		17	0.283148	1.42853	0.0778947	0.20965	1	2220	tags=41%, list=13%, signal=47%
PID_EPHA2_FWD_PATHWAY	PID_EPHA2_FWD_PATHWAY		18	0.2772	1.42839	0.106299	0.209136	1	10544	tags=89%, list=61%, signal=229%
BIOCARTA_PTDINS_PATHWAY	BIOCARTA_PTDINS_PATHWAY		22	0.259766	1.42821	0.102459	0.208625	1	10410	tags=86%, list=60%, signal=218%
REACTOME_CD28_CO_STIMULATION	REACTOME_CD28_CO_STIMULATION		26	0.230505	1.42503	0.106157	0.211032	1	1335	tags=31%, list=8%, signal=33%
PID_IL12_2PATHWAY	PID_IL12_2PATHWAY		37	0.19357	1.4242	0.0994264	0.211085	1	4122	tags=43%, list=24%, signal=57%
REACTOME_TRANSMISSION_ACROSS_CHEMICAL_SYNAPSES	REACTOME_TRANSMISSION_ACROSS_CHEMICAL_SYNAPSES		117	0.114135	1.42165	0.0918164	0.212626	1	3053	tags=29%, list=18%, signal=35%
BIOCARTA_NTHI_PATHWAY	BIOCARTA_NTHI_PATHWAY		22	0.248866	1.41887	0.101053	0.214592	1	5115	tags=55%, list=30%, signal=77%
PID_AP1_PATHWAY	PID_AP1_PATHWAY		58	0.156916	1.41304	0.10625	0.2194	1	3246	tags=34%, list=19%, signal=42%
PID_TRAIL_PATHWAY	PID_TRAIL_PATHWAY		28	0.225733	1.41179	0.111336	0.219977	1	5962	tags=57%, list=35%, signal=87%
REACTOME_ACTIVATION_OF_GENES_BY_ATF4	REACTOME_ACTIVATION_OF_GENES_BY_ATF4		24	0.244859	1.41163	0.100592	0.219418	1	7991	tags=71%, list=46%, signal=132%
KEGG_DRUG_METABOLISM_OTHER_ENZYMES	KEGG_DRUG_METABOLISM_OTHER_ENZYMES		22	0.254257	1.41115	0.102161	0.219221	1	4239	tags=50%, list=25%, signal=66%
ST_P38_MAPK_PATHWAY	ST_P38_MAPK_PATHWAY		37	0.19536	1.40927	0.117761	0.220349	1	1297	tags=27%, list=8%, signal=29%
SA_PTEN_PATHWAY	SA_PTEN_PATHWAY		16	0.297742	1.40832	0.108384	0.2205	1	1335	tags=38%, list=8%, signal=41%
BIOCARTA_CERAMIDE_PATHWAY	BIOCARTA_CERAMIDE_PATHWAY		22	0.24647	1.4059	0.107438	0.222215	1	4373	tags=50%, list=25%, signal=67%
REACTOME_BASIGIN_INTERACTIONS	REACTOME_BASIGIN_INTERACTIONS		19	0.268466	1.4027	0.0978474	0.224688	1	5354	tags=58%, list=31%, signal=84%
BIOCARTA_TFF_PATHWAY	BIOCARTA_TFF_PATHWAY		19	0.270631	1.40128	0.112205	0.225263	1	11665	tags=95%, list=68%, signal=293%
REACTOME_ACTIVATED_TLR4_SIGNALLING	REACTOME_ACTIVATED_TLR4_SIGNALLING		87	0.128127	1.39862	0.114173	0.226958	1	3348	tags=32%, list=19%, signal=40%
PID_TOLL_ENDOGENOUS_PATHWAY	PID_TOLL_ENDOGENOUS_PATHWAY		22	0.248195	1.39856	0.104628	0.226338	1	6693	tags=64%, list=39%, signal=104%
REACTOME_NEURONAL_SYSTEM	REACTOME_NEURONAL_SYSTEM		163	0.0935852	1.3983	0.1174	0.225934	1	3053	tags=27%, list=18%, signal=32%
PID_ATM_PATHWAY	PID_ATM_PATHWAY		34	0.197899	1.39654	0.0945674	0.226947	1	8252	tags=68%, list=48%, signal=130%
ST_GRANULE_CELL_SURVIVAL_PATHWAY	ST_GRANULE_CELL_SURVIVAL_PATHWAY		25	0.236273	1.39572	0.0952381	0.226996	1	8340	tags=72%, list=48%, signal=139%
REACTOME_REGULATION_OF_APOPTOSIS	REACTOME_REGULATION_OF_APOPTOSIS		53	0.162882	1.39477	0.113095	0.227189	1	11506	tags=83%, list=67%, signal=249%
BIOCARTA_NFAT_PATHWAY	BIOCARTA_NFAT_PATHWAY		42	0.181525	1.3931	0.0981595	0.228203	1	5084	tags=48%, list=30%, signal=67%
REACTOME_RIG_I_MDA5_MEDIATED_INDUCTION_OF_IFN_ALPHA_BETA_PATHWAYS	REACTOME_RIG_I_MDA5_MEDIATED_INDUCTION_OF_IFN_ALPHA_BETA_PATHWAYS		56	0.154738	1.38656	0.122047	0.233601	1	3803	tags=38%, list=22%, signal=48%
REACTOME_APOPTOTIC_CLEAVAGE_OF_CELLULAR_PROTEINS	REACTOME_APOPTOTIC_CLEAVAGE_OF_CELLULAR_PROTEINS		31	0.210846	1.38644	0.118	0.233001	1	1375	tags=29%, list=8%, signal=31%
REACTOME_FRS2_MEDIATED_CASCADE	REACTOME_FRS2_MEDIATED_CASCADE		22	0.240955	1.38401	0.112033	0.234531	1	1335	tags=32%, list=8%, signal=34%
BIOCARTA_TID_PATHWAY	BIOCARTA_TID_PATHWAY		15	0.289823	1.37777	0.112648	0.239731	1	5348	tags=60%, list=31%, signal=87%
REACTOME_GLUCOSE_TRANSPORT	REACTOME_GLUCOSE_TRANSPORT		30	0.21571	1.37734	0.123984	0.239402	1	9499	tags=77%, list=55%, signal=171%
ST_GA12_PATHWAY	ST_GA12_PATHWAY		18	0.283852	1.37486	0.125	0.241052	1	1814	tags=39%, list=11%, signal=43%
ST_FAS_SIGNALING_PATHWAY	ST_FAS_SIGNALING_PATHWAY		59	0.15155	1.37345	0.113402	0.241794	1	5574	tags=47%, list=32%, signal=70%
PID_SYNDECAN_4_PATHWAY	PID_SYNDECAN_4_PATHWAY		26	0.22685	1.37308	0.119772	0.24149	1	6037	tags=58%, list=35%, signal=89%
PID_IL23_PATHWAY	PID_IL23_PATHWAY		24	0.231212	1.37211	0.131179	0.24172	1	5354	tags=54%, list=31%, signal=78%
REACTOME_SIGNALING_BY_FGFR_MUTANTS	REACTOME_SIGNALING_BY_FGFR_MUTANTS		32	0.207948	1.36573	0.110902	0.247216	1	5038	tags=50%, list=29%, signal=71%
BIOCARTA_IGF1R_PATHWAY	BIOCARTA_IGF1R_PATHWAY		22	0.240955	1.36115	0.122407	0.251029	1	1335	tags=32%, list=8%, signal=34%
KEGG_NUCLEOTIDE_EXCISION_REPAIR	KEGG_NUCLEOTIDE_EXCISION_REPAIR		43	0.173641	1.35484	0.129482	0.256734	1	3426	tags=37%, list=20%, signal=46%
REACTOME_ARMS_MEDIATED_ACTIVATION	REACTOME_ARMS_MEDIATED_ACTIVATION		16	0.283249	1.35397	0.151899	0.256895	1	10200	tags=88%, list=59%, signal=214%
KEGG_BIOSYNTHESIS_OF_UNSATURATED_FATTY_ACIDS	KEGG_BIOSYNTHESIS_OF_UNSATURATED_FATTY_ACIDS		18	0.265726	1.34946	0.131021	0.260805	1	2126	tags=39%, list=12%, signal=44%
BIOCARTA_STRESS_PATHWAY	BIOCARTA_STRESS_PATHWAY		23	0.233501	1.34683	0.127451	0.262644	1	4971	tags=52%, list=29%, signal=73%
BIOCARTA_PYK2_PATHWAY	BIOCARTA_PYK2_PATHWAY		27	0.219105	1.3444	0.152964	0.264467	1	1335	tags=30%, list=8%, signal=32%
REACTOME_ENDOSOMAL_SORTING_COMPLEX_REQUIRED_FOR_TRANSPORT_ESCRT	REACTOME_ENDOSOMAL_SORTING_COMPLEX_REQUIRED_FOR_TRANSPORT_ESCRT		25	0.219637	1.34358	0.128459	0.264677	1	7937	tags=68%, list=46%, signal=126%
REACTOME_O_LINKED_GLYCOSYLATION_OF_MUCINS	REACTOME_O_LINKED_GLYCOSYLATION_OF_MUCINS		33	0.197423	1.3431	0.121649	0.264445	1	4436	tags=45%, list=26%, signal=61%
KEGG_TIGHT_JUNCTION	KEGG_TIGHT_JUNCTION		96	0.115934	1.33474	0.135189	0.272313	1	6269	tags=48%, list=36%, signal=75%
ST_G_ALPHA_I_PATHWAY	ST_G_ALPHA_I_PATHWAY		32	0.199176	1.33412	0.136	0.272287	1	3035	tags=38%, list=18%, signal=45%
REACTOME_REGULATORY_RNA_PATHWAYS	REACTOME_REGULATORY_RNA_PATHWAYS		20	0.249776	1.33331	0.139918	0.27252	1	11208	tags=90%, list=65%, signal=257%
REACTOME_TGF_BETA_RECEPTOR_SIGNALING_ACTIVATES_SMADS	REACTOME_TGF_BETA_RECEPTOR_SIGNALING_ACTIVATES_SMADS		24	0.226044	1.33283	0.133588	0.272309	1	4007	tags=46%, list=23%, signal=60%
REACTOME_PHOSPHOLIPASE_C_MEDIATED_CASCADE	REACTOME_PHOSPHOLIPASE_C_MEDIATED_CASCADE		32	0.199176	1.33098	0.140594	0.273406	1	3035	tags=38%, list=18%, signal=45%
KEGG_GLYCOSPHINGOLIPID_BIOSYNTHESIS_LACTO_AND_NEOLACTO_SERIES	KEGG_GLYCOSPHINGOLIPID_BIOSYNTHESIS_LACTO_AND_NEOLACTO_SERIES		17	0.272179	1.32878	0.155556	0.275153	1	4436	tags=53%, list=26%, signal=71%
REACTOME_MYD88_MAL_CASCADE_INITIATED_ON_PLASMA_MEMBRANE	REACTOME_MYD88_MAL_CASCADE_INITIATED_ON_PLASMA_MEMBRANE		77	0.130901	1.32788	0.147705	0.275386	1	3348	tags=32%, list=19%, signal=40%
REACTOME_AMINO_ACID_TRANSPORT_ACROSS_THE_PLASMA_MEMBRANE	REACTOME_AMINO_ACID_TRANSPORT_ACROSS_THE_PLASMA_MEMBRANE		19	0.258764	1.32567	0.120623	0.277036	1	5521	tags=58%, list=32%, signal=85%
KEGG_ENDOMETRIAL_CANCER	KEGG_ENDOMETRIAL_CANCER		48	0.165526	1.32499	0.149225	0.277007	1	10437	tags=77%, list=61%, signal=195%
REACTOME_G_ALPHA1213_SIGNALLING_EVENTS	REACTOME_G_ALPHA1213_SIGNALLING_EVENTS		62	0.144617	1.32306	0.162272	0.278227	1	8077	tags=61%, list=47%, signal=115%
PID_IL12_STAT4_PATHWAY	PID_IL12_STAT4_PATHWAY		19	0.253052	1.32301	0.167002	0.277569	1	8340	tags=74%, list=48%, signal=143%
PID_CDC42_REG_PATHWAY	PID_CDC42_REG_PATHWAY		30	0.207482	1.32278	0.163561	0.277048	1	11938	tags=90%, list=69%, signal=292%
PID_PRL_SIGNALING_EVENTS_PATHWAY	PID_PRL_SIGNALING_EVENTS_PATHWAY		23	0.223107	1.31305	0.14	0.287371	1	1404	tags=30%, list=8%, signal=33%
PID_S1P_S1P3_PATHWAY	PID_S1P_S1P3_PATHWAY		25	0.21662	1.31206	0.137795	0.287734	1	2475	tags=36%, list=14%, signal=42%
PID_HDAC_CLASSI_PATHWAY	PID_HDAC_CLASSI_PATHWAY		62	0.140054	1.3111	0.154286	0.288089	1	5932	tags=48%, list=34%, signal=74%
REACTOME_PLC_BETA_MEDIATED_EVENTS	REACTOME_PLC_BETA_MEDIATED_EVENTS		32	0.199176	1.31007	0.163968	0.288543	1	3035	tags=38%, list=18%, signal=45%
REACTOME_NFKB_AND_MAP_KINASES_ACTIVATION_MEDIATED_BY_TLR4_SIGNALING_REPERTOIRE	REACTOME_NFKB_AND_MAP_KINASES_ACTIVATION_MEDIATED_BY_TLR4_SIGNALING_REPERTOIRE		68	0.134107	1.30969	0.143149	0.288177	1	8340	tags=62%, list=48%, signal=119%
REACTOME_SIGNALING_BY_CONSTITUTIVELY_ACTIVE_EGFR	REACTOME_SIGNALING_BY_CONSTITUTIVELY_ACTIVE_EGFR		17	0.264402	1.3073	0.153518	0.289935	1	11665	tags=94%, list=68%, signal=291%
PID_GMCSF_PATHWAY	PID_GMCSF_PATHWAY		31	0.194282	1.3053	0.146497	0.291296	1	11665	tags=87%, list=68%, signal=269%
BIOCARTA_HCMV_PATHWAY	BIOCARTA_HCMV_PATHWAY		16	0.270313	1.30447	0.139959	0.291591	1	5038	tags=56%, list=29%, signal=79%
PID_IL2_1PATHWAY	PID_IL2_1PATHWAY		45	0.164088	1.30217	0.150826	0.293346	1	1391	tags=24%, list=8%, signal=27%
BIOCARTA_RACCYCD_PATHWAY	BIOCARTA_RACCYCD_PATHWAY		26	0.211743	1.29966	0.182731	0.29547	1	3646	tags=42%, list=21%, signal=54%
REACTOME_DEGRADATION_OF_THE_EXTRACELLULAR_MATRIX	REACTOME_DEGRADATION_OF_THE_EXTRACELLULAR_MATRIX		16	0.271184	1.29696	0.164927	0.297695	1	5023	tags=56%, list=29%, signal=79%
REACTOME_CITRIC_ACID_CYCLE_TCA_CYCLE	REACTOME_CITRIC_ACID_CYCLE_TCA_CYCLE		19	0.245835	1.29485	0.169772	0.299255	1	10278	tags=84%, list=60%, signal=208%
PID_ARF6_DOWNSTREAM_PATHWAY	PID_ARF6_DOWNSTREAM_PATHWAY		15	0.270644	1.29399	0.194118	0.299369	1	2232	tags=40%, list=13%, signal=46%
REACTOME_PYRUVATE_METABOLISM_AND_CITRIC_ACID_TCA_CYCLE	REACTOME_PYRUVATE_METABOLISM_AND_CITRIC_ACID_TCA_CYCLE		39	0.173081	1.28737	0.172676	0.306072	1	10278	tags=77%, list=60%, signal=190%
PID_CD40_PATHWAY	PID_CD40_PATHWAY		27	0.205488	1.28675	0.175197	0.306002	1	4122	tags=44%, list=24%, signal=58%
PID_BETA_CATENIN_DEG_PATHWAY	PID_BETA_CATENIN_DEG_PATHWAY		16	0.266221	1.28453	0.153846	0.307897	1	12647	tags=100%, list=73%, signal=376%
BIOCARTA_MYOSIN_PATHWAY	BIOCARTA_MYOSIN_PATHWAY		25	0.211501	1.28429	0.159763	0.307385	1	8077	tags=68%, list=47%, signal=128%
REACTOME_APC_C_CDC20_MEDIATED_DEGRADATION_OF_CYCLIN_B	REACTOME_APC_C_CDC20_MEDIATED_DEGRADATION_OF_CYCLIN_B		19	0.241426	1.28176	0.176923	0.309653	1	9447	tags=79%, list=55%, signal=175%
BIOCARTA_AGR_PATHWAY	BIOCARTA_AGR_PATHWAY		32	0.192497	1.28136	0.153846	0.309315	1	996	tags=25%, list=6%, signal=26%
KEGG_VASOPRESSIN_REGULATED_WATER_REABSORPTION	KEGG_VASOPRESSIN_REGULATED_WATER_REABSORPTION		39	0.17078	1.2813	0.187251	0.308612	1	6783	tags=56%, list=39%, signal=93%
KEGG_ACUTE_MYELOID_LEUKEMIA	KEGG_ACUTE_MYELOID_LEUKEMIA		53	0.15105	1.2796	0.184805	0.309816	1	8133	tags=62%, list=47%, signal=118%
REACTOME_TRIF_MEDIATED_TLR3_SIGNALING	REACTOME_TRIF_MEDIATED_TLR3_SIGNALING		70	0.130747	1.27905	0.173913	0.309733	1	8340	tags=61%, list=48%, signal=119%
PID_TELOMERASE_PATHWAY	PID_TELOMERASE_PATHWAY		64	0.132697	1.27885	0.177914	0.309144	1	10375	tags=73%, list=60%, signal=184%
REACTOME_CONVERSION_FROM_APC_C_CDC20_TO_APC_C_CDH1_IN_LATE_ANAPHASE	REACTOME_CONVERSION_FROM_APC_C_CDC20_TO_APC_C_CDH1_IN_LATE_ANAPHASE		16	0.264431	1.27879	0.168986	0.308461	1	9447	tags=81%, list=55%, signal=180%
PID_DELTA_NP63_PATHWAY	PID_DELTA_NP63_PATHWAY		38	0.177046	1.27839	0.193159	0.308204	1	6024	tags=53%, list=35%, signal=81%
KEGG_ETHER_LIPID_METABOLISM	KEGG_ETHER_LIPID_METABOLISM		17	0.264743	1.27662	0.190299	0.309395	1	4564	tags=53%, list=26%, signal=72%
REACTOME_TRIGLYCERIDE_BIOSYNTHESIS	REACTOME_TRIGLYCERIDE_BIOSYNTHESIS		34	0.181802	1.27518	0.183299	0.310259	1	10556	tags=79%, list=61%, signal=205%
REACTOME_HOMOLOGOUS_RECOMBINATION_REPAIR_OF_REPLICATION_INDEPENDENT_DOUBLE_STRAND_BREAKS	REACTOME_HOMOLOGOUS_RECOMBINATION_REPAIR_OF_REPLICATION_INDEPENDENT_DOUBLE_STRAND_BREAKS		16	0.261473	1.27362	0.179074	0.311423	1	8421	tags=75%, list=49%, signal=147%
PID_RET_PATHWAY	PID_RET_PATHWAY		38	0.177888	1.27036	0.170874	0.314408	1	10544	tags=79%, list=61%, signal=203%
KEGG_GLYCEROPHOSPHOLIPID_METABOLISM	KEGG_GLYCEROPHOSPHOLIPID_METABOLISM		56	0.142058	1.269	0.173469	0.315276	1	2790	tags=30%, list=16%, signal=36%
ST_DIFFERENTIATION_PATHWAY_IN_PC12_CELLS	ST_DIFFERENTIATION_PATHWAY_IN_PC12_CELLS		37	0.175036	1.26767	0.180361	0.316144	1	8632	tags=68%, list=50%, signal=135%
PID_BCR_5PATHWAY	PID_BCR_5PATHWAY		56	0.14139	1.26708	0.17451	0.31602	1	8340	tags=63%, list=48%, signal=121%
PID_WNT_CANONICAL_PATHWAY	PID_WNT_CANONICAL_PATHWAY		17	0.25441	1.26661	0.174274	0.315787	1	11837	tags=94%, list=69%, signal=300%
REACTOME_INSULIN_RECEPTOR_SIGNALLING_CASCADE	REACTOME_INSULIN_RECEPTOR_SIGNALLING_CASCADE		68	0.128856	1.26386	0.158215	0.318208	1	1335	tags=21%, list=8%, signal=22%
REACTOME_SIGNALING_BY_ROBO_RECEPTOR	REACTOME_SIGNALING_BY_ROBO_RECEPTOR		26	0.206865	1.26304	0.18711	0.318448	1	1079	tags=27%, list=6%, signal=29%
PID_MTOR_4PATHWAY	PID_MTOR_4PATHWAY		67	0.130217	1.25667	0.19246	0.325076	1	2136	tags=25%, list=12%, signal=29%
KEGG_ALDOSTERONE_REGULATED_SODIUM_REABSORPTION	KEGG_ALDOSTERONE_REGULATED_SODIUM_REABSORPTION		25	0.207642	1.25274	0.184805	0.32894	1	1251	tags=28%, list=7%, signal=30%
REACTOME_RNA_POL_II_TRANSCRIPTION	REACTOME_RNA_POL_II_TRANSCRIPTION		96	0.105435	1.25152	0.195021	0.329635	1	13090	tags=86%, list=76%, signal=358%
KEGG_MELANOMA	KEGG_MELANOMA		53	0.144566	1.2514	0.183099	0.329019	1	1417	tags=23%, list=8%, signal=25%
REACTOME_SIGNAL_AMPLIFICATION	REACTOME_SIGNAL_AMPLIFICATION		24	0.211789	1.24875	0.205761	0.331377	1	9278	tags=75%, list=54%, signal=162%
REACTOME_OPIOID_SIGNALLING	REACTOME_OPIOID_SIGNALLING		58	0.139898	1.24648	0.186858	0.33335	1	2647	tags=29%, list=15%, signal=35%
KEGG_FC_GAMMA_R_MEDIATED_PHAGOCYTOSIS	KEGG_FC_GAMMA_R_MEDIATED_PHAGOCYTOSIS		74	0.123795	1.24616	0.195329	0.33291	1	5792	tags=46%, list=34%, signal=69%
REACTOME_MAP_KINASE_ACTIVATION_IN_TLR_CASCADE	REACTOME_MAP_KINASE_ACTIVATION_IN_TLR_CASCADE		49	0.149007	1.24574	0.183432	0.332637	1	8340	tags=63%, list=48%, signal=122%
PID_IL2_PI3K_PATHWAY	PID_IL2_PI3K_PATHWAY		28	0.205006	1.24477	0.198058	0.333148	1	3857	tags=43%, list=22%, signal=55%
KEGG_WNT_SIGNALING_PATHWAY	KEGG_WNT_SIGNALING_PATHWAY		122	0.0947402	1.24428	0.209544	0.332944	1	13773	tags=89%, list=80%, signal=442%
REACTOME_CTNNB1_PHOSPHORYLATION_CASCADE	REACTOME_CTNNB1_PHOSPHORYLATION_CASCADE		15	0.263085	1.24313	0.205703	0.333487	1	11552	tags=93%, list=67%, signal=283%
KEGG_BUTANOATE_METABOLISM	KEGG_BUTANOATE_METABOLISM		27	0.201015	1.2427	0.198039	0.333291	1	11219	tags=85%, list=65%, signal=244%
BIOCARTA_IL2RB_PATHWAY	BIOCARTA_IL2RB_PATHWAY		30	0.189962	1.24244	0.223382	0.33277	1	11665	tags=87%, list=68%, signal=268%
REACTOME_DAG_AND_IP3_SIGNALING	REACTOME_DAG_AND_IP3_SIGNALING		24	0.214881	1.24069	0.195736	0.334149	1	5635	tags=54%, list=33%, signal=80%
BIOCARTA_PDGF_PATHWAY	BIOCARTA_PDGF_PATHWAY		30	0.189962	1.23994	0.191235	0.334222	1	11665	tags=87%, list=68%, signal=268%
PID_P38_ALPHA_BETA_PATHWAY	PID_P38_ALPHA_BETA_PATHWAY		28	0.199054	1.23691	0.205882	0.337057	1	3344	tags=39%, list=19%, signal=49%
PID_IL8_CXCR1_PATHWAY	PID_IL8_CXCR1_PATHWAY		18	0.241355	1.23416	0.189922	0.339738	1	11161	tags=89%, list=65%, signal=252%
BIOCARTA_EGF_PATHWAY	BIOCARTA_EGF_PATHWAY		30	0.189962	1.23157	0.191919	0.342394	1	11665	tags=87%, list=68%, signal=268%
PID_HNF3B_PATHWAY	PID_HNF3B_PATHWAY		23	0.211484	1.22891	0.196565	0.344941	1	1604	tags=30%, list=9%, signal=34%
KEGG_ERBB_SIGNALING_PATHWAY	KEGG_ERBB_SIGNALING_PATHWAY		77	0.120161	1.22736	0.21	0.346061	1	1742	tags=22%, list=10%, signal=24%
ST_T_CELL_SIGNAL_TRANSDUCTION	ST_T_CELL_SIGNAL_TRANSDUCTION		33	0.182519	1.22433	0.228	0.34898	1	3648	tags=39%, list=21%, signal=50%
[truncated: 278 more rows]

## Sheet: gsea_SN15.vs.S
NAME	GS<br> follow link to MSigDB	GS DETAILS	SIZE	ES	NES	NOM p-val	FDR q-val	FWER p-val	RANK AT MAX	LEADING EDGE						NAME	GS<br> follow link to MSigDB	GS DETAILS	SIZE	ES	NES	NOM p-val	FDR q-val	FWER p-val	RANK AT MAX	LEADING EDGE
[truncated: 761 more rows]
