# Supplementary material for: Ameliorating the hallmarks of cellular senescence in skeletal muscle myogenic progenitors in vitro and in vivo
Source: Sci Adv. 2021 Sep 3;7(36):eabe5671. doi: 10.1126/sciadv.abe5671 (PMC8442867; doi:10.1126/sciadv.abe5671)
Supplement: Supplementary file 2 — Data files S1 to S8 [file sciadv.abe5671_data_files_s1_to_s8.zip › Supplementary_Material_7_Overlapping_pathways_between_different_timepoints.xlsx]

## Sheet: Venn.pathlist.cp
	V1	V2	V3	V4	V5	V6	V7	V8	V9	V10	V11	V12	V13	V14	V15	V16
1	REACTOME_CELL_CYCLE	REACTOME_CELL_CYCLE	REACTOME_CELL_CYCLE	REACTOME_CELL_CYCLE	REACTOME_MITOTIC_M_M_G1_PHASES	REACTOME_MITOTIC_M_M_G1_PHASES	REACTOME_CELL_CYCLE	REACTOME_MITOTIC_M_M_G1_PHASES	NABA_MATRISOME_ASSOCIATED	NABA_MATRISOME_ASSOCIATED	NABA_ECM_REGULATORS	NABA_ECM_REGULATORS	KEGG_RIBOSOME	NABA_CORE_MATRISOME	NABA_CORE_MATRISOME	NABA_CORE_MATRISOME
2	REACTOME_CHROMOSOME_MAINTENANCE	REACTOME_CHROMOSOME_MAINTENANCE	REACTOME_CHROMOSOME_MAINTENANCE	REACTOME_CHROMOSOME_MAINTENANCE	REACTOME_DNA_REPLICATION	REACTOME_DNA_REPLICATION	REACTOME_DNA_REPLICATION	REACTOME_DNA_REPLICATION	NABA_CORE_MATRISOME	NABA_CORE_MATRISOME	NABA_MATRISOME_ASSOCIATED	NABA_MATRISOME_ASSOCIATED	REACTOME_PEPTIDE_CHAIN_ELONGATION	NABA_ECM_GLYCOPROTEINS	PID_INTEGRIN1_PATHWAY	NABA_ECM_GLYCOPROTEINS
3	REACTOME_CELL_CYCLE_MITOTIC	REACTOME_CELL_CYCLE_MITOTIC	REACTOME_CELL_CYCLE_MITOTIC	REACTOME_CELL_CYCLE_MITOTIC	REACTOME_CELL_CYCLE	REACTOME_CELL_CYCLE	REACTOME_MITOTIC_M_M_G1_PHASES	REACTOME_CELL_CYCLE	KEGG_ECM_RECEPTOR_INTERACTION	KEGG_ECM_RECEPTOR_INTERACTION	NABA_CORE_MATRISOME	NABA_CORE_MATRISOME	REACTOME_INFLUENZA_VIRAL_RNA_TRANSCRIPTION_AND_REPLICATION	REACTOME_COLLAGEN_FORMATION	NABA_ECM_GLYCOPROTEINS	REACTOME_COLLAGEN_FORMATION
4	REACTOME_DNA_REPLICATION	REACTOME_DNA_REPLICATION	REACTOME_DNA_REPLICATION	REACTOME_METABOLISM_OF_RNA	REACTOME_CELL_CYCLE_MITOTIC	REACTOME_CELL_CYCLE_MITOTIC	REACTOME_CELL_CYCLE_MITOTIC	REACTOME_CELL_CYCLE_MITOTIC	PID_INTEGRIN1_PATHWAY	PID_INTEGRIN1_PATHWAY	KEGG_ECM_RECEPTOR_INTERACTION	KEGG_ECM_RECEPTOR_INTERACTION	REACTOME_3_UTR_MEDIATED_TRANSLATIONAL_REGULATION	KEGG_ECM_RECEPTOR_INTERACTION	KEGG_ECM_RECEPTOR_INTERACTION	KEGG_ECM_RECEPTOR_INTERACTION
5	REACTOME_TELOMERE_MAINTENANCE	REACTOME_TELOMERE_MAINTENANCE	REACTOME_TELOMERE_MAINTENANCE	REACTOME_DNA_REPLICATION	REACTOME_G1_S_TRANSITION	REACTOME_G1_S_TRANSITION	REACTOME_RNA_POL_I_PROMOTER_OPENING	REACTOME_G1_S_TRANSITION	NABA_ECM_GLYCOPROTEINS	NABA_ECM_GLYCOPROTEINS	PID_INTEGRIN1_PATHWAY	PID_INTEGRIN1_PATHWAY	REACTOME_NONSENSE_MEDIATED_DECAY_ENHANCED_BY_THE_EXON_JUNCTION_COMPLEX	NABA_COLLAGENS	NABA_ECM_REGULATORS	NABA_COLLAGENS
6	REACTOME_MEIOSIS	REACTOME_MEIOSIS	REACTOME_MEIOSIS	REACTOME_INFLUENZA_LIFE_CYCLE	REACTOME_M_G1_TRANSITION	REACTOME_M_G1_TRANSITION	REACTOME_AMYLOIDS	REACTOME_M_G1_TRANSITION	REACTOME_EXTRACELLULAR_MATRIX_ORGANIZATION	REACTOME_EXTRACELLULAR_MATRIX_ORGANIZATION	NABA_ECM_GLYCOPROTEINS	NABA_ECM_GLYCOPROTEINS	REACTOME_SRP_DEPENDENT_COTRANSLATIONAL_PROTEIN_TARGETING_TO_MEMBRANE	PID_INTEGRIN1_PATHWAY	REACTOME_COLLAGEN_FORMATION	PID_INTEGRIN1_PATHWAY
7	REACTOME_MEIOTIC_RECOMBINATION	REACTOME_MEIOTIC_RECOMBINATION	REACTOME_MEIOTIC_RECOMBINATION	REACTOME_3_UTR_MEDIATED_TRANSLATIONAL_REGULATION	REACTOME_MITOTIC_G1_G1_S_PHASES	REACTOME_MITOTIC_G1_G1_S_PHASES	KEGG_SYSTEMIC_LUPUS_ERYTHEMATOSUS	REACTOME_MITOTIC_G1_G1_S_PHASES			REACTOME_EXTRACELLULAR_MATRIX_ORGANIZATION	REACTOME_EXTRACELLULAR_MATRIX_ORGANIZATION	REACTOME_TRANSLATION	REACTOME_EXTRACELLULAR_MATRIX_ORGANIZATION	NABA_MATRISOME_ASSOCIATED	REACTOME_EXTRACELLULAR_MATRIX_ORGANIZATION
8	REACTOME_MITOTIC_M_M_G1_PHASES	REACTOME_MITOTIC_M_M_G1_PHASES	REACTOME_MITOTIC_M_M_G1_PHASES	REACTOME_TELOMERE_MAINTENANCE	KEGG_SYSTEMIC_LUPUS_ERYTHEMATOSUS	KEGG_SYSTEMIC_LUPUS_ERYTHEMATOSUS	REACTOME_MEIOTIC_RECOMBINATION	KEGG_SYSTEMIC_LUPUS_ERYTHEMATOSUS					REACTOME_INFLUENZA_LIFE_CYCLE	NABA_MATRISOME_ASSOCIATED	NABA_COLLAGENS	NABA_MATRISOME_ASSOCIATED
9	REACTOME_DEPOSITION_OF_NEW_CENPA_CONTAINING_NUCLEOSOMES_AT_THE_CENTROMERE	REACTOME_DEPOSITION_OF_NEW_CENPA_CONTAINING_NUCLEOSOMES_AT_THE_CENTROMERE	REACTOME_DEPOSITION_OF_NEW_CENPA_CONTAINING_NUCLEOSOMES_AT_THE_CENTROMERE	REACTOME_MEIOSIS	REACTOME_SYNTHESIS_OF_DNA	REACTOME_SYNTHESIS_OF_DNA	REACTOME_RNA_POL_I_TRANSCRIPTION	REACTOME_SYNTHESIS_OF_DNA					NABA_CORE_MATRISOME		KEGG_DILATED_CARDIOMYOPATHY
10	REACTOME_RNA_POL_I_PROMOTER_OPENING	REACTOME_RNA_POL_I_PROMOTER_OPENING	REACTOME_PROCESSING_OF_CAPPED_INTRON_CONTAINING_PRE_MRNA	REACTOME_MEIOTIC_RECOMBINATION	REACTOME_S_PHASE	REACTOME_S_PHASE	REACTOME_MEIOSIS	REACTOME_S_PHASE					NABA_ECM_GLYCOPROTEINS		REACTOME_EXTRACELLULAR_MATRIX_ORGANIZATION
11	REACTOME_TRANSCRIPTION	REACTOME_TRANSCRIPTION	REACTOME_RNA_POL_I_PROMOTER_OPENING	REACTOME_MITOTIC_M_M_G1_PHASES	REACTOME_ADAPTIVE_IMMUNE_SYSTEM	REACTOME_ADAPTIVE_IMMUNE_SYSTEM	REACTOME_MITOTIC_PROMETAPHASE	REACTOME_ADAPTIVE_IMMUNE_SYSTEM					REACTOME_COLLAGEN_FORMATION		PID_INTEGRIN3_PATHWAY
12	REACTOME_AMYLOIDS	REACTOME_AMYLOIDS	REACTOME_MRNA_PROCESSING	KEGG_RIBOSOME	REACTOME_MEIOTIC_RECOMBINATION	REACTOME_MEIOTIC_RECOMBINATION	REACTOME_DEPOSITION_OF_NEW_CENPA_CONTAINING_NUCLEOSOMES_AT_THE_CENTROMERE	REACTOME_MEIOTIC_RECOMBINATION					KEGG_ECM_RECEPTOR_INTERACTION
13	KEGG_SYSTEMIC_LUPUS_ERYTHEMATOSUS	KEGG_SYSTEMIC_LUPUS_ERYTHEMATOSUS	REACTOME_TRANSCRIPTION	REACTOME_PEPTIDE_CHAIN_ELONGATION	REACTOME_CELL_CYCLE_CHECKPOINTS	REACTOME_CELL_CYCLE_CHECKPOINTS	REACTOME_CHROMOSOME_MAINTENANCE	REACTOME_CELL_CYCLE_CHECKPOINTS					NABA_COLLAGENS
14	REACTOME_MEIOTIC_SYNAPSIS	REACTOME_MEIOTIC_SYNAPSIS	REACTOME_AMYLOIDS	REACTOME_INFLUENZA_VIRAL_RNA_TRANSCRIPTION_AND_REPLICATION	REACTOME_HIV_INFECTION	REACTOME_HIV_INFECTION	REACTOME_TELOMERE_MAINTENANCE	REACTOME_HIV_INFECTION					PID_INTEGRIN1_PATHWAY
15	REACTOME_PACKAGING_OF_TELOMERE_ENDS	REACTOME_PACKAGING_OF_TELOMERE_ENDS	KEGG_SYSTEMIC_LUPUS_ERYTHEMATOSUS	REACTOME_DEPOSITION_OF_NEW_CENPA_CONTAINING_NUCLEOSOMES_AT_THE_CENTROMERE	REACTOME_RNA_POL_I_PROMOTER_OPENING	REACTOME_RNA_POL_I_PROMOTER_OPENING	REACTOME_RNA_POL_I_RNA_POL_III_AND_MITOCHONDRIAL_TRANSCRIPTION	REACTOME_RNA_POL_I_PROMOTER_OPENING					REACTOME_EXTRACELLULAR_MATRIX_ORGANIZATION
16	REACTOME_RNA_POL_I_TRANSCRIPTION	REACTOME_RNA_POL_I_TRANSCRIPTION	REACTOME_MEIOTIC_SYNAPSIS	REACTOME_TRANSLATION	REACTOME_HOST_INTERACTIONS_OF_HIV_FACTORS	REACTOME_HOST_INTERACTIONS_OF_HIV_FACTORS	REACTOME_G1_S_TRANSITION	REACTOME_HOST_INTERACTIONS_OF_HIV_FACTORS					REACTOME_GENERIC_TRANSCRIPTION_PATHWAY
17	REACTOME_MITOTIC_PROMETAPHASE	REACTOME_MITOTIC_PROMETAPHASE	REACTOME_PACKAGING_OF_TELOMERE_ENDS	REACTOME_METABOLISM_OF_MRNA	REACTOME_AMYLOIDS	REACTOME_AMYLOIDS	REACTOME_PACKAGING_OF_TELOMERE_ENDS	REACTOME_AMYLOIDS					NABA_MATRISOME_ASSOCIATED
18	REACTOME_S_PHASE	REACTOME_S_PHASE	REACTOME_RNA_POL_I_TRANSCRIPTION	REACTOME_PROCESSING_OF_CAPPED_INTRON_CONTAINING_PRE_MRNA	REACTOME_ASSEMBLY_OF_THE_PRE_REPLICATIVE_COMPLEX	REACTOME_ASSEMBLY_OF_THE_PRE_REPLICATIVE_COMPLEX	REACTOME_M_G1_TRANSITION	REACTOME_ASSEMBLY_OF_THE_PRE_REPLICATIVE_COMPLEX
19	REACTOME_G1_S_TRANSITION	REACTOME_G1_S_TRANSITION	REACTOME_MITOTIC_PROMETAPHASE	REACTOME_RNA_POL_I_PROMOTER_OPENING	REACTOME_CHROMOSOME_MAINTENANCE	REACTOME_CHROMOSOME_MAINTENANCE	REACTOME_HEMOSTASIS	REACTOME_CHROMOSOME_MAINTENANCE
20	REACTOME_RNA_POL_I_RNA_POL_III_AND_MITOCHONDRIAL_TRANSCRIPTION	REACTOME_RNA_POL_I_RNA_POL_III_AND_MITOCHONDRIAL_TRANSCRIPTION	REACTOME_S_PHASE	REACTOME_NONSENSE_MEDIATED_DECAY_ENHANCED_BY_THE_EXON_JUNCTION_COMPLEX	REACTOME_MITOTIC_PROMETAPHASE	REACTOME_MITOTIC_PROMETAPHASE	REACTOME_DNA_STRAND_ELONGATION	REACTOME_MITOTIC_PROMETAPHASE
21	REACTOME_MITOTIC_G1_G1_S_PHASES	REACTOME_MITOTIC_G1_G1_S_PHASES	REACTOME_G1_S_TRANSITION	REACTOME_MRNA_PROCESSING	REACTOME_APOPTOSIS	REACTOME_APOPTOSIS	PID_RAC1_PATHWAY	REACTOME_APOPTOSIS
22	REACTOME_SYNTHESIS_OF_DNA	REACTOME_SYNTHESIS_OF_DNA	REACTOME_RNA_POL_I_RNA_POL_III_AND_MITOCHONDRIAL_TRANSCRIPTION	REACTOME_TRANSCRIPTION	REACTOME_RNA_POL_I_TRANSCRIPTION	REACTOME_RNA_POL_I_TRANSCRIPTION	REACTOME_CELL_CYCLE_CHECKPOINTS	REACTOME_RNA_POL_I_TRANSCRIPTION
23	REACTOME_DNA_STRAND_ELONGATION	REACTOME_DNA_STRAND_ELONGATION	REACTOME_MITOTIC_G1_G1_S_PHASES	REACTOME_AMYLOIDS	REACTOME_CROSS_PRESENTATION_OF_SOLUBLE_EXOGENOUS_ANTIGENS_ENDOSOMES	REACTOME_CROSS_PRESENTATION_OF_SOLUBLE_EXOGENOUS_ANTIGENS_ENDOSOMES	REACTOME_ACTIVATION_OF_THE_PRE_REPLICATIVE_COMPLEX	REACTOME_CROSS_PRESENTATION_OF_SOLUBLE_EXOGENOUS_ANTIGENS_ENDOSOMES
24	REACTOME_CELL_CYCLE_CHECKPOINTS	REACTOME_CELL_CYCLE_CHECKPOINTS	REACTOME_SYNTHESIS_OF_DNA	KEGG_SYSTEMIC_LUPUS_ERYTHEMATOSUS	REACTOME_DOWNSTREAM_SIGNALING_EVENTS_OF_B_CELL_RECEPTOR_BCR	REACTOME_DOWNSTREAM_SIGNALING_EVENTS_OF_B_CELL_RECEPTOR_BCR	REACTOME_MEIOTIC_SYNAPSIS	REACTOME_DOWNSTREAM_SIGNALING_EVENTS_OF_B_CELL_RECEPTOR_BCR
25	KEGG_DNA_REPLICATION	KEGG_DNA_REPLICATION	REACTOME_DNA_STRAND_ELONGATION	REACTOME_MEIOTIC_SYNAPSIS	REACTOME_DEPOSITION_OF_NEW_CENPA_CONTAINING_NUCLEOSOMES_AT_THE_CENTROMERE	REACTOME_DEPOSITION_OF_NEW_CENPA_CONTAINING_NUCLEOSOMES_AT_THE_CENTROMERE	REACTOME_MITOTIC_G1_G1_S_PHASES	REACTOME_DEPOSITION_OF_NEW_CENPA_CONTAINING_NUCLEOSOMES_AT_THE_CENTROMERE
26	REACTOME_EXTENSION_OF_TELOMERES	REACTOME_EXTENSION_OF_TELOMERES	REACTOME_CELL_CYCLE_CHECKPOINTS	KEGG_SPLICEOSOME	REACTOME_APC_C_CDH1_MEDIATED_DEGRADATION_OF_CDC20_AND_OTHER_APC_C_CDH1_TARGETED_PROTEINS_IN_LATE_MITOSIS_EARLY_G1	REACTOME_APC_C_CDH1_MEDIATED_DEGRADATION_OF_CDC20_AND_OTHER_APC_C_CDH1_TARGETED_PROTEINS_IN_LATE_MITOSIS_EARLY_G1	REACTOME_ADAPTIVE_IMMUNE_SYSTEM	REACTOME_APC_C_CDH1_MEDIATED_DEGRADATION_OF_CDC20_AND_OTHER_APC_C_CDH1_TARGETED_PROTEINS_IN_LATE_MITOSIS_EARLY_G1
27	REACTOME_DNA_REPAIR	REACTOME_DNA_REPAIR	KEGG_DNA_REPLICATION	REACTOME_SRP_DEPENDENT_COTRANSLATIONAL_PROTEIN_TARGETING_TO_MEMBRANE	REACTOME_REGULATION_OF_MITOTIC_CELL_CYCLE	REACTOME_REGULATION_OF_MITOTIC_CELL_CYCLE	REACTOME_S_PHASE	REACTOME_REGULATION_OF_MITOTIC_CELL_CYCLE
28	REACTOME_M_G1_TRANSITION	REACTOME_M_G1_TRANSITION	REACTOME_EXTENSION_OF_TELOMERES	REACTOME_MRNA_SPLICING	REACTOME_REGULATION_OF_ORNITHINE_DECARBOXYLASE_ODC	REACTOME_REGULATION_OF_ORNITHINE_DECARBOXYLASE_ODC	KEGG_OOCYTE_MEIOSIS	REACTOME_REGULATION_OF_ORNITHINE_DECARBOXYLASE_ODC
29	REACTOME_G2_M_CHECKPOINTS	REACTOME_G2_M_CHECKPOINTS	REACTOME_DNA_REPAIR	REACTOME_PACKAGING_OF_TELOMERE_ENDS	REACTOME_APC_C_CDC20_MEDIATED_DEGRADATION_OF_MITOTIC_PROTEINS	REACTOME_APC_C_CDC20_MEDIATED_DEGRADATION_OF_MITOTIC_PROTEINS	REACTOME_ACTIVATION_OF_ATR_IN_RESPONSE_TO_REPLICATION_STRESS	REACTOME_APC_C_CDC20_MEDIATED_DEGRADATION_OF_MITOTIC_PROTEINS
30	REACTOME_ACTIVATION_OF_THE_PRE_REPLICATIVE_COMPLEX	REACTOME_ACTIVATION_OF_THE_PRE_REPLICATIVE_COMPLEX	REACTOME_M_G1_TRANSITION	REACTOME_RNA_POL_I_TRANSCRIPTION	REACTOME_ER_PHAGOSOME_PATHWAY	REACTOME_ER_PHAGOSOME_PATHWAY	REACTOME_G2_M_CHECKPOINTS	REACTOME_ER_PHAGOSOME_PATHWAY
31	KEGG_CELL_CYCLE	KEGG_CELL_CYCLE	REACTOME_G2_M_CHECKPOINTS	REACTOME_MITOTIC_PROMETAPHASE	REACTOME_CDK_MEDIATED_PHOSPHORYLATION_AND_REMOVAL_OF_CDC6	REACTOME_CDK_MEDIATED_PHOSPHORYLATION_AND_REMOVAL_OF_CDC6	REACTOME_SYNTHESIS_OF_DNA	REACTOME_CDK_MEDIATED_PHOSPHORYLATION_AND_REMOVAL_OF_CDC6
32	REACTOME_ACTIVATION_OF_ATR_IN_RESPONSE_TO_REPLICATION_STRESS	REACTOME_ACTIVATION_OF_ATR_IN_RESPONSE_TO_REPLICATION_STRESS	REACTOME_ACTIVATION_OF_THE_PRE_REPLICATIVE_COMPLEX	REACTOME_FORMATION_OF_THE_TERNARY_COMPLEX_AND_SUBSEQUENTLY_THE_43S_COMPLEX	REACTOME_VIF_MEDIATED_DEGRADATION_OF_APOBEC3G	REACTOME_VIF_MEDIATED_DEGRADATION_OF_APOBEC3G	REACTOME_PREFOLDIN_MEDIATED_TRANSFER_OF_SUBSTRATE_TO_CCT_TRIC	REACTOME_VIF_MEDIATED_DEGRADATION_OF_APOBEC3G
33	PID_PLK1_PATHWAY	PID_PLK1_PATHWAY	REACTOME_METABOLISM_OF_NON_CODING_RNA	REACTOME_S_PHASE	REACTOME_MEIOSIS	REACTOME_MEIOSIS	REACTOME_HOST_INTERACTIONS_OF_HIV_FACTORS	REACTOME_MEIOSIS
34	PID_AURORA_B_PATHWAY	PID_AURORA_B_PATHWAY	KEGG_CELL_CYCLE	REACTOME_G1_S_TRANSITION	REACTOME_HEMOSTASIS	REACTOME_HEMOSTASIS	REACTOME_FACTORS_INVOLVED_IN_MEGAKARYOCYTE_DEVELOPMENT_AND_PLATELET_PRODUCTION	REACTOME_HEMOSTASIS
35	REACTOME_REGULATION_OF_MITOTIC_CELL_CYCLE	REACTOME_REGULATION_OF_MITOTIC_CELL_CYCLE	REACTOME_ACTIVATION_OF_ATR_IN_RESPONSE_TO_REPLICATION_STRESS	REACTOME_ACTIVATION_OF_THE_MRNA_UPON_BINDING_OF_THE_CAP_BINDING_COMPLEX_AND_EIFS_AND_SUBSEQUENT_BINDING_TO_43S	REACTOME_ACTIVATION_OF_NF_KAPPAB_IN_B_CELLS	REACTOME_ACTIVATION_OF_NF_KAPPAB_IN_B_CELLS	REACTOME_INTERFERON_SIGNALING	REACTOME_ACTIVATION_OF_NF_KAPPAB_IN_B_CELLS
36	REACTOME_E2F_MEDIATED_REGULATION_OF_DNA_REPLICATION	REACTOME_E2F_MEDIATED_REGULATION_OF_DNA_REPLICATION	PID_PLK1_PATHWAY	REACTOME_RNA_POL_I_RNA_POL_III_AND_MITOCHONDRIAL_TRANSCRIPTION	REACTOME_SCF_BETA_TRCP_MEDIATED_DEGRADATION_OF_EMI1	REACTOME_SCF_BETA_TRCP_MEDIATED_DEGRADATION_OF_EMI1	REACTOME_INTERFERON_ALPHA_BETA_SIGNALING	REACTOME_SCF_BETA_TRCP_MEDIATED_DEGRADATION_OF_EMI1
37	REACTOME_G1_S_SPECIFIC_TRANSCRIPTION	REACTOME_G1_S_SPECIFIC_TRANSCRIPTION	PID_FANCONI_PATHWAY	REACTOME_MITOTIC_G1_G1_S_PHASES	KEGG_PROTEASOME	KEGG_PROTEASOME	PID_CDC42_PATHWAY	KEGG_PROTEASOME
38	REACTOME_LAGGING_STRAND_SYNTHESIS	REACTOME_LAGGING_STRAND_SYNTHESIS	PID_AURORA_B_PATHWAY	REACTOME_SYNTHESIS_OF_DNA	REACTOME_PREFOLDIN_MEDIATED_TRANSFER_OF_SUBSTRATE_TO_CCT_TRIC	REACTOME_PREFOLDIN_MEDIATED_TRANSFER_OF_SUBSTRATE_TO_CCT_TRIC	REACTOME_HIV_INFECTION	REACTOME_PREFOLDIN_MEDIATED_TRANSFER_OF_SUBSTRATE_TO_CCT_TRIC
39	REACTOME_ORC1_REMOVAL_FROM_CHROMATIN	REACTOME_ORC1_REMOVAL_FROM_CHROMATIN	REACTOME_REGULATION_OF_MITOTIC_CELL_CYCLE	REACTOME_DNA_STRAND_ELONGATION	REACTOME_CLASS_I_MHC_MEDIATED_ANTIGEN_PROCESSING_PRESENTATION	REACTOME_CLASS_I_MHC_MEDIATED_ANTIGEN_PROCESSING_PRESENTATION	KEGG_PARKINSONS_DISEASE	REACTOME_CLASS_I_MHC_MEDIATED_ANTIGEN_PROCESSING_PRESENTATION
40	REACTOME_HIV_INFECTION	REACTOME_HIV_INFECTION	REACTOME_E2F_MEDIATED_REGULATION_OF_DNA_REPLICATION	REACTOME_CELL_CYCLE_CHECKPOINTS	KEGG_OOCYTE_MEIOSIS	KEGG_OOCYTE_MEIOSIS	REACTOME_CYTOKINE_SIGNALING_IN_IMMUNE_SYSTEM	KEGG_OOCYTE_MEIOSIS
41	REACTOME_APC_C_CDC20_MEDIATED_DEGRADATION_OF_MITOTIC_PROTEINS	REACTOME_APC_C_CDC20_MEDIATED_DEGRADATION_OF_MITOTIC_PROTEINS	REACTOME_G1_S_SPECIFIC_TRANSCRIPTION	KEGG_DNA_REPLICATION	REACTOME_SIGNALING_BY_WNT	REACTOME_ANTIGEN_PROCESSING_CROSS_PRESENTATION	KEGG_PATHOGENIC_ESCHERICHIA_COLI_INFECTION	REACTOME_SIGNALING_BY_WNT
42	REACTOME_ASSEMBLY_OF_THE_PRE_REPLICATIVE_COMPLEX	REACTOME_HIV_LIFE_CYCLE	REACTOME_LAGGING_STRAND_SYNTHESIS	REACTOME_METABOLISM_OF_PROTEINS	REACTOME_SIGNALING_BY_THE_B_CELL_RECEPTOR_BCR	REACTOME_SIGNALING_BY_WNT	KEGG_DNA_REPLICATION	REACTOME_SIGNALING_BY_THE_B_CELL_RECEPTOR_BCR
43	REACTOME_APC_C_CDH1_MEDIATED_DEGRADATION_OF_CDC20_AND_OTHER_APC_C_CDH1_TARGETED_PROTEINS_IN_LATE_MITOSIS_EARLY_G1	REACTOME_ASSEMBLY_OF_THE_PRE_REPLICATIVE_COMPLEX	REACTOME_ORC1_REMOVAL_FROM_CHROMATIN	REACTOME_EXTENSION_OF_TELOMERES	REACTOME_TELOMERE_MAINTENANCE	REACTOME_SIGNALING_BY_THE_B_CELL_RECEPTOR_BCR	REACTOME_TCA_CYCLE_AND_RESPIRATORY_ELECTRON_TRANSPORT	REACTOME_TELOMERE_MAINTENANCE
44	REACTOME_MITOTIC_G2_G2_M_PHASES	REACTOME_APC_C_CDH1_MEDIATED_DEGRADATION_OF_CDC20_AND_OTHER_APC_C_CDH1_TARGETED_PROTEINS_IN_LATE_MITOSIS_EARLY_G1	REACTOME_HIV_INFECTION	REACTOME_DNA_REPAIR	REACTOME_AUTODEGRADATION_OF_THE_E3_UBIQUITIN_LIGASE_COP1	REACTOME_TELOMERE_MAINTENANCE	REACTOME_APOPTOSIS	REACTOME_AUTODEGRADATION_OF_THE_E3_UBIQUITIN_LIGASE_COP1
45	REACTOME_CYCLIN_E_ASSOCIATED_EVENTS_DURING_G1_S_TRANSITION_	REACTOME_MITOTIC_G2_G2_M_PHASES	REACTOME_APC_C_CDC20_MEDIATED_DEGRADATION_OF_MITOTIC_PROTEINS	REACTOME_M_G1_TRANSITION	REACTOME_ANTIGEN_PROCESSING_UBIQUITINATION_PROTEASOME_DEGRADATION	REACTOME_AUTODEGRADATION_OF_THE_E3_UBIQUITIN_LIGASE_COP1	KEGG_CELL_CYCLE	REACTOME_ANTIGEN_PROCESSING_UBIQUITINATION_PROTEASOME_DEGRADATION
46	PID_ATR_PATHWAY	REACTOME_SCFSKP2_MEDIATED_DEGRADATION_OF_P27_P21	REACTOME_ASSEMBLY_OF_THE_PRE_REPLICATIVE_COMPLEX	REACTOME_G2_M_CHECKPOINTS	REACTOME_CDT1_ASSOCIATION_WITH_THE_CDC6_ORC_ORIGIN_COMPLEX	REACTOME_P53_INDEPENDENT_G1_S_DNA_DAMAGE_CHECKPOINT	REACTOME_RESPIRATORY_ELECTRON_TRANSPORT_ATP_SYNTHESIS_BY_CHEMIOSMOTIC_COUPLING_AND_HEAT_PRODUCTION_BY_UNCOUPLING_PROTEINS_	REACTOME_CDT1_ASSOCIATION_WITH_THE_CDC6_ORC_ORIGIN_COMPLEX
47	REACTOME_HOST_INTERACTIONS_OF_HIV_FACTORS	REACTOME_CYCLIN_E_ASSOCIATED_EVENTS_DURING_G1_S_TRANSITION_	REACTOME_INTERACTIONS_OF_VPR_WITH_HOST_CELLULAR_PROTEINS	REACTOME_ACTIVATION_OF_THE_PRE_REPLICATIVE_COMPLEX	PID_CDC42_PATHWAY	REACTOME_ANTIGEN_PROCESSING_UBIQUITINATION_PROTEASOME_DEGRADATION	BIOCARTA_RHO_PATHWAY	PID_CDC42_PATHWAY
48	REACTOME_CDT1_ASSOCIATION_WITH_THE_CDC6_ORC_ORIGIN_COMPLEX	PID_ATR_PATHWAY	PID_BARD1_PATHWAY	REACTOME_TRANSPORT_OF_MATURE_TRANSCRIPT_TO_CYTOPLASM	REACTOME_PACKAGING_OF_TELOMERE_ENDS	REACTOME_CDT1_ASSOCIATION_WITH_THE_CDC6_ORC_ORIGIN_COMPLEX	REACTOME_ASSEMBLY_OF_THE_PRE_REPLICATIVE_COMPLEX	REACTOME_PACKAGING_OF_TELOMERE_ENDS
49	REACTOME_AUTODEGRADATION_OF_CDH1_BY_CDH1_APC_C	REACTOME_TRANSCRIPTION_COUPLED_NER_TC_NER	REACTOME_APC_C_CDH1_MEDIATED_DEGRADATION_OF_CDC20_AND_OTHER_APC_C_CDH1_TARGETED_PROTEINS_IN_LATE_MITOSIS_EARLY_G1	REACTOME_METABOLISM_OF_NON_CODING_RNA	REACTOME_AUTODEGRADATION_OF_CDH1_BY_CDH1_APC_C	PID_CDC42_PATHWAY	REACTOME_PROTEIN_FOLDING	REACTOME_AUTODEGRADATION_OF_CDH1_BY_CDH1_APC_C
50	REACTOME_CYCLIN_A_B1_ASSOCIATED_EVENTS_DURING_G2_M_TRANSITION	REACTOME_HOST_INTERACTIONS_OF_HIV_FACTORS	REACTOME_MITOTIC_G2_G2_M_PHASES	KEGG_CELL_CYCLE	PID_RAC1_PATHWAY	REACTOME_PACKAGING_OF_TELOMERE_ENDS	REACTOME_E2F_MEDIATED_REGULATION_OF_DNA_REPLICATION	PID_RAC1_PATHWAY
51	REACTOME_P53_DEPENDENT_G1_DNA_DAMAGE_RESPONSE	REACTOME_PROCESSIVE_SYNTHESIS_ON_THE_LAGGING_STRAND	REACTOME_CYCLIN_E_ASSOCIATED_EVENTS_DURING_G1_S_TRANSITION_	REACTOME_ACTIVATION_OF_ATR_IN_RESPONSE_TO_REPLICATION_STRESS	REACTOME_METABOLISM_OF_AMINO_ACIDS_AND_DERIVATIVES	REACTOME_AUTODEGRADATION_OF_CDH1_BY_CDH1_APC_C	REACTOME_CELL_CELL_COMMUNICATION	REACTOME_METABOLISM_OF_AMINO_ACIDS_AND_DERIVATIVES
52	REACTOME_CDK_MEDIATED_PHOSPHORYLATION_AND_REMOVAL_OF_CDC6	REACTOME_G0_AND_EARLY_G1	PID_ATR_PATHWAY	PID_PLK1_PATHWAY	REACTOME_FORMATION_OF_TUBULIN_FOLDING_INTERMEDIATES_BY_CCT_TRIC	PID_RAC1_PATHWAY	REACTOME_DOWNSTREAM_SIGNALING_EVENTS_OF_B_CELL_RECEPTOR_BCR	REACTOME_FORMATION_OF_TUBULIN_FOLDING_INTERMEDIATES_BY_CCT_TRIC
53	REACTOME_SCF_BETA_TRCP_MEDIATED_DEGRADATION_OF_EMI1	REACTOME_CDT1_ASSOCIATION_WITH_THE_CDC6_ORC_ORIGIN_COMPLEX	REACTOME_HOST_INTERACTIONS_OF_HIV_FACTORS	PID_FANCONI_PATHWAY	KEGG_PATHOGENIC_ESCHERICHIA_COLI_INFECTION	REACTOME_METABOLISM_OF_AMINO_ACIDS_AND_DERIVATIVES	REACTOME_CLASS_I_MHC_MEDIATED_ANTIGEN_PROCESSING_PRESENTATION	KEGG_PATHOGENIC_ESCHERICHIA_COLI_INFECTION
54	REACTOME_AUTODEGRADATION_OF_THE_E3_UBIQUITIN_LIGASE_COP1	REACTOME_AUTODEGRADATION_OF_CDH1_BY_CDH1_APC_C	REACTOME_CDT1_ASSOCIATION_WITH_THE_CDC6_ORC_ORIGIN_COMPLEX	PID_AURORA_B_PATHWAY	REACTOME_DNA_STRAND_ELONGATION	REACTOME_FORMATION_OF_TUBULIN_FOLDING_INTERMEDIATES_BY_CCT_TRIC	REACTOME_ANTIGEN_PROCESSING_UBIQUITINATION_PROTEASOME_DEGRADATION	REACTOME_DNA_STRAND_ELONGATION
55	KEGG_PROTEASOME	REACTOME_CYCLIN_A_B1_ASSOCIATED_EVENTS_DURING_G2_M_TRANSITION	REACTOME_AUTODEGRADATION_OF_CDH1_BY_CDH1_APC_C	REACTOME_REGULATION_OF_MITOTIC_CELL_CYCLE	REACTOME_ACTIVATION_OF_THE_PRE_REPLICATIVE_COMPLEX	KEGG_PATHOGENIC_ESCHERICHIA_COLI_INFECTION	REACTOME_TRANSCRIPTION	REACTOME_ACTIVATION_OF_THE_PRE_REPLICATIVE_COMPLEX
56	REACTOME_REGULATION_OF_ORNITHINE_DECARBOXYLASE_ODC	REACTOME_P53_DEPENDENT_G1_DNA_DAMAGE_RESPONSE	REACTOME_CYCLIN_A_B1_ASSOCIATED_EVENTS_DURING_G2_M_TRANSITION	REACTOME_RNA_POL_II_TRANSCRIPTION	KEGG_OXIDATIVE_PHOSPHORYLATION	REACTOME_DNA_STRAND_ELONGATION	REACTOME_G1_S_SPECIFIC_TRANSCRIPTION	KEGG_OXIDATIVE_PHOSPHORYLATION
57	REACTOME_FORMATION_OF_TUBULIN_FOLDING_INTERMEDIATES_BY_CCT_TRIC	REACTOME_CDK_MEDIATED_PHOSPHORYLATION_AND_REMOVAL_OF_CDC6	REACTOME_P53_DEPENDENT_G1_DNA_DAMAGE_RESPONSE	REACTOME_E2F_MEDIATED_REGULATION_OF_DNA_REPLICATION	REACTOME_DESTABILIZATION_OF_MRNA_BY_AUF1_HNRNP_D0	REACTOME_ACTIVATION_OF_THE_PRE_REPLICATIVE_COMPLEX	PID_THROMBIN_PAR1_PATHWAY	REACTOME_DESTABILIZATION_OF_MRNA_BY_AUF1_HNRNP_D0
58	REACTOME_FACTORS_INVOLVED_IN_MEGAKARYOCYTE_DEVELOPMENT_AND_PLATELET_PRODUCTION	REACTOME_SCF_BETA_TRCP_MEDIATED_DEGRADATION_OF_EMI1	REACTOME_CDK_MEDIATED_PHOSPHORYLATION_AND_REMOVAL_OF_CDC6	REACTOME_G1_S_SPECIFIC_TRANSCRIPTION	REACTOME_P53_DEPENDENT_G1_DNA_DAMAGE_RESPONSE	KEGG_OXIDATIVE_PHOSPHORYLATION	PID_PLK1_PATHWAY	REACTOME_P53_DEPENDENT_G1_DNA_DAMAGE_RESPONSE
59	REACTOME_PREFOLDIN_MEDIATED_TRANSFER_OF_SUBSTRATE_TO_CCT_TRIC	REACTOME_MITOCHONDRIAL_PROTEIN_IMPORT	BIOCARTA_MCM_PATHWAY	REACTOME_LAGGING_STRAND_SYNTHESIS	REACTOME_ORC1_REMOVAL_FROM_CHROMATIN	REACTOME_DESTABILIZATION_OF_MRNA_BY_AUF1_HNRNP_D0	REACTOME_POST_CHAPERONIN_TUBULIN_FOLDING_PATHWAY	REACTOME_ORC1_REMOVAL_FROM_CHROMATIN
60	REACTOME_REGULATION_OF_MRNA_STABILITY_BY_PROTEINS_THAT_BIND_AU_RICH_ELEMENTS	REACTOME_AUTODEGRADATION_OF_THE_E3_UBIQUITIN_LIGASE_COP1	REACTOME_SCF_BETA_TRCP_MEDIATED_DEGRADATION_OF_EMI1	REACTOME_ORC1_REMOVAL_FROM_CHROMATIN	KEGG_CELL_CYCLE	REACTOME_P53_DEPENDENT_G1_DNA_DAMAGE_RESPONSE	KEGG_OXIDATIVE_PHOSPHORYLATION	KEGG_CELL_CYCLE
61	REACTOME_CROSS_PRESENTATION_OF_SOLUBLE_EXOGENOUS_ANTIGENS_ENDOSOMES	KEGG_PROTEASOME	REACTOME_AUTODEGRADATION_OF_THE_E3_UBIQUITIN_LIGASE_COP1	REACTOME_HIV_INFECTION	REACTOME_RNA_POL_I_RNA_POL_III_AND_MITOCHONDRIAL_TRANSCRIPTION	REACTOME_SCFSKP2_MEDIATED_DEGRADATION_OF_P27_P21	REACTOME_RESPIRATORY_ELECTRON_TRANSPORT	REACTOME_RNA_POL_I_RNA_POL_III_AND_MITOCHONDRIAL_TRANSCRIPTION
62	REACTOME_DESTABILIZATION_OF_MRNA_BY_AUF1_HNRNP_D0	REACTOME_REGULATION_OF_ORNITHINE_DECARBOXYLASE_ODC	KEGG_PROTEASOME	REACTOME_APC_C_CDC20_MEDIATED_DEGRADATION_OF_MITOTIC_PROTEINS	PID_PLK1_PATHWAY	REACTOME_ORC1_REMOVAL_FROM_CHROMATIN	REACTOME_APC_C_CDC20_MEDIATED_DEGRADATION_OF_MITOTIC_PROTEINS	PID_PLK1_PATHWAY
63	REACTOME_VIF_MEDIATED_DEGRADATION_OF_APOBEC3G	REACTOME_FORMATION_OF_TUBULIN_FOLDING_INTERMEDIATES_BY_CCT_TRIC	REACTOME_REGULATION_OF_ORNITHINE_DECARBOXYLASE_ODC	KEGG_HOMOLOGOUS_RECOMBINATION	REACTOME_CYCLIN_E_ASSOCIATED_EVENTS_DURING_G1_S_TRANSITION_	KEGG_CELL_CYCLE	REACTOME_APC_C_CDH1_MEDIATED_DEGRADATION_OF_CDC20_AND_OTHER_APC_C_CDH1_TARGETED_PROTEINS_IN_LATE_MITOSIS_EARLY_G1	REACTOME_CYCLIN_E_ASSOCIATED_EVENTS_DURING_G1_S_TRANSITION_
64	BIOCARTA_G2_PATHWAY	REACTOME_NUCLEOTIDE_EXCISION_REPAIR	REACTOME_FORMATION_OF_TUBULIN_FOLDING_INTERMEDIATES_BY_CCT_TRIC	REACTOME_HIV_LIFE_CYCLE	REACTOME_MEIOTIC_SYNAPSIS	REACTOME_RNA_POL_I_RNA_POL_III_AND_MITOCHONDRIAL_TRANSCRIPTION	KEGG_REGULATION_OF_ACTIN_CYTOSKELETON	REACTOME_MEIOTIC_SYNAPSIS
65	REACTOME_SIGNALING_BY_WNT	REACTOME_P53_INDEPENDENT_G1_S_DNA_DAMAGE_CHECKPOINT	REACTOME_FACTORS_INVOLVED_IN_MEGAKARYOCYTE_DEVELOPMENT_AND_PLATELET_PRODUCTION	REACTOME_ASSEMBLY_OF_THE_PRE_REPLICATIVE_COMPLEX	KEGG_REGULATION_OF_ACTIN_CYTOSKELETON	PID_PLK1_PATHWAY	REACTOME_REGULATION_OF_MITOTIC_CELL_CYCLE	KEGG_REGULATION_OF_ACTIN_CYTOSKELETON
66	REACTOME_DOWNSTREAM_SIGNALING_EVENTS_OF_B_CELL_RECEPTOR_BCR	REACTOME_FACTORS_INVOLVED_IN_MEGAKARYOCYTE_DEVELOPMENT_AND_PLATELET_PRODUCTION	REACTOME_PREFOLDIN_MEDIATED_TRANSFER_OF_SUBSTRATE_TO_CCT_TRIC	REACTOME_TRANSPORT_OF_MATURE_MRNA_DERIVED_FROM_AN_INTRONLESS_TRANSCRIPT	KEGG_PARKINSONS_DISEASE	REACTOME_CYCLIN_E_ASSOCIATED_EVENTS_DURING_G1_S_TRANSITION_	REACTOME_REGULATION_OF_MRNA_STABILITY_BY_PROTEINS_THAT_BIND_AU_RICH_ELEMENTS	KEGG_PARKINSONS_DISEASE
67	REACTOME_APOPTOSIS	REACTOME_PREFOLDIN_MEDIATED_TRANSFER_OF_SUBSTRATE_TO_CCT_TRIC	REACTOME_REGULATION_OF_MRNA_STABILITY_BY_PROTEINS_THAT_BIND_AU_RICH_ELEMENTS	REACTOME_INTERACTIONS_OF_VPR_WITH_HOST_CELLULAR_PROTEINS	REACTOME_TRANSCRIPTION	REACTOME_MEIOTIC_SYNAPSIS	KEGG_PROTEASOME	REACTOME_TRANSCRIPTION
68	REACTOME_TCA_CYCLE_AND_RESPIRATORY_ELECTRON_TRANSPORT	REACTOME_REGULATION_OF_MRNA_STABILITY_BY_PROTEINS_THAT_BIND_AU_RICH_ELEMENTS	REACTOME_CROSS_PRESENTATION_OF_SOLUBLE_EXOGENOUS_ANTIGENS_ENDOSOMES	PID_BARD1_PATHWAY	REACTOME_RESPIRATORY_ELECTRON_TRANSPORT_ATP_SYNTHESIS_BY_CHEMIOSMOTIC_COUPLING_AND_HEAT_PRODUCTION_BY_UNCOUPLING_PROTEINS_	KEGG_REGULATION_OF_ACTIN_CYTOSKELETON	BIOCARTA_CDC42RAC_PATHWAY	REACTOME_RESPIRATORY_ELECTRON_TRANSPORT_ATP_SYNTHESIS_BY_CHEMIOSMOTIC_COUPLING_AND_HEAT_PRODUCTION_BY_UNCOUPLING_PROTEINS_
69	REACTOME_KINESINS	REACTOME_CROSS_PRESENTATION_OF_SOLUBLE_EXOGENOUS_ANTIGENS_ENDOSOMES	REACTOME_DESTABILIZATION_OF_MRNA_BY_AUF1_HNRNP_D0	REACTOME_APC_C_CDH1_MEDIATED_DEGRADATION_OF_CDC20_AND_OTHER_APC_C_CDH1_TARGETED_PROTEINS_IN_LATE_MITOSIS_EARLY_G1	REACTOME_G1_S_SPECIFIC_TRANSCRIPTION	KEGG_PARKINSONS_DISEASE	REACTOME_LAGGING_STRAND_SYNTHESIS	REACTOME_G1_S_SPECIFIC_TRANSCRIPTION
70	KEGG_OOCYTE_MEIOSIS	REACTOME_DESTABILIZATION_OF_MRNA_BY_AUF1_HNRNP_D0	REACTOME_VIF_MEDIATED_DEGRADATION_OF_APOBEC3G	REACTOME_MITOTIC_G2_G2_M_PHASES	KEGG_PROGESTERONE_MEDIATED_OOCYTE_MATURATION	REACTOME_TRANSCRIPTION	REACTOME_REGULATION_OF_ORNITHINE_DECARBOXYLASE_ODC	KEGG_PROGESTERONE_MEDIATED_OOCYTE_MATURATION
71	REACTOME_METABOLISM_OF_AMINO_ACIDS_AND_DERIVATIVES	BIOCARTA_PROTEASOME_PATHWAY	BIOCARTA_G2_PATHWAY	KEGG_MISMATCH_REPAIR	BIOCARTA_RHO_PATHWAY	REACTOME_RESPIRATORY_ELECTRON_TRANSPORT_ATP_SYNTHESIS_BY_CHEMIOSMOTIC_COUPLING_AND_HEAT_PRODUCTION_BY_UNCOUPLING_PROTEINS_	REACTOME_FORMATION_OF_TUBULIN_FOLDING_INTERMEDIATES_BY_CCT_TRIC	BIOCARTA_RHO_PATHWAY
72	PID_AURORA_A_PATHWAY	REACTOME_VIF_MEDIATED_DEGRADATION_OF_APOBEC3G	REACTOME_SIGNALING_BY_WNT	PID_E2F_PATHWAY	PID_PDGFRB_PATHWAY	REACTOME_G1_S_SPECIFIC_TRANSCRIPTION	REACTOME_AUTODEGRADATION_OF_CDH1_BY_CDH1_APC_C	PID_PDGFRB_PATHWAY
73	REACTOME_RESPIRATORY_ELECTRON_TRANSPORT_ATP_SYNTHESIS_BY_CHEMIOSMOTIC_COUPLING_AND_HEAT_PRODUCTION_BY_UNCOUPLING_PROTEINS_	REACTOME_REGULATION_OF_APOPTOSIS	REACTOME_DOWNSTREAM_SIGNALING_EVENTS_OF_B_CELL_RECEPTOR_BCR	REACTOME_SCFSKP2_MEDIATED_DEGRADATION_OF_P27_P21	REACTOME_CYTOKINE_SIGNALING_IN_IMMUNE_SYSTEM	REACTOME_REGULATION_OF_APOPTOSIS	KEGG_HUNTINGTONS_DISEASE	REACTOME_CYTOKINE_SIGNALING_IN_IMMUNE_SYSTEM
74	REACTOME_RESPIRATORY_ELECTRON_TRANSPORT	BIOCARTA_G2_PATHWAY	REACTOME_APOPTOSIS	REACTOME_CYCLIN_E_ASSOCIATED_EVENTS_DURING_G1_S_TRANSITION_	REACTOME_TCA_CYCLE_AND_RESPIRATORY_ELECTRON_TRANSPORT	KEGG_PROGESTERONE_MEDIATED_OOCYTE_MATURATION	PID_AURORA_A_PATHWAY	REACTOME_TCA_CYCLE_AND_RESPIRATORY_ELECTRON_TRANSPORT
75	REACTOME_ACTIVATION_OF_NF_KAPPAB_IN_B_CELLS	REACTOME_SIGNALING_BY_WNT	REACTOME_TCA_CYCLE_AND_RESPIRATORY_ELECTRON_TRANSPORT	REACTOME_MRNA_SPLICING_MINOR_PATHWAY	REACTOME_REGULATION_OF_MRNA_STABILITY_BY_PROTEINS_THAT_BIND_AU_RICH_ELEMENTS	PID_CD8_TCR_PATHWAY	PID_ATR_PATHWAY	REACTOME_REGULATION_OF_MRNA_STABILITY_BY_PROTEINS_THAT_BIND_AU_RICH_ELEMENTS
76	KEGG_PARKINSONS_DISEASE	REACTOME_DOWNSTREAM_SIGNALING_EVENTS_OF_B_CELL_RECEPTOR_BCR	REACTOME_KINESINS	PID_ATR_PATHWAY	REACTOME_G2_M_CHECKPOINTS	BIOCARTA_RHO_PATHWAY	KEGG_GRAFT_VERSUS_HOST_DISEASE	REACTOME_G2_M_CHECKPOINTS
77	KEGG_PROGESTERONE_MEDIATED_OOCYTE_MATURATION	REACTOME_APOPTOSIS	KEGG_OOCYTE_MEIOSIS	REACTOME_NEP_NS2_INTERACTS_WITH_THE_CELLULAR_EXPORT_MACHINERY	REACTOME_E2F_MEDIATED_REGULATION_OF_DNA_REPLICATION	PID_PDGFRB_PATHWAY	REACTOME_SIGNALING_BY_THE_B_CELL_RECEPTOR_BCR	REACTOME_E2F_MEDIATED_REGULATION_OF_DNA_REPLICATION
78	REACTOME_PROTEIN_FOLDING	REACTOME_TCA_CYCLE_AND_RESPIRATORY_ELECTRON_TRANSPORT	REACTOME_METABOLISM_OF_AMINO_ACIDS_AND_DERIVATIVES	REACTOME_TRANSCRIPTION_COUPLED_NER_TC_NER	KEGG_GRAFT_VERSUS_HOST_DISEASE	REACTOME_CYTOKINE_SIGNALING_IN_IMMUNE_SYSTEM	REACTOME_CROSS_PRESENTATION_OF_SOLUBLE_EXOGENOUS_ANTIGENS_ENDOSOMES	KEGG_GRAFT_VERSUS_HOST_DISEASE
79	REACTOME_SIGNALING_BY_THE_B_CELL_RECEPTOR_BCR	REACTOME_KINESINS	PID_AURORA_A_PATHWAY	REACTOME_HOST_INTERACTIONS_OF_HIV_FACTORS	REACTOME_APOPTOTIC_EXECUTION_PHASE	REACTOME_TCA_CYCLE_AND_RESPIRATORY_ELECTRON_TRANSPORT	REACTOME_KINESINS	REACTOME_APOPTOTIC_EXECUTION_PHASE
80	REACTOME_ER_PHAGOSOME_PATHWAY	KEGG_OOCYTE_MEIOSIS	REACTOME_RESPIRATORY_ELECTRON_TRANSPORT_ATP_SYNTHESIS_BY_CHEMIOSMOTIC_COUPLING_AND_HEAT_PRODUCTION_BY_UNCOUPLING_PROTEINS_	REACTOME_PROCESSIVE_SYNTHESIS_ON_THE_LAGGING_STRAND	REACTOME_DNA_REPAIR	REACTOME_REGULATION_OF_MRNA_STABILITY_BY_PROTEINS_THAT_BIND_AU_RICH_ELEMENTS	REACTOME_CYCLIN_A_B1_ASSOCIATED_EVENTS_DURING_G2_M_TRANSITION	REACTOME_DNA_REPAIR
81	REACTOME_POST_CHAPERONIN_TUBULIN_FOLDING_PATHWAY	REACTOME_METABOLISM_OF_AMINO_ACIDS_AND_DERIVATIVES	REACTOME_RESPIRATORY_ELECTRON_TRANSPORT	REACTOME_G0_AND_EARLY_G1	KEGG_NEUROTROPHIN_SIGNALING_PATHWAY	REACTOME_G2_M_CHECKPOINTS	KEGG_TYPE_I_DIABETES_MELLITUS	KEGG_NEUROTROPHIN_SIGNALING_PATHWAY
82	KEGG_HUNTINGTONS_DISEASE	REACTOME_GLOBAL_GENOMIC_NER_GG_NER	REACTOME_ACTIVATION_OF_NF_KAPPAB_IN_B_CELLS	REACTOME_CDT1_ASSOCIATION_WITH_THE_CDC6_ORC_ORIGIN_COMPLEX	REACTOME_ACTIVATION_OF_ATR_IN_RESPONSE_TO_REPLICATION_STRESS	REACTOME_E2F_MEDIATED_REGULATION_OF_DNA_REPLICATION	PID_NECTIN_PATHWAY	REACTOME_ACTIVATION_OF_ATR_IN_RESPONSE_TO_REPLICATION_STRESS
83	REACTOME_ANTIGEN_PROCESSING_UBIQUITINATION_PROTEASOME_DEGRADATION	KEGG_CITRATE_CYCLE_TCA_CYCLE	KEGG_PARKINSONS_DISEASE	REACTOME_AUTODEGRADATION_OF_CDH1_BY_CDH1_APC_C	PID_AURORA_A_PATHWAY	KEGG_GRAFT_VERSUS_HOST_DISEASE	PID_ILK_PATHWAY	PID_AURORA_A_PATHWAY
84		PID_AURORA_A_PATHWAY	KEGG_PROGESTERONE_MEDIATED_OOCYTE_MATURATION	REACTOME_CYCLIN_A_B1_ASSOCIATED_EVENTS_DURING_G2_M_TRANSITION	REACTOME_CELL_CELL_COMMUNICATION	BIOCARTA_PROTEASOME_PATHWAY	REACTOME_CDT1_ASSOCIATION_WITH_THE_CDC6_ORC_ORIGIN_COMPLEX	REACTOME_CELL_CELL_COMMUNICATION
85		REACTOME_RESPIRATORY_ELECTRON_TRANSPORT_ATP_SYNTHESIS_BY_CHEMIOSMOTIC_COUPLING_AND_HEAT_PRODUCTION_BY_UNCOUPLING_PROTEINS_	REACTOME_ANTIVIRAL_MECHANISM_BY_IFN_STIMULATED_GENES	REACTOME_TRANSPORT_OF_RIBONUCLEOPROTEINS_INTO_THE_HOST_NUCLEUS	REACTOME_RESPIRATORY_ELECTRON_TRANSPORT	REACTOME_APOPTOTIC_EXECUTION_PHASE	PID_FANCONI_PATHWAY	REACTOME_RESPIRATORY_ELECTRON_TRANSPORT
86		KEGG_NUCLEOTIDE_EXCISION_REPAIR	REACTOME_PROTEIN_FOLDING	REACTOME_FANCONI_ANEMIA_PATHWAY	KEGG_DNA_REPLICATION	REACTOME_DNA_REPAIR	REACTOME_SIGNALING_BY_WNT	KEGG_DNA_REPLICATION
87		REACTOME_RESPIRATORY_ELECTRON_TRANSPORT	REACTOME_SIGNALING_BY_THE_B_CELL_RECEPTOR_BCR	KEGG_BASE_EXCISION_REPAIR	REACTOME_KINESINS	KEGG_NEUROTROPHIN_SIGNALING_PATHWAY	REACTOME_VIF_MEDIATED_DEGRADATION_OF_APOBEC3G	REACTOME_KINESINS
88		REACTOME_ACTIVATION_OF_NF_KAPPAB_IN_B_CELLS	SIG_REGULATION_OF_THE_ACTIN_CYTOSKELETON_BY_RHO_GTPASES	REACTOME_P53_DEPENDENT_G1_DNA_DAMAGE_RESPONSE	REACTOME_LAGGING_STRAND_SYNTHESIS	REACTOME_ACTIVATION_OF_ATR_IN_RESPONSE_TO_REPLICATION_STRESS	BIOCARTA_MAPK_PATHWAY	REACTOME_LAGGING_STRAND_SYNTHESIS
89		KEGG_PARKINSONS_DISEASE	REACTOME_ER_PHAGOSOME_PATHWAY	REACTOME_DOUBLE_STRAND_BREAK_REPAIR	BIOCARTA_MPR_PATHWAY	REACTOME_NUCLEOTIDE_EXCISION_REPAIR	KEGG_CHEMOKINE_SIGNALING_PATHWAY	BIOCARTA_MPR_PATHWAY
90		KEGG_PROGESTERONE_MEDIATED_OOCYTE_MATURATION	REACTOME_POST_CHAPERONIN_TUBULIN_FOLDING_PATHWAY	REACTOME_REGULATION_OF_GLUCOKINASE_BY_GLUCOKINASE_REGULATORY_PROTEIN	KEGG_MAPK_SIGNALING_PATHWAY	PID_AURORA_A_PATHWAY	PID_AURORA_B_PATHWAY	KEGG_MAPK_SIGNALING_PATHWAY
91		REACTOME_PROTEIN_FOLDING	KEGG_HUNTINGTONS_DISEASE	REACTOME_LATE_PHASE_OF_HIV_LIFE_CYCLE	PID_ECADHERIN_NASCENT_AJ_PATHWAY	REACTOME_CELL_CELL_COMMUNICATION	REACTOME_ORC1_REMOVAL_FROM_CHROMATIN	PID_ECADHERIN_NASCENT_AJ_PATHWAY
92		REACTOME_PHOSPHORYLATION_OF_THE_APC_C	REACTOME_ANTIGEN_PROCESSING_UBIQUITINATION_PROTEASOME_DEGRADATION	REACTOME_CDK_MEDIATED_PHOSPHORYLATION_AND_REMOVAL_OF_CDC6	REACTOME_NGF_SIGNALLING_VIA_TRKA_FROM_THE_PLASMA_MEMBRANE	REACTOME_RESPIRATORY_ELECTRON_TRANSPORT	PID_ECADHERIN_NASCENT_AJ_PATHWAY	REACTOME_NGF_SIGNALLING_VIA_TRKA_FROM_THE_PLASMA_MEMBRANE
93		PID_P38_MK2_PATHWAY		BIOCARTA_MCM_PATHWAY	REACTOME_EXTENSION_OF_TELOMERES	KEGG_DNA_REPLICATION	REACTOME_APOPTOTIC_EXECUTION_PHASE	REACTOME_EXTENSION_OF_TELOMERES
94		REACTOME_SIGNALING_BY_THE_B_CELL_RECEPTOR_BCR		REACTOME_SCF_BETA_TRCP_MEDIATED_DEGRADATION_OF_EMI1	REACTOME_MITOTIC_G2_G2_M_PHASES	REACTOME_KINESINS	REACTOME_DNA_REPAIR	REACTOME_MITOTIC_G2_G2_M_PHASES
95		SIG_REGULATION_OF_THE_ACTIN_CYTOSKELETON_BY_RHO_GTPASES		REACTOME_MITOCHONDRIAL_PROTEIN_IMPORT	PID_ERBB1_DOWNSTREAM_PATHWAY	REACTOME_LAGGING_STRAND_SYNTHESIS	BIOCARTA_FAS_PATHWAY	PID_ERBB1_DOWNSTREAM_PATHWAY
96		REACTOME_ER_PHAGOSOME_PATHWAY		REACTOME_AUTODEGRADATION_OF_THE_E3_UBIQUITIN_LIGASE_COP1	KEGG_HUNTINGTONS_DISEASE	REACTOME_GLOBAL_GENOMIC_NER_GG_NER	REACTOME_SIGNALLING_BY_NGF	KEGG_HUNTINGTONS_DISEASE
97		REACTOME_POST_CHAPERONIN_TUBULIN_FOLDING_PATHWAY		KEGG_PROTEASOME	PID_NFAT_3PATHWAY	BIOCARTA_MPR_PATHWAY	KEGG_ENDOCYTOSIS	PID_THROMBIN_PAR1_PATHWAY
98		KEGG_HUNTINGTONS_DISEASE		REACTOME_GLUCOSE_TRANSPORT	PID_THROMBIN_PAR1_PATHWAY	REACTOME_TRANSCRIPTION_COUPLED_NER_TC_NER	BIOCARTA_MPR_PATHWAY	REACTOME_POST_CHAPERONIN_TUBULIN_FOLDING_PATHWAY
99		REACTOME_ANTIGEN_PROCESSING_UBIQUITINATION_PROTEASOME_DEGRADATION		REACTOME_REGULATION_OF_ORNITHINE_DECARBOXYLASE_ODC	REACTOME_POST_CHAPERONIN_TUBULIN_FOLDING_PATHWAY	KEGG_MAPK_SIGNALING_PATHWAY	REACTOME_NGF_SIGNALLING_VIA_TRKA_FROM_THE_PLASMA_MEMBRANE	BIOCARTA_ACTINY_PATHWAY
100				REACTOME_FORMATION_OF_TUBULIN_FOLDING_INTERMEDIATES_BY_CCT_TRIC	BIOCARTA_ACTINY_PATHWAY	PID_ECADHERIN_NASCENT_AJ_PATHWAY	KEGG_PROSTATE_CANCER	KEGG_ENDOCYTOSIS
101				REACTOME_NUCLEOTIDE_EXCISION_REPAIR	KEGG_ENDOCYTOSIS	REACTOME_NGF_SIGNALLING_VIA_TRKA_FROM_THE_PLASMA_MEMBRANE	PID_P73PATHWAY	REACTOME_FACTORS_INVOLVED_IN_MEGAKARYOCYTE_DEVELOPMENT_AND_PLATELET_PRODUCTION
102				REACTOME_P53_INDEPENDENT_G1_S_DNA_DAMAGE_CHECKPOINT	REACTOME_FACTORS_INVOLVED_IN_MEGAKARYOCYTE_DEVELOPMENT_AND_PLATELET_PRODUCTION	REACTOME_EXTENSION_OF_TELOMERES	REACTOME_METABOLISM_OF_NON_CODING_RNA	BIOCARTA_CDC42RAC_PATHWAY
103				PID_FOXM1_PATHWAY	BIOCARTA_CDC42RAC_PATHWAY	REACTOME_MITOTIC_G2_G2_M_PHASES	REACTOME_DESTABILIZATION_OF_MRNA_BY_AUF1_HNRNP_D0	REACTOME_PROTEIN_FOLDING
104				REACTOME_FACTORS_INVOLVED_IN_MEGAKARYOCYTE_DEVELOPMENT_AND_PLATELET_PRODUCTION	REACTOME_PROTEIN_FOLDING	PID_ERBB1_DOWNSTREAM_PATHWAY	SIG_INSULIN_RECEPTOR_PATHWAY_IN_CARDIAC_MYOCYTES	REACTOME_INTERFERON_ALPHA_BETA_SIGNALING
105				REACTOME_PREFOLDIN_MEDIATED_TRANSFER_OF_SUBSTRATE_TO_CCT_TRIC	REACTOME_INTERFERON_ALPHA_BETA_SIGNALING	KEGG_HUNTINGTONS_DISEASE	REACTOME_ACTIVATION_OF_NF_KAPPAB_IN_B_CELLS	PID_NEPHRIN_NEPH1_PATHWAY
106				REACTOME_REGULATION_OF_MRNA_STABILITY_BY_PROTEINS_THAT_BIND_AU_RICH_ELEMENTS	PID_NEPHRIN_NEPH1_PATHWAY	PID_THROMBIN_PAR1_PATHWAY	REACTOME_PROCESSING_OF_CAPPED_INTRON_CONTAINING_PRE_MRNA	SIG_INSULIN_RECEPTOR_PATHWAY_IN_CARDIAC_MYOCYTES
107				REACTOME_CROSS_PRESENTATION_OF_SOLUBLE_EXOGENOUS_ANTIGENS_ENDOSOMES	SIG_INSULIN_RECEPTOR_PATHWAY_IN_CARDIAC_MYOCYTES	REACTOME_POST_CHAPERONIN_TUBULIN_FOLDING_PATHWAY	REACTOME_SCF_BETA_TRCP_MEDIATED_DEGRADATION_OF_EMI1	PID_ATR_PATHWAY
108				REACTOME_DESTABILIZATION_OF_MRNA_BY_AUF1_HNRNP_D0	PID_ATR_PATHWAY	BIOCARTA_ACTINY_PATHWAY	REACTOME_MITOTIC_G2_G2_M_PHASES	KEGG_TYPE_I_DIABETES_MELLITUS
109				BIOCARTA_PROTEASOME_PATHWAY	KEGG_TYPE_I_DIABETES_MELLITUS	KEGG_ENDOCYTOSIS	PID_RHOA_PATHWAY	KEGG_CHEMOKINE_SIGNALING_PATHWAY
110				REACTOME_HOMOLOGOUS_RECOMBINATION_REPAIR_OF_REPLICATION_INDEPENDENT_DOUBLE_STRAND_BREAKS	KEGG_CHEMOKINE_SIGNALING_PATHWAY	REACTOME_FACTORS_INVOLVED_IN_MEGAKARYOCYTE_DEVELOPMENT_AND_PLATELET_PRODUCTION	REACTOME_CDK_MEDIATED_PHOSPHORYLATION_AND_REMOVAL_OF_CDC6	PID_MET_PATHWAY
111				REACTOME_VIF_MEDIATED_DEGRADATION_OF_APOBEC3G	PID_MET_PATHWAY	BIOCARTA_CDC42RAC_PATHWAY	KEGG_PROGESTERONE_MEDIATED_OOCYTE_MATURATION	KEGG_ALLOGRAFT_REJECTION
112				BIOCARTA_ATRBRCA_PATHWAY	KEGG_ALLOGRAFT_REJECTION	REACTOME_PROTEIN_FOLDING	KEGG_MAPK_SIGNALING_PATHWAY	REACTOME_PLATELET_ACTIVATION_SIGNALING_AND_AGGREGATION
113				REACTOME_REGULATION_OF_APOPTOSIS	REACTOME_PLATELET_ACTIVATION_SIGNALING_AND_AGGREGATION	REACTOME_INTERFERON_ALPHA_BETA_SIGNALING	REACTOME_ER_PHAGOSOME_PATHWAY	PID_RHOA_PATHWAY
114				BIOCARTA_G2_PATHWAY	PID_RHOA_PATHWAY	PID_NEPHRIN_NEPH1_PATHWAY	PID_BARD1_PATHWAY	REACTOME_EGFR_DOWNREGULATION
115				REACTOME_SIGNALING_BY_WNT	REACTOME_EGFR_DOWNREGULATION	SIG_INSULIN_RECEPTOR_PATHWAY_IN_CARDIAC_MYOCYTES	PID_ERBB1_DOWNSTREAM_PATHWAY	PID_ILK_PATHWAY
116				REACTOME_DOWNSTREAM_SIGNALING_EVENTS_OF_B_CELL_RECEPTOR_BCR	PID_ILK_PATHWAY	PID_ATR_PATHWAY	REACTOME_CELL_JUNCTION_ORGANIZATION	KEGG_PROSTATE_CANCER
117				REACTOME_APOPTOSIS	KEGG_PROSTATE_CANCER	KEGG_TYPE_I_DIABETES_MELLITUS	REACTOME_EGFR_DOWNREGULATION	BIOCARTA_G2_PATHWAY
118				REACTOME_TCA_CYCLE_AND_RESPIRATORY_ELECTRON_TRANSPORT	BIOCARTA_G2_PATHWAY	KEGG_CHEMOKINE_SIGNALING_PATHWAY	REACTOME_AUTODEGRADATION_OF_THE_E3_UBIQUITIN_LIGASE_COP1	REACTOME_NEUROTRANSMITTER_RECEPTOR_BINDING_AND_DOWNSTREAM_TRANSMISSION_IN_THE_POSTSYNAPTIC_CELL
119				REACTOME_KINESINS	REACTOME_NEUROTRANSMITTER_RECEPTOR_BINDING_AND_DOWNSTREAM_TRANSMISSION_IN_THE_POSTSYNAPTIC_CELL	PID_MET_PATHWAY	BIOCARTA_MCM_PATHWAY	REACTOME_SIGNALLING_BY_NGF
120				KEGG_OOCYTE_MEIOSIS	REACTOME_SIGNALLING_BY_NGF	PID_EPHB_FWD_PATHWAY	PID_PDGFRB_PATHWAY	PID_AURORA_B_PATHWAY
121				REACTOME_METABOLISM_OF_AMINO_ACIDS_AND_DERIVATIVES	PID_FAK_PATHWAY	KEGG_ALLOGRAFT_REJECTION	BIOCARTA_ACTINY_PATHWAY	PID_PI3K_PLC_TRK_PATHWAY
122				KEGG_PYRIMIDINE_METABOLISM	PID_AURORA_B_PATHWAY	REACTOME_PLATELET_ACTIVATION_SIGNALING_AND_AGGREGATION	REACTOME_P53_DEPENDENT_G1_DNA_DAMAGE_RESPONSE	REACTOME_CYCLIN_A_B1_ASSOCIATED_EVENTS_DURING_G2_M_TRANSITION
123				REACTOME_GLOBAL_GENOMIC_NER_GG_NER	PID_PI3K_PLC_TRK_PATHWAY	PID_RHOA_PATHWAY	PID_NEPHRIN_NEPH1_PATHWAY	PID_P73PATHWAY
124				KEGG_CITRATE_CYCLE_TCA_CYCLE	REACTOME_CYCLIN_A_B1_ASSOCIATED_EVENTS_DURING_G2_M_TRANSITION	REACTOME_EGFR_DOWNREGULATION	KEGG_ALLOGRAFT_REJECTION	REACTOME_SEMA4D_INDUCED_CELL_MIGRATION_AND_GROWTH_CONE_COLLAPSE
125				PID_AURORA_A_PATHWAY	PID_P73PATHWAY	KEGG_ALZHEIMERS_DISEASE	REACTOME_ANTIGEN_PRESENTATION_FOLDING_ASSEMBLY_AND_PEPTIDE_LOADING_OF_CLASS_I_MHC	BIOCARTA_FAS_PATHWAY
126				REACTOME_RNA_POL_II_TRANSCRIPTION_PRE_INITIATION_AND_PROMOTER_OPENING	BIOCARTA_AKT_PATHWAY	PID_ILK_PATHWAY	BIOCARTA_G2_PATHWAY	BIOCARTA_MAPK_PATHWAY
127				REACTOME_RESPIRATORY_ELECTRON_TRANSPORT_ATP_SYNTHESIS_BY_CHEMIOSMOTIC_COUPLING_AND_HEAT_PRODUCTION_BY_UNCOUPLING_PROTEINS_	KEGG_LEUKOCYTE_TRANSENDOTHELIAL_MIGRATION	PID_P75_NTR_PATHWAY	REACTOME_MRNA_PROCESSING	REACTOME_COSTIMULATION_BY_THE_CD28_FAMILY
128				KEGG_NUCLEOTIDE_EXCISION_REPAIR	REACTOME_SEMA4D_INDUCED_CELL_MIGRATION_AND_GROWTH_CONE_COLLAPSE	REACTOME_TCR_SIGNALING	PID_PI3K_PLC_TRK_PATHWAY	REACTOME_INTERFERON_SIGNALING
129				REACTOME_APC_CDC20_MEDIATED_DEGRADATION_OF_NEK2A	BIOCARTA_FAS_PATHWAY	KEGG_PROSTATE_CANCER	REACTOME_METABOLISM_OF_AMINO_ACIDS_AND_DERIVATIVES	ST_PHOSPHOINOSITIDE_3_KINASE_PATHWAY
130				REACTOME_RESPIRATORY_ELECTRON_TRANSPORT	BIOCARTA_MAPK_PATHWAY	KEGG_UBIQUITIN_MEDIATED_PROTEOLYSIS	BIOCARTA_DEATH_PATHWAY
131				REACTOME_ACTIVATION_OF_NF_KAPPAB_IN_B_CELLS	REACTOME_SIGNAL_TRANSDUCTION_BY_L1	BIOCARTA_G2_PATHWAY	REACTOME_CYCLIN_E_ASSOCIATED_EVENTS_DURING_G1_S_TRANSITION_
132				KEGG_PARKINSONS_DISEASE	SIG_REGULATION_OF_THE_ACTIN_CYTOSKELETON_BY_RHO_GTPASES	REACTOME_MITOCHONDRIAL_PROTEIN_IMPORT	REACTOME_NEUROTRANSMITTER_RECEPTOR_BINDING_AND_DOWNSTREAM_TRANSMISSION_IN_THE_POSTSYNAPTIC_CELL
133				KEGG_PROGESTERONE_MEDIATED_OOCYTE_MATURATION	REACTOME_COSTIMULATION_BY_THE_CD28_FAMILY	PID_TRKR_PATHWAY	REACTOME_PLATELET_ACTIVATION_SIGNALING_AND_AGGREGATION
134				REACTOME_CITRIC_ACID_CYCLE_TCA_CYCLE	REACTOME_INTERFERON_SIGNALING	REACTOME_NEUROTRANSMITTER_RECEPTOR_BINDING_AND_DOWNSTREAM_TRANSMISSION_IN_THE_POSTSYNAPTIC_CELL	REACTOME_COSTIMULATION_BY_THE_CD28_FAMILY
135				REACTOME_METABOLISM_OF_NUCLEOTIDES	ST_PHOSPHOINOSITIDE_3_KINASE_PATHWAY	REACTOME_SIGNALLING_BY_NGF	PID_MET_PATHWAY
136				REACTOME_INHIBITION_OF_THE_PROTEOLYTIC_ACTIVITY_OF_APC_C_REQUIRED_FOR_THE_ONSET_OF_ANAPHASE_BY_MITOTIC_SPINDLE_CHECKPOINT_COMPONENTS		SIG_PIP3_SIGNALING_IN_CARDIAC_MYOCTES	REACTOME_SEMA4D_INDUCED_CELL_MIGRATION_AND_GROWTH_CONE_COLLAPSE
137				REACTOME_ANTIVIRAL_MECHANISM_BY_IFN_STIMULATED_GENES		REACTOME_SIGNALLING_TO_ERKS	REACTOME_ANTIVIRAL_MECHANISM_BY_IFN_STIMULATED_GENES
138				REACTOME_PROTEIN_FOLDING		PID_AURORA_B_PATHWAY	REACTOME_INTERFERON_GAMMA_SIGNALING
139				REACTOME_PHOSPHORYLATION_OF_THE_APC_C		PID_PI3K_PLC_TRK_PATHWAY	REACTOME_INTERACTIONS_OF_VPR_WITH_HOST_CELLULAR_PROTEINS
140				PID_P38_MK2_PATHWAY		KEGG_PANCREATIC_CANCER	KEGG_NEUROTROPHIN_SIGNALING_PATHWAY
141				REACTOME_SIGNALING_BY_THE_B_CELL_RECEPTOR_BCR		BIOCARTA_MAL_PATHWAY	ST_PHOSPHOINOSITIDE_3_KINASE_PATHWAY
142				REACTOME_APC_C_CDC20_MEDIATED_DEGRADATION_OF_CYCLIN_B		REACTOME_CYCLIN_A_B1_ASSOCIATED_EVENTS_DURING_G2_M_TRANSITION	REACTOME_EXTENSION_OF_TELOMERES
143				REACTOME_ER_PHAGOSOME_PATHWAY		BIOCARTA_GCR_PATHWAY	REACTOME_CELL_CELL_JUNCTION_ORGANIZATION
144				PID_P53_REGULATION_PATHWAY		PID_S1P_S1P2_PATHWAY
145				REACTOME_RNA_POL_II_PRE_TRANSCRIPTION_EVENTS		PID_INSULIN_PATHWAY
146				REACTOME_POST_CHAPERONIN_TUBULIN_FOLDING_PATHWAY		KEGG_NUCLEOTIDE_EXCISION_REPAIR
147				KEGG_HUNTINGTONS_DISEASE		PID_LIS1_PATHWAY
148				REACTOME_ANTIGEN_PROCESSING_UBIQUITINATION_PROTEASOME_DEGRADATION		KEGG_CHRONIC_MYELOID_LEUKEMIA
149				PID_SMAD2_3PATHWAY		PID_P73PATHWAY
150						KEGG_AUTOIMMUNE_THYROID_DISEASE
151						KEGG_CELL_ADHESION_MOLECULES_CAMS
152						PID_P38_MK2_PATHWAY
153						PID_LYMPH_ANGIOGENESIS_PATHWAY
154						REACTOME_SIGNALING_BY_EGFR_IN_CANCER
155						REACTOME_PROCESSIVE_SYNTHESIS_ON_THE_LAGGING_STRAND
156						REACTOME_SEMA4D_INDUCED_CELL_MIGRATION_AND_GROWTH_CONE_COLLAPSE
157						REACTOME_HIV_LIFE_CYCLE
158						ST_ERK1_ERK2_MAPK_PATHWAY
159						REACTOME_THROMBIN_SIGNALLING_THROUGH_PROTEINASE_ACTIVATED_RECEPTORS_PARS
160						BIOCARTA_FAS_PATHWAY
161						REACTOME_SIGNALING_BY_ERBB4
162						BIOCARTA_MAPK_PATHWAY
163						PID_IL2_1PATHWAY
164						REACTOME_GASTRIN_CREB_SIGNALLING_PATHWAY_VIA_PKC_AND_MAPK
165						REACTOME_INTRINSIC_PATHWAY_FOR_APOPTOSIS
166						REACTOME_SIGNALLING_TO_RAS
167						REACTOME_PHOSPHORYLATION_OF_THE_APC_C
168						REACTOME_COSTIMULATION_BY_THE_CD28_FAMILY
169						BIOCARTA_CREB_PATHWAY
170						REACTOME_SIGNALING_BY_GPCR
171						REACTOME_INTERFERON_SIGNALING
172						PID_ER_NONGENOMIC_PATHWAY
173						KEGG_CITRATE_CYCLE_TCA_CYCLE
174						REACTOME_G0_AND_EARLY_G1
175						REACTOME_SIGNALING_BY_FGFR_IN_DISEASE
176						ST_WNT_BETA_CATENIN_PATHWAY
177						REACTOME_DOWNSTREAM_TCR_SIGNALING
178						ST_PHOSPHOINOSITIDE_3_KINASE_PATHWAY
179						REACTOME_DEVELOPMENTAL_BIOLOGY
180						REACTOME_SIGNALING_BY_TGF_BETA_RECEPTOR_COMPLEX

## Sheet: Colnames
V1	Overlapped UP regulated pathways among Y.vs.S, SN5.vs.S, SN10.vs.S and SN15.vs.S
V2	Overlapped UP regulated pathways between Y.vs.S and SN5.vs.S
V3	Overlapped UP regulated pathways between Y.vs.S and SN10.vs.S
V4	Overlapped UP regulated pathways between Y.vs.S and SN15.vs.S
V5	Overlapped UP regulated pathways between SN5.vs.S and SN10.vs.S
V6	Overlapped UP regulated pathways between SN5.vs.S and SN15.vs.S
V7	Overlapped UP regulated pathways between SN10.vs.S and SN15.vs.S
V8	Overlapped UP regulated pathways among SN5.vs.S, SN10.vs.S, SN15.vs.S
V9	Overlapped DOWN regulated pathways among Y.vs.S, SN5.vs.S, SN10.vs.S and SN15.vs.S
V10	Overlapped DOWN regulated pathways between Y.vs.S and SN5.vs.S
V11	Overlapped DOWN regulated pathways between Y.vs.S and SN10.vs.S
V12	Overlapped DOWN regulated pathways between Y.vs.S and SN15.vs.S
V13	Overlapped DOWN regulated pathways between SN5.vs.S and SN10.vs.S
V14	Overlapped DOWN regulated pathways between SN5.vs.S and SN15.vs.S
V15	Overlapped DOWN regulated pathways between SN10.vs.S and SN15.vs.S
V16	Overlapped DOWN regulated pathways among SN5.vs.S, SN10.vs.S, SN15.vs.S
