# Supplementary material for: Ameliorating the hallmarks of cellular senescence in skeletal muscle myogenic progenitors in vitro and in vivo
Source: Sci Adv. 2021 Sep 3;7(36):eabe5671. doi: 10.1126/sciadv.abe5671 (PMC8442867; doi:10.1126/sciadv.abe5671)
Supplement: Supplementary file 2 — Data files S1 to S8 [file sciadv.abe5671_data_files_s1_to_s8.zip › Supplementary_Material_8_Unique_pathways_at_each_timepoint.xlsx]

## Sheet: Unique.pathway.cp
	V1	V2	V3	V4	V5	V6	V7	V8
1	REACTOME_CLEAVAGE_OF_GROWING_TRANSCRIPT_IN_THE_TERMINATION_REGION_	PID_TCR_PATHWAY	REACTOME_PI3K_EVENTS_IN_ERBB2_SIGNALING	PID_ANGIOPOIETIN_RECEPTOR_PATHWAY	KEGG_LYSOSOME	REACTOME_ACTIVATION_OF_THE_MRNA_UPON_BINDING_OF_THE_CAP_BINDING_COMPLEX_AND_EIFS_AND_SUBSEQUENT_BINDING_TO_43S	KEGG_DRUG_METABOLISM_CYTOCHROME_P450	PID_WNT_SIGNALING_PATHWAY
2	REACTOME_MRNA_3_END_PROCESSING	REACTOME_GRB2_EVENTS_IN_ERBB2_SIGNALING	REACTOME_RECYCLING_PATHWAY_OF_L1	PID_CXCR4_PATHWAY	REACTOME_PHOSPHOLIPID_METABOLISM	REACTOME_METABOLISM_OF_MRNA		PID_SYNDECAN_1_PATHWAY
3	REACTOME_PROCESSING_OF_CAPPED_INTRONLESS_PRE_MRNA	PID_LKB1_PATHWAY	REACTOME_GAB1_SIGNALOSOME	REACTOME_SIGNAL_AMPLIFICATION	KEGG_CYTOKINE_CYTOKINE_RECEPTOR_INTERACTION	REACTOME_FORMATION_OF_THE_TERNARY_COMPLEX_AND_SUBSEQUENTLY_THE_43S_COMPLEX		REACTOME_GPCR_LIGAND_BINDING
4	REACTOME_TRNA_AMINOACYLATION	KEGG_LONG_TERM_POTENTIATION	REACTOME_LYSOSOME_VESICLE_BIOGENESIS	BIOCARTA_HER2_PATHWAY	REACTOME_SPHINGOLIPID_METABOLISM			NABA_BASEMENT_MEMBRANES
5	REACTOME_RECRUITMENT_OF_MITOTIC_CENTROSOME_PROTEINS_AND_COMPLEXES	KEGG_VASCULAR_SMOOTH_MUSCLE_CONTRACTION		BIOCARTA_HIVNEF_PATHWAY	REACTOME_POST_TRANSLATIONAL_PROTEIN_MODIFICATION			PID_INTEGRIN5_PATHWAY
6	REACTOME_LOSS_OF_NLP_FROM_MITOTIC_CENTROSOMES	REACTOME_SHC1_EVENTS_IN_ERBB4_SIGNALING		BIOCARTA_HCMV_PATHWAY	REACTOME_TRANSMEMBRANE_TRANSPORT_OF_SMALL_MOLECULES
7	KEGG_RNA_DEGRADATION	REACTOME_NEF_MEDIATES_DOWN_MODULATION_OF_CELL_SURFACE_RECEPTORS_BY_RECRUITING_THEM_TO_CLATHRIN_ADAPTERS		REACTOME_SIGNALING_BY_FGFR1_MUTANTS	REACTOME_INTERFERON_ALPHA_BETA_SIGNALING
8	PID_ATM_PATHWAY	REACTOME_CREB_PHOSPHORYLATION_THROUGH_THE_ACTIVATION_OF_RAS		REACTOME_SIGNALING_BY_FGFR_MUTANTS	REACTOME_GLYCOSPHINGOLIPID_METABOLISM
9	PID_MYC_ACTIV_PATHWAY	KEGG_GAP_JUNCTION		BIOCARTA_CASPASE_PATHWAY	REACTOME_ANTIGEN_PRESENTATION_FOLDING_ASSEMBLY_AND_PEPTIDE_LOADING_OF_CLASS_I_MHC
10	KEGG_AMINOACYL_TRNA_BIOSYNTHESIS	ST_INTEGRIN_SIGNALING_PATHWAY		REACTOME_DOWNSTREAM_SIGNAL_TRANSDUCTION	REACTOME_TRANSPORT_OF_GLUCOSE_AND_OTHER_SUGARS_BILE_SALTS_AND_ORGANIC_ACIDS_METAL_IONS_AND_AMINE_COMPOUNDS
11	REACTOME_CYTOSOLIC_TRNA_AMINOACYLATION	REACTOME_ACTIVATION_OF_NMDA_RECEPTOR_UPON_GLUTAMATE_BINDING_AND_POSTSYNAPTIC_EVENTS		REACTOME_INNATE_IMMUNE_SYSTEM	REACTOME_ASPARAGINE_N_LINKED_GLYCOSYLATION
12	REACTOME_BASE_EXCISION_REPAIR	REACTOME_AXON_GUIDANCE		PID_REG_GR_PATHWAY	REACTOME_IRON_UPTAKE_AND_TRANSPORT
13	REACTOME_DEADENYLATION_DEPENDENT_MRNA_DECAY	REACTOME_POST_NMDA_RECEPTOR_ACTIVATION_EVENTS		BIOCARTA_IGF1MTOR_PATHWAY	REACTOME_ACTIVATION_OF_CHAPERONE_GENES_BY_XBP1S
14	REACTOME_RNA_POL_I_TRANSCRIPTION_TERMINATION	REACTOME_TGF_BETA_RECEPTOR_SIGNALING_ACTIVATES_SMADS		PID_CASPASE_PATHWAY	REACTOME_PTM_GAMMA_CARBOXYLATION_HYPUSINE_FORMATION_AND_ARYLSULFATASE_ACTIVATION
15	REACTOME_CHOLESTEROL_BIOSYNTHESIS	REACTOME_EFFECTS_OF_PIP2_HYDROLYSIS		REACTOME_SIGNALING_BY_RHO_GTPASES	REACTOME_IMMUNOREGULATORY_INTERACTIONS_BETWEEN_A_LYMPHOID_AND_A_NON_LYMPHOID_CELL
16	REACTOME_RESOLUTION_OF_AP_SITES_VIA_THE_MULTIPLE_NUCLEOTIDE_PATCH_REPLACEMENT_PATHWAY	REACTOME_PROLONGED_ERK_ACTIVATION_EVENTS		REACTOME_ADP_SIGNALLING_THROUGH_P2RY1	REACTOME_MEMBRANE_TRAFFICKING
17	REACTOME_RNA_POL_I_TRANSCRIPTION_INITIATION	REACTOME_NUCLEAR_SIGNALING_BY_ERBB4		BIOCARTA_CXCR4_PATHWAY	KEGG_GLYCOSAMINOGLYCAN_DEGRADATION
18	REACTOME_REGULATORY_RNA_PATHWAYS	SIG_CHEMOTAXIS		PID_MAPK_TRK_PATHWAY	REACTOME_TRANS_GOLGI_NETWORK_VESICLE_BUDDING
19	BIOCARTA_CELLCYCLE_PATHWAY	KEGG_ERBB_SIGNALING_PATHWAY		REACTOME_PURINE_METABOLISM	REACTOME_CHEMOKINE_RECEPTORS_BIND_CHEMOKINES
20	KEGG_CYSTEINE_AND_METHIONINE_METABOLISM	KEGG_PHOSPHATIDYLINOSITOL_SIGNALING_SYSTEM		REACTOME_SIGNALING_BY_ILS	REACTOME_METABOLISM_OF_LIPIDS_AND_LIPOPROTEINS
21	KEGG_ONE_CARBON_POOL_BY_FOLATE	PID_BCR_5PATHWAY		REACTOME_CTLA4_INHIBITORY_SIGNALING	REACTOME_GLYCOSAMINOGLYCAN_METABOLISM
22	PID_TELOMERASE_PATHWAY	ST_DIFFERENTIATION_PATHWAY_IN_PC12_CELLS		REACTOME_SIGNALING_BY_FGFR1_FUSION_MUTANTS	REACTOME_TRANSFERRIN_ENDOCYTOSIS_AND_RECYCLING
23	REACTOME_FORMATION_OF_TRANSCRIPTION_COUPLED_NER_TC_NER_REPAIR_COMPLEX	KEGG_VALINE_LEUCINE_AND_ISOLEUCINE_DEGRADATION		BIOCARTA_RACCYCD_PATHWAY	REACTOME_LATENT_INFECTION_OF_HOMO_SAPIENS_WITH_MYCOBACTERIUM_TUBERCULOSIS
24	REACTOME_MICRORNA_MIRNA_BIOGENESIS	REACTOME_SEMA4D_IN_SEMAPHORIN_SIGNALING		REACTOME_METABOLISM_OF_CARBOHYDRATES	PID_ARF_3PATHWAY
25	REACTOME_MITOCHONDRIAL_TRNA_AMINOACYLATION	KEGG_LONG_TERM_DEPRESSION		REACTOME_ACTIVATED_TLR4_SIGNALLING	PID_HIF1_TFPATHWAY
26	REACTOME_RNA_POL_III_TRANSCRIPTION_INITIATION_FROM_TYPE_2_PROMOTER	KEGG_GLYCEROLIPID_METABOLISM		REACTOME_THROMBOXANE_SIGNALLING_THROUGH_TP_RECEPTOR	KEGG_ABC_TRANSPORTERS
27	PID_AR_PATHWAY	BIOCARTA_NFAT_PATHWAY		REACTOME_SIGNALING_BY_ERBB2	REACTOME_SLC_MEDIATED_TRANSMEMBRANE_TRANSPORT
28	REACTOME_ACTIVATION_OF_GENES_BY_ATF4	REACTOME_ARMS_MEDIATED_ACTIVATION		REACTOME_DOWNSTREAM_SIGNALING_OF_ACTIVATED_FGFR	REACTOME_CYTOKINE_SIGNALING_IN_IMMUNE_SYSTEM
29	REACTOME_PERK_REGULATED_GENE_EXPRESSION	PID_IL8_CXCR2_PATHWAY		KEGG_PRION_DISEASES	KEGG_ALLOGRAFT_REJECTION
30	PID_RB_1PATHWAY	PID_GMCSF_PATHWAY		KEGG_INSULIN_SIGNALING_PATHWAY	KEGG_N_GLYCAN_BIOSYNTHESIS
31	BIOCARTA_VEGF_PATHWAY	REACTOME_IMMUNOREGULATORY_INTERACTIONS_BETWEEN_A_LYMPHOID_AND_A_NON_LYMPHOID_CELL		REACTOME_MYD88_MAL_CASCADE_INITIATED_ON_PLASMA_MEMBRANE	REACTOME_NEF_MEDIATES_DOWN_MODULATION_OF_CELL_SURFACE_RECEPTORS_BY_RECRUITING_THEM_TO_CLATHRIN_ADAPTERS
32	KEGG_BASAL_TRANSCRIPTION_FACTORS	REACTOME_SMOOTH_MUSCLE_CONTRACTION		REACTOME_SIGNALING_BY_PDGF	REACTOME_INSULIN_RECEPTOR_RECYCLING
33	KEGG_RNA_POLYMERASE	REACTOME_THE_ROLE_OF_NEF_IN_HIV1_REPLICATION_AND_DISEASE_PATHOGENESIS		REACTOME_G1_PHASE	REACTOME_DIABETES_PATHWAYS
34	REACTOME_RNA_POL_III_TRANSCRIPTION	REACTOME_PLATELET_HOMEOSTASIS		REACTOME_ELONGATION_ARREST_AND_RECOVERY	KEGG_VIBRIO_CHOLERAE_INFECTION
35	REACTOME_ASSOCIATION_OF_TRIC_CCT_WITH_TARGET_PROTEINS_DURING_BIOSYNTHESIS	REACTOME_SIGNALING_BY_INSULIN_RECEPTOR		PID_AVB3_OPN_PATHWAY	KEGG_TOLL_LIKE_RECEPTOR_SIGNALING_PATHWAY
36	KEGG_GLYCINE_SERINE_AND_THREONINE_METABOLISM			REACTOME_G_ALPHA1213_SIGNALLING_EVENTS	REACTOME_G_ALPHA_I_SIGNALLING_EVENTS
37	REACTOME_DESTABILIZATION_OF_MRNA_BY_KSRP			SIG_PIP3_SIGNALING_IN_B_LYMPHOCYTES	KEGG_AUTOIMMUNE_THYROID_DISEASE
38	BIOCARTA_EIF_PATHWAY			PID_INTEGRIN_A4B1_PATHWAY	REACTOME_GOLGI_ASSOCIATED_VESICLE_BIOGENESIS
39	REACTOME_PYRIMIDINE_METABOLISM			PID_IGF1_PATHWAY	REACTOME_SPHINGOLIPID_DE_NOVO_BIOSYNTHESIS
40				BIOCARTA_CHREBP2_PATHWAY	KEGG_TYPE_I_DIABETES_MELLITUS
41				KEGG_ANTIGEN_PROCESSING_AND_PRESENTATION	REACTOME_ABC_FAMILY_PROTEINS_MEDIATED_TRANSPORT
42				BIOCARTA_IL2RB_PATHWAY	REACTOME_INNATE_IMMUNE_SYSTEM
43				BIOCARTA_RAS_PATHWAY	REACTOME_ADAPTIVE_IMMUNE_SYSTEM
44				PID_HIV_NEF_PATHWAY	KEGG_RIG_I_LIKE_RECEPTOR_SIGNALING_PATHWAY
45				BIOCARTA_IGF1R_PATHWAY	REACTOME_GLYCEROPHOSPHOLIPID_BIOSYNTHESIS
46				REACTOME_RIG_I_MDA5_MEDIATED_INDUCTION_OF_IFN_ALPHA_BETA_PATHWAYS	REACTOME_TRANSPORT_TO_THE_GOLGI_AND_SUBSEQUENT_MODIFICATION
47				BIOCARTA_TNFR1_PATHWAY	REACTOME_NEUROTRANSMITTER_RELEASE_CYCLE
48				BIOCARTA_TID_PATHWAY	REACTOME_MHC_CLASS_II_ANTIGEN_PRESENTATION
49				PID_IL6_7_PATHWAY	KEGG_SPHINGOLIPID_METABOLISM
50				REACTOME_CD28_CO_STIMULATION	BIOCARTA_ARAP_PATHWAY
51				REACTOME_SIGNALING_BY_FGFR	REACTOME_THE_ROLE_OF_NEF_IN_HIV1_REPLICATION_AND_DISEASE_PATHOGENESIS
52				BIOCARTA_PYK2_PATHWAY	PID_UPA_UPAR_PATHWAY
53					KEGG_GLYCOSAMINOGLYCAN_BIOSYNTHESIS_CHONDROITIN_SULFATE
54					REACTOME_CHONDROITIN_SULFATE_DERMATAN_SULFATE_METABOLISM
55					REACTOME_METAL_ION_SLC_TRANSPORTERS
56					REACTOME_INTEGRIN_CELL_SURFACE_INTERACTIONS
57					REACTOME_SIGNALING_BY_ILS
58					REACTOME_UNFOLDED_PROTEIN_RESPONSE
59					PID_IL23_PATHWAY
60					KEGG_CHEMOKINE_SIGNALING_PATHWAY
61					REACTOME_PEPTIDE_LIGAND_BINDING_RECEPTORS
62					KEGG_EPITHELIAL_CELL_SIGNALING_IN_HELICOBACTER_PYLORI_INFECTION
63					KEGG_VASOPRESSIN_REGULATED_WATER_REABSORPTION
64					REACTOME_KERATAN_SULFATE_KERATIN_METABOLISM
65					REACTOME_INTERFERON_SIGNALING
66					KEGG_NATURAL_KILLER_CELL_MEDIATED_CYTOTOXICITY
67					KEGG_ENDOCYTOSIS
68					REACTOME_RIG_I_MDA5_MEDIATED_INDUCTION_OF_IFN_ALPHA_BETA_PATHWAYS
69					REACTOME_NEGATIVE_REGULATORS_OF_RIG_I_MDA5_SIGNALING
70					REACTOME_INTERFERON_GAMMA_SIGNALING
71					KEGG_GRAFT_VERSUS_HOST_DISEASE
72					REACTOME_TRANSMISSION_ACROSS_CHEMICAL_SYNAPSES
73					PID_LYMPH_ANGIOGENESIS_PATHWAY
74					REACTOME_RIP_MEDIATED_NFKB_ACTIVATION_VIA_DAI
75					KEGG_SNARE_INTERACTIONS_IN_VESICULAR_TRANSPORT
76					REACTOME_FORMATION_OF_FIBRIN_CLOT_CLOTTING_CASCADE
77					NABA_ECM_AFFILIATED
78					PID_IL27_PATHWAY
79					REACTOME_TRANSPORT_OF_VITAMINS_NUCLEOSIDES_AND_RELATED_MOLECULES
80					KEGG_ANTIGEN_PROCESSING_AND_PRESENTATION
81					KEGG_LEISHMANIA_INFECTION
82					PID_ERBB1_RECEPTOR_PROXIMAL_PATHWAY
83					REACTOME_NEURONAL_SYSTEM
84					PID_IL6_7_PATHWAY
85					KEGG_PEROXISOME
86					REACTOME_PLATELET_ACTIVATION_SIGNALING_AND_AGGREGATION
87					REACTOME_LIPOPROTEIN_METABOLISM
88					KEGG_HEMATOPOIETIC_CELL_LINEAGE
89					PID_IL1_PATHWAY

## Sheet: Colnames
V1	Unique UP regulated pathway in Y.vs.S
V2	Unique UP regulated pathway in SN5.vs.S
V3	Unique UP regulated pathway in SN10.vs.S
V4	Unique UP regulated pathway in SN15.vs.S
V5	Unique DOWN regulated pathway in Y.vs.S
V6	Unique DOWN regulated pathway in SN5.vs.S
V7	Unique DOWN regulated pathway in SN10.vs.S
V8	Unique DOWN regulated pathway in SN15.vs.S
